# Supplementary material for: Structural Modeling and Molecular Dynamics of the Immune Checkpoint Molecule HLA-G
Source: Front Immunol. 2020 Nov 6;11:575076. doi: 10.3389/fimmu.2020.575076 (PMC7677236; doi:10.3389/fimmu.2020.575076)
Supplement: Supplementary file 2 [file DataSheet_2.zip]

Archive with 21 entries (20 files):
- Structures(PDB)/
- Structures(PDB)/HLA-G1_Dimer.pdb
- __MACOSX/Structures(PDB)/._HLA-G1_Dimer.pdb
- Structures(PDB)/.DS_Store
- __MACOSX/Structures(PDB)/._.DS_Store
- Structures(PDB)/ApeGen_RIIPRHLQL-HLAG1_openmm-em.pdb
- __MACOSX/Structures(PDB)/._ApeGen_RIIPRHLQL-HLAG1_openmm-em.pdb
- Structures(PDB)/ClusPro_ILT4-HLA-G1_monomer.pdb
- __MACOSX/Structures(PDB)/._ClusPro_ILT4-HLA-G1_monomer.pdb
- Structures(PDB)/ApeGen_RLPKDFRIL-HLAG1_openmm-em.pdb
- __MACOSX/Structures(PDB)/._ApeGen_RLPKDFRIL-HLAG1_openmm-em.pdb
- Structures(PDB)/HLA-G5_monomer.pdb
- __MACOSX/Structures(PDB)/._HLA-G5_monomer.pdb
- Structures(PDB)/ClusPro_ILT4-HLA-G1_soluble-dimer.pdb
- __MACOSX/Structures(PDB)/._ClusPro_ILT4-HLA-G1_soluble-dimer.pdb
- Structures(PDB)/HLA-G5_pep_beta.pdb
- __MACOSX/Structures(PDB)/._HLA-G5_pep_beta.pdb
- Structures(PDB)/HLA-G5_monomer_peptide.pdb
- __MACOSX/Structures(PDB)/._HLA-G5_monomer_peptide.pdb
- Structures(PDB)/Membrane-bound_HLA-G1.pdb
- __MACOSX/Structures(PDB)/._Membrane-bound_HLA-G1.pdb
