# Supplementary material for: Structural Modeling and Molecular Dynamics of the Immune Checkpoint Molecule HLA-G
Source: Front Immunol. 2020 Nov 6;11:575076. doi: 10.3389/fimmu.2020.575076 (PMC7677236; doi:10.3389/fimmu.2020.575076)
Supplement: Supplementary file 2 [file DataSheet_2.zip › Structures(PDB)/HLA-G1_Dimer.pdb]

EXPDTA    THEORETICAL MODEL, MODELLER 9.14 2018/02/21 19:11:02
REMARK   6 MODELLER OBJECTIVE FUNCTION:       723.1655
REMARK   6 MODELLER BEST TEMPLATE % SEQ ID: 100.000
REMARK   6 SEQUENCE: HLAG_DIMERO
REMARK   6 TEMPLATE: New_2D31_dimer
HELIX    1   1 PRO A   50  GLU A   53  1                                   4
HELIX    2   2 PRO A   57  TYR A   84  1                                  28
HELIX    3   3 THR A  138  ALA A  149  1                                  12
HELIX    4   4 VAL A  152  GLU A  161  1                                  10
HELIX    5   5 THR A  163  ASN A  174  1                                  12
HELIX    6   6 LYS A  176  GLN A  180  1                                   5
HELIX    7   7 PRO D  433  GLU D  436  1                                   4
HELIX    8   8 PRO D  440  TYR D  467  1                                  28
HELIX    9   9 THR D  521  ALA D  532  1                                  12
HELIX   10  10 VAL D  535  GLU D  544  1                                  10
HELIX   11  11 THR D  546  ASN D  557  1                                  12
HELIX   12  12 LYS D  559  GLN D  563  1                                   5
SHEET    1   1 1 SER A   4  SER A  13  0
SHEET    2   2 1 ARG A  21  VAL A  28  0
SHEET    3   3 1 THR A  31  ASP A  37  0
SHEET    4   4 1 HIS A  93  LEU A 103  0
SHEET    5   5 1 LEU A 109  TYR A 118  0
SHEET    6   6 1 LYS A 121  LEU A 126  0
SHEET    7   7 1 TRP A 133  ALA A 135  0
SHEET    8   8 1 HIS A 188  THR A 190  0
SHEET    9   9 1 THR A 200  PHE A 208  0
SHEET   10  10 1 ILE A 214  GLN A 218  0
SHEET   11  11 1 PHE A 241  VAL A 248  0
SHEET   12  12 1 THR A 258  GLN A 262  0
SHEET   13  13 1 LEU A 270  ARG A 273  0
SHEET   14  14 1 LYS B 281  SER B 286  0
SHEET   15  15 1 ASN B 296  PHE B 305  0
SHEET   16  16 1 ILE B 310  LYS B 316  0
SHEET   17  17 1 PHE B 337  PHE B 345  0
SHEET   18  18 1 TYR B 353  HIS B 359  0
SHEET   19  19 1 LYS B 366  LYS B 369  0
SHEET   20  20 1 SER D 387  SER D 396  0
SHEET   21  21 1 ARG D 404  VAL D 411  0
SHEET   22  22 1 THR D 414  ASP D 420  0
SHEET   23  23 1 HIS D 476  LEU D 486  0
SHEET   24  24 1 LEU D 492  TYR D 501  0
SHEET   25  25 1 LYS D 504  LEU D 509  0
SHEET   26  26 1 TRP D 516  ALA D 518  0
SHEET   27  27 1 HIS D 571  THR D 573  0
SHEET   28  28 1 THR D 583  PHE D 591  0
SHEET   29  29 1 ILE D 597  GLN D 601  0
SHEET   30  30 1 PHE D 624  VAL D 631  0
SHEET   31  31 1 THR D 641  GLN D 645  0
SHEET   32  32 1 LEU D 653  ARG D 656  0
SHEET   33  33 1 LYS E 664  SER E 669  0
SHEET   34  34 1 ASN E 679  PHE E 688  0
SHEET   35  35 1 ILE E 693  LYS E 699  0
SHEET   36  36 1 PHE E 720  PHE E 728  0
SHEET   37  37 1 TYR E 736  HIS E 742  0
SHEET   38  38 1 LYS E 749  LYS E 752  0
ATOM      1  N   GLY A   1      16.276  41.877  -0.840  1.00  0.49           N
ATOM      2  CA  GLY A   1      17.308  42.267   0.169  1.00  0.49           C
ATOM      3  C   GLY A   1      18.710  41.800  -0.190  1.00  0.49           C
ATOM      4  O   GLY A   1      19.281  40.930   0.494  1.00  0.49           O
ATOM      5  N   SER A   2      19.261  42.380  -1.264  1.00  0.64           N
ATOM      6  CA  SER A   2      20.634  42.094  -1.721  1.00  0.64           C
ATOM      7  CB  SER A   2      20.721  42.125  -3.258  1.00  0.64           C
ATOM      8  OG  SER A   2      20.843  43.441  -3.780  1.00  0.64           O
ATOM      9  C   SER A   2      21.673  43.048  -1.098  1.00  0.64           C
ATOM     10  O   SER A   2      21.329  44.155  -0.620  1.00  0.64           O
ATOM     11  N   HIS A   3      22.934  42.608  -1.100  1.00  0.27           N
ATOM     12  CA  HIS A   3      24.057  43.428  -0.616  1.00  0.27           C
ATOM     13  ND1 HIS A   3      25.557  40.216   0.354  1.00  0.27           N
ATOM     14  CG  HIS A   3      25.233  41.535   0.590  1.00  0.27           C
ATOM     15  CB  HIS A   3      25.324  42.588  -0.466  1.00  0.27           C
ATOM     16  NE2 HIS A   3      24.967  40.339   2.410  1.00  0.27           N
ATOM     17  CD2 HIS A   3      24.858  41.605   1.889  1.00  0.27           C
ATOM     18  CE1 HIS A   3      25.391  39.518   1.463  1.00  0.27           C
ATOM     19  C   HIS A   3      24.347  44.631  -1.518  1.00  0.27           C
ATOM     20  O   HIS A   3      24.181  44.560  -2.736  1.00  0.27           O
ATOM     21  N   SER A   4      24.798  45.722  -0.904  1.00  0.00           N
ATOM     22  CA  SER A   4      24.992  46.992  -1.601  1.00  0.00           C
ATOM     23  CB  SER A   4      23.784  47.905  -1.369  1.00  0.00           C
ATOM     24  OG  SER A   4      22.605  47.338  -1.917  1.00  0.00           O
ATOM     25  C   SER A   4      26.241  47.727  -1.152  1.00  0.00           C
ATOM     26  O   SER A   4      26.570  47.746   0.033  1.00  0.00           O
ATOM     27  N   MET A   5      26.924  48.346  -2.104  1.00  0.00           N
ATOM     28  CA  MET A   5      27.970  49.301  -1.776  1.00  0.00           C
ATOM     29  CB  MET A   5      29.294  48.877  -2.384  1.00  0.00           C
ATOM     30  CG  MET A   5      30.478  49.624  -1.844  1.00  0.00           C
ATOM     31  SD  MET A   5      31.991  48.775  -2.292  1.00  0.00           S
ATOM     32  CE  MET A   5      32.175  49.241  -4.006  1.00  0.00           C
ATOM     33  C   MET A   5      27.576  50.712  -2.232  1.00  0.00           C
ATOM     34  O   MET A   5      27.063  50.896  -3.342  1.00  0.00           O
ATOM     35  N   ARG A   6      27.802  51.691  -1.354  1.00  0.00           N
ATOM     36  CA  ARG A   6      27.433  53.087  -1.606  1.00  0.00           C
ATOM     37  CB  ARG A   6      26.115  53.461  -0.904  1.00  0.00           C
ATOM     38  CG  ARG A   6      24.963  52.486  -1.123  1.00  0.00           C
ATOM     39  CD  ARG A   6      24.317  52.663  -2.503  1.00  0.00           C
ATOM     40  NE  ARG A   6      23.543  51.500  -2.975  1.00  0.00           N
ATOM     41  CZ  ARG A   6      22.452  50.996  -2.376  1.00  0.00           C
ATOM     42  NH1 ARG A   6      21.980  51.512  -1.229  1.00  0.00           N
ATOM     43  NH2 ARG A   6      21.822  49.960  -2.929  1.00  0.00           N
ATOM     44  C   ARG A   6      28.514  54.036  -1.120  1.00  0.00           C
ATOM     45  O   ARG A   6      28.960  53.948   0.031  1.00  0.00           O
ATOM     46  N   TYR A   7      28.937  54.939  -2.002  1.00  0.00           N
ATOM     47  CA  TYR A   7      29.754  56.070  -1.593  1.00  0.00           C
ATOM     48  CB  TYR A   7      31.025  56.183  -2.415  1.00  0.00           C
ATOM     49  CG  TYR A   7      32.065  55.178  -2.021  1.00  0.00           C
ATOM     50  CD1 TYR A   7      32.879  55.389  -0.915  1.00  0.00           C
ATOM     51  CD2 TYR A   7      32.231  53.997  -2.751  1.00  0.00           C
ATOM     52  CE1 TYR A   7      33.842  54.454  -0.558  1.00  0.00           C
ATOM     53  CE2 TYR A   7      33.189  53.055  -2.403  1.00  0.00           C
ATOM     54  CZ  TYR A   7      33.988  53.295  -1.314  1.00  0.00           C
ATOM     55  OH  TYR A   7      34.932  52.370  -0.967  1.00  0.00           O
ATOM     56  C   TYR A   7      28.936  57.340  -1.662  1.00  0.00           C
ATOM     57  O   TYR A   7      28.312  57.654  -2.683  1.00  0.00           O
ATOM     58  N   PHE A   8      28.941  58.038  -0.535  1.00  0.00           N
ATOM     59  CA  PHE A   8      28.137  59.211  -0.308  1.00  0.00           C
ATOM     60  CB  PHE A   8      27.276  59.019   0.940  1.00  0.00           C
ATOM     61  CG  PHE A   8      26.039  58.160   0.734  1.00  0.00           C
ATOM     62  CD1 PHE A   8      25.279  58.243  -0.437  1.00  0.00           C
ATOM     63  CD2 PHE A   8      25.614  57.295   1.737  1.00  0.00           C
ATOM     64  CE1 PHE A   8      24.129  57.471  -0.604  1.00  0.00           C
ATOM     65  CE2 PHE A   8      24.471  56.532   1.575  1.00  0.00           C
ATOM     66  CZ  PHE A   8      23.728  56.622   0.398  1.00  0.00           C
ATOM     67  C   PHE A   8      29.072  60.375  -0.078  1.00  0.00           C
ATOM     68  O   PHE A   8      30.032  60.282   0.680  1.00  0.00           O
ATOM     69  N   SER A   9      28.787  61.481  -0.737  1.00  0.00           N
ATOM     70  CA  SER A   9      29.644  62.630  -0.653  1.00  0.00           C
ATOM     71  CB  SER A   9      30.508  62.707  -1.902  1.00  0.00           C
ATOM     72  OG  SER A   9      31.447  63.752  -1.802  1.00  0.00           O
ATOM     73  C   SER A   9      28.777  63.855  -0.552  1.00  0.00           C
ATOM     74  O   SER A   9      27.689  63.893  -1.121  1.00  0.00           O
ATOM     75  N   ALA A  10      29.254  64.852   0.186  1.00  0.00           N
ATOM     76  CA  ALA A  10      28.575  66.138   0.256  1.00  0.00           C
ATOM     77  CB  ALA A  10      27.622  66.177   1.422  1.00  0.00           C
ATOM     78  C   ALA A  10      29.560  67.292   0.330  1.00  0.00           C
ATOM     79  O   ALA A  10      30.569  67.228   1.040  1.00  0.00           O
ATOM     80  N   ALA A  11      29.253  68.338  -0.433  1.00  0.00           N
ATOM     81  CA  ALA A  11      30.016  69.582  -0.440  1.00  0.00           C
ATOM     82  CB  ALA A  11      30.610  69.817  -1.806  1.00  0.00           C
ATOM     83  C   ALA A  11      29.095  70.733  -0.059  1.00  0.00           C
ATOM     84  O   ALA A  11      28.094  70.960  -0.722  1.00  0.00           O
ATOM     85  N   VAL A  12      29.415  71.429   1.028  1.00  0.15           N
ATOM     86  CA  VAL A  12      28.643  72.585   1.470  1.00  0.15           C
ATOM     87  CB  VAL A  12      27.993  72.374   2.870  1.00  0.15           C
ATOM     88  CG1 VAL A  12      27.158  73.571   3.274  1.00  0.15           C
ATOM     89  CG2 VAL A  12      27.132  71.127   2.898  1.00  0.15           C
ATOM     90  C   VAL A  12      29.599  73.765   1.509  1.00  0.15           C
ATOM     91  O   VAL A  12      30.604  73.723   2.209  1.00  0.15           O
ATOM     92  N   SER A  13      29.309  74.805   0.730  1.00  0.00           N
ATOM     93  CA  SER A  13      30.156  75.997   0.722  1.00  0.00           C
ATOM     94  CB  SER A  13      30.009  76.790  -0.564  1.00  0.00           C
ATOM     95  OG  SER A  13      28.695  77.285  -0.690  1.00  0.00           O
ATOM     96  C   SER A  13      29.784  76.869   1.881  1.00  0.00           C
ATOM     97  O   SER A  13      28.609  77.077   2.166  1.00  0.00           O
ATOM     98  N   ARG A  14      30.799  77.373   2.553  1.00  0.00           N
ATOM     99  CA  ARG A  14      30.586  78.213   3.697  1.00  0.00           C
ATOM    100  CB  ARG A  14      31.240  77.610   4.941  1.00  0.00           C
ATOM    101  CG  ARG A  14      32.490  76.776   4.658  1.00  0.00           C
ATOM    102  CD  ARG A  14      32.895  75.966   5.876  1.00  0.00           C
ATOM    103  NE  ARG A  14      34.175  75.286   5.689  1.00  0.00           N
ATOM    104  CZ  ARG A  14      34.658  74.373   6.526  1.00  0.00           C
ATOM    105  NH1 ARG A  14      33.970  74.031   7.607  1.00  0.00           N
ATOM    106  NH2 ARG A  14      35.826  73.794   6.282  1.00  0.00           N
ATOM    107  C   ARG A  14      31.130  79.579   3.332  1.00  0.00           C
ATOM    108  O   ARG A  14      32.314  79.855   3.544  1.00  0.00           O
ATOM    109  N   PRO A  15      30.256  80.429   2.750  1.00  0.00           N
ATOM    110  CA  PRO A  15      30.636  81.713   2.165  1.00  0.00           C
ATOM    111  CD  PRO A  15      28.803  80.220   2.638  1.00  0.00           C
ATOM    112  CB  PRO A  15      29.335  82.202   1.508  1.00  0.00           C
ATOM    113  CG  PRO A  15      28.471  80.994   1.422  1.00  0.00           C
ATOM    114  C   PRO A  15      31.083  82.667   3.253  1.00  0.00           C
ATOM    115  O   PRO A  15      30.456  82.739   4.309  1.00  0.00           O
ATOM    116  N   GLY A  16      32.179  83.369   3.007  1.00  0.00           N
ATOM    117  CA  GLY A  16      32.787  84.163   4.052  1.00  0.00           C
ATOM    118  C   GLY A  16      33.895  83.396   4.745  1.00  0.00           C
ATOM    119  O   GLY A  16      34.968  83.961   4.976  1.00  0.00           O
ATOM    120  N   ARG A  17      33.636  82.119   5.077  1.00  0.00           N
ATOM    121  CA  ARG A  17      34.647  81.199   5.670  1.00  0.00           C
ATOM    122  CB  ARG A  17      33.960  79.931   6.220  1.00  0.00           C
ATOM    123  CG  ARG A  17      34.849  78.932   7.000  1.00  0.00           C
ATOM    124  CD  ARG A  17      34.833  79.144   8.529  1.00  0.00           C
ATOM    125  NE  ARG A  17      35.236  77.938   9.278  1.00  0.00           N
ATOM    126  CZ  ARG A  17      34.395  77.097   9.895  1.00  0.00           C
ATOM    127  NH1 ARG A  17      33.079  77.305   9.880  1.00  0.00           N
ATOM    128  NH2 ARG A  17      34.865  76.038  10.543  1.00  0.00           N
ATOM    129  C   ARG A  17      35.813  80.850   4.687  1.00  0.00           C
ATOM    130  O   ARG A  17      36.391  81.750   4.030  1.00  0.00           O
ATOM    131  N   GLY A  18      36.167  79.565   4.589  1.00  0.00           N
ATOM    132  CA  GLY A  18      37.278  79.169   3.731  1.00  0.00           C
ATOM    133  C   GLY A  18      36.778  78.334   2.576  1.00  0.00           C
ATOM    134  O   GLY A  18      35.653  78.536   2.104  1.00  0.00           O
ATOM    135  N   GLU A  19      37.612  77.395   2.126  1.00  0.00           N
ATOM    136  CA  GLU A  19      37.194  76.393   1.158  1.00  0.00           C
ATOM    137  CB  GLU A  19      38.354  75.439   0.833  1.00  0.00           C
ATOM    138  CG  GLU A  19      39.498  76.076   0.025  1.00  0.00           C
ATOM    139  CD  GLU A  19      39.077  76.532  -1.391  1.00  0.00           C
ATOM    140  OE1 GLU A  19      38.751  75.650  -2.225  1.00  0.00           O
ATOM    141  OE2 GLU A  19      39.083  77.769  -1.669  1.00  0.00           O
ATOM    142  C   GLU A  19      35.984  75.620   1.696  1.00  0.00           C
ATOM    143  O   GLU A  19      35.848  75.444   2.917  1.00  0.00           O
ATOM    144  N   PRO A  20      35.083  75.189   0.788  1.00  0.00           N
ATOM    145  CA  PRO A  20      33.907  74.367   1.123  1.00  0.00           C
ATOM    146  CD  PRO A  20      35.131  75.501  -0.654  1.00  0.00           C
ATOM    147  CB  PRO A  20      33.314  74.025  -0.253  1.00  0.00           C
ATOM    148  CG  PRO A  20      33.768  75.103  -1.142  1.00  0.00           C
ATOM    149  C   PRO A  20      34.243  73.073   1.882  1.00  0.00           C
ATOM    150  O   PRO A  20      35.281  72.453   1.627  1.00  0.00           O
ATOM    151  N   ARG A  21      33.362  72.681   2.799  1.00  0.00           N
ATOM    152  CA  ARG A  21      33.509  71.439   3.547  1.00  0.00           C
ATOM    153  CB  ARG A  21      32.587  71.436   4.782  1.00  0.00           C
ATOM    154  CG  ARG A  21      32.644  70.160   5.637  1.00  0.00           C
ATOM    155  CD  ARG A  21      31.710  70.207   6.852  1.00  0.00           C
ATOM    156  NE  ARG A  21      31.626  68.905   7.521  1.00  0.00           N
ATOM    157  CZ  ARG A  21      32.114  68.626   8.725  1.00  0.00           C
ATOM    158  NH1 ARG A  21      32.736  69.550   9.443  1.00  0.00           N
ATOM    159  NH2 ARG A  21      31.973  67.410   9.216  1.00  0.00           N
ATOM    160  C   ARG A  21      33.200  70.245   2.644  1.00  0.00           C
ATOM    161  O   ARG A  21      32.267  70.277   1.844  1.00  0.00           O
ATOM    162  N   PHE A  22      33.996  69.191   2.778  1.00  0.00           N
ATOM    163  CA  PHE A  22      33.774  67.972   2.032  1.00  0.00           C
ATOM    164  CB  PHE A  22      34.755  67.875   0.866  1.00  0.00           C
ATOM    165  CG  PHE A  22      34.329  66.925  -0.198  1.00  0.00           C
ATOM    166  CD1 PHE A  22      33.326  67.272  -1.087  1.00  0.00           C
ATOM    167  CD2 PHE A  22      34.920  65.684  -0.306  1.00  0.00           C
ATOM    168  CE1 PHE A  22      32.924  66.406  -2.070  1.00  0.00           C
ATOM    169  CE2 PHE A  22      34.522  64.802  -1.290  1.00  0.00           C
ATOM    170  CZ  PHE A  22      33.526  65.167  -2.178  1.00  0.00           C
ATOM    171  C   PHE A  22      33.871  66.738   2.933  1.00  0.00           C
ATOM    172  O   PHE A  22      34.901  66.470   3.575  1.00  0.00           O
ATOM    173  N   ILE A  23      32.763  66.003   2.966  1.00  0.00           N
ATOM    174  CA  ILE A  23      32.665  64.706   3.624  1.00  0.00           C
ATOM    175  CB  ILE A  23      31.602  64.720   4.771  1.00  0.00           C
ATOM    176  CG1 ILE A  23      30.236  65.234   4.272  1.00  0.00           C
ATOM    177  CG2 ILE A  23      32.115  65.535   5.982  1.00  0.00           C
ATOM    178  CD1 ILE A  23      29.113  65.150   5.289  1.00  0.00           C
ATOM    179  C   ILE A  23      32.317  63.630   2.598  1.00  0.00           C
ATOM    180  O   ILE A  23      31.323  63.740   1.872  1.00  0.00           O
ATOM    181  N   ALA A  24      33.155  62.609   2.514  1.00  0.00           N
ATOM    182  CA  ALA A  24      32.825  61.420   1.739  1.00  0.00           C
ATOM    183  CB  ALA A  24      33.842  61.198   0.649  1.00  0.00           C
ATOM    184  C   ALA A  24      32.772  60.228   2.687  1.00  0.00           C
ATOM    185  O   ALA A  24      33.491  60.210   3.687  1.00  0.00           O
ATOM    186  N   MET A  25      31.897  59.263   2.403  1.00  0.00           N
ATOM    187  CA  MET A  25      31.800  58.030   3.201  1.00  0.00           C
ATOM    188  CB  MET A  25      30.981  58.215   4.489  1.00  0.00           C
ATOM    189  CG  MET A  25      29.672  58.984   4.365  1.00  0.00           C
ATOM    190  SD  MET A  25      29.912  60.758   4.127  1.00  0.00           S
ATOM    191  CE  MET A  25      30.888  61.193   5.557  1.00  0.00           C
ATOM    192  C   MET A  25      31.265  56.846   2.423  1.00  0.00           C
ATOM    193  O   MET A  25      30.481  57.002   1.495  1.00  0.00           O
ATOM    194  N   GLY A  26      31.699  55.658   2.824  1.00  0.00           N
ATOM    195  CA  GLY A  26      31.308  54.427   2.166  1.00  0.00           C
ATOM    196  C   GLY A  26      30.493  53.530   3.069  1.00  0.00           C
ATOM    197  O   GLY A  26      30.737  53.453   4.274  1.00  0.00           O
ATOM    198  N   TYR A  27      29.523  52.846   2.470  1.00  0.00           N
ATOM    199  CA  TYR A  27      28.703  51.881   3.183  1.00  0.00           C
ATOM    200  CB  TYR A  27      27.283  52.413   3.349  1.00  0.00           C
ATOM    201  CG  TYR A  27      27.198  53.630   4.204  1.00  0.00           C
ATOM    202  CD1 TYR A  27      27.381  54.889   3.655  1.00  0.00           C
ATOM    203  CD2 TYR A  27      26.932  53.530   5.560  1.00  0.00           C
ATOM    204  CE1 TYR A  27      27.310  56.033   4.438  1.00  0.00           C
ATOM    205  CE2 TYR A  27      26.852  54.667   6.358  1.00  0.00           C
ATOM    206  CZ  TYR A  27      27.046  55.916   5.787  1.00  0.00           C
ATOM    207  OH  TYR A  27      26.987  57.055   6.550  1.00  0.00           O
ATOM    208  C   TYR A  27      28.644  50.555   2.447  1.00  0.00           C
ATOM    209  O   TYR A  27      28.320  50.512   1.260  1.00  0.00           O
ATOM    210  N   VAL A  28      28.970  49.478   3.150  1.00  0.00           N
ATOM    211  CA  VAL A  28      28.562  48.160   2.706  1.00  0.00           C
ATOM    212  CB  VAL A  28      29.599  47.077   3.017  1.00  0.00           C
ATOM    213  CG1 VAL A  28      29.025  45.722   2.702  1.00  0.00           C
ATOM    214  CG2 VAL A  28      30.875  47.300   2.220  1.00  0.00           C
ATOM    215  C   VAL A  28      27.298  47.884   3.481  1.00  0.00           C
ATOM    216  O   VAL A  28      27.307  47.950   4.708  1.00  0.00           O
ATOM    217  N   ASP A  29      26.215  47.595   2.767  1.00  0.00           N
ATOM    218  CA  ASP A  29      24.878  47.465   3.365  1.00  0.00           C
ATOM    219  CB  ASP A  29      24.671  46.088   4.027  1.00  0.00           C
ATOM    220  CG  ASP A  29      24.520  44.946   3.012  1.00  0.00           C
ATOM    221  OD1 ASP A  29      24.014  45.174   1.886  1.00  0.00           O
ATOM    222  OD2 ASP A  29      24.890  43.808   3.363  1.00  0.00           O
ATOM    223  C   ASP A  29      24.596  48.631   4.326  1.00  0.00           C
ATOM    224  O   ASP A  29      24.613  49.784   3.891  1.00  0.00           O
ATOM    225  N   ASP A  30      24.365  48.349   5.614  1.00  0.00           N
ATOM    226  CA  ASP A  30      24.042  49.400   6.601  1.00  0.00           C
ATOM    227  CB  ASP A  30      22.836  48.999   7.437  1.00  0.00           C
ATOM    228  CG  ASP A  30      21.594  48.803   6.606  1.00  0.00           C
ATOM    229  OD1 ASP A  30      21.348  49.584   5.661  1.00  0.00           O
ATOM    230  OD2 ASP A  30      20.855  47.848   6.897  1.00  0.00           O
ATOM    231  C   ASP A  30      25.206  49.723   7.519  1.00  0.00           C
ATOM    232  O   ASP A  30      25.029  50.072   8.687  1.00  0.00           O
ATOM    233  N   THR A  31      26.406  49.608   6.976  1.00  0.00           N
ATOM    234  CA  THR A  31      27.596  49.726   7.783  1.00  0.00           C
ATOM    235  CB  THR A  31      28.208  48.368   8.066  1.00  0.00           C
ATOM    236  OG1 THR A  31      27.205  47.506   8.619  1.00  0.00           O
ATOM    237  CG2 THR A  31      29.330  48.531   9.051  1.00  0.00           C
ATOM    238  C   THR A  31      28.620  50.611   7.116  1.00  0.00           C
ATOM    239  O   THR A  31      29.194  50.275   6.067  1.00  0.00           O
ATOM    240  N   GLN A  32      28.830  51.758   7.743  1.00  0.00           N
ATOM    241  CA  GLN A  32      29.801  52.703   7.276  1.00  0.00           C
ATOM    242  CB  GLN A  32      29.634  54.021   8.021  1.00  0.00           C
ATOM    243  CG  GLN A  32      30.309  55.188   7.349  1.00  0.00           C
ATOM    244  CD  GLN A  32      30.116  56.460   8.112  1.00  0.00           C
ATOM    245  OE1 GLN A  32      29.484  57.401   7.628  1.00  0.00           O
ATOM    246  NE2 GLN A  32      30.648  56.500   9.323  1.00  0.00           N
ATOM    247  C   GLN A  32      31.147  52.092   7.559  1.00  0.00           C
ATOM    248  O   GLN A  32      31.431  51.717   8.689  1.00  0.00           O
ATOM    249  N   PHE A  33      31.965  51.959   6.525  1.00  0.00           N
ATOM    250  CA  PHE A  33      33.284  51.364   6.703  1.00  0.00           C
ATOM    251  CB  PHE A  33      33.439  50.121   5.837  1.00  0.00           C
ATOM    252  CG  PHE A  33      33.410  50.383   4.366  1.00  0.00           C
ATOM    253  CD1 PHE A  33      32.203  50.412   3.676  1.00  0.00           C
ATOM    254  CD2 PHE A  33      34.596  50.546   3.655  1.00  0.00           C
ATOM    255  CE1 PHE A  33      32.179  50.615   2.300  1.00  0.00           C
ATOM    256  CE2 PHE A  33      34.581  50.758   2.275  1.00  0.00           C
ATOM    257  CZ  PHE A  33      33.372  50.786   1.599  1.00  0.00           C
ATOM    258  C   PHE A  33      34.459  52.295   6.479  1.00  0.00           C
ATOM    259  O   PHE A  33      35.597  51.906   6.737  1.00  0.00           O
ATOM    260  N   VAL A  34      34.177  53.515   6.012  1.00  0.00           N
ATOM    261  CA  VAL A  34      35.216  54.482   5.657  1.00  0.00           C
ATOM    262  CB  VAL A  34      35.882  54.069   4.323  1.00  0.00           C
ATOM    263  CG1 VAL A  34      34.968  54.332   3.144  1.00  0.00           C
ATOM    264  CG2 VAL A  34      37.229  54.721   4.162  1.00  0.00           C
ATOM    265  C   VAL A  34      34.677  55.927   5.631  1.00  0.00           C
ATOM    266  O   VAL A  34      33.496  56.145   5.351  1.00  0.00           O
ATOM    267  N   ARG A  35      35.530  56.902   5.961  1.00  0.00           N
ATOM    268  CA  ARG A  35      35.104  58.311   6.001  1.00  0.00           C
ATOM    269  CB  ARG A  35      34.407  58.644   7.314  1.00  0.00           C
ATOM    270  CG  ARG A  35      33.181  59.460   7.089  1.00  0.00           C
ATOM    271  CD  ARG A  35      32.529  59.839   8.376  1.00  0.00           C
ATOM    272  NE  ARG A  35      33.163  61.021   8.948  1.00  0.00           N
ATOM    273  CZ  ARG A  35      32.674  62.256   8.875  1.00  0.00           C
ATOM    274  NH1 ARG A  35      31.514  62.490   8.254  1.00  0.00           N
ATOM    275  NH2 ARG A  35      33.348  63.256   9.438  1.00  0.00           N
ATOM    276  C   ARG A  35      36.193  59.361   5.729  1.00  0.00           C
ATOM    277  O   ARG A  35      37.372  59.165   6.062  1.00  0.00           O
ATOM    278  N   PHE A  36      35.770  60.476   5.121  1.00  0.00           N
ATOM    279  CA  PHE A  36      36.638  61.615   4.836  1.00  0.00           C
ATOM    280  CB  PHE A  36      36.955  61.679   3.346  1.00  0.00           C
ATOM    281  CG  PHE A  36      37.963  62.730   2.992  1.00  0.00           C
ATOM    282  CD1 PHE A  36      37.567  64.050   2.773  1.00  0.00           C
ATOM    283  CD2 PHE A  36      39.310  62.407   2.887  1.00  0.00           C
ATOM    284  CE1 PHE A  36      38.499  65.029   2.450  1.00  0.00           C
ATOM    285  CE2 PHE A  36      40.251  63.372   2.564  1.00  0.00           C
ATOM    286  CZ  PHE A  36      39.848  64.687   2.346  1.00  0.00           C
ATOM    287  C   PHE A  36      36.033  62.950   5.291  1.00  0.00           C
ATOM    288  O   PHE A  36      34.846  63.197   5.096  1.00  0.00           O
ATOM    289  N   ASP A  37      36.862  63.806   5.886  1.00  0.00           N
ATOM    290  CA  ASP A  37      36.469  65.172   6.239  1.00  0.00           C
ATOM    291  CB  ASP A  37      35.965  65.241   7.686  1.00  0.00           C
ATOM    292  CG  ASP A  37      35.287  66.568   8.012  1.00  0.00           C
ATOM    293  OD1 ASP A  37      35.256  67.487   7.167  1.00  0.00           O
ATOM    294  OD2 ASP A  37      34.767  66.703   9.132  1.00  0.00           O
ATOM    295  C   ASP A  37      37.625  66.163   6.037  1.00  0.00           C
ATOM    296  O   ASP A  37      38.679  66.030   6.653  1.00  0.00           O
ATOM    297  N   SER A  38      37.431  67.165   5.184  1.00  0.00           N
ATOM    298  CA  SER A  38      38.438  68.202   5.056  1.00  0.00           C
ATOM    299  CB  SER A  38      38.156  69.132   3.870  1.00  0.00           C
ATOM    300  OG  SER A  38      36.810  69.547   3.858  1.00  0.00           O
ATOM    301  C   SER A  38      38.533  68.960   6.380  1.00  0.00           C
ATOM    302  O   SER A  38      39.518  69.635   6.646  1.00  0.00           O
ATOM    303  N   ASP A  39      37.524  68.817   7.231  1.00  0.00           N
ATOM    304  CA  ASP A  39      37.526  69.510   8.510  1.00  0.00           C
ATOM    305  CB  ASP A  39      36.101  69.777   8.988  1.00  0.00           C
ATOM    306  CG  ASP A  39      35.491  70.995   8.325  1.00  0.00           C
ATOM    307  OD1 ASP A  39      36.030  72.115   8.506  1.00  0.00           O
ATOM    308  OD2 ASP A  39      34.486  70.833   7.605  1.00  0.00           O
ATOM    309  C   ASP A  39      38.332  68.813   9.596  1.00  0.00           C
ATOM    310  O   ASP A  39      38.723  69.447  10.586  1.00  0.00           O
ATOM    311  N   SER A  40      38.573  67.515   9.425  1.00  0.00           N
ATOM    312  CA  SER A  40      39.362  66.773  10.393  1.00  0.00           C
ATOM    313  CB  SER A  40      39.219  65.270  10.187  1.00  0.00           C
ATOM    314  OG  SER A  40      39.101  64.957   8.822  1.00  0.00           O
ATOM    315  C   SER A  40      40.809  67.234  10.323  1.00  0.00           C
ATOM    316  O   SER A  40      41.281  67.623   9.256  1.00  0.00           O
ATOM    317  N   ALA A  41      41.488  67.222  11.474  1.00  0.00           N
ATOM    318  CA  ALA A  41      42.831  67.830  11.634  1.00  0.00           C
ATOM    319  CB  ALA A  41      43.418  67.543  13.029  1.00  0.00           C
ATOM    320  C   ALA A  41      43.792  67.376  10.549  1.00  0.00           C
ATOM    321  O   ALA A  41      44.672  68.125  10.118  1.00  0.00           O
ATOM    322  N   CYS A  42      43.599  66.139  10.113  1.00  0.00           N
ATOM    323  CA  CYS A  42      44.351  65.585   9.017  1.00  0.00           C
ATOM    324  CB  CYS A  42      45.346  64.581   9.583  1.00  0.00           C
ATOM    325  SG  CYS A  42      46.504  63.368  10.114  1.00  0.00           S
ATOM    326  C   CYS A  42      43.363  64.970   7.993  1.00  0.00           C
ATOM    327  O   CYS A  42      43.005  63.791   8.087  1.00  0.00           O
ATOM    328  N   PRO A  43      42.902  65.775   7.011  1.00  0.00           N
ATOM    329  CA  PRO A  43      41.868  65.230   6.141  1.00  0.00           C
ATOM    330  CD  PRO A  43      43.295  67.134   6.608  1.00  0.00           C
ATOM    331  CB  PRO A  43      41.523  66.396   5.203  1.00  0.00           C
ATOM    332  CG  PRO A  43      42.114  67.590   5.818  1.00  0.00           C
ATOM    333  C   PRO A  43      42.482  64.084   5.366  1.00  0.00           C
ATOM    334  O   PRO A  43      43.475  64.280   4.651  1.00  0.00           O
ATOM    335  N   ARG A  44      41.922  62.895   5.545  1.00  0.00           N
ATOM    336  CA  ARG A  44      42.478  61.681   4.976  1.00  0.00           C
ATOM    337  CB  ARG A  44      43.832  61.381   5.630  1.00  0.00           C
ATOM    338  CG  ARG A  44      44.258  59.931   5.673  1.00  0.00           C
ATOM    339  CD  ARG A  44      44.091  59.296   7.072  1.00  0.00           C
ATOM    340  NE  ARG A  44      44.955  59.880   8.110  1.00  0.00           N
ATOM    341  CZ  ARG A  44      46.293  59.836   8.123  1.00  0.00           C
ATOM    342  NH1 ARG A  44      46.979  59.251   7.138  1.00  0.00           N
ATOM    343  NH2 ARG A  44      46.954  60.399   9.130  1.00  0.00           N
ATOM    344  C   ARG A  44      41.472  60.548   5.168  1.00  0.00           C
ATOM    345  O   ARG A  44      40.856  60.434   6.230  1.00  0.00           O
ATOM    346  N   MET A  45      41.284  59.739   4.127  1.00  0.00           N
ATOM    347  CA  MET A  45      40.397  58.583   4.177  1.00  0.00           C
ATOM    348  CB  MET A  45      40.421  57.864   2.839  1.00  0.00           C
ATOM    349  CG  MET A  45      39.364  56.805   2.664  1.00  0.00           C
ATOM    350  SD  MET A  45      37.947  57.445   1.769  1.00  0.00           S
ATOM    351  CE  MET A  45      36.872  57.887   3.096  1.00  0.00           C
ATOM    352  C   MET A  45      40.876  57.635   5.265  1.00  0.00           C
ATOM    353  O   MET A  45      42.079  57.399   5.396  1.00  0.00           O
ATOM    354  N   GLU A  46      39.936  57.099   6.042  1.00  0.00           N
ATOM    355  CA  GLU A  46      40.264  56.247   7.189  1.00  0.00           C
ATOM    356  CB  GLU A  46      40.845  57.071   8.348  1.00  0.00           C
ATOM    357  CG  GLU A  46      39.917  58.100   8.946  1.00  0.00           C
ATOM    358  CD  GLU A  46      40.627  58.991   9.932  1.00  0.00           C
ATOM    359  OE1 GLU A  46      41.871  59.127   9.866  1.00  0.00           O
ATOM    360  OE2 GLU A  46      39.934  59.564  10.785  1.00  0.00           O
ATOM    361  C   GLU A  46      39.102  55.363   7.669  1.00  0.00           C
ATOM    362  O   GLU A  46      37.925  55.676   7.431  1.00  0.00           O
ATOM    363  N   PRO A  47      39.439  54.278   8.390  1.00  0.00           N
ATOM    364  CA  PRO A  47      38.532  53.164   8.603  1.00  0.00           C
ATOM    365  CD  PRO A  47      40.727  54.074   9.085  1.00  0.00           C
ATOM    366  CB  PRO A  47      39.456  52.092   9.178  1.00  0.00           C
ATOM    367  CG  PRO A  47      40.497  52.852   9.899  1.00  0.00           C
ATOM    368  C   PRO A  47      37.411  53.465   9.585  1.00  0.00           C
ATOM    369  O   PRO A  47      37.592  54.280  10.492  1.00  0.00           O
ATOM    370  N   ARG A  48      36.273  52.798   9.391  1.00  0.00           N
ATOM    371  CA  ARG A  48      35.140  52.873  10.307  1.00  0.00           C
ATOM    372  CB  ARG A  48      34.219  54.028   9.932  1.00  0.00           C
ATOM    373  CG  ARG A  48      34.512  55.242  10.778  1.00  0.00           C
ATOM    374  CD  ARG A  48      34.224  56.512  10.054  1.00  0.00           C
ATOM    375  NE  ARG A  48      32.932  57.061  10.428  1.00  0.00           N
ATOM    376  CZ  ARG A  48      32.758  57.944  11.403  1.00  0.00           C
ATOM    377  NH1 ARG A  48      33.803  58.367  12.105  1.00  0.00           N
ATOM    378  NH2 ARG A  48      31.541  58.405  11.679  1.00  0.00           N
ATOM    379  C   ARG A  48      34.393  51.549  10.435  1.00  0.00           C
ATOM    380  O   ARG A  48      33.203  51.489  10.740  1.00  0.00           O
ATOM    381  N   ALA A  49      35.129  50.476  10.205  1.00  0.00           N
ATOM    382  CA  ALA A  49      34.682  49.133  10.532  1.00  0.00           C
ATOM    383  CB  ALA A  49      33.717  48.618   9.495  1.00  0.00           C
ATOM    384  C   ALA A  49      35.934  48.261  10.605  1.00  0.00           C
ATOM    385  O   ALA A  49      36.860  48.430   9.788  1.00  0.00           O
ATOM    386  N   PRO A  50      35.979  47.333  11.586  1.00  0.00           N
ATOM    387  CA  PRO A  50      37.225  46.603  11.843  1.00  0.00           C
ATOM    388  CD  PRO A  50      34.894  46.899  12.485  1.00  0.00           C
ATOM    389  CB  PRO A  50      36.861  45.640  12.984  1.00  0.00           C
ATOM    390  CG  PRO A  50      35.380  45.573  12.977  1.00  0.00           C
ATOM    391  C   PRO A  50      37.749  45.860  10.612  1.00  0.00           C
ATOM    392  O   PRO A  50      38.956  45.909  10.353  1.00  0.00           O
ATOM    393  N   TRP A  51      36.851  45.239   9.839  1.00  0.00           N
ATOM    394  CA  TRP A  51      37.243  44.467   8.654  1.00  0.00           C
ATOM    395  CB  TRP A  51      36.036  43.748   8.035  1.00  0.00           C
ATOM    396  CG  TRP A  51      34.968  44.657   7.452  1.00  0.00           C
ATOM    397  CD2 TRP A  51      33.771  45.091   8.102  1.00  0.00           C
ATOM    398  CD1 TRP A  51      34.936  45.205   6.187  1.00  0.00           C
ATOM    399  NE1 TRP A  51      33.793  45.967   6.022  1.00  0.00           N
ATOM    400  CE2 TRP A  51      33.063  45.911   7.180  1.00  0.00           C
ATOM    401  CE3 TRP A  51      33.228  44.873   9.374  1.00  0.00           C
ATOM    402  CZ2 TRP A  51      31.849  46.510   7.496  1.00  0.00           C
ATOM    403  CZ3 TRP A  51      32.013  45.468   9.690  1.00  0.00           C
ATOM    404  CH2 TRP A  51      31.338  46.277   8.753  1.00  0.00           C
ATOM    405  C   TRP A  51      37.998  45.258   7.569  1.00  0.00           C
ATOM    406  O   TRP A  51      38.567  44.665   6.653  1.00  0.00           O
ATOM    407  N   VAL A  52      38.004  46.584   7.663  1.00  0.00           N
ATOM    408  CA  VAL A  52      38.683  47.391   6.663  1.00  0.00           C
ATOM    409  CB  VAL A  52      37.839  48.583   6.241  1.00  0.00           C
ATOM    410  CG1 VAL A  52      38.571  49.409   5.223  1.00  0.00           C
ATOM    411  CG2 VAL A  52      36.563  48.090   5.624  1.00  0.00           C
ATOM    412  C   VAL A  52      40.071  47.814   7.121  1.00  0.00           C
ATOM    413  O   VAL A  52      40.962  47.988   6.288  1.00  0.00           O
ATOM    414  N   GLU A  53      40.264  47.964   8.437  1.00  0.00           N
ATOM    415  CA  GLU A  53      41.610  48.221   8.992  1.00  0.00           C
ATOM    416  CB  GLU A  53      41.657  48.033  10.509  1.00  0.00           C
ATOM    417  CG  GLU A  53      41.234  49.240  11.309  1.00  0.00           C
ATOM    418  CD  GLU A  53      40.020  48.957  12.169  1.00  0.00           C
ATOM    419  OE1 GLU A  53      39.852  47.780  12.579  1.00  0.00           O
ATOM    420  OE2 GLU A  53      39.251  49.911  12.451  1.00  0.00           O
ATOM    421  C   GLU A  53      42.623  47.275   8.365  1.00  0.00           C
ATOM    422  O   GLU A  53      43.801  47.607   8.220  1.00  0.00           O
ATOM    423  N   GLN A  54      42.124  46.092   8.001  1.00  0.00           N
ATOM    424  CA  GLN A  54      42.900  45.012   7.402  1.00  0.00           C
ATOM    425  CB  GLN A  54      41.976  43.812   7.151  1.00  0.00           C
ATOM    426  CG  GLN A  54      42.532  42.716   6.259  1.00  0.00           C
ATOM    427  CD  GLN A  54      41.436  42.012   5.480  1.00  0.00           C
ATOM    428  OE1 GLN A  54      40.559  41.363   6.065  1.00  0.00           O
ATOM    429  NE2 GLN A  54      41.469  42.150   4.153  1.00  0.00           N
ATOM    430  C   GLN A  54      43.635  45.444   6.126  1.00  0.00           C
ATOM    431  O   GLN A  54      44.770  45.031   5.907  1.00  0.00           O
ATOM    432  N   GLU A  55      43.001  46.286   5.310  1.00  0.00           N
ATOM    433  CA  GLU A  55      43.602  46.752   4.054  1.00  0.00           C
ATOM    434  CB  GLU A  55      42.620  47.635   3.293  1.00  0.00           C
ATOM    435  CG  GLU A  55      41.269  46.974   3.047  1.00  0.00           C
ATOM    436  CD  GLU A  55      41.355  45.738   2.163  1.00  0.00           C
ATOM    437  OE1 GLU A  55      42.285  45.657   1.321  1.00  0.00           O
ATOM    438  OE2 GLU A  55      40.487  44.845   2.317  1.00  0.00           O
ATOM    439  C   GLU A  55      44.932  47.478   4.255  1.00  0.00           C
ATOM    440  O   GLU A  55      45.158  48.086   5.292  1.00  0.00           O
ATOM    441  N   GLY A  56      45.811  47.413   3.261  1.00  0.00           N
ATOM    442  CA  GLY A  56      47.160  47.989   3.391  1.00  0.00           C
ATOM    443  C   GLY A  56      47.290  49.509   3.290  1.00  0.00           C
ATOM    444  O   GLY A  56      46.333  50.193   2.938  1.00  0.00           O
ATOM    445  N   PRO A  57      48.490  50.046   3.576  1.00  0.00           N
ATOM    446  CA  PRO A  57      48.731  51.488   3.571  1.00  0.00           C
ATOM    447  CD  PRO A  57      49.714  49.308   3.913  1.00  0.00           C
ATOM    448  CB  PRO A  57      50.185  51.605   4.045  1.00  0.00           C
ATOM    449  CG  PRO A  57      50.473  50.307   4.705  1.00  0.00           C
ATOM    450  C   PRO A  57      48.589  52.100   2.181  1.00  0.00           C
ATOM    451  O   PRO A  57      48.006  53.177   2.043  1.00  0.00           O
ATOM    452  N   GLU A  58      49.114  51.408   1.171  1.00  0.00           N
ATOM    453  CA  GLU A  58      48.992  51.852  -0.214  1.00  0.00           C
ATOM    454  CB  GLU A  58      49.818  50.985  -1.169  1.00  0.00           C
ATOM    455  CG  GLU A  58      51.154  51.623  -1.588  1.00  0.00           C
ATOM    456  CD  GLU A  58      51.004  52.995  -2.283  1.00  0.00           C
ATOM    457  OE1 GLU A  58      50.615  53.978  -1.604  1.00  0.00           O
ATOM    458  OE2 GLU A  58      51.291  53.093  -3.505  1.00  0.00           O
ATOM    459  C   GLU A  58      47.546  51.922  -0.673  1.00  0.00           C
ATOM    460  O   GLU A  58      47.195  52.789  -1.484  1.00  0.00           O
ATOM    461  N   TYR A  59      46.715  51.013  -0.158  1.00  0.00           N
ATOM    462  CA  TYR A  59      45.276  51.082  -0.397  1.00  0.00           C
ATOM    463  CB  TYR A  59      44.548  49.877   0.215  1.00  0.00           C
ATOM    464  CG  TYR A  59      43.054  50.074   0.357  1.00  0.00           C
ATOM    465  CD1 TYR A  59      42.517  50.647   1.508  1.00  0.00           C
ATOM    466  CD2 TYR A  59      42.183  49.694  -0.657  1.00  0.00           C
ATOM    467  CE1 TYR A  59      41.164  50.838   1.644  1.00  0.00           C
ATOM    468  CE2 TYR A  59      40.823  49.879  -0.527  1.00  0.00           C
ATOM    469  CZ  TYR A  59      40.322  50.456   0.624  1.00  0.00           C
ATOM    470  OH  TYR A  59      38.972  50.654   0.765  1.00  0.00           O
ATOM    471  C   TYR A  59      44.721  52.402   0.154  1.00  0.00           C
ATOM    472  O   TYR A  59      44.001  53.132  -0.549  1.00  0.00           O
ATOM    473  N   TRP A  60      45.072  52.703   1.403  1.00  0.00           N
ATOM    474  CA  TRP A  60      44.637  53.933   2.039  1.00  0.00           C
ATOM    475  CB  TRP A  60      45.043  53.970   3.502  1.00  0.00           C
ATOM    476  CG  TRP A  60      44.392  52.895   4.292  1.00  0.00           C
ATOM    477  CD2 TRP A  60      43.021  52.838   4.709  1.00  0.00           C
ATOM    478  CD1 TRP A  60      44.982  51.758   4.761  1.00  0.00           C
ATOM    479  NE1 TRP A  60      44.068  50.997   5.444  1.00  0.00           N
ATOM    480  CE2 TRP A  60      42.853  51.635   5.426  1.00  0.00           C
ATOM    481  CE3 TRP A  60      41.919  53.684   4.546  1.00  0.00           C
ATOM    482  CZ2 TRP A  60      41.622  51.253   5.980  1.00  0.00           C
ATOM    483  CZ3 TRP A  60      40.696  53.301   5.097  1.00  0.00           C
ATOM    484  CH2 TRP A  60      40.562  52.099   5.801  1.00  0.00           C
ATOM    485  C   TRP A  60      45.188  55.136   1.304  1.00  0.00           C
ATOM    486  O   TRP A  60      44.430  56.010   0.888  1.00  0.00           O
ATOM    487  N   GLU A  61      46.500  55.170   1.108  1.00  0.00           N
ATOM    488  CA  GLU A  61      47.105  56.277   0.376  1.00  0.00           C
ATOM    489  CB  GLU A  61      48.601  56.064   0.148  1.00  0.00           C
ATOM    490  CG  GLU A  61      49.322  57.314  -0.311  1.00  0.00           C
ATOM    491  CD  GLU A  61      48.789  58.604   0.352  1.00  0.00           C
ATOM    492  OE1 GLU A  61      48.947  58.788   1.592  1.00  0.00           O
ATOM    493  OE2 GLU A  61      48.204  59.439  -0.379  1.00  0.00           O
ATOM    494  C   GLU A  61      46.381  56.560  -0.938  1.00  0.00           C
ATOM    495  O   GLU A  61      46.203  57.722  -1.303  1.00  0.00           O
ATOM    496  N   GLU A  62      45.939  55.505  -1.627  1.00  0.00           N
ATOM    497  CA  GLU A  62      45.226  55.693  -2.894  1.00  0.00           C
ATOM    498  CB  GLU A  62      45.418  54.521  -3.864  1.00  0.00           C
ATOM    499  CG  GLU A  62      46.804  54.544  -4.542  1.00  0.00           C
ATOM    500  CD  GLU A  62      47.222  55.948  -5.073  1.00  0.00           C
ATOM    501  OE1 GLU A  62      46.794  56.328  -6.191  1.00  0.00           O
ATOM    502  OE2 GLU A  62      47.982  56.672  -4.377  1.00  0.00           O
ATOM    503  C   GLU A  62      43.762  56.126  -2.741  1.00  0.00           C
ATOM    504  O   GLU A  62      43.314  57.061  -3.420  1.00  0.00           O
ATOM    505  N   GLU A  63      43.028  55.470  -1.847  1.00  0.00           N
ATOM    506  CA  GLU A  63      41.671  55.906  -1.555  1.00  0.00           C
ATOM    507  CB  GLU A  63      41.032  55.032  -0.480  1.00  0.00           C
ATOM    508  CG  GLU A  63      39.956  54.106  -1.004  1.00  0.00           C
ATOM    509  CD  GLU A  63      40.288  53.548  -2.358  1.00  0.00           C
ATOM    510  OE1 GLU A  63      41.469  53.223  -2.602  1.00  0.00           O
ATOM    511  OE2 GLU A  63      39.369  53.448  -3.187  1.00  0.00           O
ATOM    512  C   GLU A  63      41.648  57.366  -1.148  1.00  0.00           C
ATOM    513  O   GLU A  63      40.871  58.149  -1.683  1.00  0.00           O
ATOM    514  N   THR A  64      42.530  57.725  -0.220  1.00  0.00           N
ATOM    515  CA  THR A  64      42.626  59.088   0.302  1.00  0.00           C
ATOM    516  CB  THR A  64      43.519  59.136   1.592  1.00  0.00           C
ATOM    517  OG1 THR A  64      43.249  60.324   2.335  1.00  0.00           O
ATOM    518  CG2 THR A  64      45.007  59.054   1.287  1.00  0.00           C
ATOM    519  C   THR A  64      43.047  60.068  -0.807  1.00  0.00           C
ATOM    520  O   THR A  64      42.385  61.068  -1.031  1.00  0.00           O
ATOM    521  N   ARG A  65      44.106  59.725  -1.534  1.00  0.00           N
ATOM    522  CA  ARG A  65      44.559  60.491  -2.685  1.00  0.00           C
ATOM    523  CB  ARG A  65      45.726  59.770  -3.362  1.00  0.00           C
ATOM    524  CG  ARG A  65      46.457  60.580  -4.412  1.00  0.00           C
ATOM    525  CD  ARG A  65      47.455  59.713  -5.166  1.00  0.00           C
ATOM    526  NE  ARG A  65      46.805  58.847  -6.154  1.00  0.00           N
ATOM    527  CZ  ARG A  65      46.476  59.205  -7.404  1.00  0.00           C
ATOM    528  NH1 ARG A  65      46.731  60.434  -7.861  1.00  0.00           N
ATOM    529  NH2 ARG A  65      45.888  58.322  -8.214  1.00  0.00           N
ATOM    530  C   ARG A  65      43.434  60.703  -3.700  1.00  0.00           C
ATOM    531  O   ARG A  65      43.358  61.756  -4.340  1.00  0.00           O
ATOM    532  N   ASN A  66      42.564  59.711  -3.856  1.00  0.00           N
ATOM    533  CA  ASN A  66      41.498  59.826  -4.844  1.00  0.00           C
ATOM    534  CB  ASN A  66      41.042  58.453  -5.365  1.00  0.00           C
ATOM    535  CG  ASN A  66      41.888  57.957  -6.538  1.00  0.00           C
ATOM    536  OD1 ASN A  66      41.689  56.850  -7.032  1.00  0.00           O
ATOM    537  ND2 ASN A  66      42.830  58.778  -6.988  1.00  0.00           N
ATOM    538  C   ASN A  66      40.329  60.682  -4.376  1.00  0.00           C
ATOM    539  O   ASN A  66      39.857  61.545  -5.114  1.00  0.00           O
ATOM    540  N   THR A  67      39.877  60.468  -3.150  1.00  0.00           N
ATOM    541  CA  THR A  67      38.751  61.248  -2.660  1.00  0.00           C
ATOM    542  CB  THR A  67      38.199  60.762  -1.301  1.00  0.00           C
ATOM    543  OG1 THR A  67      38.616  61.661  -0.264  1.00  0.00           O
ATOM    544  CG2 THR A  67      38.630  59.325  -0.977  1.00  0.00           C
ATOM    545  C   THR A  67      39.176  62.693  -2.498  1.00  0.00           C
ATOM    546  O   THR A  67      38.354  63.601  -2.577  1.00  0.00           O
ATOM    547  N   LYS A  68      40.469  62.883  -2.251  1.00  0.00           N
ATOM    548  CA  LYS A  68      41.053  64.204  -2.091  1.00  0.00           C
ATOM    549  CB  LYS A  68      42.506  64.093  -1.635  1.00  0.00           C
ATOM    550  CG  LYS A  68      42.878  65.037  -0.514  1.00  0.00           C
ATOM    551  CD  LYS A  68      44.233  64.708   0.152  1.00  0.00           C
ATOM    552  CE  LYS A  68      44.806  65.937   0.906  1.00  0.00           C
ATOM    553  NZ  LYS A  68      45.748  65.638   2.038  1.00  0.00           N
ATOM    554  C   LYS A  68      40.959  64.943  -3.416  1.00  0.00           C
ATOM    555  O   LYS A  68      40.864  66.168  -3.442  1.00  0.00           O
ATOM    556  N   ALA A  69      40.965  64.190  -4.513  1.00  0.00           N
ATOM    557  CA  ALA A  69      40.789  64.773  -5.830  1.00  0.00           C
ATOM    558  CB  ALA A  69      41.445  63.919  -6.871  1.00  0.00           C
ATOM    559  C   ALA A  69      39.309  64.973  -6.139  1.00  0.00           C
ATOM    560  O   ALA A  69      38.965  65.734  -7.042  1.00  0.00           O
ATOM    561  N   HIS A  70      38.440  64.290  -5.385  1.00  0.00           N
ATOM    562  CA  HIS A  70      36.972  64.468  -5.483  1.00  0.00           C
ATOM    563  ND1 HIS A  70      34.382  62.078  -5.733  1.00  0.00           N
ATOM    564  CG  HIS A  70      35.720  62.252  -5.442  1.00  0.00           C
ATOM    565  CB  HIS A  70      36.227  63.418  -4.652  1.00  0.00           C
ATOM    566  NE2 HIS A  70      35.416  60.401  -6.586  1.00  0.00           N
ATOM    567  CD2 HIS A  70      36.365  61.186  -5.976  1.00  0.00           C
ATOM    568  CE1 HIS A  70      34.228  60.959  -6.419  1.00  0.00           C
ATOM    569  C   HIS A  70      36.536  65.845  -5.000  1.00  0.00           C
ATOM    570  O   HIS A  70      35.803  66.547  -5.697  1.00  0.00           O
ATOM    571  N   ALA A  71      36.984  66.199  -3.793  1.00  0.00           N
ATOM    572  CA  ALA A  71      36.723  67.492  -3.162  1.00  0.00           C
ATOM    573  CB  ALA A  71      37.489  67.614  -1.857  1.00  0.00           C
ATOM    574  C   ALA A  71      37.074  68.650  -4.074  1.00  0.00           C
ATOM    575  O   ALA A  71      36.316  69.607  -4.156  1.00  0.00           O
ATOM    576  N   GLN A  72      38.208  68.555  -4.768  1.00  0.00           N
ATOM    577  CA  GLN A  72      38.657  69.640  -5.642  1.00  0.00           C
ATOM    578  CB  GLN A  72      40.038  69.365  -6.239  1.00  0.00           C
ATOM    579  CG  GLN A  72      41.099  68.926  -5.239  1.00  0.00           C
ATOM    580  CD  GLN A  72      41.748  70.068  -4.463  1.00  0.00           C
ATOM    581  OE1 GLN A  72      42.933  69.990  -4.121  1.00  0.00           O
ATOM    582  NE2 GLN A  72      40.979  71.120  -4.159  1.00  0.00           N
ATOM    583  C   GLN A  72      37.655  69.878  -6.746  1.00  0.00           C
ATOM    584  O   GLN A  72      37.305  71.011  -7.036  1.00  0.00           O
ATOM    585  N   THR A  73      37.180  68.794  -7.343  1.00  0.00           N
ATOM    586  CA  THR A  73      36.198  68.869  -8.415  1.00  0.00           C
ATOM    587  CB  THR A  73      35.934  67.487  -8.981  1.00  0.00           C
ATOM    588  OG1 THR A  73      37.161  66.746  -8.972  1.00  0.00           O
ATOM    589  CG2 THR A  73      35.395  67.577 -10.399  1.00  0.00           C
ATOM    590  C   THR A  73      34.875  69.459  -7.938  1.00  0.00           C
ATOM    591  O   THR A  73      34.264  70.267  -8.634  1.00  0.00           O
ATOM    592  N   ASP A  74      34.441  69.044  -6.752  1.00  0.00           N
ATOM    593  CA  ASP A  74      33.186  69.516  -6.197  1.00  0.00           C
ATOM    594  CB  ASP A  74      32.688  68.585  -5.091  1.00  0.00           C
ATOM    595  CG  ASP A  74      31.845  67.434  -5.632  1.00  0.00           C
ATOM    596  OD1 ASP A  74      31.182  67.610  -6.674  1.00  0.00           O
ATOM    597  OD2 ASP A  74      31.832  66.352  -5.008  1.00  0.00           O
ATOM    598  C   ASP A  74      33.271  70.973  -5.737  1.00  0.00           C
ATOM    599  O   ASP A  74      32.267  71.688  -5.776  1.00  0.00           O
ATOM    600  N   ARG A  75      34.468  71.412  -5.329  1.00  0.00           N
ATOM    601  CA  ARG A  75      34.739  72.833  -5.065  1.00  0.00           C
ATOM    602  CB  ARG A  75      36.182  73.044  -4.596  1.00  0.00           C
ATOM    603  CG  ARG A  75      36.386  72.813  -3.109  1.00  0.00           C
ATOM    604  CD  ARG A  75      37.714  72.085  -2.796  1.00  0.00           C
ATOM    605  NE  ARG A  75      38.079  72.168  -1.375  1.00  0.00           N
ATOM    606  CZ  ARG A  75      37.476  71.496  -0.390  1.00  0.00           C
ATOM    607  NH1 ARG A  75      36.470  70.678  -0.663  1.00  0.00           N
ATOM    608  NH2 ARG A  75      37.871  71.640   0.875  1.00  0.00           N
ATOM    609  C   ARG A  75      34.478  73.617  -6.338  1.00  0.00           C
ATOM    610  O   ARG A  75      33.739  74.599  -6.333  1.00  0.00           O
ATOM    611  N   MET A  76      35.068  73.141  -7.431  1.00  0.00           N
ATOM    612  CA  MET A  76      34.870  73.704  -8.754  1.00  0.00           C
ATOM    613  CB  MET A  76      35.834  73.049  -9.737  1.00  0.00           C
ATOM    614  CG  MET A  76      36.496  73.993 -10.726  1.00  0.00           C
ATOM    615  SD  MET A  76      37.818  75.017  -9.998  1.00  0.00           S
ATOM    616  CE  MET A  76      38.763  75.390 -11.498  1.00  0.00           C
ATOM    617  C   MET A  76      33.441  73.478  -9.218  1.00  0.00           C
ATOM    618  O   MET A  76      32.876  74.314  -9.907  1.00  0.00           O
ATOM    619  N   ASN A  77      32.857  72.351  -8.840  1.00  0.00           N
ATOM    620  CA  ASN A  77      31.491  72.075  -9.222  1.00  0.00           C
ATOM    621  CB  ASN A  77      31.097  70.619  -8.940  1.00  0.00           C
ATOM    622  CG  ASN A  77      31.173  69.723 -10.196  1.00  0.00           C
ATOM    623  OD1 ASN A  77      31.142  70.209 -11.332  1.00  0.00           O
ATOM    624  ND2 ASN A  77      31.259  68.412  -9.988  1.00  0.00           N
ATOM    625  C   ASN A  77      30.511  73.051  -8.600  1.00  0.00           C
ATOM    626  O   ASN A  77      29.572  73.474  -9.261  1.00  0.00           O
ATOM    627  N   LEU A  78      30.739  73.437  -7.352  1.00  0.00           N
ATOM    628  CA  LEU A  78      29.845  74.373  -6.663  1.00  0.00           C
ATOM    629  CB  LEU A  78      30.320  74.600  -5.233  1.00  0.00           C
ATOM    630  CG  LEU A  78      30.147  73.484  -4.212  1.00  0.00           C
ATOM    631  CD1 LEU A  78      30.681  73.926  -2.863  1.00  0.00           C
ATOM    632  CD2 LEU A  78      28.691  73.118  -4.119  1.00  0.00           C
ATOM    633  C   LEU A  78      29.721  75.731  -7.350  1.00  0.00           C
ATOM    634  O   LEU A  78      28.635  76.299  -7.403  1.00  0.00           O
ATOM    635  N   GLN A  79      30.846  76.244  -7.853  1.00  0.00           N
ATOM    636  CA  GLN A  79      30.910  77.548  -8.508  1.00  0.00           C
ATOM    637  CB  GLN A  79      32.346  77.925  -8.867  1.00  0.00           C
ATOM    638  CG  GLN A  79      33.422  77.435  -7.916  1.00  0.00           C
ATOM    639  CD  GLN A  79      33.615  78.323  -6.694  1.00  0.00           C
ATOM    640  OE1 GLN A  79      33.546  79.552  -6.770  1.00  0.00           O
ATOM    641  NE2 GLN A  79      33.875  77.692  -5.555  1.00  0.00           N
ATOM    642  C   GLN A  79      30.132  77.460  -9.786  1.00  0.00           C
ATOM    643  O   GLN A  79      29.271  78.302 -10.063  1.00  0.00           O
ATOM    644  N   THR A  80      30.463  76.427 -10.562  1.00  0.00           N
ATOM    645  CA  THR A  80      29.818  76.135 -11.839  1.00  0.00           C
ATOM    646  CB  THR A  80      30.293  74.798 -12.403  1.00  0.00           C
ATOM    647  OG1 THR A  80      31.682  74.890 -12.721  1.00  0.00           O
ATOM    648  CG2 THR A  80      29.547  74.463 -13.656  1.00  0.00           C
ATOM    649  C   THR A  80      28.313  76.099 -11.650  1.00  0.00           C
ATOM    650  O   THR A  80      27.555  76.787 -12.350  1.00  0.00           O
ATOM    651  N   LEU A  81      27.895  75.315 -10.670  1.00  0.00           N
ATOM    652  CA  LEU A  81      26.504  75.243 -10.313  1.00  0.00           C
ATOM    653  CB  LEU A  81      26.309  74.205  -9.215  1.00  0.00           C
ATOM    654  CG  LEU A  81      26.176  72.743  -9.630  1.00  0.00           C
ATOM    655  CD1 LEU A  81      24.742  72.356  -9.673  1.00  0.00           C
ATOM    656  CD2 LEU A  81      26.823  72.452 -10.962  1.00  0.00           C
ATOM    657  C   LEU A  81      25.932  76.606  -9.896  1.00  0.00           C
ATOM    658  O   LEU A  81      24.784  76.916 -10.229  1.00  0.00           O
ATOM    659  N   ARG A  82      26.699  77.431  -9.185  1.00  0.00           N
ATOM    660  CA  ARG A  82      26.122  78.697  -8.736  1.00  0.00           C
ATOM    661  CB  ARG A  82      26.861  79.282  -7.514  1.00  0.00           C
ATOM    662  CG  ARG A  82      27.870  80.376  -7.805  1.00  0.00           C
ATOM    663  CD  ARG A  82      28.465  81.005  -6.537  1.00  0.00           C
ATOM    664  NE  ARG A  82      29.539  81.894  -6.956  1.00  0.00           N
ATOM    665  CZ  ARG A  82      29.379  83.184  -7.262  1.00  0.00           C
ATOM    666  NH1 ARG A  82      28.180  83.754  -7.145  1.00  0.00           N
ATOM    667  NH2 ARG A  82      30.419  83.919  -7.677  1.00  0.00           N
ATOM    668  C   ARG A  82      25.994  79.676  -9.907  1.00  0.00           C
ATOM    669  O   ARG A  82      25.180  80.590  -9.872  1.00  0.00           O
ATOM    670  N   GLY A  83      26.778  79.441 -10.955  1.00  0.00           N
ATOM    671  CA  GLY A  83      26.745  80.281 -12.146  1.00  0.00           C
ATOM    672  C   GLY A  83      25.687  79.907 -13.166  1.00  0.00           C
ATOM    673  O   GLY A  83      25.303  80.727 -14.005  1.00  0.00           O
ATOM    674  N   TYR A  84      25.236  78.657 -13.117  1.00  0.00           N
ATOM    675  CA  TYR A  84      24.175  78.189 -14.001  1.00  0.00           C
ATOM    676  CB  TYR A  84      24.039  76.677 -13.897  1.00  0.00           C
ATOM    677  CG  TYR A  84      25.101  75.877 -14.591  1.00  0.00           C
ATOM    678  CD1 TYR A  84      26.253  76.468 -15.086  1.00  0.00           C
ATOM    679  CD2 TYR A  84      24.936  74.515 -14.767  1.00  0.00           C
ATOM    680  CE1 TYR A  84      27.210  75.716 -15.720  1.00  0.00           C
ATOM    681  CE2 TYR A  84      25.887  73.756 -15.398  1.00  0.00           C
ATOM    682  CZ  TYR A  84      27.017  74.352 -15.875  1.00  0.00           C
ATOM    683  OH  TYR A  84      27.954  73.566 -16.503  1.00  0.00           O
ATOM    684  C   TYR A  84      22.869  78.814 -13.551  1.00  0.00           C
ATOM    685  O   TYR A  84      22.130  79.411 -14.353  1.00  0.00           O
ATOM    686  N   TYR A  85      22.612  78.681 -12.251  1.00  0.00           N
ATOM    687  CA  TYR A  85      21.393  79.151 -11.639  1.00  0.00           C
ATOM    688  CB  TYR A  85      21.111  78.334 -10.390  1.00  0.00           C
ATOM    689  CG  TYR A  85      20.741  76.896 -10.658  1.00  0.00           C
ATOM    690  CD1 TYR A  85      19.481  76.565 -11.155  1.00  0.00           C
ATOM    691  CD2 TYR A  85      21.638  75.860 -10.394  1.00  0.00           C
ATOM    692  CE1 TYR A  85      19.115  75.236 -11.396  1.00  0.00           C
ATOM    693  CE2 TYR A  85      21.285  74.523 -10.630  1.00  0.00           C
ATOM    694  CZ  TYR A  85      20.018  74.221 -11.135  1.00  0.00           C
ATOM    695  OH  TYR A  85      19.650  72.915 -11.386  1.00  0.00           O
ATOM    696  C   TYR A  85      21.488  80.630 -11.278  1.00  0.00           C
ATOM    697  O   TYR A  85      20.575  81.174 -10.642  1.00  0.00           O
ATOM    698  N   ASN A  86      22.596  81.267 -11.678  1.00  0.00           N
ATOM    699  CA  ASN A  86      22.833  82.712 -11.482  1.00  0.00           C
ATOM    700  CB  ASN A  86      21.996  83.523 -12.473  1.00  0.00           C
ATOM    701  CG  ASN A  86      21.739  82.758 -13.791  1.00  0.00           C
ATOM    702  OD1 ASN A  86      20.593  82.657 -14.238  1.00  0.00           O
ATOM    703  ND2 ASN A  86      22.800  82.202 -14.401  1.00  0.00           N
ATOM    704  C   ASN A  86      22.618  83.137 -10.023  1.00  0.00           C
ATOM    705  O   ASN A  86      21.596  83.702  -9.668  1.00  0.00           O
ATOM    706  N   GLN A  87      23.602  82.826  -9.187  1.00  0.00           N
ATOM    707  CA  GLN A  87      23.429  82.830  -7.746  1.00  0.00           C
ATOM    708  CB  GLN A  87      23.394  81.397  -7.199  1.00  0.00           C
ATOM    709  CG  GLN A  87      22.159  80.584  -7.603  1.00  0.00           C
ATOM    710  CD  GLN A  87      21.922  79.331  -6.743  1.00  0.00           C
ATOM    711  OE1 GLN A  87      22.737  78.952  -5.898  1.00  0.00           O
ATOM    712  NE2 GLN A  87      20.788  78.688  -6.969  1.00  0.00           N
ATOM    713  C   GLN A  87      24.529  83.604  -7.046  1.00  0.00           C
ATOM    714  O   GLN A  87      25.706  83.290  -7.192  1.00  0.00           O
ATOM    715  N   SER A  88      24.123  84.604  -6.271  1.00  0.00           N
ATOM    716  CA  SER A  88      25.040  85.455  -5.549  1.00  0.00           C
ATOM    717  CB  SER A  88      24.276  86.480  -4.696  1.00  0.00           C
ATOM    718  OG  SER A  88      23.720  85.901  -3.532  1.00  0.00           O
ATOM    719  C   SER A  88      26.005  84.638  -4.701  1.00  0.00           C
ATOM    720  O   SER A  88      25.662  83.578  -4.184  1.00  0.00           O
ATOM    721  N   GLU A  89      27.218  85.155  -4.580  1.00  0.00           N
ATOM    722  CA  GLU A  89      28.314  84.506  -3.874  1.00  0.00           C
ATOM    723  CB  GLU A  89      29.644  85.142  -4.317  1.00  0.00           C
ATOM    724  CG  GLU A  89      29.632  86.681  -4.367  1.00  0.00           C
ATOM    725  CD  GLU A  89      28.868  87.253  -5.579  1.00  0.00           C
ATOM    726  OE1 GLU A  89      29.289  87.001  -6.736  1.00  0.00           O
ATOM    727  OE2 GLU A  89      27.849  87.957  -5.381  1.00  0.00           O
ATOM    728  C   GLU A  89      28.166  84.579  -2.343  1.00  0.00           C
ATOM    729  O   GLU A  89      29.167  84.568  -1.609  1.00  0.00           O
ATOM    730  N   ALA A  90      26.934  84.646  -1.843  1.00  0.00           N
ATOM    731  CA  ALA A  90      26.758  84.923  -0.412  1.00  0.00           C
ATOM    732  CB  ALA A  90      26.129  86.317  -0.199  1.00  0.00           C
ATOM    733  C   ALA A  90      26.024  83.841   0.388  1.00  0.00           C
ATOM    734  O   ALA A  90      26.238  83.707   1.592  1.00  0.00           O
ATOM    735  N   SER A  91      25.179  83.064  -0.280  1.00  0.14           N
ATOM    736  CA  SER A  91      24.405  82.027   0.398  1.00  0.14           C
ATOM    737  CB  SER A  91      23.107  81.751  -0.364  1.00  0.14           C
ATOM    738  OG  SER A  91      22.300  80.834   0.360  1.00  0.14           O
ATOM    739  C   SER A  91      25.213  80.737   0.523  1.00  0.14           C
ATOM    740  O   SER A  91      26.079  80.463  -0.318  1.00  0.14           O
ATOM    741  N   SER A  92      24.940  79.946   1.560  1.00  0.44           N
ATOM    742  CA  SER A  92      25.552  78.622   1.655  1.00  0.44           C
ATOM    743  CB  SER A  92      25.536  78.095   3.084  1.00  0.44           C
ATOM    744  OG  SER A  92      25.734  76.693   3.075  1.00  0.44           O
ATOM    745  C   SER A  92      24.862  77.630   0.733  1.00  0.44           C
ATOM    746  O   SER A  92      23.658  77.705   0.500  1.00  0.44           O
ATOM    747  N   HIS A  93      25.639  76.693   0.213  1.00  0.58           N
ATOM    748  CA  HIS A  93      25.122  75.737  -0.749  1.00  0.58           C
ATOM    749  ND1 HIS A  93      24.971  78.576  -2.764  1.00  0.58           N
ATOM    750  CG  HIS A  93      24.540  77.271  -2.653  1.00  0.58           C
ATOM    751  CB  HIS A  93      25.423  76.172  -2.175  1.00  0.58           C
ATOM    752  NE2 HIS A  93      22.912  78.558  -3.360  1.00  0.58           N
ATOM    753  CD2 HIS A  93      23.238  77.269  -3.018  1.00  0.58           C
ATOM    754  CE1 HIS A  93      23.973  79.329  -3.192  1.00  0.58           C
ATOM    755  C   HIS A  93      25.687  74.370  -0.532  1.00  0.58           C
ATOM    756  O   HIS A  93      26.796  74.227  -0.028  1.00  0.58           O
ATOM    757  N   THR A  94      24.910  73.372  -0.948  1.00  1.09           N
ATOM    758  CA  THR A  94      25.283  71.978  -0.791  1.00  1.09           C
ATOM    759  CB  THR A  94      24.583  71.332   0.415  1.00  1.09           C
ATOM    760  OG1 THR A  94      24.388  69.934   0.162  1.00  1.09           O
ATOM    761  CG2 THR A  94      23.245  72.015   0.699  1.00  1.09           C
ATOM    762  C   THR A  94      25.074  71.146  -2.052  1.00  1.09           C
ATOM    763  O   THR A  94      23.975  71.085  -2.608  1.00  1.09           O
ATOM    764  N   LEU A  95      26.165  70.522  -2.489  1.00  0.36           N
ATOM    765  CA  LEU A  95      26.174  69.598  -3.616  1.00  0.36           C
ATOM    766  CB  LEU A  95      27.259  69.970  -4.638  1.00  0.36           C
ATOM    767  CG  LEU A  95      27.296  69.175  -5.947  1.00  0.36           C
ATOM    768  CD1 LEU A  95      26.428  69.835  -6.976  1.00  0.36           C
ATOM    769  CD2 LEU A  95      28.705  69.017  -6.471  1.00  0.36           C
ATOM    770  C   LEU A  95      26.449  68.215  -3.070  1.00  0.36           C
ATOM    771  O   LEU A  95      27.491  67.974  -2.458  1.00  0.36           O
ATOM    772  N   GLN A  96      25.508  67.308  -3.282  1.00  0.22           N
ATOM    773  CA  GLN A  96      25.725  65.943  -2.854  1.00  0.22           C
ATOM    774  CB  GLN A  96      24.818  65.546  -1.681  1.00  0.22           C
ATOM    775  CG  GLN A  96      23.490  66.254  -1.596  1.00  0.22           C
ATOM    776  CD  GLN A  96      23.063  66.466  -0.152  1.00  0.22           C
ATOM    777  OE1 GLN A  96      22.771  65.514   0.593  1.00  0.22           O
ATOM    778  NE2 GLN A  96      23.035  67.728   0.255  1.00  0.22           N
ATOM    779  C   GLN A  96      25.693  64.928  -3.985  1.00  0.22           C
ATOM    780  O   GLN A  96      25.108  65.163  -5.040  1.00  0.22           O
ATOM    781  N   TRP A  97      26.351  63.802  -3.736  1.00  0.00           N
ATOM    782  CA  TRP A  97      26.602  62.800  -4.751  1.00  0.00           C
ATOM    783  CB  TRP A  97      27.910  63.118  -5.488  1.00  0.00           C
ATOM    784  CG  TRP A  97      28.491  61.957  -6.223  1.00  0.00           C
ATOM    785  CD2 TRP A  97      29.516  61.081  -5.758  1.00  0.00           C
ATOM    786  CD1 TRP A  97      28.147  61.520  -7.465  1.00  0.00           C
ATOM    787  NE1 TRP A  97      28.901  60.433  -7.809  1.00  0.00           N
ATOM    788  CE2 TRP A  97      29.748  60.136  -6.775  1.00  0.00           C
ATOM    789  CE3 TRP A  97      30.268  61.004  -4.581  1.00  0.00           C
ATOM    790  CZ2 TRP A  97      30.702  59.120  -6.651  1.00  0.00           C
ATOM    791  CZ3 TRP A  97      31.212  59.994  -4.459  1.00  0.00           C
ATOM    792  CH2 TRP A  97      31.417  59.063  -5.487  1.00  0.00           C
ATOM    793  C   TRP A  97      26.656  61.412  -4.130  1.00  0.00           C
ATOM    794  O   TRP A  97      27.073  61.254  -2.978  1.00  0.00           O
ATOM    795  N   MET A  98      26.229  60.419  -4.910  1.00  0.00           N
ATOM    796  CA  MET A  98      26.216  59.033  -4.473  1.00  0.00           C
ATOM    797  CB  MET A  98      24.922  58.702  -3.736  1.00  0.00           C
ATOM    798  CG  MET A  98      23.707  58.478  -4.625  1.00  0.00           C
ATOM    799  SD  MET A  98      22.227  57.931  -3.717  1.00  0.00           S
ATOM    800  CE  MET A  98      22.547  56.159  -3.459  1.00  0.00           C
ATOM    801  C   MET A  98      26.397  58.086  -5.639  1.00  0.00           C
ATOM    802  O   MET A  98      25.969  58.373  -6.760  1.00  0.00           O
ATOM    803  N   ILE A  99      27.030  56.953  -5.358  1.00  0.00           N
ATOM    804  CA  ILE A  99      27.302  55.935  -6.368  1.00  0.00           C
ATOM    805  CB  ILE A  99      28.713  56.118  -6.971  1.00  0.00           C
ATOM    806  CG1 ILE A  99      28.846  55.342  -8.275  1.00  0.00           C
ATOM    807  CG2 ILE A  99      29.809  55.739  -5.960  1.00  0.00           C
ATOM    808  CD1 ILE A  99      30.011  55.800  -9.139  1.00  0.00           C
ATOM    809  C   ILE A  99      27.183  54.569  -5.710  1.00  0.00           C
ATOM    810  O   ILE A  99      27.638  54.397  -4.577  1.00  0.00           O
ATOM    811  N   GLY A 100      26.572  53.606  -6.400  1.00  0.00           N
ATOM    812  CA  GLY A 100      26.371  52.271  -5.827  1.00  0.00           C
ATOM    813  C   GLY A 100      26.150  51.101  -6.775  1.00  0.00           C
ATOM    814  O   GLY A 100      25.695  51.271  -7.916  1.00  0.00           O
ATOM    815  N   CYS A 101      26.483  49.907  -6.286  1.00  0.00           N
ATOM    816  CA  CYS A 101      26.177  48.656  -6.979  1.00  0.00           C
ATOM    817  CB  CYS A 101      27.445  47.993  -7.537  1.00  0.00           C
ATOM    818  SG  CYS A 101      28.817  47.734  -6.365  1.00  0.00           S
ATOM    819  C   CYS A 101      25.404  47.712  -6.055  1.00  0.00           C
ATOM    820  O   CYS A 101      25.691  47.618  -4.861  1.00  0.00           O
ATOM    821  N   ASP A 102      24.401  47.043  -6.614  1.00  0.00           N
ATOM    822  CA  ASP A 102      23.525  46.161  -5.858  1.00  0.00           C
ATOM    823  CB  ASP A 102      22.077  46.640  -5.974  1.00  0.00           C
ATOM    824  CG  ASP A 102      21.829  47.960  -5.249  1.00  0.00           C
ATOM    825  OD1 ASP A 102      22.635  48.905  -5.384  1.00  0.00           O
ATOM    826  OD2 ASP A 102      20.811  48.062  -4.536  1.00  0.00           O
ATOM    827  C   ASP A 102      23.660  44.747  -6.408  1.00  0.00           C
ATOM    828  O   ASP A 102      23.661  44.559  -7.618  1.00  0.00           O
ATOM    829  N   LEU A 103      23.756  43.749  -5.532  1.00  0.00           N
ATOM    830  CA  LEU A 103      24.144  42.409  -5.981  1.00  0.00           C
ATOM    831  CB  LEU A 103      25.087  41.732  -4.986  1.00  0.00           C
ATOM    832  CG  LEU A 103      26.570  41.996  -5.281  1.00  0.00           C
ATOM    833  CD1 LEU A 103      27.430  40.904  -4.683  1.00  0.00           C
ATOM    834  CD2 LEU A 103      26.861  42.135  -6.773  1.00  0.00           C
ATOM    835  C   LEU A 103      23.058  41.441  -6.459  1.00  0.00           C
ATOM    836  O   LEU A 103      22.116  41.100  -5.739  1.00  0.00           O
ATOM    837  N   GLY A 104      23.244  40.979  -7.691  1.00  0.00           N
ATOM    838  CA  GLY A 104      22.362  39.997  -8.296  1.00  0.00           C
ATOM    839  C   GLY A 104      22.500  38.607  -7.705  1.00  0.00           C
ATOM    840  O   GLY A 104      23.328  38.369  -6.799  1.00  0.00           O
ATOM    841  N   SER A 105      21.678  37.695  -8.239  1.00  0.00           N
ATOM    842  CA  SER A 105      21.588  36.309  -7.763  1.00  0.00           C
ATOM    843  CB  SER A 105      20.655  35.486  -8.652  1.00  0.00           C
ATOM    844  OG  SER A 105      19.308  35.859  -8.423  1.00  0.00           O
ATOM    845  C   SER A 105      22.963  35.659  -7.654  1.00  0.00           C
ATOM    846  O   SER A 105      23.320  35.163  -6.575  1.00  0.00           O
ATOM    847  N   ASP A 106      23.742  35.668  -8.742  1.00  0.00           N
ATOM    848  CA  ASP A 106      25.155  35.304  -8.592  1.00  0.00           C
ATOM    849  CB  ASP A 106      25.566  34.040  -9.357  1.00  0.00           C
ATOM    850  CG  ASP A 106      26.548  33.173  -8.550  1.00  0.00           C
ATOM    851  OD1 ASP A 106      27.056  33.676  -7.508  1.00  0.00           O
ATOM    852  OD2 ASP A 106      26.793  31.998  -8.941  1.00  0.00           O
ATOM    853  C   ASP A 106      26.114  36.432  -8.878  1.00  0.00           C
ATOM    854  O   ASP A 106      25.969  37.148  -9.884  1.00  0.00           O
ATOM    855  N   GLY A 107      27.068  36.567  -7.947  1.00  0.00           N
ATOM    856  CA  GLY A 107      28.173  37.528  -7.990  1.00  0.00           C
ATOM    857  C   GLY A 107      27.869  38.851  -8.653  1.00  0.00           C
ATOM    858  O   GLY A 107      27.714  39.862  -7.976  1.00  0.00           O
ATOM    859  N   ARG A 108      27.794  38.800  -9.989  1.00  0.00           N
ATOM    860  CA  ARG A 108      27.491  39.914 -10.900  1.00  0.00           C
ATOM    861  CB  ARG A 108      27.228  39.316 -12.306  1.00  0.00           C
ATOM    862  CG  ARG A 108      26.300  40.084 -13.249  1.00  0.00           C
ATOM    863  CD  ARG A 108      26.986  41.189 -14.071  1.00  0.00           C
ATOM    864  NE  ARG A 108      26.109  41.671 -15.154  1.00  0.00           N
ATOM    865  CZ  ARG A 108      26.476  42.512 -16.129  1.00  0.00           C
ATOM    866  NH1 ARG A 108      27.717  42.988 -16.183  1.00  0.00           N
ATOM    867  NH2 ARG A 108      25.604  42.879 -17.065  1.00  0.00           N
ATOM    868  C   ARG A 108      26.373  40.877 -10.390  1.00  0.00           C
ATOM    869  O   ARG A 108      25.475  40.471  -9.634  1.00  0.00           O
ATOM    870  N   LEU A 109      26.458  42.149 -10.782  1.00  0.00           N
ATOM    871  CA  LEU A 109      25.570  43.182 -10.244  1.00  0.00           C
ATOM    872  CB  LEU A 109      26.104  44.589 -10.558  1.00  0.00           C
ATOM    873  CG  LEU A 109      26.143  45.153 -11.979  1.00  0.00           C
ATOM    874  CD1 LEU A 109      26.475  46.629 -11.922  1.00  0.00           C
ATOM    875  CD2 LEU A 109      27.148  44.415 -12.845  1.00  0.00           C
ATOM    876  C   LEU A 109      24.124  43.034 -10.706  1.00  0.00           C
ATOM    877  O   LEU A 109      23.862  42.408 -11.728  1.00  0.00           O
ATOM    878  N   LEU A 110      23.197  43.594  -9.933  1.00  0.00           N
ATOM    879  CA  LEU A 110      21.783  43.601 -10.273  1.00  0.00           C
ATOM    880  CB  LEU A 110      20.952  43.227  -9.049  1.00  0.00           C
ATOM    881  CG  LEU A 110      19.485  42.768  -9.102  1.00  0.00           C
ATOM    882  CD1 LEU A 110      18.975  42.519  -7.675  1.00  0.00           C
ATOM    883  CD2 LEU A 110      18.540  43.736  -9.817  1.00  0.00           C
ATOM    884  C   LEU A 110      21.401  45.004 -10.748  1.00  0.00           C
ATOM    885  O   LEU A 110      20.725  45.156 -11.772  1.00  0.00           O
ATOM    886  N   ARG A 111      21.818  46.020  -9.987  1.00  0.00           N
ATOM    887  CA  ARG A 111      21.597  47.432 -10.329  1.00  0.00           C
ATOM    888  CB  ARG A 111      20.402  48.019  -9.568  1.00  0.00           C
ATOM    889  CG  ARG A 111      19.038  47.738 -10.203  1.00  0.00           C
ATOM    890  CD  ARG A 111      17.915  47.695  -9.151  1.00  0.00           C
ATOM    891  NE  ARG A 111      17.978  46.479  -8.331  1.00  0.00           N
ATOM    892  CZ  ARG A 111      17.551  46.383  -7.072  1.00  0.00           C
ATOM    893  NH1 ARG A 111      17.014  47.431  -6.452  1.00  0.00           N
ATOM    894  NH2 ARG A 111      17.668  45.228  -6.424  1.00  0.00           N
ATOM    895  C   ARG A 111      22.833  48.230  -9.988  1.00  0.00           C
ATOM    896  O   ARG A 111      23.418  48.037  -8.923  1.00  0.00           O
ATOM    897  N   GLY A 112      23.226  49.113 -10.906  1.00  0.00           N
ATOM    898  CA  GLY A 112      24.299  50.078 -10.677  1.00  0.00           C
ATOM    899  C   GLY A 112      23.699  51.450 -10.845  1.00  0.00           C
ATOM    900  O   GLY A 112      22.741  51.600 -11.596  1.00  0.00           O
ATOM    901  N   TYR A 113      24.224  52.443 -10.126  1.00  0.00           N
ATOM    902  CA  TYR A 113      23.753  53.844 -10.267  1.00  0.00           C
ATOM    903  CB  TYR A 113      22.343  54.028  -9.708  1.00  0.00           C
ATOM    904  CG  TYR A 113      22.197  53.583  -8.273  1.00  0.00           C
ATOM    905  CD1 TYR A 113      22.081  52.223  -7.951  1.00  0.00           C
ATOM    906  CD2 TYR A 113      22.162  54.518  -7.236  1.00  0.00           C
ATOM    907  CE1 TYR A 113      21.944  51.803  -6.640  1.00  0.00           C
ATOM    908  CE2 TYR A 113      22.022  54.119  -5.920  1.00  0.00           C
ATOM    909  CZ  TYR A 113      21.914  52.758  -5.629  1.00  0.00           C
ATOM    910  OH  TYR A 113      21.767  52.348  -4.328  1.00  0.00           O
ATOM    911  C   TYR A 113      24.668  54.891  -9.652  1.00  0.00           C
ATOM    912  O   TYR A 113      25.291  54.662  -8.619  1.00  0.00           O
ATOM    913  N   GLU A 114      24.738  56.040 -10.312  1.00  0.00           N
ATOM    914  CA  GLU A 114      25.437  57.198  -9.790  1.00  0.00           C
ATOM    915  CB  GLU A 114      26.740  57.433 -10.539  1.00  0.00           C
ATOM    916  CG  GLU A 114      27.481  58.662 -10.052  1.00  0.00           C
ATOM    917  CD  GLU A 114      28.772  58.923 -10.788  1.00  0.00           C
ATOM    918  OE1 GLU A 114      28.865  58.577 -11.981  1.00  0.00           O
ATOM    919  OE2 GLU A 114      29.697  59.483 -10.168  1.00  0.00           O
ATOM    920  C   GLU A 114      24.539  58.397  -9.976  1.00  0.00           C
ATOM    921  O   GLU A 114      23.923  58.551 -11.033  1.00  0.00           O
ATOM    922  N   GLN A 115      24.463  59.252  -8.963  1.00  0.00           N
ATOM    923  CA  GLN A 115      23.646  60.451  -9.083  1.00  0.00           C
ATOM    924  CB  GLN A 115      22.183  60.127  -8.812  1.00  0.00           C
ATOM    925  CG  GLN A 115      21.944  59.451  -7.482  1.00  0.00           C
ATOM    926  CD  GLN A 115      20.615  58.732  -7.441  1.00  0.00           C
ATOM    927  OE1 GLN A 115      19.596  59.259  -7.896  1.00  0.00           O
ATOM    928  NE2 GLN A 115      20.616  57.516  -6.903  1.00  0.00           N
ATOM    929  C   GLN A 115      24.099  61.619  -8.213  1.00  0.00           C
ATOM    930  O   GLN A 115      24.831  61.436  -7.240  1.00  0.00           O
ATOM    931  N   TYR A 116      23.626  62.811  -8.588  1.00  0.00           N
ATOM    932  CA  TYR A 116      23.953  64.083  -7.952  1.00  0.00           C
ATOM    933  CB  TYR A 116      24.656  64.982  -8.959  1.00  0.00           C
ATOM    934  CG  TYR A 116      26.062  64.586  -9.317  1.00  0.00           C
ATOM    935  CD1 TYR A 116      26.321  63.509 -10.176  1.00  0.00           C
ATOM    936  CD2 TYR A 116      27.138  65.307  -8.821  1.00  0.00           C
ATOM    937  CE1 TYR A 116      27.632  63.149 -10.509  1.00  0.00           C
ATOM    938  CE2 TYR A 116      28.444  64.966  -9.151  1.00  0.00           C
ATOM    939  CZ  TYR A 116      28.684  63.892  -9.993  1.00  0.00           C
ATOM    940  OH  TYR A 116      29.986  63.589 -10.297  1.00  0.00           O
ATOM    941  C   TYR A 116      22.693  64.811  -7.525  1.00  0.00           C
ATOM    942  O   TYR A 116      21.668  64.728  -8.192  1.00  0.00           O
ATOM    943  N   ALA A 117      22.776  65.547  -6.426  1.00  0.80           N
ATOM    944  CA  ALA A 117      21.742  66.520  -6.097  1.00  0.80           C
ATOM    945  CB  ALA A 117      20.861  66.018  -5.002  1.00  0.80           C
ATOM    946  C   ALA A 117      22.362  67.840  -5.693  1.00  0.80           C
ATOM    947  O   ALA A 117      23.429  67.866  -5.070  1.00  0.80           O
ATOM    948  N   TYR A 118      21.676  68.923  -6.054  1.00  1.42           N
ATOM    949  CA  TYR A 118      22.047  70.282  -5.664  1.00  1.42           C
ATOM    950  CB  TYR A 118      22.158  71.156  -6.909  1.00  1.42           C
ATOM    951  CG  TYR A 118      22.642  72.566  -6.665  1.00  1.42           C
ATOM    952  CD1 TYR A 118      23.956  72.803  -6.276  1.00  1.42           C
ATOM    953  CD2 TYR A 118      21.793  73.660  -6.838  1.00  1.42           C
ATOM    954  CE1 TYR A 118      24.432  74.093  -6.055  1.00  1.42           C
ATOM    955  CE2 TYR A 118      22.252  74.963  -6.618  1.00  1.42           C
ATOM    956  CZ  TYR A 118      23.586  75.170  -6.226  1.00  1.42           C
ATOM    957  OH  TYR A 118      24.089  76.438  -5.996  1.00  1.42           O
ATOM    958  C   TYR A 118      21.008  70.877  -4.724  1.00  1.42           C
ATOM    959  O   TYR A 118      19.805  70.821  -4.999  1.00  1.42           O
ATOM    960  N   ASP A 119      21.485  71.459  -3.625  1.00  2.72           N
ATOM    961  CA  ASP A 119      20.617  72.062  -2.609  1.00  2.72           C
ATOM    962  CB  ASP A 119      20.288  73.525  -2.942  1.00  2.72           C
ATOM    963  CG  ASP A 119      21.454  74.465  -2.715  1.00  2.72           C
ATOM    964  OD1 ASP A 119      22.338  74.180  -1.880  1.00  2.72           O
ATOM    965  OD2 ASP A 119      21.476  75.510  -3.393  1.00  2.72           O
ATOM    966  C   ASP A 119      19.320  71.279  -2.450  1.00  2.72           C
ATOM    967  O   ASP A 119      18.233  71.790  -2.760  1.00  2.72           O
ATOM    968  N   GLY A 120      19.442  70.032  -2.003  1.00  1.60           N
ATOM    969  CA  GLY A 120      18.279  69.214  -1.697  1.00  1.60           C
ATOM    970  C   GLY A 120      17.614  68.521  -2.872  1.00  1.60           C
ATOM    971  O   GLY A 120      17.307  67.320  -2.784  1.00  1.60           O
ATOM    972  N   LYS A 121      17.379  69.261  -3.960  1.00  1.57           N
ATOM    973  CA  LYS A 121      16.633  68.743  -5.117  1.00  1.57           C
ATOM    974  CB  LYS A 121      15.910  69.880  -5.843  1.00  1.57           C
ATOM    975  CG  LYS A 121      16.727  71.177  -6.027  1.00  1.57           C
ATOM    976  CD  LYS A 121      17.526  71.191  -7.337  1.00  1.57           C
ATOM    977  CE  LYS A 121      18.256  72.521  -7.534  1.00  1.57           C
ATOM    978  NZ  LYS A 121      19.012  72.551  -8.821  1.00  1.57           N
ATOM    979  C   LYS A 121      17.526  67.967  -6.085  1.00  1.57           C
ATOM    980  O   LYS A 121      18.717  68.264  -6.190  1.00  1.57           O
ATOM    981  N   ASP A 122      16.961  66.981  -6.787  1.00  0.93           N
ATOM    982  CA  ASP A 122      17.735  66.144  -7.725  1.00  0.93           C
ATOM    983  CB  ASP A 122      16.874  65.042  -8.355  1.00  0.93           C
ATOM    984  CG  ASP A 122      16.732  63.823  -7.463  1.00  0.93           C
ATOM    985  OD1 ASP A 122      17.729  63.421  -6.829  1.00  0.93           O
ATOM    986  OD2 ASP A 122      15.615  63.266  -7.398  1.00  0.93           O
ATOM    987  C   ASP A 122      18.333  66.982  -8.830  1.00  0.93           C
ATOM    988  O   ASP A 122      17.937  68.137  -9.020  1.00  0.93           O
ATOM    989  N   TYR A 123      19.270  66.392  -9.568  1.00  0.25           N
ATOM    990  CA  TYR A 123      20.034  67.126 -10.564  1.00  0.25           C
ATOM    991  CB  TYR A 123      21.319  67.645  -9.932  1.00  0.25           C
ATOM    992  CG  TYR A 123      22.109  68.595 -10.786  1.00  0.25           C
ATOM    993  CD1 TYR A 123      21.666  69.898 -11.006  1.00  0.25           C
ATOM    994  CD2 TYR A 123      23.313  68.210 -11.347  1.00  0.25           C
ATOM    995  CE1 TYR A 123      22.398  70.788 -11.788  1.00  0.25           C
ATOM    996  CE2 TYR A 123      24.057  69.088 -12.126  1.00  0.25           C
ATOM    997  CZ  TYR A 123      23.596  70.375 -12.344  1.00  0.25           C
ATOM    998  OH  TYR A 123      24.331  71.248 -13.116  1.00  0.25           O
ATOM    999  C   TYR A 123      20.356  66.256 -11.756  1.00  0.25           C
ATOM   1000  O   TYR A 123      19.686  66.339 -12.779  1.00  0.25           O
ATOM   1001  N   LEU A 124      21.376  65.409 -11.604  1.00  0.00           N
ATOM   1002  CA  LEU A 124      21.896  64.545 -12.677  1.00  0.00           C
ATOM   1003  CB  LEU A 124      23.300  64.998 -13.070  1.00  0.00           C
ATOM   1004  CG  LEU A 124      23.777  65.034 -14.511  1.00  0.00           C
ATOM   1005  CD1 LEU A 124      25.233  64.657 -14.495  1.00  0.00           C
ATOM   1006  CD2 LEU A 124      22.995  64.111 -15.409  1.00  0.00           C
ATOM   1007  C   LEU A 124      22.002  63.102 -12.193  1.00  0.00           C
ATOM   1008  O   LEU A 124      22.704  62.833 -11.210  1.00  0.00           O
ATOM   1009  N   ALA A 125      21.328  62.179 -12.885  1.00  0.00           N
ATOM   1010  CA  ALA A 125      21.404  60.751 -12.545  1.00  0.00           C
ATOM   1011  CB  ALA A 125      20.073  60.251 -11.982  1.00  0.00           C
ATOM   1012  C   ALA A 125      21.830  59.899 -13.729  1.00  0.00           C
ATOM   1013  O   ALA A 125      21.464  60.182 -14.879  1.00  0.00           O
ATOM   1014  N   LEU A 126      22.610  58.860 -13.436  1.00  0.00           N
ATOM   1015  CA  LEU A 126      22.966  57.855 -14.428  1.00  0.00           C
ATOM   1016  CB  LEU A 126      24.110  56.980 -13.918  1.00  0.00           C
ATOM   1017  CG  LEU A 126      25.312  56.722 -14.830  1.00  0.00           C
ATOM   1018  CD1 LEU A 126      26.110  55.528 -14.365  1.00  0.00           C
ATOM   1019  CD2 LEU A 126      24.938  56.568 -16.284  1.00  0.00           C
ATOM   1020  C   LEU A 126      21.743  56.993 -14.653  1.00  0.00           C
ATOM   1021  O   LEU A 126      21.101  56.570 -13.695  1.00  0.00           O
ATOM   1022  N   ASN A 127      21.410  56.748 -15.912  1.00  0.00           N
ATOM   1023  CA  ASN A 127      20.291  55.866 -16.268  1.00  0.00           C
ATOM   1024  CB  ASN A 127      19.953  56.032 -17.747  1.00  0.00           C
ATOM   1025  CG  ASN A 127      19.017  57.182 -17.991  1.00  0.00           C
ATOM   1026  OD1 ASN A 127      17.982  57.290 -17.331  1.00  0.00           O
ATOM   1027  ND2 ASN A 127      19.363  58.048 -18.940  1.00  0.00           N
ATOM   1028  C   ASN A 127      20.521  54.384 -15.949  1.00  0.00           C
ATOM   1029  O   ASN A 127      21.663  53.937 -15.781  1.00  0.00           O
ATOM   1030  N   GLU A 128      19.435  53.623 -15.868  1.00  0.00           N
ATOM   1031  CA  GLU A 128      19.529  52.190 -15.608  1.00  0.00           C
ATOM   1032  CB  GLU A 128      18.170  51.540 -15.771  1.00  0.00           C
ATOM   1033  CG  GLU A 128      17.303  51.703 -14.567  1.00  0.00           C
ATOM   1034  CD  GLU A 128      16.324  50.563 -14.419  1.00  0.00           C
ATOM   1035  OE1 GLU A 128      16.171  49.760 -15.382  1.00  0.00           O
ATOM   1036  OE2 GLU A 128      15.710  50.474 -13.330  1.00  0.00           O
ATOM   1037  C   GLU A 128      20.520  51.514 -16.535  1.00  0.00           C
ATOM   1038  O   GLU A 128      21.424  50.811 -16.086  1.00  0.00           O
ATOM   1039  N   ASP A 129      20.354  51.757 -17.829  1.00  0.00           N
ATOM   1040  CA  ASP A 129      21.219  51.186 -18.843  1.00  0.00           C
ATOM   1041  CB  ASP A 129      20.776  51.652 -20.227  1.00  0.00           C
ATOM   1042  CG  ASP A 129      21.137  53.112 -20.503  1.00  0.00           C
ATOM   1043  OD1 ASP A 129      21.334  53.903 -19.546  1.00  0.00           O
ATOM   1044  OD2 ASP A 129      21.211  53.473 -21.693  1.00  0.00           O
ATOM   1045  C   ASP A 129      22.684  51.550 -18.671  1.00  0.00           C
ATOM   1046  O   ASP A 129      23.485  51.203 -19.525  1.00  0.00           O
ATOM   1047  N   LEU A 130      23.027  52.278 -17.605  1.00  0.00           N
ATOM   1048  CA  LEU A 130      24.404  52.715 -17.349  1.00  0.00           C
ATOM   1049  CB  LEU A 130      25.252  51.537 -16.869  1.00  0.00           C
ATOM   1050  CG  LEU A 130      25.347  51.243 -15.381  1.00  0.00           C
ATOM   1051  CD1 LEU A 130      23.981  51.207 -14.731  1.00  0.00           C
ATOM   1052  CD2 LEU A 130      26.087  49.943 -15.167  1.00  0.00           C
ATOM   1053  C   LEU A 130      25.072  53.330 -18.573  1.00  0.00           C
ATOM   1054  O   LEU A 130      26.289  53.219 -18.729  1.00  0.00           O
ATOM   1055  N   ARG A 131      24.280  53.959 -19.442  1.00  0.00           N
ATOM   1056  CA  ARG A 131      24.774  54.469 -20.725  1.00  0.00           C
ATOM   1057  CB  ARG A 131      24.444  53.497 -21.869  1.00  0.00           C
ATOM   1058  CG  ARG A 131      25.402  52.321 -22.011  1.00  0.00           C
ATOM   1059  CD  ARG A 131      24.794  51.149 -22.795  1.00  0.00           C
ATOM   1060  NE  ARG A 131      25.667  49.973 -22.727  1.00  0.00           N
ATOM   1061  CZ  ARG A 131      26.637  49.694 -23.601  1.00  0.00           C
ATOM   1062  NH1 ARG A 131      26.877  50.484 -24.643  1.00  0.00           N
ATOM   1063  NH2 ARG A 131      27.375  48.612 -23.437  1.00  0.00           N
ATOM   1064  C   ARG A 131      24.225  55.847 -21.059  1.00  0.00           C
ATOM   1065  O   ARG A 131      24.615  56.439 -22.053  1.00  0.00           O
ATOM   1066  N   SER A 132      23.317  56.354 -20.236  1.00  0.00           N
ATOM   1067  CA  SER A 132      22.743  57.673 -20.467  1.00  0.00           C
ATOM   1068  CB  SER A 132      21.471  57.542 -21.296  1.00  0.00           C
ATOM   1069  OG  SER A 132      20.719  56.444 -20.832  1.00  0.00           O
ATOM   1070  C   SER A 132      22.479  58.407 -19.144  1.00  0.00           C
ATOM   1071  O   SER A 132      22.665  57.834 -18.072  1.00  0.00           O
ATOM   1072  N   TRP A 133      22.067  59.676 -19.219  1.00  0.00           N
ATOM   1073  CA  TRP A 133      21.755  60.480 -18.024  1.00  0.00           C
ATOM   1074  CB  TRP A 133      22.858  61.505 -17.740  1.00  0.00           C
ATOM   1075  CG  TRP A 133      24.254  61.028 -17.967  1.00  0.00           C
ATOM   1076  CD2 TRP A 133      25.208  60.660 -16.962  1.00  0.00           C
ATOM   1077  CD1 TRP A 133      24.890  60.875 -19.174  1.00  0.00           C
ATOM   1078  NE1 TRP A 133      26.178  60.419 -18.978  1.00  0.00           N
ATOM   1079  CE2 TRP A 133      26.396  60.279 -17.631  1.00  0.00           C
ATOM   1080  CE3 TRP A 133      25.173  60.607 -15.561  1.00  0.00           C
ATOM   1081  CZ2 TRP A 133      27.534  59.856 -16.944  1.00  0.00           C
ATOM   1082  CZ3 TRP A 133      26.306  60.191 -14.880  1.00  0.00           C
ATOM   1083  CH2 TRP A 133      27.469  59.820 -15.571  1.00  0.00           C
ATOM   1084  C   TRP A 133      20.408  61.226 -18.138  1.00  0.00           C
ATOM   1085  O   TRP A 133      20.021  61.718 -19.218  1.00  0.00           O
ATOM   1086  N   THR A 134      19.702  61.314 -17.016  1.00  0.00           N
ATOM   1087  CA  THR A 134      18.506  62.138 -16.931  1.00  0.00           C
ATOM   1088  CB  THR A 134      17.338  61.366 -16.259  1.00  0.00           C
ATOM   1089  OG1 THR A 134      16.855  60.383 -17.172  1.00  0.00           O
ATOM   1090  CG2 THR A 134      16.181  62.280 -15.893  1.00  0.00           C
ATOM   1091  C   THR A 134      18.887  63.397 -16.171  1.00  0.00           C
ATOM   1092  O   THR A 134      19.425  63.324 -15.072  1.00  0.00           O
ATOM   1093  N   ALA A 135      18.645  64.551 -16.775  1.00  0.00           N
ATOM   1094  CA  ALA A 135      18.893  65.814 -16.094  1.00  0.00           C
ATOM   1095  CB  ALA A 135      19.386  66.850 -17.078  1.00  0.00           C
ATOM   1096  C   ALA A 135      17.608  66.277 -15.454  1.00  0.00           C
ATOM   1097  O   ALA A 135      16.527  65.976 -15.952  1.00  0.00           O
ATOM   1098  N   ALA A 136      17.721  67.016 -14.358  1.00  0.00           N
ATOM   1099  CA  ALA A 136      16.548  67.590 -13.688  1.00  0.00           C
ATOM   1100  CB  ALA A 136      16.855  67.890 -12.227  1.00  0.00           C
ATOM   1101  C   ALA A 136      15.997  68.844 -14.388  1.00  0.00           C
ATOM   1102  O   ALA A 136      14.789  69.069 -14.400  1.00  0.00           O
ATOM   1103  N   ASP A 137      16.877  69.665 -14.952  1.00  0.00           N
ATOM   1104  CA  ASP A 137      16.450  70.872 -15.642  1.00  0.00           C
ATOM   1105  CB  ASP A 137      16.100  71.995 -14.647  1.00  0.00           C
ATOM   1106  CG  ASP A 137      17.157  72.200 -13.573  1.00  0.00           C
ATOM   1107  OD1 ASP A 137      18.368  72.160 -13.886  1.00  0.00           O
ATOM   1108  OD2 ASP A 137      16.762  72.419 -12.403  1.00  0.00           O
ATOM   1109  C   ASP A 137      17.505  71.324 -16.627  1.00  0.00           C
ATOM   1110  O   ASP A 137      18.536  70.677 -16.771  1.00  0.00           O
ATOM   1111  N   THR A 138      17.233  72.434 -17.306  1.00  0.00           N
ATOM   1112  CA  THR A 138      18.193  73.062 -18.213  1.00  0.00           C
ATOM   1113  CB  THR A 138      17.765  74.485 -18.602  1.00  0.00           C
ATOM   1114  OG1 THR A 138      17.322  75.186 -17.430  1.00  0.00           O
ATOM   1115  CG2 THR A 138      16.646  74.441 -19.636  1.00  0.00           C
ATOM   1116  C   THR A 138      19.613  73.125 -17.643  1.00  0.00           C
ATOM   1117  O   THR A 138      20.586  72.850 -18.363  1.00  0.00           O
ATOM   1118  N   ALA A 139      19.737  73.480 -16.363  1.00  0.00           N
ATOM   1119  CA  ALA A 139      21.053  73.515 -15.725  1.00  0.00           C
ATOM   1120  CB  ALA A 139      20.960  73.972 -14.287  1.00  0.00           C
ATOM   1121  C   ALA A 139      21.761  72.160 -15.840  1.00  0.00           C
ATOM   1122  O   ALA A 139      22.846  72.075 -16.413  1.00  0.00           O
ATOM   1123  N   ALA A 140      21.137  71.097 -15.341  1.00  0.00           N
ATOM   1124  CA  ALA A 140      21.740  69.776 -15.432  1.00  0.00           C
ATOM   1125  CB  ALA A 140      20.970  68.789 -14.596  1.00  0.00           C
ATOM   1126  C   ALA A 140      21.854  69.304 -16.891  1.00  0.00           C
ATOM   1127  O   ALA A 140      22.720  68.484 -17.226  1.00  0.00           O
ATOM   1128  N   GLN A 141      20.994  69.836 -17.759  1.00  0.00           N
ATOM   1129  CA  GLN A 141      21.018  69.476 -19.167  1.00  0.00           C
ATOM   1130  CB  GLN A 141      19.910  70.193 -19.941  1.00  0.00           C
ATOM   1131  CG  GLN A 141      19.741  69.739 -21.399  1.00  0.00           C
ATOM   1132  CD  GLN A 141      19.351  68.267 -21.537  1.00  0.00           C
ATOM   1133  OE1 GLN A 141      18.654  67.705 -20.682  1.00  0.00           O
ATOM   1134  NE2 GLN A 141      19.800  67.639 -22.620  1.00  0.00           N
ATOM   1135  C   GLN A 141      22.384  69.783 -19.752  1.00  0.00           C
ATOM   1136  O   GLN A 141      22.871  69.055 -20.604  1.00  0.00           O
ATOM   1137  N   ILE A 142      23.003  70.853 -19.264  1.00  0.00           N
ATOM   1138  CA  ILE A 142      24.365  71.221 -19.652  1.00  0.00           C
ATOM   1139  CB  ILE A 142      24.785  72.563 -19.016  1.00  0.00           C
ATOM   1140  CG1 ILE A 142      23.787  73.670 -19.377  1.00  0.00           C
ATOM   1141  CG2 ILE A 142      26.206  72.928 -19.416  1.00  0.00           C
ATOM   1142  CD1 ILE A 142      23.626  73.920 -20.897  1.00  0.00           C
ATOM   1143  C   ILE A 142      25.385  70.142 -19.260  1.00  0.00           C
ATOM   1144  O   ILE A 142      26.300  69.824 -20.031  1.00  0.00           O
ATOM   1145  N   SER A 143      25.226  69.581 -18.063  1.00  0.00           N
ATOM   1146  CA  SER A 143      26.134  68.553 -17.577  1.00  0.00           C
ATOM   1147  CB  SER A 143      25.852  68.261 -16.116  1.00  0.00           C
ATOM   1148  OG  SER A 143      25.958  69.447 -15.352  1.00  0.00           O
ATOM   1149  C   SER A 143      25.997  67.289 -18.403  1.00  0.00           C
ATOM   1150  O   SER A 143      26.997  66.643 -18.723  1.00  0.00           O
ATOM   1151  N   LYS A 144      24.759  66.958 -18.769  1.00  0.00           N
ATOM   1152  CA  LYS A 144      24.486  65.792 -19.602  1.00  0.00           C
ATOM   1153  CB  LYS A 144      23.007  65.735 -19.996  1.00  0.00           C
ATOM   1154  CG  LYS A 144      22.490  64.308 -20.223  1.00  0.00           C
ATOM   1155  CD  LYS A 144      21.187  64.239 -21.040  1.00  0.00           C
ATOM   1156  CE  LYS A 144      19.947  64.628 -20.233  1.00  0.00           C
ATOM   1157  NZ  LYS A 144      18.843  65.028 -21.159  1.00  0.00           N
ATOM   1158  C   LYS A 144      25.359  65.790 -20.846  1.00  0.00           C
ATOM   1159  O   LYS A 144      25.927  64.753 -21.197  1.00  0.00           O
ATOM   1160  N   ARG A 145      25.488  66.969 -21.470  1.00  0.00           N
ATOM   1161  CA  ARG A 145      26.152  67.135 -22.779  1.00  0.00           C
ATOM   1162  CB  ARG A 145      25.866  68.510 -23.404  1.00  0.00           C
ATOM   1163  CG  ARG A 145      24.442  69.071 -23.262  1.00  0.00           C
ATOM   1164  CD  ARG A 145      23.318  68.113 -23.722  1.00  0.00           C
ATOM   1165  NE  ARG A 145      23.454  67.694 -25.113  1.00  0.00           N
ATOM   1166  CZ  ARG A 145      22.432  67.398 -25.911  1.00  0.00           C
ATOM   1167  NH1 ARG A 145      21.183  67.485 -25.460  1.00  0.00           N
ATOM   1168  NH2 ARG A 145      22.662  67.024 -27.172  1.00  0.00           N
ATOM   1169  C   ARG A 145      27.641  66.997 -22.639  1.00  0.00           C
ATOM   1170  O   ARG A 145      28.313  66.467 -23.525  1.00  0.00           O
ATOM   1171  N   LYS A 146      28.136  67.516 -21.520  1.00  0.00           N
ATOM   1172  CA  LYS A 146      29.533  67.423 -21.143  1.00  0.00           C
ATOM   1173  CB  LYS A 146      29.779  68.179 -19.834  1.00  0.00           C
ATOM   1174  CG  LYS A 146      29.770  69.708 -19.993  1.00  0.00           C
ATOM   1175  CD  LYS A 146      29.696  70.424 -18.662  1.00  0.00           C
ATOM   1176  CE  LYS A 146      30.519  71.681 -18.679  1.00  0.00           C
ATOM   1177  NZ  LYS A 146      30.405  72.353 -17.375  1.00  0.00           N
ATOM   1178  C   LYS A 146      29.879  65.960 -20.979  1.00  0.00           C
ATOM   1179  O   LYS A 146      30.826  65.458 -21.595  1.00  0.00           O
ATOM   1180  N   CYS A 147      29.085  65.269 -20.169  1.00  0.00           N
ATOM   1181  CA  CYS A 147      29.246  63.841 -19.985  1.00  0.00           C
ATOM   1182  CB  CYS A 147      28.168  63.329 -19.042  1.00  0.00           C
ATOM   1183  SG  CYS A 147      28.370  64.023 -17.398  1.00  0.00           S
ATOM   1184  C   CYS A 147      29.197  63.109 -21.319  1.00  0.00           C
ATOM   1185  O   CYS A 147      29.998  62.204 -21.570  1.00  0.00           O
ATOM   1186  N   GLU A 148      28.269  63.524 -22.177  1.00  0.00           N
ATOM   1187  CA  GLU A 148      28.063  62.872 -23.460  1.00  0.00           C
ATOM   1188  CB  GLU A 148      26.742  63.330 -24.080  1.00  0.00           C
ATOM   1189  CG  GLU A 148      25.519  62.615 -23.514  1.00  0.00           C
ATOM   1190  CD  GLU A 148      24.212  63.390 -23.704  1.00  0.00           C
ATOM   1191  OE1 GLU A 148      24.166  64.394 -24.471  1.00  0.00           O
ATOM   1192  OE2 GLU A 148      23.215  62.972 -23.068  1.00  0.00           O
ATOM   1193  C   GLU A 148      29.228  63.092 -24.425  1.00  0.00           C
ATOM   1194  O   GLU A 148      29.654  62.171 -25.120  1.00  0.00           O
ATOM   1195  N   ALA A 149      29.747  64.313 -24.462  1.00  0.00           N
ATOM   1196  CA  ALA A 149      30.879  64.624 -25.321  1.00  0.00           C
ATOM   1197  CB  ALA A 149      31.041  66.123 -25.444  1.00  0.00           C
ATOM   1198  C   ALA A 149      32.156  63.982 -24.777  1.00  0.00           C
ATOM   1199  O   ALA A 149      33.095  63.696 -25.527  1.00  0.00           O
ATOM   1200  N   ALA A 150      32.173  63.751 -23.467  1.00  0.00           N
ATOM   1201  CA  ALA A 150      33.323  63.156 -22.797  1.00  0.00           C
ATOM   1202  CB  ALA A 150      33.480  63.740 -21.382  1.00  0.00           C
ATOM   1203  C   ALA A 150      33.247  61.627 -22.747  1.00  0.00           C
ATOM   1204  O   ALA A 150      34.076  60.983 -22.092  1.00  0.00           O
ATOM   1205  N   ASN A 151      32.249  61.051 -23.422  1.00  0.00           N
ATOM   1206  CA  ASN A 151      32.127  59.597 -23.533  1.00  0.00           C
ATOM   1207  CB  ASN A 151      33.273  59.073 -24.414  1.00  0.00           C
ATOM   1208  CG  ASN A 151      32.981  57.722 -25.037  1.00  0.00           C
ATOM   1209  OD1 ASN A 151      32.114  56.968 -24.580  1.00  0.00           O
ATOM   1210  ND2 ASN A 151      33.712  57.412 -26.105  1.00  0.00           N
ATOM   1211  C   ASN A 151      32.204  58.944 -22.161  1.00  0.00           C
ATOM   1212  O   ASN A 151      32.716  57.841 -22.016  1.00  0.00           O
ATOM   1213  N   VAL A 152      31.705  59.626 -21.143  1.00  0.00           N
ATOM   1214  CA  VAL A 152      32.158  59.323 -19.795  1.00  0.00           C
ATOM   1215  CB  VAL A 152      32.172  60.618 -18.938  1.00  0.00           C
ATOM   1216  CG1 VAL A 152      30.869  60.797 -18.169  1.00  0.00           C
ATOM   1217  CG2 VAL A 152      33.397  60.664 -18.013  1.00  0.00           C
ATOM   1218  C   VAL A 152      31.435  58.127 -19.128  1.00  0.00           C
ATOM   1219  O   VAL A 152      32.025  57.406 -18.303  1.00  0.00           O
ATOM   1220  N   ALA A 153      30.185  57.882 -19.521  1.00  0.00           N
ATOM   1221  CA  ALA A 153      29.394  56.793 -18.940  1.00  0.00           C
ATOM   1222  CB  ALA A 153      27.986  56.804 -19.508  1.00  0.00           C
ATOM   1223  C   ALA A 153      30.019  55.387 -19.044  1.00  0.00           C
ATOM   1224  O   ALA A 153      29.602  54.482 -18.326  1.00  0.00           O
ATOM   1225  N   GLU A 154      31.004  55.197 -19.924  1.00  0.00           N
ATOM   1226  CA  GLU A 154      31.744  53.928 -19.950  1.00  0.00           C
ATOM   1227  CB  GLU A 154      32.619  53.751 -21.201  1.00  0.00           C
ATOM   1228  CG  GLU A 154      32.447  54.782 -22.298  1.00  0.00           C
ATOM   1229  CD  GLU A 154      31.165  54.608 -23.113  1.00  0.00           C
ATOM   1230  OE1 GLU A 154      31.130  53.685 -23.977  1.00  0.00           O
ATOM   1231  OE2 GLU A 154      30.215  55.418 -22.900  1.00  0.00           O
ATOM   1232  C   GLU A 154      32.627  53.821 -18.704  1.00  0.00           C
ATOM   1233  O   GLU A 154      32.523  52.852 -17.948  1.00  0.00           O
ATOM   1234  N   GLN A 155      33.488  54.824 -18.502  1.00  0.00           N
ATOM   1235  CA  GLN A 155      34.376  54.897 -17.348  1.00  0.00           C
ATOM   1236  CB  GLN A 155      34.959  56.309 -17.212  1.00  0.00           C
ATOM   1237  CG  GLN A 155      35.923  56.492 -16.016  1.00  0.00           C
ATOM   1238  CD  GLN A 155      35.695  57.796 -15.225  1.00  0.00           C
ATOM   1239  OE1 GLN A 155      35.656  58.897 -15.801  1.00  0.00           O
ATOM   1240  NE2 GLN A 155      35.559  57.668 -13.890  1.00  0.00           N
ATOM   1241  C   GLN A 155      33.580  54.567 -16.106  1.00  0.00           C
ATOM   1242  O   GLN A 155      34.077  53.923 -15.182  1.00  0.00           O
ATOM   1243  N   ARG A 156      32.331  55.021 -16.112  1.00  0.00           N
ATOM   1244  CA  ARG A 156      31.422  54.874 -14.987  1.00  0.00           C
ATOM   1245  CB  ARG A 156      30.376  55.981 -15.043  1.00  0.00           C
ATOM   1246  CG  ARG A 156      30.981  57.353 -14.968  1.00  0.00           C
ATOM   1247  CD  ARG A 156      31.312  57.664 -13.535  1.00  0.00           C
ATOM   1248  NE  ARG A 156      32.499  58.495 -13.371  1.00  0.00           N
ATOM   1249  CZ  ARG A 156      32.761  59.205 -12.274  1.00  0.00           C
ATOM   1250  NH1 ARG A 156      31.918  59.201 -11.244  1.00  0.00           N
ATOM   1251  NH2 ARG A 156      33.864  59.934 -12.205  1.00  0.00           N
ATOM   1252  C   ARG A 156      30.756  53.504 -14.964  1.00  0.00           C
ATOM   1253  O   ARG A 156      30.565  52.918 -13.904  1.00  0.00           O
ATOM   1254  N   ARG A 157      30.398  53.001 -16.140  1.00  0.00           N
ATOM   1255  CA  ARG A 157      29.935  51.633 -16.262  1.00  0.00           C
ATOM   1256  CB  ARG A 157      29.534  51.332 -17.702  1.00  0.00           C
ATOM   1257  CG  ARG A 157      28.669  50.104 -17.892  1.00  0.00           C
ATOM   1258  CD  ARG A 157      28.039  50.097 -19.271  1.00  0.00           C
ATOM   1259  NE  ARG A 157      29.030  50.402 -20.295  1.00  0.00           N
ATOM   1260  CZ  ARG A 157      29.100  51.554 -20.969  1.00  0.00           C
ATOM   1261  NH1 ARG A 157      28.214  52.527 -20.754  1.00  0.00           N
ATOM   1262  NH2 ARG A 157      30.064  51.735 -21.871  1.00  0.00           N
ATOM   1263  C   ARG A 157      31.064  50.706 -15.805  1.00  0.00           C
ATOM   1264  O   ARG A 157      30.826  49.774 -15.023  1.00  0.00           O
ATOM   1265  N   ALA A 158      32.289  50.987 -16.269  1.00  0.00           N
ATOM   1266  CA  ALA A 158      33.470  50.182 -15.925  1.00  0.00           C
ATOM   1267  CB  ALA A 158      34.753  50.887 -16.360  1.00  0.00           C
ATOM   1268  C   ALA A 158      33.506  49.867 -14.432  1.00  0.00           C
ATOM   1269  O   ALA A 158      33.450  48.695 -14.031  1.00  0.00           O
ATOM   1270  N   TYR A 159      33.564  50.928 -13.628  1.00  0.00           N
ATOM   1271  CA  TYR A 159      33.590  50.837 -12.175  1.00  0.00           C
ATOM   1272  CB  TYR A 159      33.568  52.242 -11.583  1.00  0.00           C
ATOM   1273  CG  TYR A 159      33.408  52.294 -10.085  1.00  0.00           C
ATOM   1274  CD1 TYR A 159      34.507  52.118  -9.246  1.00  0.00           C
ATOM   1275  CD2 TYR A 159      32.162  52.538  -9.497  1.00  0.00           C
ATOM   1276  CE1 TYR A 159      34.374  52.171  -7.852  1.00  0.00           C
ATOM   1277  CE2 TYR A 159      32.018  52.597  -8.103  1.00  0.00           C
ATOM   1278  CZ  TYR A 159      33.133  52.416  -7.295  1.00  0.00           C
ATOM   1279  OH  TYR A 159      33.028  52.466  -5.931  1.00  0.00           O
ATOM   1280  C   TYR A 159      32.420  50.026 -11.641  1.00  0.00           C
ATOM   1281  O   TYR A 159      32.617  48.991 -10.986  1.00  0.00           O
ATOM   1282  N   LEU A 160      31.208  50.500 -11.936  1.00  0.00           N
ATOM   1283  CA  LEU A 160      29.981  49.890 -11.438  1.00  0.00           C
ATOM   1284  CB  LEU A 160      28.750  50.577 -12.036  1.00  0.00           C
ATOM   1285  CG  LEU A 160      28.309  51.951 -11.506  1.00  0.00           C
ATOM   1286  CD1 LEU A 160      27.032  52.403 -12.208  1.00  0.00           C
ATOM   1287  CD2 LEU A 160      28.111  51.948  -9.983  1.00  0.00           C
ATOM   1288  C   LEU A 160      29.934  48.399 -11.730  1.00  0.00           C
ATOM   1289  O   LEU A 160      29.521  47.608 -10.883  1.00  0.00           O
ATOM   1290  N   GLU A 161      30.375  48.019 -12.925  1.00  0.00           N
ATOM   1291  CA  GLU A 161      30.301  46.634 -13.346  1.00  0.00           C
ATOM   1292  CB  GLU A 161      30.219  46.531 -14.864  1.00  0.00           C
ATOM   1293  CG  GLU A 161      28.836  46.894 -15.381  1.00  0.00           C
ATOM   1294  CD  GLU A 161      28.688  46.758 -16.876  1.00  0.00           C
ATOM   1295  OE1 GLU A 161      29.673  46.389 -17.554  1.00  0.00           O
ATOM   1296  OE2 GLU A 161      27.578  47.025 -17.379  1.00  0.00           O
ATOM   1297  C   GLU A 161      31.447  45.836 -12.777  1.00  0.00           C
ATOM   1298  O   GLU A 161      31.217  44.802 -12.168  1.00  0.00           O
ATOM   1299  N   GLY A 162      32.670  46.330 -12.943  1.00  0.00           N
ATOM   1300  CA  GLY A 162      33.852  45.644 -12.429  1.00  0.00           C
ATOM   1301  C   GLY A 162      34.188  45.954 -10.976  1.00  0.00           C
ATOM   1302  O   GLY A 162      33.680  45.315 -10.053  1.00  0.00           O
ATOM   1303  N   THR A 163      35.055  46.945 -10.789  1.00  0.00           N
ATOM   1304  CA  THR A 163      35.568  47.377  -9.483  1.00  0.00           C
ATOM   1305  CB  THR A 163      35.950  48.880  -9.506  1.00  0.00           C
ATOM   1306  OG1 THR A 163      36.715  49.178 -10.675  1.00  0.00           O
ATOM   1307  CG2 THR A 163      36.764  49.254  -8.285  1.00  0.00           C
ATOM   1308  C   THR A 163      34.572  47.209  -8.360  1.00  0.00           C
ATOM   1309  O   THR A 163      34.860  46.564  -7.356  1.00  0.00           O
ATOM   1310  N   CYS A 164      33.405  47.817  -8.546  1.00  0.00           N
ATOM   1311  CA  CYS A 164      32.387  47.898  -7.509  1.00  0.00           C
ATOM   1312  CB  CYS A 164      31.163  48.656  -8.031  1.00  0.00           C
ATOM   1313  SG  CYS A 164      30.086  49.273  -6.739  1.00  0.00           S
ATOM   1314  C   CYS A 164      31.984  46.519  -6.968  1.00  0.00           C
ATOM   1315  O   CYS A 164      32.007  46.281  -5.751  1.00  0.00           O
ATOM   1316  N   VAL A 165      31.631  45.616  -7.880  1.00  0.00           N
ATOM   1317  CA  VAL A 165      31.189  44.287  -7.515  1.00  0.00           C
ATOM   1318  CB  VAL A 165      30.699  43.508  -8.759  1.00  0.00           C
ATOM   1319  CG1 VAL A 165      30.301  42.084  -8.398  1.00  0.00           C
ATOM   1320  CG2 VAL A 165      29.517  44.221  -9.397  1.00  0.00           C
ATOM   1321  C   VAL A 165      32.372  43.600  -6.868  1.00  0.00           C
ATOM   1322  O   VAL A 165      32.251  42.929  -5.838  1.00  0.00           O
ATOM   1323  N   GLU A 166      33.528  43.829  -7.475  1.00  0.00           N
ATOM   1324  CA  GLU A 166      34.749  43.130  -7.129  1.00  0.00           C
ATOM   1325  CB  GLU A 166      35.887  43.612  -8.037  1.00  0.00           C
ATOM   1326  CG  GLU A 166      37.029  42.638  -8.236  1.00  0.00           C
ATOM   1327  CD  GLU A 166      38.334  43.349  -8.539  1.00  0.00           C
ATOM   1328  OE1 GLU A 166      38.367  44.128  -9.519  1.00  0.00           O
ATOM   1329  OE2 GLU A 166      39.322  43.144  -7.790  1.00  0.00           O
ATOM   1330  C   GLU A 166      35.074  43.378  -5.670  1.00  0.00           C
ATOM   1331  O   GLU A 166      35.256  42.444  -4.891  1.00  0.00           O
ATOM   1332  N   TRP A 167      35.114  44.646  -5.300  1.00  0.00           N
ATOM   1333  CA  TRP A 167      35.511  45.009  -3.961  1.00  0.00           C
ATOM   1334  CB  TRP A 167      35.963  46.459  -3.918  1.00  0.00           C
ATOM   1335  CG  TRP A 167      37.313  46.622  -4.474  1.00  0.00           C
ATOM   1336  CD2 TRP A 167      38.537  46.649  -3.739  1.00  0.00           C
ATOM   1337  CD1 TRP A 167      37.646  46.750  -5.790  1.00  0.00           C
ATOM   1338  NE1 TRP A 167      39.008  46.869  -5.919  1.00  0.00           N
ATOM   1339  CE2 TRP A 167      39.578  46.811  -4.673  1.00  0.00           C
ATOM   1340  CE3 TRP A 167      38.856  46.561  -2.382  1.00  0.00           C
ATOM   1341  CZ2 TRP A 167      40.915  46.887  -4.292  1.00  0.00           C
ATOM   1342  CZ3 TRP A 167      40.182  46.645  -2.003  1.00  0.00           C
ATOM   1343  CH2 TRP A 167      41.195  46.805  -2.954  1.00  0.00           C
ATOM   1344  C   TRP A 167      34.377  44.773  -3.003  1.00  0.00           C
ATOM   1345  O   TRP A 167      34.610  44.481  -1.829  1.00  0.00           O
ATOM   1346  N   LEU A 168      33.150  44.892  -3.508  1.00  0.00           N
ATOM   1347  CA  LEU A 168      31.988  44.576  -2.704  1.00  0.00           C
ATOM   1348  CB  LEU A 168      30.694  44.647  -3.528  1.00  0.00           C
ATOM   1349  CG  LEU A 168      29.347  44.291  -2.892  1.00  0.00           C
ATOM   1350  CD1 LEU A 168      29.239  44.783  -1.459  1.00  0.00           C
ATOM   1351  CD2 LEU A 168      28.216  44.833  -3.732  1.00  0.00           C
ATOM   1352  C   LEU A 168      32.233  43.188  -2.119  1.00  0.00           C
ATOM   1353  O   LEU A 168      32.184  43.021  -0.901  1.00  0.00           O
ATOM   1354  N   HIS A 169      32.556  42.227  -2.988  1.00  0.00           N
ATOM   1355  CA  HIS A 169      32.863  40.854  -2.588  1.00  0.00           C
ATOM   1356  ND1 HIS A 169      31.222  40.007  -5.460  1.00  0.00           N
ATOM   1357  CG  HIS A 169      31.886  39.411  -4.409  1.00  0.00           C
ATOM   1358  CB  HIS A 169      33.124  39.989  -3.808  1.00  0.00           C
ATOM   1359  NE2 HIS A 169      30.136  38.222  -4.988  1.00  0.00           N
ATOM   1360  CD2 HIS A 169      31.193  38.286  -4.114  1.00  0.00           C
ATOM   1361  CE1 HIS A 169      30.177  39.269  -5.791  1.00  0.00           C
ATOM   1362  C   HIS A 169      34.047  40.742  -1.641  1.00  0.00           C
ATOM   1363  O   HIS A 169      33.937  40.131  -0.576  1.00  0.00           O
ATOM   1364  N   ARG A 170      35.177  41.321  -2.027  1.00  0.00           N
ATOM   1365  CA  ARG A 170      36.346  41.317  -1.171  1.00  0.00           C
ATOM   1366  CB  ARG A 170      37.438  42.212  -1.752  1.00  0.00           C
ATOM   1367  CG  ARG A 170      38.452  42.679  -0.721  1.00  0.00           C
ATOM   1368  CD  ARG A 170      39.862  42.670  -1.255  1.00  0.00           C
ATOM   1369  NE  ARG A 170      40.800  42.359  -0.186  1.00  0.00           N
ATOM   1370  CZ  ARG A 170      42.038  42.827  -0.106  1.00  0.00           C
ATOM   1371  NH1 ARG A 170      42.513  43.658  -1.029  1.00  0.00           N
ATOM   1372  NH2 ARG A 170      42.801  42.465   0.915  1.00  0.00           N
ATOM   1373  C   ARG A 170      35.994  41.740   0.255  1.00  0.00           C
ATOM   1374  O   ARG A 170      36.323  41.046   1.206  1.00  0.00           O
ATOM   1375  N   TYR A 171      35.312  42.870   0.398  1.00  0.00           N
ATOM   1376  CA  TYR A 171      34.920  43.350   1.721  1.00  0.00           C
ATOM   1377  CB  TYR A 171      34.352  44.775   1.669  1.00  0.00           C
ATOM   1378  CG  TYR A 171      35.274  45.840   1.114  1.00  0.00           C
ATOM   1379  CD1 TYR A 171      36.619  45.904   1.486  1.00  0.00           C
ATOM   1380  CD2 TYR A 171      34.786  46.807   0.240  1.00  0.00           C
ATOM   1381  CE1 TYR A 171      37.456  46.890   0.981  1.00  0.00           C
ATOM   1382  CE2 TYR A 171      35.606  47.795  -0.269  1.00  0.00           C
ATOM   1383  CZ  TYR A 171      36.940  47.836   0.104  1.00  0.00           C
ATOM   1384  OH  TYR A 171      37.753  48.823  -0.411  1.00  0.00           O
ATOM   1385  C   TYR A 171      33.898  42.424   2.379  1.00  0.00           C
ATOM   1386  O   TYR A 171      33.890  42.273   3.607  1.00  0.00           O
ATOM   1387  N   LEU A 172      33.036  41.810   1.567  1.00  0.00           N
ATOM   1388  CA  LEU A 172      32.028  40.904   2.100  1.00  0.00           C
ATOM   1389  CB  LEU A 172      31.000  40.498   1.043  1.00  0.00           C
ATOM   1390  CG  LEU A 172      29.703  41.320   1.073  1.00  0.00           C
ATOM   1391  CD1 LEU A 172      28.923  41.159  -0.213  1.00  0.00           C
ATOM   1392  CD2 LEU A 172      28.818  40.966   2.265  1.00  0.00           C
ATOM   1393  C   LEU A 172      32.686  39.695   2.717  1.00  0.00           C
ATOM   1394  O   LEU A 172      32.358  39.312   3.840  1.00  0.00           O
ATOM   1395  N   GLU A 173      33.635  39.106   2.001  1.00  0.00           N
ATOM   1396  CA  GLU A 173      34.313  37.951   2.555  1.00  0.00           C
ATOM   1397  CB  GLU A 173      35.202  37.237   1.536  1.00  0.00           C
ATOM   1398  CG  GLU A 173      35.193  35.735   1.734  1.00  0.00           C
ATOM   1399  CD  GLU A 173      36.373  35.038   1.065  1.00  0.00           C
ATOM   1400  OE1 GLU A 173      36.375  34.910  -0.191  1.00  0.00           O
ATOM   1401  OE2 GLU A 173      37.294  34.598   1.801  1.00  0.00           O
ATOM   1402  C   GLU A 173      35.098  38.395   3.774  1.00  0.00           C
ATOM   1403  O   GLU A 173      34.886  37.874   4.862  1.00  0.00           O
ATOM   1404  N   ASN A 174      35.957  39.395   3.601  1.00  0.00           N
ATOM   1405  CA  ASN A 174      36.812  39.864   4.683  1.00  0.00           C
ATOM   1406  CB  ASN A 174      37.731  40.988   4.197  1.00  0.00           C
ATOM   1407  CG  ASN A 174      38.831  40.495   3.258  1.00  0.00           C
ATOM   1408  OD1 ASN A 174      39.376  39.403   3.425  1.00  0.00           O
ATOM   1409  ND2 ASN A 174      39.180  41.324   2.280  1.00  0.00           N
ATOM   1410  C   ASN A 174      36.006  40.317   5.895  1.00  0.00           C
ATOM   1411  O   ASN A 174      36.559  40.553   6.970  1.00  0.00           O
ATOM   1412  N   GLY A 175      34.695  40.431   5.711  1.00  0.00           N
ATOM   1413  CA  GLY A 175      33.793  40.742   6.802  1.00  0.00           C
ATOM   1414  C   GLY A 175      32.579  39.838   6.859  1.00  0.00           C
ATOM   1415  O   GLY A 175      31.496  40.285   7.231  1.00  0.00           O
ATOM   1416  N   LYS A 176      32.763  38.568   6.488  1.00  0.00           N
ATOM   1417  CA  LYS A 176      31.701  37.548   6.537  1.00  0.00           C
ATOM   1418  CB  LYS A 176      32.275  36.159   6.228  1.00  0.00           C
ATOM   1419  CG  LYS A 176      31.263  34.988   6.262  1.00  0.00           C
ATOM   1420  CD  LYS A 176      31.965  33.615   6.285  1.00  0.00           C
ATOM   1421  CE  LYS A 176      32.531  33.191   4.916  1.00  0.00           C
ATOM   1422  NZ  LYS A 176      31.555  32.445   4.076  1.00  0.00           N
ATOM   1423  C   LYS A 176      31.067  37.529   7.910  1.00  0.00           C
ATOM   1424  O   LYS A 176      29.841  37.454   8.054  1.00  0.00           O
ATOM   1425  N   GLU A 177      31.940  37.608   8.907  1.00  1.01           N
ATOM   1426  CA  GLU A 177      31.564  37.616  10.312  1.00  1.01           C
ATOM   1427  CB  GLU A 177      32.787  37.931  11.200  1.00  1.01           C
ATOM   1428  CG  GLU A 177      34.063  38.344  10.441  1.00  1.01           C
ATOM   1429  CD  GLU A 177      34.131  39.841  10.121  1.00  1.01           C
ATOM   1430  OE1 GLU A 177      33.071  40.488   9.929  1.00  1.01           O
ATOM   1431  OE2 GLU A 177      35.262  40.383  10.065  1.00  1.01           O
ATOM   1432  C   GLU A 177      30.396  38.554  10.602  1.00  1.01           C
ATOM   1433  O   GLU A 177      29.389  38.139  11.161  1.00  1.01           O
ATOM   1434  N   MET A 178      30.516  39.803  10.174  1.00  1.08           N
ATOM   1435  CA  MET A 178      29.537  40.818  10.528  1.00  1.08           C
ATOM   1436  CB  MET A 178      30.243  42.038  11.107  1.00  1.08           C
ATOM   1437  CG  MET A 178      30.909  41.754  12.443  1.00  1.08           C
ATOM   1438  SD  MET A 178      32.098  43.036  12.858  1.00  1.08           S
ATOM   1439  CE  MET A 178      33.597  42.435  12.061  1.00  1.08           C
ATOM   1440  C   MET A 178      28.624  41.217   9.383  1.00  1.08           C
ATOM   1441  O   MET A 178      27.437  41.468   9.595  1.00  1.08           O
ATOM   1442  N   LEU A 179      29.173  41.274   8.175  1.00  1.84           N
ATOM   1443  CA  LEU A 179      28.384  41.683   7.020  1.00  1.84           C
ATOM   1444  CB  LEU A 179      29.276  42.067   5.836  1.00  1.84           C
ATOM   1445  CG  LEU A 179      30.070  43.376   5.884  1.00  1.84           C
ATOM   1446  CD1 LEU A 179      29.176  44.581   6.122  1.00  1.84           C
ATOM   1447  CD2 LEU A 179      31.127  43.289   6.951  1.00  1.84           C
ATOM   1448  C   LEU A 179      27.411  40.606   6.592  1.00  1.84           C
ATOM   1449  O   LEU A 179      26.328  40.916   6.105  1.00  1.84           O
ATOM   1450  N   GLN A 180      27.794  39.346   6.788  1.00  3.29           N
ATOM   1451  CA  GLN A 180      27.028  38.224   6.251  1.00  3.29           C
ATOM   1452  CB  GLN A 180      27.940  37.279   5.488  1.00  3.29           C
ATOM   1453  CG  GLN A 180      28.849  38.005   4.552  1.00  3.29           C
ATOM   1454  CD  GLN A 180      29.010  37.274   3.264  1.00  3.29           C
ATOM   1455  OE1 GLN A 180      28.031  37.020   2.551  1.00  3.29           O
ATOM   1456  NE2 GLN A 180      30.249  36.918   2.942  1.00  3.29           N
ATOM   1457  C   GLN A 180      26.249  37.469   7.313  1.00  3.29           C
ATOM   1458  O   GLN A 180      25.341  36.691   6.993  1.00  3.29           O
ATOM   1459  N   ARG A 181      26.598  37.696   8.577  1.00  5.06           N
ATOM   1460  CA  ARG A 181      25.826  37.102   9.652  1.00  5.06           C
ATOM   1461  CB  ARG A 181      26.719  36.604  10.789  1.00  5.06           C
ATOM   1462  CG  ARG A 181      26.162  35.370  11.528  1.00  5.06           C
ATOM   1463  CD  ARG A 181      25.663  34.266  10.562  1.00  5.06           C
ATOM   1464  NE  ARG A 181      26.564  34.063   9.428  1.00  5.06           N
ATOM   1465  CZ  ARG A 181      27.547  33.171   9.404  1.00  5.06           C
ATOM   1466  NH1 ARG A 181      27.755  32.378  10.452  1.00  5.06           N
ATOM   1467  NH2 ARG A 181      28.321  33.066   8.328  1.00  5.06           N
ATOM   1468  C   ARG A 181      24.775  38.064  10.161  1.00  5.06           C
ATOM   1469  O   ARG A 181      25.083  39.185  10.565  1.00  5.06           O
ATOM   1470  N   ALA A 182      23.528  37.616  10.113  1.00 13.37           N
ATOM   1471  CA  ALA A 182      22.415  38.408  10.593  1.00 13.37           C
ATOM   1472  CB  ALA A 182      21.133  37.965   9.912  1.00 13.37           C
ATOM   1473  C   ALA A 182      22.286  38.324  12.119  1.00 13.37           C
ATOM   1474  O   ALA A 182      22.383  37.245  12.710  1.00 13.37           O
ATOM   1475  N   ASP A 183      22.101  39.479  12.748  1.00  9.70           N
ATOM   1476  CA  ASP A 183      21.676  39.530  14.135  1.00  9.70           C
ATOM   1477  CB  ASP A 183      22.176  40.804  14.815  1.00  9.70           C
ATOM   1478  CG  ASP A 183      23.485  40.605  15.555  1.00  9.70           C
ATOM   1479  OD1 ASP A 183      24.065  39.507  15.455  1.00  9.70           O
ATOM   1480  OD2 ASP A 183      23.933  41.552  16.239  1.00  9.70           O
ATOM   1481  C   ASP A 183      20.155  39.495  14.167  1.00  9.70           C
ATOM   1482  O   ASP A 183      19.506  40.383  13.611  1.00  9.70           O
ATOM   1483  N   PRO A 184      19.576  38.455  14.793  1.00 10.47           N
ATOM   1484  CA  PRO A 184      18.119  38.435  14.950  1.00 10.47           C
ATOM   1485  CD  PRO A 184      20.227  37.258  15.369  1.00 10.47           C
ATOM   1486  CB  PRO A 184      17.812  36.956  15.208  1.00 10.47           C
ATOM   1487  CG  PRO A 184      19.074  36.382  15.786  1.00 10.47           C
ATOM   1488  C   PRO A 184      17.685  39.322  16.131  1.00 10.47           C
ATOM   1489  O   PRO A 184      18.455  39.475  17.092  1.00 10.47           O
ATOM   1490  N   PRO A 185      16.476  39.922  16.055  1.00 12.94           N
ATOM   1491  CA  PRO A 185      16.014  40.820  17.115  1.00 12.94           C
ATOM   1492  CD  PRO A 185      15.485  39.816  14.968  1.00 12.94           C
ATOM   1493  CB  PRO A 185      14.771  41.466  16.501  1.00 12.94           C
ATOM   1494  CG  PRO A 185      14.274  40.476  15.540  1.00 12.94           C
ATOM   1495  C   PRO A 185      15.651  40.123  18.438  1.00 12.94           C
ATOM   1496  O   PRO A 185      15.083  39.023  18.436  1.00 12.94           O
ATOM   1497  N   LYS A 186      15.993  40.754  19.559  1.00  4.40           N
ATOM   1498  CA  LYS A 186      15.450  40.323  20.835  1.00  4.40           C
ATOM   1499  CB  LYS A 186      16.411  40.571  22.004  1.00  4.40           C
ATOM   1500  CG  LYS A 186      16.007  39.808  23.291  1.00  4.40           C
ATOM   1501  CD  LYS A 186      16.192  40.646  24.558  1.00  4.40           C
ATOM   1502  CE  LYS A 186      15.721  39.891  25.797  1.00  4.40           C
ATOM   1503  NZ  LYS A 186      15.930  40.702  27.030  1.00  4.40           N
ATOM   1504  C   LYS A 186      14.140  41.066  21.044  1.00  4.40           C
ATOM   1505  O   LYS A 186      14.111  42.166  21.609  1.00  4.40           O
ATOM   1506  N   THR A 187      13.059  40.457  20.572  1.00  5.12           N
ATOM   1507  CA  THR A 187      11.735  41.057  20.668  1.00  5.12           C
ATOM   1508  CB  THR A 187      10.817  40.536  19.552  1.00  5.12           C
ATOM   1509  OG1 THR A 187      10.811  39.107  19.567  1.00  5.12           O
ATOM   1510  CG2 THR A 187      11.304  41.008  18.199  1.00  5.12           C
ATOM   1511  C   THR A 187      11.068  40.826  22.031  1.00  5.12           C
ATOM   1512  O   THR A 187      11.548  40.030  22.852  1.00  5.12           O
ATOM   1513  N   HIS A 188       9.980  41.562  22.261  1.00  5.68           N
ATOM   1514  CA  HIS A 188       9.053  41.349  23.372  1.00  5.68           C
ATOM   1515  ND1 HIS A 188      11.661  43.160  24.562  1.00  5.68           N
ATOM   1516  CG  HIS A 188      10.362  42.873  24.933  1.00  5.68           C
ATOM   1517  CB  HIS A 188       9.740  41.524  24.731  1.00  5.68           C
ATOM   1518  NE2 HIS A 188      10.870  44.955  25.433  1.00  5.68           N
ATOM   1519  CD2 HIS A 188       9.871  44.011  25.487  1.00  5.68           C
ATOM   1520  CE1 HIS A 188      11.938  44.417  24.871  1.00  5.68           C
ATOM   1521  C   HIS A 188       7.900  42.338  23.195  1.00  5.68           C
ATOM   1522  O   HIS A 188       7.817  43.023  22.172  1.00  5.68           O
ATOM   1523  N   VAL A 189       7.001  42.406  24.170  1.00 16.23           N
ATOM   1524  CA  VAL A 189       5.894  43.369  24.132  1.00 16.23           C
ATOM   1525  CB  VAL A 189       4.546  42.714  23.674  1.00 16.23           C
ATOM   1526  CG1 VAL A 189       3.363  43.661  23.878  1.00 16.23           C
ATOM   1527  CG2 VAL A 189       4.611  42.252  22.223  1.00 16.23           C
ATOM   1528  C   VAL A 189       5.738  43.985  25.513  1.00 16.23           C
ATOM   1529  O   VAL A 189       6.055  43.358  26.523  1.00 16.23           O
ATOM   1530  N   THR A 190       5.265  45.249  25.572  1.00130.00           N
ATOM   1531  CA  THR A 190       5.137  45.965  26.815  1.00130.00           C
ATOM   1532  CB  THR A 190       6.182  47.029  26.899  1.00130.00           C
ATOM   1533  OG1 THR A 190       6.089  47.758  28.110  1.00130.00           O
ATOM   1534  CG2 THR A 190       6.008  47.942  25.680  1.00130.00           C
ATOM   1535  C   THR A 190       3.767  46.597  26.877  1.00130.00           C
ATOM   1536  O   THR A 190       3.248  47.049  25.857  1.00130.00           O
ATOM   1537  N   HIS A 191       3.117  46.567  28.069  1.00126.06           N
ATOM   1538  CA  HIS A 191       1.756  47.039  28.201  1.00126.06           C
ATOM   1539  ND1 HIS A 191      -1.157  46.125  28.258  1.00126.06           N
ATOM   1540  CG  HIS A 191      -0.431  46.522  29.358  1.00126.06           C
ATOM   1541  CB  HIS A 191       1.061  46.423  29.428  1.00126.06           C
ATOM   1542  NE2 HIS A 191      -2.628  46.834  29.765  1.00126.06           N
ATOM   1543  CD2 HIS A 191      -1.345  46.952  30.271  1.00126.06           C
ATOM   1544  CE1 HIS A 191      -2.464  46.333  28.554  1.00126.06           C
ATOM   1545  C   HIS A 191       1.539  48.539  28.207  1.00126.06           C
ATOM   1546  O   HIS A 191       1.081  49.105  27.220  1.00126.06           O
ATOM   1547  N   HIS A 192       1.972  49.254  29.269  1.00137.50           N
ATOM   1548  CA  HIS A 192       1.722  50.677  29.402  1.00137.50           C
ATOM   1549  ND1 HIS A 192       4.366  51.007  26.823  1.00137.50           N
ATOM   1550  CG  HIS A 192       3.825  51.149  28.080  1.00137.50           C
ATOM   1551  CB  HIS A 192       2.403  51.521  28.319  1.00137.50           C
ATOM   1552  NE2 HIS A 192       5.989  50.550  28.271  1.00137.50           N
ATOM   1553  CD2 HIS A 192       4.828  50.865  28.954  1.00137.50           C
ATOM   1554  CE1 HIS A 192       5.662  50.649  26.995  1.00137.50           C
ATOM   1555  C   HIS A 192       0.266  51.064  29.302  1.00137.50           C
ATOM   1556  O   HIS A 192      -0.161  51.545  28.250  1.00137.50           O
ATOM   1557  N   PRO A 193      -0.549  50.849  30.308  1.00129.90           N
ATOM   1558  CA  PRO A 193      -1.917  51.308  30.236  1.00129.90           C
ATOM   1559  CD  PRO A 193      -0.388  49.740  31.231  1.00129.90           C
ATOM   1560  CB  PRO A 193      -2.698  50.471  31.251  1.00129.90           C
ATOM   1561  CG  PRO A 193      -1.615  49.845  32.152  1.00129.90           C
ATOM   1562  C   PRO A 193      -2.112  52.801  30.379  1.00129.90           C
ATOM   1563  O   PRO A 193      -1.824  53.351  31.442  1.00129.90           O
ATOM   1564  N   VAL A 194      -2.611  53.465  29.314  1.00115.84           N
ATOM   1565  CA  VAL A 194      -2.978  54.859  29.273  1.00115.84           C
ATOM   1566  CB  VAL A 194      -3.028  55.428  27.886  1.00115.84           C
ATOM   1567  CG1 VAL A 194      -4.217  54.802  27.144  1.00115.84           C
ATOM   1568  CG2 VAL A 194      -3.102  56.961  27.988  1.00115.84           C
ATOM   1569  C   VAL A 194      -4.338  55.008  29.872  1.00115.84           C
ATOM   1570  O   VAL A 194      -4.726  56.076  30.343  1.00115.84           O
ATOM   1571  N   PHE A 195      -5.082  53.888  29.864  1.00176.92           N
ATOM   1572  CA  PHE A 195      -6.466  53.756  30.215  1.00176.92           C
ATOM   1573  CB  PHE A 195      -6.925  52.300  30.202  1.00176.92           C
ATOM   1574  CG  PHE A 195      -8.345  52.193  30.646  1.00176.92           C
ATOM   1575  CD1 PHE A 195      -9.371  52.650  29.852  1.00176.92           C
ATOM   1576  CD2 PHE A 195      -8.644  51.597  31.851  1.00176.92           C
ATOM   1577  CE1 PHE A 195     -10.675  52.532  30.275  1.00176.92           C
ATOM   1578  CE2 PHE A 195      -9.945  51.474  32.279  1.00176.92           C
ATOM   1579  CZ  PHE A 195     -10.963  51.945  31.485  1.00176.92           C
ATOM   1580  C   PHE A 195      -6.813  54.286  31.567  1.00176.92           C
ATOM   1581  O   PHE A 195      -7.915  54.810  31.701  1.00176.92           O
ATOM   1582  N   ASP A 196      -5.973  54.156  32.617  1.00210.55           N
ATOM   1583  CA  ASP A 196      -4.668  53.573  32.610  1.00210.55           C
ATOM   1584  CB  ASP A 196      -3.663  54.415  33.413  1.00210.55           C
ATOM   1585  CG  ASP A 196      -4.213  54.627  34.817  1.00210.55           C
ATOM   1586  OD1 ASP A 196      -5.290  54.060  35.143  1.00210.55           O
ATOM   1587  OD2 ASP A 196      -3.562  55.390  35.579  1.00210.55           O
ATOM   1588  C   ASP A 196      -4.738  52.203  33.188  1.00210.55           C
ATOM   1589  O   ASP A 196      -3.724  51.646  33.608  1.00210.55           O
ATOM   1590  N   TYR A 197      -5.946  51.615  33.231  1.00 84.86           N
ATOM   1591  CA  TYR A 197      -6.020  50.259  33.684  1.00 84.86           C
ATOM   1592  CB  TYR A 197      -7.467  49.757  33.860  1.00 84.86           C
ATOM   1593  CG  TYR A 197      -8.000  50.233  35.173  1.00 84.86           C
ATOM   1594  CD1 TYR A 197      -8.192  51.570  35.433  1.00 84.86           C
ATOM   1595  CD2 TYR A 197      -8.342  49.313  36.142  1.00 84.86           C
ATOM   1596  CE1 TYR A 197      -8.689  51.982  36.649  1.00 84.86           C
ATOM   1597  CE2 TYR A 197      -8.840  49.718  37.358  1.00 84.86           C
ATOM   1598  CZ  TYR A 197      -9.012  51.057  37.614  1.00 84.86           C
ATOM   1599  OH  TYR A 197      -9.522  51.484  38.859  1.00 84.86           O
ATOM   1600  C   TYR A 197      -5.336  49.395  32.669  1.00 84.86           C
ATOM   1601  O   TYR A 197      -4.487  48.571  33.008  1.00 84.86           O
ATOM   1602  N   GLU A 198      -5.687  49.582  31.380  1.00289.36           N
ATOM   1603  CA  GLU A 198      -5.088  48.814  30.326  1.00289.36           C
ATOM   1604  CB  GLU A 198      -5.637  47.391  30.221  1.00289.36           C
ATOM   1605  CG  GLU A 198      -5.137  46.424  31.296  1.00289.36           C
ATOM   1606  CD  GLU A 198      -6.119  46.443  32.456  1.00289.36           C
ATOM   1607  OE1 GLU A 198      -7.075  47.264  32.417  1.00289.36           O
ATOM   1608  OE2 GLU A 198      -5.924  45.629  33.397  1.00289.36           O
ATOM   1609  C   GLU A 198      -5.380  49.521  29.037  1.00289.36           C
ATOM   1610  O   GLU A 198      -6.487  50.004  28.821  1.00289.36           O
ATOM   1611  N   ALA A 199      -4.421  49.540  28.095  1.00125.91           N
ATOM   1612  CA  ALA A 199      -4.602  50.422  26.988  1.00125.91           C
ATOM   1613  CB  ALA A 199      -4.244  51.868  27.336  1.00125.91           C
ATOM   1614  C   ALA A 199      -3.716  50.011  25.857  1.00125.91           C
ATOM   1615  O   ALA A 199      -3.938  48.992  25.208  1.00125.91           O
ATOM   1616  N   THR A 200      -2.719  50.864  25.549  1.00127.20           N
ATOM   1617  CA  THR A 200      -1.844  50.662  24.427  1.00127.20           C
ATOM   1618  CB  THR A 200      -0.920  51.815  24.192  1.00127.20           C
ATOM   1619  OG1 THR A 200      -0.101  52.019  25.332  1.00127.20           O
ATOM   1620  CG2 THR A 200      -1.764  53.069  23.916  1.00127.20           C
ATOM   1621  C   THR A 200      -1.004  49.436  24.619  1.00127.20           C
ATOM   1622  O   THR A 200      -0.927  48.893  25.716  1.00127.20           O
ATOM   1623  N   LEU A 201      -0.398  48.944  23.512  1.00104.71           N
ATOM   1624  CA  LEU A 201       0.448  47.782  23.492  1.00104.71           C
ATOM   1625  CB  LEU A 201      -0.226  46.540  22.881  1.00104.71           C
ATOM   1626  CG  LEU A 201      -1.469  46.029  23.634  1.00104.71           C
ATOM   1627  CD1 LEU A 201      -2.634  47.033  23.582  1.00104.71           C
ATOM   1628  CD2 LEU A 201      -1.869  44.634  23.126  1.00104.71           C
ATOM   1629  C   LEU A 201       1.601  48.087  22.581  1.00104.71           C
ATOM   1630  O   LEU A 201       1.399  48.461  21.426  1.00104.71           O
ATOM   1631  N   ARG A 202       2.848  47.894  23.058  1.00108.09           N
ATOM   1632  CA  ARG A 202       3.981  48.243  22.246  1.00108.09           C
ATOM   1633  CB  ARG A 202       4.855  49.305  22.929  1.00108.09           C
ATOM   1634  CG  ARG A 202       6.002  49.840  22.079  1.00108.09           C
ATOM   1635  CD  ARG A 202       6.535  51.166  22.620  1.00108.09           C
ATOM   1636  NE  ARG A 202       5.549  52.216  22.235  1.00108.09           N
ATOM   1637  CZ  ARG A 202       5.239  53.240  23.082  1.00108.09           C
ATOM   1638  NH1 ARG A 202       5.750  53.267  24.346  1.00108.09           N
ATOM   1639  NH2 ARG A 202       4.411  54.239  22.657  1.00108.09           N
ATOM   1640  C   ARG A 202       4.807  47.018  21.974  1.00108.09           C
ATOM   1641  O   ARG A 202       5.106  46.229  22.869  1.00108.09           O
ATOM   1642  N   CYS A 203       5.205  46.850  20.696  1.00 17.54           N
ATOM   1643  CA  CYS A 203       5.931  45.677  20.222  1.00 17.54           C
ATOM   1644  CB  CYS A 203       5.173  45.085  19.025  1.00 17.54           C
ATOM   1645  SG  CYS A 203       5.745  43.494  18.423  1.00 17.54           S
ATOM   1646  C   CYS A 203       7.373  46.042  19.833  1.00 17.54           C
ATOM   1647  O   CYS A 203       7.603  46.663  18.795  1.00 17.54           O
ATOM   1648  N   TRP A 204       8.332  45.640  20.663  1.00 13.40           N
ATOM   1649  CA  TRP A 204       9.724  46.033  20.489  1.00 13.40           C
ATOM   1650  CB  TRP A 204      10.356  46.263  21.847  1.00 13.40           C
ATOM   1651  CG  TRP A 204       9.821  47.445  22.564  1.00 13.40           C
ATOM   1652  CD2 TRP A 204      10.478  48.697  22.745  1.00 13.40           C
ATOM   1653  CD1 TRP A 204       8.620  47.548  23.198  1.00 13.40           C
ATOM   1654  NE1 TRP A 204       8.486  48.791  23.759  1.00 13.40           N
ATOM   1655  CE2 TRP A 204       9.616  49.515  23.496  1.00 13.40           C
ATOM   1656  CE3 TRP A 204      11.714  49.207  22.344  1.00 13.40           C
ATOM   1657  CZ2 TRP A 204       9.948  50.809  23.855  1.00 13.40           C
ATOM   1658  CZ3 TRP A 204      12.043  50.493  22.697  1.00 13.40           C
ATOM   1659  CH2 TRP A 204      11.165  51.282  23.448  1.00 13.40           C
ATOM   1660  C   TRP A 204      10.563  45.010  19.734  1.00 13.40           C
ATOM   1661  O   TRP A 204      10.363  43.806  19.887  1.00 13.40           O
ATOM   1662  N   ALA A 205      11.510  45.504  18.933  1.00  1.90           N
ATOM   1663  CA  ALA A 205      12.488  44.672  18.220  1.00  1.90           C
ATOM   1664  CB  ALA A 205      12.088  44.501  16.771  1.00  1.90           C
ATOM   1665  C   ALA A 205      13.861  45.324  18.321  1.00  1.90           C
ATOM   1666  O   ALA A 205      14.072  46.407  17.792  1.00  1.90           O
ATOM   1667  N   LEU A 206      14.788  44.666  19.006  1.00  1.09           N
ATOM   1668  CA  LEU A 206      16.067  45.280  19.344  1.00  1.09           C
ATOM   1669  CB  LEU A 206      16.167  45.487  20.854  1.00  1.09           C
ATOM   1670  CG  LEU A 206      14.928  45.931  21.644  1.00  1.09           C
ATOM   1671  CD1 LEU A 206      15.222  45.830  23.129  1.00  1.09           C
ATOM   1672  CD2 LEU A 206      14.454  47.337  21.286  1.00  1.09           C
ATOM   1673  C   LEU A 206      17.257  44.461  18.885  1.00  1.09           C
ATOM   1674  O   LEU A 206      17.172  43.243  18.778  1.00  1.09           O
ATOM   1675  N   GLY A 207      18.368  45.142  18.622  1.00  0.80           N
ATOM   1676  CA  GLY A 207      19.624  44.484  18.285  1.00  0.80           C
ATOM   1677  C   GLY A 207      19.575  43.574  17.071  1.00  0.80           C
ATOM   1678  O   GLY A 207      19.890  42.390  17.174  1.00  0.80           O
ATOM   1679  N   PHE A 208      19.191  44.131  15.923  1.00  9.52           N
ATOM   1680  CA  PHE A 208      19.080  43.359  14.686  1.00  9.52           C
ATOM   1681  CB  PHE A 208      17.613  43.154  14.299  1.00  9.52           C
ATOM   1682  CG  PHE A 208      16.839  44.430  14.102  1.00  9.52           C
ATOM   1683  CD1 PHE A 208      16.199  45.047  15.175  1.00  9.52           C
ATOM   1684  CD2 PHE A 208      16.721  45.001  12.836  1.00  9.52           C
ATOM   1685  CE1 PHE A 208      15.473  46.214  14.991  1.00  9.52           C
ATOM   1686  CE2 PHE A 208      15.997  46.171  12.646  1.00  9.52           C
ATOM   1687  CZ  PHE A 208      15.379  46.780  13.730  1.00  9.52           C
ATOM   1688  C   PHE A 208      19.878  43.922  13.509  1.00  9.52           C
ATOM   1689  O   PHE A 208      20.133  45.121  13.428  1.00  9.52           O
ATOM   1690  N   TYR A 209      20.274  43.032  12.604  1.00  4.83           N
ATOM   1691  CA  TYR A 209      21.013  43.400  11.400  1.00  4.83           C
ATOM   1692  CB  TYR A 209      22.521  43.265  11.632  1.00  4.83           C
ATOM   1693  CG  TYR A 209      23.332  43.910  10.538  1.00  4.83           C
ATOM   1694  CD1 TYR A 209      23.580  43.240   9.345  1.00  4.83           C
ATOM   1695  CD2 TYR A 209      23.827  45.204  10.684  1.00  4.83           C
ATOM   1696  CE1 TYR A 209      24.307  43.833   8.325  1.00  4.83           C
ATOM   1697  CE2 TYR A 209      24.557  45.808   9.672  1.00  4.83           C
ATOM   1698  CZ  TYR A 209      24.792  45.113   8.494  1.00  4.83           C
ATOM   1699  OH  TYR A 209      25.517  45.691   7.480  1.00  4.83           O
ATOM   1700  C   TYR A 209      20.591  42.509  10.225  1.00  4.83           C
ATOM   1701  O   TYR A 209      20.601  41.288  10.358  1.00  4.83           O
ATOM   1702  N   PRO A 210      20.232  43.106   9.068  1.00  5.63           N
ATOM   1703  CA  PRO A 210      20.186  44.529   8.745  1.00  5.63           C
ATOM   1704  CD  PRO A 210      19.824  42.286   7.909  1.00  5.63           C
ATOM   1705  CB  PRO A 210      20.179  44.524   7.213  1.00  5.63           C
ATOM   1706  CG  PRO A 210      19.435  43.306   6.863  1.00  5.63           C
ATOM   1707  C   PRO A 210      18.929  45.221   9.282  1.00  5.63           C
ATOM   1708  O   PRO A 210      18.167  44.626  10.049  1.00  5.63           O
ATOM   1709  N   ALA A 211      18.724  46.468   8.871  1.00  3.94           N
ATOM   1710  CA  ALA A 211      17.617  47.276   9.361  1.00  3.94           C
ATOM   1711  CB  ALA A 211      18.029  48.732   9.424  1.00  3.94           C
ATOM   1712  C   ALA A 211      16.322  47.115   8.557  1.00  3.94           C
ATOM   1713  O   ALA A 211      15.367  47.875   8.756  1.00  3.94           O
ATOM   1714  N   GLU A 212      16.288  46.140   7.652  1.00  4.38           N
ATOM   1715  CA  GLU A 212      15.050  45.804   6.964  1.00  4.38           C
ATOM   1716  CB  GLU A 212      15.324  45.117   5.620  1.00  4.38           C
ATOM   1717  CG  GLU A 212      15.657  46.085   4.466  1.00  4.38           C
ATOM   1718  CD  GLU A 212      16.155  45.376   3.189  1.00  4.38           C
ATOM   1719  OE1 GLU A 212      16.848  44.330   3.304  1.00  4.38           O
ATOM   1720  OE2 GLU A 212      15.864  45.867   2.068  1.00  4.38           O
ATOM   1721  C   GLU A 212      14.233  44.907   7.887  1.00  4.38           C
ATOM   1722  O   GLU A 212      14.695  43.838   8.288  1.00  4.38           O
ATOM   1723  N   ILE A 213      13.045  45.384   8.258  1.00  8.03           N
ATOM   1724  CA  ILE A 213      12.060  44.623   9.037  1.00  8.03           C
ATOM   1725  CB  ILE A 213      12.281  44.686  10.567  1.00  8.03           C
ATOM   1726  CG1 ILE A 213      12.594  46.105  11.023  1.00  8.03           C
ATOM   1727  CG2 ILE A 213      13.354  43.704  11.020  1.00  8.03           C
ATOM   1728  CD1 ILE A 213      12.403  46.290  12.478  1.00  8.03           C
ATOM   1729  C   ILE A 213      10.673  45.171   8.782  1.00  8.03           C
ATOM   1730  O   ILE A 213      10.497  46.373   8.604  1.00  8.03           O
ATOM   1731  N   ILE A 214       9.685  44.287   8.763  1.00  6.83           N
ATOM   1732  CA  ILE A 214       8.301  44.722   8.710  1.00  6.83           C
ATOM   1733  CB  ILE A 214       7.511  44.080   7.516  1.00  6.83           C
ATOM   1734  CG1 ILE A 214       6.620  45.124   6.815  1.00  6.83           C
ATOM   1735  CG2 ILE A 214       6.711  42.849   7.955  1.00  6.83           C
ATOM   1736  CD1 ILE A 214       7.247  45.797   5.593  1.00  6.83           C
ATOM   1737  C   ILE A 214       7.701  44.405  10.073  1.00  6.83           C
ATOM   1738  O   ILE A 214       8.095  43.432  10.718  1.00  6.83           O
ATOM   1739  N   LEU A 215       6.796  45.262  10.528  1.00  1.79           N
ATOM   1740  CA  LEU A 215       6.100  45.053  11.794  1.00  1.79           C
ATOM   1741  CB  LEU A 215       6.477  46.121  12.823  1.00  1.79           C
ATOM   1742  CG  LEU A 215       7.528  45.695  13.847  1.00  1.79           C
ATOM   1743  CD1 LEU A 215       8.915  45.621  13.224  1.00  1.79           C
ATOM   1744  CD2 LEU A 215       7.529  46.629  15.036  1.00  1.79           C
ATOM   1745  C   LEU A 215       4.598  45.035  11.571  1.00  1.79           C
ATOM   1746  O   LEU A 215       4.078  45.732  10.686  1.00  1.79           O
ATOM   1747  N   THR A 216       3.902  44.239  12.376  1.00  2.65           N
ATOM   1748  CA  THR A 216       2.503  43.954  12.118  1.00  2.65           C
ATOM   1749  CB  THR A 216       2.389  42.927  10.970  1.00  2.65           C
ATOM   1750  OG1 THR A 216       3.577  42.117  10.941  1.00  2.65           O
ATOM   1751  CG2 THR A 216       2.239  43.644   9.621  1.00  2.65           C
ATOM   1752  C   THR A 216       1.763  43.454  13.360  1.00  2.65           C
ATOM   1753  O   THR A 216       2.217  42.523  14.027  1.00  2.65           O
ATOM   1754  N   TRP A 217       0.632  44.102  13.651  1.00  3.94           N
ATOM   1755  CA  TRP A 217      -0.311  43.713  14.712  1.00  3.94           C
ATOM   1756  CB  TRP A 217      -0.725  44.942  15.507  1.00  3.94           C
ATOM   1757  CG  TRP A 217       0.241  45.439  16.509  1.00  3.94           C
ATOM   1758  CD2 TRP A 217       0.448  44.923  17.826  1.00  3.94           C
ATOM   1759  CD1 TRP A 217       1.063  46.516  16.385  1.00  3.94           C
ATOM   1760  NE1 TRP A 217       1.788  46.696  17.538  1.00  3.94           N
ATOM   1761  CE2 TRP A 217       1.432  45.727  18.438  1.00  3.94           C
ATOM   1762  CE3 TRP A 217      -0.089  43.852  18.542  1.00  3.94           C
ATOM   1763  CZ2 TRP A 217       1.888  45.496  19.735  1.00  3.94           C
ATOM   1764  CZ3 TRP A 217       0.368  43.622  19.830  1.00  3.94           C
ATOM   1765  CH2 TRP A 217       1.346  44.442  20.413  1.00  3.94           C
ATOM   1766  C   TRP A 217      -1.614  43.122  14.140  1.00  3.94           C
ATOM   1767  O   TRP A 217      -2.207  43.703  13.212  1.00  3.94           O
ATOM   1768  N   GLN A 218      -2.089  42.016  14.724  1.00  1.46           N
ATOM   1769  CA  GLN A 218      -3.354  41.383  14.297  1.00  1.46           C
ATOM   1770  CB  GLN A 218      -3.170  39.886  14.003  1.00  1.46           C
ATOM   1771  CG  GLN A 218      -1.752  39.331  14.127  1.00  1.46           C
ATOM   1772  CD  GLN A 218      -0.801  39.746  13.017  1.00  1.46           C
ATOM   1773  OE1 GLN A 218       0.402  39.470  13.094  1.00  1.46           O
ATOM   1774  NE2 GLN A 218      -1.327  40.405  11.980  1.00  1.46           N
ATOM   1775  C   GLN A 218      -4.485  41.557  15.324  1.00  1.46           C
ATOM   1776  O   GLN A 218      -4.363  41.092  16.470  1.00  1.46           O
ATOM   1777  N   ARG A 219      -5.577  42.206  14.897  1.00  0.49           N
ATOM   1778  CA  ARG A 219      -6.768  42.457  15.744  1.00  0.49           C
ATOM   1779  CB  ARG A 219      -7.853  43.247  14.968  1.00  0.49           C
ATOM   1780  CG  ARG A 219      -8.407  42.564  13.684  1.00  0.49           C
ATOM   1781  CD  ARG A 219      -9.750  43.156  13.229  1.00  0.49           C
ATOM   1782  NE  ARG A 219     -10.344  42.383  12.134  1.00  0.49           N
ATOM   1783  CZ  ARG A 219     -11.562  42.580  11.629  1.00  0.49           C
ATOM   1784  NH1 ARG A 219     -12.346  43.534  12.113  1.00  0.49           N
ATOM   1785  NH2 ARG A 219     -12.001  41.812  10.638  1.00  0.49           N
ATOM   1786  C   ARG A 219      -7.375  41.199  16.402  1.00  0.49           C
ATOM   1787  O   ARG A 219      -7.120  40.907  17.583  1.00  0.49           O
ATOM   1788  N   ASP A 220      -8.187  40.484  15.623  1.00  0.00           N
ATOM   1789  CA  ASP A 220      -8.820  39.237  16.024  1.00  0.00           C
ATOM   1790  CB  ASP A 220     -10.342  39.425  16.191  1.00  0.00           C
ATOM   1791  CG  ASP A 220     -10.749  39.884  17.597  1.00  0.00           C
ATOM   1792  OD1 ASP A 220      -9.868  40.269  18.402  1.00  0.00           O
ATOM   1793  OD2 ASP A 220     -11.966  39.861  17.894  1.00  0.00           O
ATOM   1794  C   ASP A 220      -8.559  38.216  14.923  1.00  0.00           C
ATOM   1795  O   ASP A 220      -8.792  37.012  15.116  1.00  0.00           O
ATOM   1796  N   GLY A 221      -8.075  38.710  13.775  1.00  0.03           N
ATOM   1797  CA  GLY A 221      -7.961  37.908  12.545  1.00  0.03           C
ATOM   1798  C   GLY A 221      -6.728  38.154  11.682  1.00  0.03           C
ATOM   1799  O   GLY A 221      -5.775  37.366  11.722  1.00  0.03           O
ATOM   1800  N   GLU A 222      -6.759  39.224  10.882  1.00  0.03           N
ATOM   1801  CA  GLU A 222      -5.615  39.616  10.040  1.00  0.03           C
ATOM   1802  CB  GLU A 222      -5.908  39.394   8.541  1.00  0.03           C
ATOM   1803  CG  GLU A 222      -7.353  39.664   8.099  1.00  0.03           C
ATOM   1804  CD  GLU A 222      -7.673  41.146   7.942  1.00  0.03           C
ATOM   1805  OE1 GLU A 222      -7.219  41.764   6.948  1.00  0.03           O
ATOM   1806  OE2 GLU A 222      -8.381  41.690   8.821  1.00  0.03           O
ATOM   1807  C   GLU A 222      -5.147  41.055  10.338  1.00  0.03           C
ATOM   1808  O   GLU A 222      -5.269  41.519  11.481  1.00  0.03           O
ATOM   1809  N   ASP A 223      -4.632  41.752   9.316  1.00  0.08           N
ATOM   1810  CA  ASP A 223      -3.976  43.072   9.485  1.00  0.08           C
ATOM   1811  CB  ASP A 223      -3.060  43.394   8.289  1.00  0.08           C
ATOM   1812  CG  ASP A 223      -1.677  42.739   8.402  1.00  0.08           C
ATOM   1813  OD1 ASP A 223      -1.283  42.345   9.527  1.00  0.08           O
ATOM   1814  OD2 ASP A 223      -0.982  42.625   7.361  1.00  0.08           O
ATOM   1815  C   ASP A 223      -4.896  44.266   9.773  1.00  0.08           C
ATOM   1816  O   ASP A 223      -5.794  44.582   8.994  1.00  0.08           O
ATOM   1817  N   GLN A 224      -4.651  44.929  10.900  1.00  0.03           N
ATOM   1818  CA  GLN A 224      -5.333  46.180  11.216  1.00  0.03           C
ATOM   1819  CB  GLN A 224      -6.258  46.046  12.439  1.00  0.03           C
ATOM   1820  CG  GLN A 224      -7.385  47.092  12.498  1.00  0.03           C
ATOM   1821  CD  GLN A 224      -8.094  47.305  11.136  1.00  0.03           C
ATOM   1822  OE1 GLN A 224      -8.362  48.461  10.749  1.00  0.03           O
ATOM   1823  NE2 GLN A 224      -8.386  46.189  10.408  1.00  0.03           N
ATOM   1824  C   GLN A 224      -4.290  47.248  11.444  1.00  0.03           C
ATOM   1825  O   GLN A 224      -3.563  47.216  12.438  1.00  0.03           O
ATOM   1826  N   THR A 225      -4.210  48.176  10.495  1.00  0.13           N
ATOM   1827  CA  THR A 225      -3.186  49.210  10.509  1.00  0.13           C
ATOM   1828  CB  THR A 225      -2.063  48.923   9.485  1.00  0.13           C
ATOM   1829  OG1 THR A 225      -2.641  48.790   8.179  1.00  0.13           O
ATOM   1830  CG2 THR A 225      -1.278  47.652   9.857  1.00  0.13           C
ATOM   1831  C   THR A 225      -3.799  50.560  10.193  1.00  0.13           C
ATOM   1832  O   THR A 225      -3.444  51.193   9.199  1.00  0.13           O
ATOM   1833  N   GLN A 226      -4.731  50.988  11.039  1.00  0.00           N
ATOM   1834  CA  GLN A 226      -5.349  52.306  10.895  1.00  0.00           C
ATOM   1835  CB  GLN A 226      -6.892  52.225  10.852  1.00  0.00           C
ATOM   1836  CG  GLN A 226      -7.511  50.901  11.346  1.00  0.00           C
ATOM   1837  CD  GLN A 226      -7.938  50.899  12.824  1.00  0.00           C
ATOM   1838  OE1 GLN A 226      -9.007  51.410  13.179  1.00  0.00           O
ATOM   1839  NE2 GLN A 226      -7.120  50.283  13.677  1.00  0.00           N
ATOM   1840  C   GLN A 226      -4.871  53.283  11.964  1.00  0.00           C
ATOM   1841  O   GLN A 226      -4.898  54.490  11.747  1.00  0.00           O
ATOM   1842  N   ASP A 227      -4.436  52.765  13.113  1.00  1.19           N
ATOM   1843  CA  ASP A 227      -3.951  53.620  14.211  1.00  1.19           C
ATOM   1844  CB  ASP A 227      -5.033  53.797  15.268  1.00  1.19           C
ATOM   1845  CG  ASP A 227      -6.225  54.521  14.733  1.00  1.19           C
ATOM   1846  OD1 ASP A 227      -7.003  53.891  13.981  1.00  1.19           O
ATOM   1847  OD2 ASP A 227      -6.365  55.723  15.055  1.00  1.19           O
ATOM   1848  C   ASP A 227      -2.668  53.125  14.864  1.00  1.19           C
ATOM   1849  O   ASP A 227      -2.215  53.673  15.876  1.00  1.19           O
ATOM   1850  N   VAL A 228      -2.094  52.084  14.270  1.00  0.80           N
ATOM   1851  CA  VAL A 228      -0.854  51.492  14.743  1.00  0.80           C
ATOM   1852  CB  VAL A 228      -0.664  50.078  14.130  1.00  0.80           C
ATOM   1853  CG1 VAL A 228      -1.890  49.231  14.410  1.00  0.80           C
ATOM   1854  CG2 VAL A 228      -0.435  50.145  12.627  1.00  0.80           C
ATOM   1855  C   VAL A 228       0.334  52.444  14.480  1.00  0.80           C
ATOM   1856  O   VAL A 228       0.550  52.885  13.338  1.00  0.80           O
ATOM   1857  N   GLU A 229       1.066  52.778  15.550  1.00  1.15           N
ATOM   1858  CA  GLU A 229       2.145  53.787  15.513  1.00  1.15           C
ATOM   1859  CB  GLU A 229       2.500  54.277  16.928  1.00  1.15           C
ATOM   1860  CG  GLU A 229       3.136  55.678  16.988  1.00  1.15           C
ATOM   1861  CD  GLU A 229       2.814  56.461  18.278  1.00  1.15           C
ATOM   1862  OE1 GLU A 229       1.935  56.038  19.068  1.00  1.15           O
ATOM   1863  OE2 GLU A 229       3.441  57.520  18.500  1.00  1.15           O
ATOM   1864  C   GLU A 229       3.378  53.256  14.784  1.00  1.15           C
ATOM   1865  O   GLU A 229       3.855  52.159  15.069  1.00  1.15           O
ATOM   1866  N   LEU A 230       3.882  54.048  13.841  1.00  0.53           N
ATOM   1867  CA  LEU A 230       4.928  53.600  12.922  1.00  0.53           C
ATOM   1868  CB  LEU A 230       4.430  53.713  11.455  1.00  0.53           C
ATOM   1869  CG  LEU A 230       3.584  54.899  10.916  1.00  0.53           C
ATOM   1870  CD1 LEU A 230       3.725  55.083   9.389  1.00  0.53           C
ATOM   1871  CD2 LEU A 230       2.105  54.777  11.293  1.00  0.53           C
ATOM   1872  C   LEU A 230       6.267  54.341  13.138  1.00  0.53           C
ATOM   1873  O   LEU A 230       6.660  55.187  12.314  1.00  0.53           O
ATOM   1874  N   VAL A 231       6.963  54.024  14.237  1.00  0.30           N
ATOM   1875  CA  VAL A 231       8.182  54.763  14.612  1.00  0.30           C
ATOM   1876  CB  VAL A 231       8.619  54.530  16.083  1.00  0.30           C
ATOM   1877  CG1 VAL A 231       9.856  53.649  16.160  1.00  0.30           C
ATOM   1878  CG2 VAL A 231       8.910  55.858  16.761  1.00  0.30           C
ATOM   1879  C   VAL A 231       9.328  54.453  13.661  1.00  0.30           C
ATOM   1880  O   VAL A 231       9.497  53.308  13.233  1.00  0.30           O
ATOM   1881  N   GLU A 232      10.096  55.489  13.329  1.00  0.00           N
ATOM   1882  CA  GLU A 232      11.197  55.382  12.377  1.00  0.00           C
ATOM   1883  CB  GLU A 232      11.803  56.773  12.138  1.00  0.00           C
ATOM   1884  CG  GLU A 232      12.610  56.926  10.850  1.00  0.00           C
ATOM   1885  CD  GLU A 232      11.742  57.196   9.627  1.00  0.00           C
ATOM   1886  OE1 GLU A 232      10.803  56.409   9.349  1.00  0.00           O
ATOM   1887  OE2 GLU A 232      12.009  58.203   8.937  1.00  0.00           O
ATOM   1888  C   GLU A 232      12.248  54.414  12.905  1.00  0.00           C
ATOM   1889  O   GLU A 232      12.589  54.468  14.076  1.00  0.00           O
ATOM   1890  N   THR A 233      12.744  53.520  12.054  1.00  0.14           N
ATOM   1891  CA  THR A 233      13.738  52.538  12.496  1.00  0.14           C
ATOM   1892  CB  THR A 233      13.845  51.299  11.548  1.00  0.14           C
ATOM   1893  OG1 THR A 233      15.150  50.720  11.644  1.00  0.14           O
ATOM   1894  CG2 THR A 233      13.568  51.662  10.102  1.00  0.14           C
ATOM   1895  C   THR A 233      15.099  53.188  12.779  1.00  0.14           C
ATOM   1896  O   THR A 233      15.726  53.758  11.876  1.00  0.14           O
ATOM   1897  N   ARG A 234      15.534  53.098  14.042  1.00  0.00           N
ATOM   1898  CA  ARG A 234      16.695  53.846  14.560  1.00  0.00           C
ATOM   1899  CB  ARG A 234      16.303  54.669  15.801  1.00  0.00           C
ATOM   1900  CG  ARG A 234      16.004  53.875  17.074  1.00  0.00           C
ATOM   1901  CD  ARG A 234      14.578  54.066  17.564  1.00  0.00           C
ATOM   1902  NE  ARG A 234      14.388  53.555  18.925  1.00  0.00           N
ATOM   1903  CZ  ARG A 234      13.773  54.207  19.912  1.00  0.00           C
ATOM   1904  NH1 ARG A 234      13.266  55.414  19.716  1.00  0.00           N
ATOM   1905  NH2 ARG A 234      13.652  53.647  21.109  1.00  0.00           N
ATOM   1906  C   ARG A 234      17.956  53.018  14.866  1.00  0.00           C
ATOM   1907  O   ARG A 234      17.858  51.862  15.272  1.00  0.00           O
ATOM   1908  N   PRO A 235      19.148  53.610  14.666  1.00  0.00           N
ATOM   1909  CA  PRO A 235      20.383  52.970  15.099  1.00  0.00           C
ATOM   1910  CD  PRO A 235      19.418  54.888  13.989  1.00  0.00           C
ATOM   1911  CB  PRO A 235      21.470  53.934  14.610  1.00  0.00           C
ATOM   1912  CG  PRO A 235      20.796  55.222  14.438  1.00  0.00           C
ATOM   1913  C   PRO A 235      20.459  52.828  16.610  1.00  0.00           C
ATOM   1914  O   PRO A 235      20.065  53.733  17.336  1.00  0.00           O
ATOM   1915  N   ALA A 236      20.957  51.687  17.069  1.00  0.00           N
ATOM   1916  CA  ALA A 236      21.104  51.438  18.494  1.00  0.00           C
ATOM   1917  CB  ALA A 236      21.191  49.955  18.767  1.00  0.00           C
ATOM   1918  C   ALA A 236      22.343  52.132  19.008  1.00  0.00           C
ATOM   1919  O   ALA A 236      22.355  52.653  20.123  1.00  0.00           O
ATOM   1920  N   GLY A 237      23.385  52.142  18.185  1.00  0.00           N
ATOM   1921  CA  GLY A 237      24.654  52.729  18.582  1.00  0.00           C
ATOM   1922  C   GLY A 237      25.782  51.736  18.429  1.00  0.00           C
ATOM   1923  O   GLY A 237      26.913  52.122  18.162  1.00  0.00           O
ATOM   1924  N   ASP A 238      25.476  50.460  18.649  1.00  0.00           N
ATOM   1925  CA  ASP A 238      26.330  49.376  18.202  1.00  0.00           C
ATOM   1926  CB  ASP A 238      26.279  48.202  19.177  1.00  0.00           C
ATOM   1927  CG  ASP A 238      24.861  47.830  19.587  1.00  0.00           C
ATOM   1928  OD1 ASP A 238      23.905  48.156  18.865  1.00  0.00           O
ATOM   1929  OD2 ASP A 238      24.697  47.195  20.640  1.00  0.00           O
ATOM   1930  C   ASP A 238      25.791  48.987  16.840  1.00  0.00           C
ATOM   1931  O   ASP A 238      24.786  49.533  16.394  1.00  0.00           O
ATOM   1932  N   GLY A 239      26.436  48.039  16.183  1.00  0.00           N
ATOM   1933  CA  GLY A 239      26.072  47.679  14.816  1.00  0.00           C
ATOM   1934  C   GLY A 239      24.610  47.375  14.554  1.00  0.00           C
ATOM   1935  O   GLY A 239      24.200  47.228  13.403  1.00  0.00           O
ATOM   1936  N   THR A 240      23.820  47.298  15.616  1.00  0.70           N
ATOM   1937  CA  THR A 240      22.437  46.835  15.516  1.00  0.70           C
ATOM   1938  CB  THR A 240      22.042  45.988  16.757  1.00  0.70           C
ATOM   1939  OG1 THR A 240      21.900  46.827  17.911  1.00  0.70           O
ATOM   1940  CG2 THR A 240      23.080  44.898  17.035  1.00  0.70           C
ATOM   1941  C   THR A 240      21.428  47.972  15.276  1.00  0.70           C
ATOM   1942  O   THR A 240      21.812  49.142  15.194  1.00  0.70           O
ATOM   1943  N   PHE A 241      20.147  47.611  15.152  1.00  1.07           N
ATOM   1944  CA  PHE A 241      19.047  48.581  14.990  1.00  1.07           C
ATOM   1945  CB  PHE A 241      18.577  48.633  13.531  1.00  1.07           C
ATOM   1946  CG  PHE A 241      19.648  49.050  12.577  1.00  1.07           C
ATOM   1947  CD1 PHE A 241      19.914  50.387  12.360  1.00  1.07           C
ATOM   1948  CD2 PHE A 241      20.414  48.105  11.917  1.00  1.07           C
ATOM   1949  CE1 PHE A 241      20.916  50.776  11.486  1.00  1.07           C
ATOM   1950  CE2 PHE A 241      21.417  48.490  11.042  1.00  1.07           C
ATOM   1951  CZ  PHE A 241      21.665  49.827  10.829  1.00  1.07           C
ATOM   1952  C   PHE A 241      17.866  48.344  15.951  1.00  1.07           C
ATOM   1953  O   PHE A 241      17.848  47.361  16.696  1.00  1.07           O
ATOM   1954  N   GLN A 242      16.896  49.260  15.929  1.00  0.17           N
ATOM   1955  CA  GLN A 242      15.747  49.228  16.836  1.00  0.17           C
ATOM   1956  CB  GLN A 242      16.049  50.036  18.094  1.00  0.17           C
ATOM   1957  CG  GLN A 242      17.104  49.441  19.005  1.00  0.17           C
ATOM   1958  CD  GLN A 242      17.413  50.323  20.203  1.00  0.17           C
ATOM   1959  OE1 GLN A 242      16.903  51.442  20.327  1.00  0.17           O
ATOM   1960  NE2 GLN A 242      18.261  49.821  21.094  1.00  0.17           N
ATOM   1961  C   GLN A 242      14.475  49.785  16.195  1.00  0.17           C
ATOM   1962  O   GLN A 242      14.523  50.754  15.449  1.00  0.17           O
ATOM   1963  N   LYS A 243      13.334  49.186  16.508  1.00  0.49           N
ATOM   1964  CA  LYS A 243      12.061  49.672  16.001  1.00  0.49           C
ATOM   1965  CB  LYS A 243      11.827  49.151  14.587  1.00  0.49           C
ATOM   1966  CG  LYS A 243      10.944  50.050  13.740  1.00  0.49           C
ATOM   1967  CD  LYS A 243      10.620  49.428  12.388  1.00  0.49           C
ATOM   1968  CE  LYS A 243       9.730  50.336  11.565  1.00  0.49           C
ATOM   1969  NZ  LYS A 243      10.351  51.667  11.328  1.00  0.49           N
ATOM   1970  C   LYS A 243      10.930  49.218  16.910  1.00  0.49           C
ATOM   1971  O   LYS A 243      11.151  48.404  17.804  1.00  0.49           O
ATOM   1972  N   TRP A 244       9.732  49.768  16.692  1.00  8.72           N
ATOM   1973  CA  TRP A 244       8.504  49.289  17.341  1.00  8.72           C
ATOM   1974  CB  TRP A 244       8.451  49.679  18.825  1.00  8.72           C
ATOM   1975  CG  TRP A 244       7.927  51.038  19.071  1.00  8.72           C
ATOM   1976  CD2 TRP A 244       8.628  52.099  19.675  1.00  8.72           C
ATOM   1977  CD1 TRP A 244       6.682  51.516  18.777  1.00  8.72           C
ATOM   1978  NE1 TRP A 244       6.574  52.822  19.154  1.00  8.72           N
ATOM   1979  CE2 TRP A 244       7.760  53.204  19.714  1.00  8.72           C
ATOM   1980  CE3 TRP A 244       9.918  52.232  20.186  1.00  8.72           C
ATOM   1981  CZ2 TRP A 244       8.139  54.422  20.243  1.00  8.72           C
ATOM   1982  CZ3 TRP A 244      10.295  53.438  20.709  1.00  8.72           C
ATOM   1983  CH2 TRP A 244       9.412  54.523  20.734  1.00  8.72           C
ATOM   1984  C   TRP A 244       7.217  49.750  16.657  1.00  8.72           C
ATOM   1985  O   TRP A 244       7.193  50.790  16.009  1.00  8.72           O
ATOM   1986  N   ALA A 245       6.152  48.970  16.830  1.00  2.15           N
ATOM   1987  CA  ALA A 245       4.803  49.383  16.459  1.00  2.15           C
ATOM   1988  CB  ALA A 245       4.309  48.579  15.277  1.00  2.15           C
ATOM   1989  C   ALA A 245       3.886  49.203  17.669  1.00  2.15           C
ATOM   1990  O   ALA A 245       4.072  48.268  18.436  1.00  2.15           O
ATOM   1991  N   ALA A 246       2.910  50.093  17.848  1.00  7.54           N
ATOM   1992  CA  ALA A 246       2.103  50.110  19.073  1.00  7.54           C
ATOM   1993  CB  ALA A 246       2.721  51.051  20.085  1.00  7.54           C
ATOM   1994  C   ALA A 246       0.638  50.476  18.852  1.00  7.54           C
ATOM   1995  O   ALA A 246       0.326  51.309  18.003  1.00  7.54           O
ATOM   1996  N   VAL A 247      -0.256  49.867  19.634  1.00  5.92           N
ATOM   1997  CA  VAL A 247      -1.701  50.093  19.467  1.00  5.92           C
ATOM   1998  CB  VAL A 247      -2.409  48.911  18.770  1.00  5.92           C
ATOM   1999  CG1 VAL A 247      -3.152  49.418  17.542  1.00  5.92           C
ATOM   2000  CG2 VAL A 247      -1.432  47.805  18.399  1.00  5.92           C
ATOM   2001  C   VAL A 247      -2.466  50.351  20.763  1.00  5.92           C
ATOM   2002  O   VAL A 247      -2.168  49.748  21.793  1.00  5.92           O
ATOM   2003  N   VAL A 248      -3.459  51.236  20.694  1.00 10.70           N
ATOM   2004  CA  VAL A 248      -4.434  51.398  21.768  1.00 10.70           C
ATOM   2005  CB  VAL A 248      -5.056  52.820  21.810  1.00 10.70           C
ATOM   2006  CG1 VAL A 248      -5.783  53.064  23.150  1.00 10.70           C
ATOM   2007  CG2 VAL A 248      -4.002  53.886  21.561  1.00 10.70           C
ATOM   2008  C   VAL A 248      -5.561  50.378  21.564  1.00 10.70           C
ATOM   2009  O   VAL A 248      -6.285  50.418  20.560  1.00 10.70           O
ATOM   2010  N   VAL A 249      -5.694  49.466  22.524  1.00 10.42           N
ATOM   2011  CA  VAL A 249      -6.778  48.492  22.542  1.00 10.42           C
ATOM   2012  CB  VAL A 249      -6.216  47.058  22.553  1.00 10.42           C
ATOM   2013  CG1 VAL A 249      -7.283  46.028  22.948  1.00 10.42           C
ATOM   2014  CG2 VAL A 249      -5.620  46.728  21.187  1.00 10.42           C
ATOM   2015  C   VAL A 249      -7.678  48.766  23.758  1.00 10.42           C
ATOM   2016  O   VAL A 249      -7.177  49.198  24.810  1.00 10.42           O
ATOM   2017  N   PRO A 250      -9.015  48.581  23.607  1.00  8.59           N
ATOM   2018  CA  PRO A 250      -9.903  48.651  24.783  1.00  8.59           C
ATOM   2019  CD  PRO A 250      -9.781  48.357  22.363  1.00  8.59           C
ATOM   2020  CB  PRO A 250     -11.304  48.431  24.188  1.00  8.59           C
ATOM   2021  CG  PRO A 250     -11.168  48.813  22.735  1.00  8.59           C
ATOM   2022  C   PRO A 250      -9.555  47.576  25.820  1.00  8.59           C
ATOM   2023  O   PRO A 250      -9.539  46.374  25.506  1.00  8.59           O
ATOM   2024  N   SER A 251      -9.260  48.039  27.035  1.00 10.94           N
ATOM   2025  CA  SER A 251      -8.717  47.209  28.109  1.00 10.94           C
ATOM   2026  CB  SER A 251      -8.379  48.085  29.326  1.00 10.94           C
ATOM   2027  OG  SER A 251      -9.145  49.283  29.338  1.00 10.94           O
ATOM   2028  C   SER A 251      -9.627  46.033  28.486  1.00 10.94           C
ATOM   2029  O   SER A 251     -10.407  46.110  29.438  1.00 10.94           O
ATOM   2030  N   GLY A 252      -9.516  44.943  27.731  1.00  4.93           N
ATOM   2031  CA  GLY A 252     -10.364  43.776  27.931  1.00  4.93           C
ATOM   2032  C   GLY A 252      -9.867  42.572  27.161  1.00  4.93           C
ATOM   2033  O   GLY A 252      -9.590  41.528  27.758  1.00  4.93           O
ATOM   2034  N   GLU A 253      -9.762  42.713  25.835  1.00  1.76           N
ATOM   2035  CA  GLU A 253      -9.209  41.652  24.971  1.00  1.76           C
ATOM   2036  CB  GLU A 253     -10.145  41.328  23.787  1.00  1.76           C
ATOM   2037  CG  GLU A 253     -10.307  42.432  22.718  1.00  1.76           C
ATOM   2038  CD  GLU A 253     -10.131  41.910  21.279  1.00  1.76           C
ATOM   2039  OE1 GLU A 253      -9.441  40.878  21.080  1.00  1.76           O
ATOM   2040  OE2 GLU A 253     -10.671  42.542  20.340  1.00  1.76           O
ATOM   2041  C   GLU A 253      -7.788  41.988  24.488  1.00  1.76           C
ATOM   2042  O   GLU A 253      -7.605  42.607  23.432  1.00  1.76           O
ATOM   2043  N   GLU A 254      -6.787  41.574  25.264  1.00  9.59           N
ATOM   2044  CA  GLU A 254      -5.410  42.024  25.033  1.00  9.59           C
ATOM   2045  CB  GLU A 254      -4.825  42.603  26.318  1.00  9.59           C
ATOM   2046  CG  GLU A 254      -5.048  44.092  26.440  1.00  9.59           C
ATOM   2047  CD  GLU A 254      -5.774  44.475  27.714  1.00  9.59           C
ATOM   2048  OE1 GLU A 254      -6.858  43.888  27.986  1.00  9.59           O
ATOM   2049  OE2 GLU A 254      -5.278  45.379  28.436  1.00  9.59           O
ATOM   2050  C   GLU A 254      -4.473  40.989  24.405  1.00  9.59           C
ATOM   2051  O   GLU A 254      -3.712  41.310  23.488  1.00  9.59           O
ATOM   2052  N   GLN A 255      -4.532  39.755  24.890  1.00  3.84           N
ATOM   2053  CA  GLN A 255      -3.710  38.687  24.333  1.00  3.84           C
ATOM   2054  CB  GLN A 255      -3.414  37.589  25.373  1.00  3.84           C
ATOM   2055  CG  GLN A 255      -4.518  37.347  26.405  1.00  3.84           C
ATOM   2056  CD  GLN A 255      -4.584  38.422  27.506  1.00  3.84           C
ATOM   2057  OE1 GLN A 255      -4.010  39.507  27.377  1.00  3.84           O
ATOM   2058  NE2 GLN A 255      -5.298  38.117  28.592  1.00  3.84           N
ATOM   2059  C   GLN A 255      -4.342  38.130  23.051  1.00  3.84           C
ATOM   2060  O   GLN A 255      -3.869  37.131  22.502  1.00  3.84           O
ATOM   2061  N   ARG A 256      -5.396  38.802  22.575  1.00  1.15           N
ATOM   2062  CA  ARG A 256      -6.037  38.474  21.287  1.00  1.15           C
ATOM   2063  CB  ARG A 256      -7.538  38.796  21.310  1.00  1.15           C
ATOM   2064  CG  ARG A 256      -8.314  38.349  22.548  1.00  1.15           C
ATOM   2065  CD  ARG A 256      -7.970  36.919  22.979  1.00  1.15           C
ATOM   2066  NE  ARG A 256      -8.600  36.517  24.246  1.00  1.15           N
ATOM   2067  CZ  ARG A 256      -8.489  37.157  25.417  1.00  1.15           C
ATOM   2068  NH1 ARG A 256      -7.791  38.295  25.537  1.00  1.15           N
ATOM   2069  NH2 ARG A 256      -9.109  36.655  26.480  1.00  1.15           N
ATOM   2070  C   ARG A 256      -5.385  39.242  20.130  1.00  1.15           C
ATOM   2071  O   ARG A 256      -5.684  39.003  18.949  1.00  1.15           O
ATOM   2072  N   TYR A 257      -4.511  40.178  20.494  1.00  3.59           N
ATOM   2073  CA  TYR A 257      -3.678  40.902  19.548  1.00  3.59           C
ATOM   2074  CB  TYR A 257      -3.605  42.366  19.952  1.00  3.59           C
ATOM   2075  CG  TYR A 257      -4.774  43.170  19.461  1.00  3.59           C
ATOM   2076  CD1 TYR A 257      -6.024  43.073  20.073  1.00  3.59           C
ATOM   2077  CD2 TYR A 257      -4.633  44.033  18.379  1.00  3.59           C
ATOM   2078  CE1 TYR A 257      -7.110  43.822  19.613  1.00  3.59           C
ATOM   2079  CE2 TYR A 257      -5.700  44.789  17.916  1.00  3.59           C
ATOM   2080  CZ  TYR A 257      -6.939  44.682  18.530  1.00  3.59           C
ATOM   2081  OH  TYR A 257      -7.996  45.436  18.053  1.00  3.59           O
ATOM   2082  C   TYR A 257      -2.275  40.302  19.475  1.00  3.59           C
ATOM   2083  O   TYR A 257      -1.620  40.072  20.502  1.00  3.59           O
ATOM   2084  N   THR A 258      -1.824  40.031  18.256  1.00  4.15           N
ATOM   2085  CA  THR A 258      -0.474  39.516  18.062  1.00  4.15           C
ATOM   2086  CB  THR A 258      -0.441  37.978  17.737  1.00  4.15           C
ATOM   2087  OG1 THR A 258       0.893  37.574  17.365  1.00  4.15           O
ATOM   2088  CG2 THR A 258      -1.436  37.598  16.624  1.00  4.15           C
ATOM   2089  C   THR A 258       0.301  40.324  17.031  1.00  4.15           C
ATOM   2090  O   THR A 258      -0.142  40.504  15.901  1.00  4.15           O
ATOM   2091  N   CYS A 259       1.458  40.819  17.456  1.00  5.90           N
ATOM   2092  CA  CYS A 259       2.403  41.482  16.571  1.00  5.90           C
ATOM   2093  CB  CYS A 259       3.072  42.643  17.316  1.00  5.90           C
ATOM   2094  SG  CYS A 259       4.686  43.205  16.709  1.00  5.90           S
ATOM   2095  C   CYS A 259       3.425  40.459  16.067  1.00  5.90           C
ATOM   2096  O   CYS A 259       4.063  39.766  16.870  1.00  5.90           O
ATOM   2097  N   HIS A 260       3.562  40.347  14.745  1.00 15.51           N
ATOM   2098  CA  HIS A 260       4.508  39.384  14.163  1.00 15.51           C
ATOM   2099  ND1 HIS A 260       4.618  36.727  11.660  1.00 15.51           N
ATOM   2100  CG  HIS A 260       4.013  37.888  12.103  1.00 15.51           C
ATOM   2101  CB  HIS A 260       3.762  38.156  13.564  1.00 15.51           C
ATOM   2102  NE2 HIS A 260       4.127  37.862   9.903  1.00 15.51           N
ATOM   2103  CD2 HIS A 260       3.690  38.592  10.987  1.00 15.51           C
ATOM   2104  CE1 HIS A 260       4.684  36.742  10.337  1.00 15.51           C
ATOM   2105  C   HIS A 260       5.495  40.093  13.227  1.00 15.51           C
ATOM   2106  O   HIS A 260       5.144  41.104  12.597  1.00 15.51           O
ATOM   2107  N   VAL A 261       6.731  39.584  13.185  1.00 22.81           N
ATOM   2108  CA  VAL A 261       7.846  40.257  12.500  1.00 22.81           C
ATOM   2109  CB  VAL A 261       8.703  41.117  13.481  1.00 22.81           C
ATOM   2110  CG1 VAL A 261       7.936  42.341  13.931  1.00 22.81           C
ATOM   2111  CG2 VAL A 261       9.176  40.306  14.694  1.00 22.81           C
ATOM   2112  C   VAL A 261       8.785  39.325  11.734  1.00 22.81           C
ATOM   2113  O   VAL A 261       9.250  38.322  12.274  1.00 22.81           O
ATOM   2114  N   GLN A 262       9.130  39.693  10.482  1.00 47.82           N
ATOM   2115  CA  GLN A 262       9.982  38.865   9.676  1.00 47.82           C
ATOM   2116  CB  GLN A 262       9.445  38.660   8.248  1.00 47.82           C
ATOM   2117  CG  GLN A 262       9.423  39.946   7.420  1.00 47.82           C
ATOM   2118  CD  GLN A 262       8.846  39.605   6.055  1.00 47.82           C
ATOM   2119  OE1 GLN A 262       7.658  39.312   5.931  1.00 47.82           O
ATOM   2120  NE2 GLN A 262       9.704  39.636   5.000  1.00 47.82           N
ATOM   2121  C   GLN A 262      11.322  39.525   9.560  1.00 47.82           C
ATOM   2122  O   GLN A 262      11.429  40.751   9.539  1.00 47.82           O
ATOM   2123  N   HIS A 263      12.389  38.700   9.513  1.00 83.88           N
ATOM   2124  CA  HIS A 263      13.726  39.202   9.387  1.00 83.88           C
ATOM   2125  ND1 HIS A 263      16.791  39.744  11.180  1.00 83.88           N
ATOM   2126  CG  HIS A 263      15.651  40.323  10.666  1.00 83.88           C
ATOM   2127  CB  HIS A 263      14.288  39.699  10.736  1.00 83.88           C
ATOM   2128  NE2 HIS A 263      17.408  41.689  10.296  1.00 83.88           N
ATOM   2129  CD2 HIS A 263      16.046  41.509  10.130  1.00 83.88           C
ATOM   2130  CE1 HIS A 263      17.811  40.603  10.932  1.00 83.88           C
ATOM   2131  C   HIS A 263      14.575  38.076   8.869  1.00 83.88           C
ATOM   2132  O   HIS A 263      14.361  36.914   9.199  1.00 83.88           O
ATOM   2133  N   GLU A 264      15.631  38.426   8.111  1.00144.13           N
ATOM   2134  CA  GLU A 264      16.573  37.583   7.415  1.00144.13           C
ATOM   2135  CB  GLU A 264      17.644  38.360   6.629  1.00144.13           C
ATOM   2136  CG  GLU A 264      17.166  38.893   5.278  1.00144.13           C
ATOM   2137  CD  GLU A 264      16.264  40.094   5.511  1.00144.13           C
ATOM   2138  OE1 GLU A 264      16.586  40.925   6.402  1.00144.13           O
ATOM   2139  OE2 GLU A 264      15.241  40.199   4.783  1.00144.13           O
ATOM   2140  C   GLU A 264      17.313  36.739   8.399  1.00144.13           C
ATOM   2141  O   GLU A 264      18.255  36.039   8.037  1.00144.13           O
ATOM   2142  N   GLY A 265      16.980  36.874   9.689  1.00168.48           N
ATOM   2143  CA  GLY A 265      17.644  36.176  10.741  1.00168.48           C
ATOM   2144  C   GLY A 265      17.647  34.685  10.497  1.00168.48           C
ATOM   2145  O   GLY A 265      18.633  34.071  10.888  1.00168.48           O
ATOM   2146  N   GLU A 266      16.613  33.981   9.947  1.00281.50           N
ATOM   2147  CA  GLU A 266      15.275  34.319   9.542  1.00281.50           C
ATOM   2148  CB  GLU A 266      15.089  34.364   8.007  1.00281.50           C
ATOM   2149  CG  GLU A 266      15.449  33.082   7.246  1.00281.50           C
ATOM   2150  CD  GLU A 266      16.945  32.851   7.378  1.00281.50           C
ATOM   2151  OE1 GLU A 266      17.718  33.550   6.669  1.00281.50           O
ATOM   2152  OE2 GLU A 266      17.335  31.979   8.199  1.00281.50           O
ATOM   2153  C   GLU A 266      14.429  33.237  10.115  1.00281.50           C
ATOM   2154  O   GLU A 266      14.022  32.295   9.442  1.00281.50           O
ATOM   2155  N   PRO A 267      14.069  33.376  11.348  1.00175.46           N
ATOM   2156  CA  PRO A 267      13.321  32.318  11.960  1.00175.46           C
ATOM   2157  CD  PRO A 267      14.907  34.080  12.305  1.00175.46           C
ATOM   2158  CB  PRO A 267      13.311  32.649  13.451  1.00175.46           C
ATOM   2159  CG  PRO A 267      14.639  33.402  13.659  1.00175.46           C
ATOM   2160  C   PRO A 267      11.983  32.265  11.318  1.00175.46           C
ATOM   2161  O   PRO A 267      11.731  33.130  10.476  1.00175.46           O
ATOM   2162  N   GLU A 268      11.175  31.219  11.637  1.00218.30           N
ATOM   2163  CA  GLU A 268       9.821  31.177  11.164  1.00218.30           C
ATOM   2164  CB  GLU A 268       8.910  30.197  11.929  1.00218.30           C
ATOM   2165  CG  GLU A 268       9.176  28.709  11.712  1.00218.30           C
ATOM   2166  CD  GLU A 268       8.179  27.969  12.596  1.00218.30           C
ATOM   2167  OE1 GLU A 268       7.863  28.491  13.700  1.00218.30           O
ATOM   2168  OE2 GLU A 268       7.724  26.870  12.182  1.00218.30           O
ATOM   2169  C   GLU A 268       9.378  32.510  11.599  1.00218.30           C
ATOM   2170  O   GLU A 268       9.699  32.855  12.736  1.00218.30           O
ATOM   2171  N   PRO A 269       8.756  33.243  10.685  1.00207.29           N
ATOM   2172  CA  PRO A 269       8.407  34.626  10.899  1.00207.29           C
ATOM   2173  CD  PRO A 269       7.870  32.613   9.722  1.00207.29           C
ATOM   2174  CB  PRO A 269       7.400  34.988   9.809  1.00207.29           C
ATOM   2175  CG  PRO A 269       6.750  33.637   9.471  1.00207.29           C
ATOM   2176  C   PRO A 269       7.867  34.719  12.273  1.00207.29           C
ATOM   2177  O   PRO A 269       6.750  34.279  12.539  1.00207.29           O
ATOM   2178  N   LEU A 270       8.709  35.286  13.150  1.00 85.96           N
ATOM   2179  CA  LEU A 270       8.501  35.310  14.560  1.00 85.96           C
ATOM   2180  CB  LEU A 270       9.515  36.247  15.250  1.00 85.96           C
ATOM   2181  CG  LEU A 270       9.397  36.365  16.777  1.00 85.96           C
ATOM   2182  CD1 LEU A 270       9.801  35.059  17.469  1.00 85.96           C
ATOM   2183  CD2 LEU A 270      10.184  37.576  17.300  1.00 85.96           C
ATOM   2184  C   LEU A 270       7.142  35.856  14.804  1.00 85.96           C
ATOM   2185  O   LEU A 270       6.759  36.875  14.236  1.00 85.96           O
ATOM   2186  N   MET A 271       6.376  35.144  15.649  1.00 74.87           N
ATOM   2187  CA  MET A 271       5.045  35.528  16.005  1.00 74.87           C
ATOM   2188  CB  MET A 271       4.031  34.446  15.612  1.00 74.87           C
ATOM   2189  CG  MET A 271       4.087  34.169  14.109  1.00 74.87           C
ATOM   2190  SD  MET A 271       3.196  32.691  13.547  1.00 74.87           S
ATOM   2191  CE  MET A 271       4.036  32.635  11.937  1.00 74.87           C
ATOM   2192  C   MET A 271       5.076  35.636  17.493  1.00 74.87           C
ATOM   2193  O   MET A 271       5.596  34.751  18.170  1.00 74.87           O
ATOM   2194  N   LEU A 272       4.528  36.734  18.044  1.00 29.01           N
ATOM   2195  CA  LEU A 272       4.686  36.960  19.486  1.00 29.01           C
ATOM   2196  CB  LEU A 272       6.052  37.607  19.762  1.00 29.01           C
ATOM   2197  CG  LEU A 272       6.618  37.628  21.186  1.00 29.01           C
ATOM   2198  CD1 LEU A 272       6.906  36.206  21.698  1.00 29.01           C
ATOM   2199  CD2 LEU A 272       7.874  38.506  21.228  1.00 29.01           C
ATOM   2200  C   LEU A 272       3.570  37.816  20.083  1.00 29.01           C
ATOM   2201  O   LEU A 272       2.933  38.598  19.374  1.00 29.01           O
ATOM   2202  N   ARG A 273       3.344  37.660  21.389  1.00  4.46           N
ATOM   2203  CA  ARG A 273       2.301  38.414  22.089  1.00  4.46           C
ATOM   2204  CB  ARG A 273       0.926  37.736  21.950  1.00  4.46           C
ATOM   2205  CG  ARG A 273       0.866  36.280  22.433  1.00  4.46           C
ATOM   2206  CD  ARG A 273      -0.555  35.723  22.358  1.00  4.46           C
ATOM   2207  NE  ARG A 273      -1.235  36.099  21.116  1.00  4.46           N
ATOM   2208  CZ  ARG A 273      -2.314  35.492  20.621  1.00  4.46           C
ATOM   2209  NH1 ARG A 273      -2.865  34.454  21.246  1.00  4.46           N
ATOM   2210  NH2 ARG A 273      -2.847  35.927  19.487  1.00  4.46           N
ATOM   2211  C   ARG A 273       2.601  38.689  23.560  1.00  4.46           C
ATOM   2212  O   ARG A 273       3.663  38.343  24.086  1.00  4.46           O
ATOM   2213  N   TRP A 274       1.626  39.327  24.197  1.00  3.96           N
ATOM   2214  CA  TRP A 274       1.682  39.710  25.590  1.00  3.96           C
ATOM   2215  CB  TRP A 274       0.789  40.920  25.793  1.00  3.96           C
ATOM   2216  CG  TRP A 274       0.802  41.473  27.154  1.00  3.96           C
ATOM   2217  CD2 TRP A 274      -0.337  41.752  27.973  1.00  3.96           C
ATOM   2218  CD1 TRP A 274       1.894  41.862  27.867  1.00  3.96           C
ATOM   2219  NE1 TRP A 274       1.512  42.354  29.089  1.00  3.96           N
ATOM   2220  CE2 TRP A 274       0.145  42.302  29.182  1.00  3.96           C
ATOM   2221  CE3 TRP A 274      -1.719  41.590  27.806  1.00  3.96           C
ATOM   2222  CZ2 TRP A 274      -0.711  42.692  30.229  1.00  3.96           C
ATOM   2223  CZ3 TRP A 274      -2.571  41.977  28.845  1.00  3.96           C
ATOM   2224  CH2 TRP A 274      -2.061  42.522  30.042  1.00  3.96           C
ATOM   2225  C   TRP A 274       1.187  38.561  26.453  1.00  3.96           C
ATOM   2226  O   TRP A 274       0.007  38.192  26.386  1.00  3.96           O
ATOM   2227  OXT TRP A 274       1.169  38.725  27.702  1.00  3.96           O
ATOM   2229  N   MET B 275      12.336  69.392   0.992  1.00 45.76           N
ATOM   2230  CA  MET B 275      13.264  69.252  -0.154  1.00 45.76           C
ATOM   2231  CB  MET B 275      12.542  69.597  -1.465  1.00 45.76           C
ATOM   2232  CG  MET B 275      11.412  68.622  -1.805  1.00 45.76           C
ATOM   2233  SD  MET B 275      10.566  68.966  -3.376  1.00 45.76           S
ATOM   2234  CE  MET B 275       9.879  70.549  -2.814  1.00 45.76           C
ATOM   2235  C   MET B 275      14.409  70.189   0.030  1.00 45.76           C
ATOM   2236  O   MET B 275      15.392  69.857   0.691  1.00 45.76           O
ATOM   2237  N   ILE B 276      14.305  71.400  -0.546  1.00 78.91           N
ATOM   2238  CA  ILE B 276      15.350  72.355  -0.343  1.00 78.91           C
ATOM   2239  CB  ILE B 276      15.089  73.680  -1.011  1.00 78.91           C
ATOM   2240  CG1 ILE B 276      16.291  74.622  -0.823  1.00 78.91           C
ATOM   2241  CG2 ILE B 276      13.762  74.251  -0.484  1.00 78.91           C
ATOM   2242  CD1 ILE B 276      17.549  74.167  -1.558  1.00 78.91           C
ATOM   2243  C   ILE B 276      15.406  72.574   1.136  1.00 78.91           C
ATOM   2244  O   ILE B 276      16.486  72.673   1.715  1.00 78.91           O
ATOM   2245  N   GLN B 277      14.233  72.659   1.796  1.00118.99           N
ATOM   2246  CA  GLN B 277      14.260  72.838   3.218  1.00118.99           C
ATOM   2247  CB  GLN B 277      13.561  74.125   3.687  1.00118.99           C
ATOM   2248  CG  GLN B 277      13.962  74.552   5.101  1.00118.99           C
ATOM   2249  CD  GLN B 277      15.253  75.359   5.005  1.00118.99           C
ATOM   2250  OE1 GLN B 277      15.275  76.448   4.435  1.00118.99           O
ATOM   2251  NE2 GLN B 277      16.360  74.818   5.581  1.00118.99           N
ATOM   2252  C   GLN B 277      13.548  71.675   3.848  1.00118.99           C
ATOM   2253  O   GLN B 277      12.367  71.446   3.584  1.00118.99           O
ATOM   2254  N   ARG B 278      14.257  70.906   4.708  1.00120.38           N
ATOM   2255  CA  ARG B 278      13.652  69.764   5.344  1.00120.38           C
ATOM   2256  CB  ARG B 278      14.255  68.415   4.906  1.00120.38           C
ATOM   2257  CG  ARG B 278      13.976  68.008   3.457  1.00120.38           C
ATOM   2258  CD  ARG B 278      12.692  67.193   3.285  1.00120.38           C
ATOM   2259  NE  ARG B 278      12.773  66.010   4.193  1.00120.38           N
ATOM   2260  CZ  ARG B 278      13.258  64.809   3.758  1.00120.38           C
ATOM   2261  NH1 ARG B 278      13.704  64.663   2.476  1.00120.38           N
ATOM   2262  NH2 ARG B 278      13.293  63.747   4.616  1.00120.38           N
ATOM   2263  C   ARG B 278      13.886  69.825   6.827  1.00120.38           C
ATOM   2264  O   ARG B 278      15.014  69.992   7.288  1.00120.38           O
ATOM   2265  N   THR B 279      12.797  69.645   7.605  1.00  9.87           N
ATOM   2266  CA  THR B 279      12.786  69.621   9.077  1.00  9.87           C
ATOM   2267  CB  THR B 279      11.347  69.908   9.614  1.00  9.87           C
ATOM   2268  OG1 THR B 279      11.176  71.319   9.791  1.00  9.87           O
ATOM   2269  CG2 THR B 279      11.068  69.206  10.942  1.00  9.87           C
ATOM   2270  C   THR B 279      13.317  68.311   9.662  1.00  9.87           C
ATOM   2271  O   THR B 279      12.938  67.225   9.201  1.00  9.87           O
ATOM   2272  N   PRO B 280      14.194  68.416  10.680  1.00  1.10           N
ATOM   2273  CA  PRO B 280      14.777  67.288  11.417  1.00  1.10           C
ATOM   2274  CD  PRO B 280      14.702  69.702  11.185  1.00  1.10           C
ATOM   2275  CB  PRO B 280      15.698  67.974  12.437  1.00  1.10           C
ATOM   2276  CG  PRO B 280      15.172  69.350  12.558  1.00  1.10           C
ATOM   2277  C   PRO B 280      13.757  66.413  12.147  1.00  1.10           C
ATOM   2278  O   PRO B 280      12.836  66.924  12.787  1.00  1.10           O
ATOM   2279  N   LYS B 281      13.932  65.101  12.038  1.00  3.30           N
ATOM   2280  CA  LYS B 281      13.127  64.143  12.777  1.00  3.30           C
ATOM   2281  CB  LYS B 281      12.747  62.963  11.880  1.00  3.30           C
ATOM   2282  CG  LYS B 281      11.855  63.333  10.701  1.00  3.30           C
ATOM   2283  CD  LYS B 281      11.510  62.121   9.844  1.00  3.30           C
ATOM   2284  CE  LYS B 281      12.682  61.707   8.978  1.00  3.30           C
ATOM   2285  NZ  LYS B 281      12.254  60.895   7.817  1.00  3.30           N
ATOM   2286  C   LYS B 281      13.938  63.659  13.971  1.00  3.30           C
ATOM   2287  O   LYS B 281      14.976  63.019  13.801  1.00  3.30           O
ATOM   2288  N   ILE B 282      13.472  63.961  15.176  1.00  0.20           N
ATOM   2289  CA  ILE B 282      14.247  63.651  16.378  1.00  0.20           C
ATOM   2290  CB  ILE B 282      14.325  64.857  17.353  1.00  0.20           C
ATOM   2291  CG1 ILE B 282      14.780  66.131  16.629  1.00  0.20           C
ATOM   2292  CG2 ILE B 282      15.272  64.561  18.489  1.00  0.20           C
ATOM   2293  CD1 ILE B 282      13.646  67.058  16.218  1.00  0.20           C
ATOM   2294  C   ILE B 282      13.714  62.431  17.118  1.00  0.20           C
ATOM   2295  O   ILE B 282      12.505  62.255  17.245  1.00  0.20           O
ATOM   2296  N   GLN B 283      14.629  61.595  17.600  1.00  0.00           N
ATOM   2297  CA  GLN B 283      14.264  60.415  18.392  1.00  0.00           C
ATOM   2298  CB  GLN B 283      14.246  59.173  17.514  1.00  0.00           C
ATOM   2299  CG  GLN B 283      12.973  59.026  16.741  1.00  0.00           C
ATOM   2300  CD  GLN B 283      12.699  57.595  16.393  1.00  0.00           C
ATOM   2301  OE1 GLN B 283      12.720  57.221  15.221  1.00  0.00           O
ATOM   2302  NE2 GLN B 283      12.453  56.769  17.409  1.00  0.00           N
ATOM   2303  C   GLN B 283      15.148  60.163  19.622  1.00  0.00           C
ATOM   2304  O   GLN B 283      16.346  59.882  19.495  1.00  0.00           O
ATOM   2305  N   VAL B 284      14.548  60.247  20.809  1.00  0.00           N
ATOM   2306  CA  VAL B 284      15.300  60.056  22.046  1.00  0.00           C
ATOM   2307  CB  VAL B 284      15.090  61.206  23.010  1.00  0.00           C
ATOM   2308  CG1 VAL B 284      16.283  61.307  23.930  1.00  0.00           C
ATOM   2309  CG2 VAL B 284      14.902  62.495  22.235  1.00  0.00           C
ATOM   2310  C   VAL B 284      14.953  58.743  22.734  1.00  0.00           C
ATOM   2311  O   VAL B 284      13.790  58.468  23.016  1.00  0.00           O
ATOM   2312  N   TYR B 285      15.982  57.955  23.025  1.00  0.00           N
ATOM   2313  CA  TYR B 285      15.810  56.563  23.410  1.00  0.00           C
ATOM   2314  CB  TYR B 285      15.336  55.784  22.202  1.00  0.00           C
ATOM   2315  CG  TYR B 285      16.293  55.820  21.035  1.00  0.00           C
ATOM   2316  CD1 TYR B 285      16.242  56.850  20.101  1.00  0.00           C
ATOM   2317  CD2 TYR B 285      17.240  54.817  20.857  1.00  0.00           C
ATOM   2318  CE1 TYR B 285      17.102  56.882  19.024  1.00  0.00           C
ATOM   2319  CE2 TYR B 285      18.109  54.841  19.785  1.00  0.00           C
ATOM   2320  CZ  TYR B 285      18.033  55.878  18.875  1.00  0.00           C
ATOM   2321  OH  TYR B 285      18.881  55.902  17.803  1.00  0.00           O
ATOM   2322  C   TYR B 285      17.111  55.938  23.877  1.00  0.00           C
ATOM   2323  O   TYR B 285      18.184  56.405  23.508  1.00  0.00           O
ATOM   2324  N   SER B 286      17.022  54.853  24.640  1.00  0.00           N
ATOM   2325  CA  SER B 286      18.221  54.237  25.205  1.00  0.00           C
ATOM   2326  CB  SER B 286      17.935  53.687  26.606  1.00  0.00           C
ATOM   2327  OG  SER B 286      16.946  52.678  26.569  1.00  0.00           O
ATOM   2328  C   SER B 286      18.838  53.165  24.304  1.00  0.00           C
ATOM   2329  O   SER B 286      18.180  52.672  23.395  1.00  0.00           O
ATOM   2330  N   ARG B 287      20.108  52.832  24.552  1.00  0.00           N
ATOM   2331  CA  ARG B 287      20.800  51.738  23.850  1.00  0.00           C
ATOM   2332  CB  ARG B 287      22.279  51.658  24.243  1.00  0.00           C
ATOM   2333  CG  ARG B 287      23.228  52.023  23.127  1.00  0.00           C
ATOM   2334  CD  ARG B 287      24.213  50.909  22.807  1.00  0.00           C
ATOM   2335  NE  ARG B 287      25.597  51.181  23.216  1.00  0.00           N
ATOM   2336  CZ  ARG B 287      26.452  52.002  22.596  1.00  0.00           C
ATOM   2337  NH1 ARG B 287      26.091  52.707  21.527  1.00  0.00           N
ATOM   2338  NH2 ARG B 287      27.685  52.133  23.065  1.00  0.00           N
ATOM   2339  C   ARG B 287      20.169  50.405  24.165  1.00  0.00           C
ATOM   2340  O   ARG B 287      19.963  49.573  23.287  1.00  0.00           O
ATOM   2341  N   HIS B 288      19.900  50.214  25.450  1.00  0.00           N
ATOM   2342  CA  HIS B 288      19.276  49.017  25.960  1.00  0.00           C
ATOM   2343  ND1 HIS B 288      22.625  48.237  25.984  1.00  0.00           N
ATOM   2344  CG  HIS B 288      21.384  47.643  26.068  1.00  0.00           C
ATOM   2345  CB  HIS B 288      20.253  48.246  26.832  1.00  0.00           C
ATOM   2346  NE2 HIS B 288      22.738  46.426  24.844  1.00  0.00           N
ATOM   2347  CD2 HIS B 288      21.458  46.506  25.338  1.00  0.00           C
ATOM   2348  CE1 HIS B 288      23.421  47.485  25.246  1.00  0.00           C
ATOM   2349  C   HIS B 288      18.063  49.425  26.769  1.00  0.00           C
ATOM   2350  O   HIS B 288      18.011  50.536  27.296  1.00  0.00           O
ATOM   2351  N   PRO B 289      17.066  48.533  26.845  1.00  0.25           N
ATOM   2352  CA  PRO B 289      15.941  48.737  27.739  1.00  0.25           C
ATOM   2353  CD  PRO B 289      16.935  47.278  26.077  1.00  0.25           C
ATOM   2354  CB  PRO B 289      15.434  47.312  27.959  1.00  0.25           C
ATOM   2355  CG  PRO B 289      15.714  46.628  26.670  1.00  0.25           C
ATOM   2356  C   PRO B 289      16.388  49.366  29.061  1.00  0.25           C
ATOM   2357  O   PRO B 289      17.126  48.739  29.826  1.00  0.25           O
ATOM   2358  N   ALA B 290      15.956  50.603  29.299  1.00  0.20           N
ATOM   2359  CA  ALA B 290      16.322  51.351  30.502  1.00  0.20           C
ATOM   2360  CB  ALA B 290      15.659  52.720  30.489  1.00  0.20           C
ATOM   2361  C   ALA B 290      15.975  50.606  31.793  1.00  0.20           C
ATOM   2362  O   ALA B 290      14.845  50.140  31.969  1.00  0.20           O
ATOM   2363  N   GLU B 291      16.965  50.477  32.674  1.00  0.00           N
ATOM   2364  CA  GLU B 291      16.782  49.895  34.000  1.00  0.00           C
ATOM   2365  CB  GLU B 291      17.379  48.484  34.070  1.00  0.00           C
ATOM   2366  CG  GLU B 291      17.583  47.943  35.502  1.00  0.00           C
ATOM   2367  CD  GLU B 291      17.800  46.418  35.561  1.00  0.00           C
ATOM   2368  OE1 GLU B 291      18.858  45.913  35.110  1.00  0.00           O
ATOM   2369  OE2 GLU B 291      16.898  45.719  36.071  1.00  0.00           O
ATOM   2370  C   GLU B 291      17.451  50.813  35.013  1.00  0.00           C
ATOM   2371  O   GLU B 291      18.645  51.086  34.914  1.00  0.00           O
ATOM   2372  N   ASN B 292      16.673  51.290  35.983  1.00  0.00           N
ATOM   2373  CA  ASN B 292      17.191  52.149  37.058  1.00  0.00           C
ATOM   2374  CB  ASN B 292      16.106  52.413  38.113  1.00  0.00           C
ATOM   2375  CG  ASN B 292      14.991  53.311  37.597  1.00  0.00           C
ATOM   2376  OD1 ASN B 292      13.822  53.133  37.948  1.00  0.00           O
ATOM   2377  ND2 ASN B 292      15.350  54.287  36.762  1.00  0.00           N
ATOM   2378  C   ASN B 292      18.463  51.612  37.729  1.00  0.00           C
ATOM   2379  O   ASN B 292      18.551  50.424  38.053  1.00  0.00           O
ATOM   2380  N   GLY B 293      19.446  52.492  37.901  1.00  0.00           N
ATOM   2381  CA  GLY B 293      20.689  52.166  38.597  1.00  0.00           C
ATOM   2382  C   GLY B 293      21.648  51.273  37.829  1.00  0.00           C
ATOM   2383  O   GLY B 293      22.654  50.819  38.388  1.00  0.00           O
ATOM   2384  N   LYS B 294      21.342  51.011  36.556  1.00  0.00           N
ATOM   2385  CA  LYS B 294      22.219  50.216  35.679  1.00  0.00           C
ATOM   2386  CB  LYS B 294      21.545  48.900  35.272  1.00  0.00           C
ATOM   2387  CG  LYS B 294      22.423  48.002  34.404  1.00  0.00           C
ATOM   2388  CD  LYS B 294      21.722  46.714  34.033  1.00  0.00           C
ATOM   2389  CE  LYS B 294      22.614  45.861  33.156  1.00  0.00           C
ATOM   2390  NZ  LYS B 294      21.801  44.980  32.284  1.00  0.00           N
ATOM   2391  C   LYS B 294      22.683  50.990  34.437  1.00  0.00           C
ATOM   2392  O   LYS B 294      21.902  51.688  33.781  1.00  0.00           O
ATOM   2393  N   SER B 295      23.966  50.835  34.127  1.00  0.00           N
ATOM   2394  CA  SER B 295      24.617  51.524  33.010  1.00  0.00           C
ATOM   2395  CB  SER B 295      26.097  51.142  32.951  1.00  0.00           C
ATOM   2396  OG  SER B 295      26.804  51.925  32.004  1.00  0.00           O
ATOM   2397  C   SER B 295      23.952  51.271  31.651  1.00  0.00           C
ATOM   2398  O   SER B 295      23.500  50.151  31.345  1.00  0.00           O
ATOM   2399  N   ASN B 296      23.920  52.328  30.843  1.00  0.00           N
ATOM   2400  CA  ASN B 296      23.181  52.345  29.587  1.00  0.00           C
ATOM   2401  CB  ASN B 296      21.684  52.549  29.897  1.00  0.00           C
ATOM   2402  CG  ASN B 296      20.754  51.807  28.938  1.00  0.00           C
ATOM   2403  OD1 ASN B 296      19.535  51.800  29.135  1.00  0.00           O
ATOM   2404  ND2 ASN B 296      21.318  51.189  27.905  1.00  0.00           N
ATOM   2405  C   ASN B 296      23.727  53.489  28.718  1.00  0.00           C
ATOM   2406  O   ASN B 296      24.621  54.222  29.147  1.00  0.00           O
ATOM   2407  N   PHE B 297      23.210  53.627  27.499  1.00  0.00           N
ATOM   2408  CA  PHE B 297      23.552  54.760  26.647  1.00  0.00           C
ATOM   2409  CB  PHE B 297      24.347  54.316  25.420  1.00  0.00           C
ATOM   2410  CG  PHE B 297      25.708  53.766  25.736  1.00  0.00           C
ATOM   2411  CD1 PHE B 297      25.872  52.423  26.076  1.00  0.00           C
ATOM   2412  CD2 PHE B 297      26.833  54.586  25.679  1.00  0.00           C
ATOM   2413  CE1 PHE B 297      27.134  51.899  26.368  1.00  0.00           C
ATOM   2414  CE2 PHE B 297      28.107  54.076  25.968  1.00  0.00           C
ATOM   2415  CZ  PHE B 297      28.254  52.724  26.315  1.00  0.00           C
ATOM   2416  C   PHE B 297      22.286  55.464  26.200  1.00  0.00           C
ATOM   2417  O   PHE B 297      21.278  54.817  25.926  1.00  0.00           O
ATOM   2418  N   LEU B 298      22.348  56.792  26.146  1.00  0.00           N
ATOM   2419  CA  LEU B 298      21.243  57.626  25.667  1.00  0.00           C
ATOM   2420  CB  LEU B 298      21.152  58.913  26.494  1.00  0.00           C
ATOM   2421  CG  LEU B 298      19.802  59.560  26.816  1.00  0.00           C
ATOM   2422  CD1 LEU B 298      20.053  60.943  27.325  1.00  0.00           C
ATOM   2423  CD2 LEU B 298      18.854  59.626  25.639  1.00  0.00           C
ATOM   2424  C   LEU B 298      21.498  57.992  24.213  1.00  0.00           C
ATOM   2425  O   LEU B 298      22.610  58.361  23.858  1.00  0.00           O
ATOM   2426  N   ASN B 299      20.473  57.896  23.375  1.00  0.00           N
ATOM   2427  CA  ASN B 299      20.630  58.218  21.961  1.00  0.00           C
ATOM   2428  CB  ASN B 299      20.497  56.964  21.102  1.00  0.00           C
ATOM   2429  CG  ASN B 299      21.443  55.862  21.524  1.00  0.00           C
ATOM   2430  OD1 ASN B 299      22.544  56.121  22.021  1.00  0.00           O
ATOM   2431  ND2 ASN B 299      21.018  54.617  21.330  1.00  0.00           N
ATOM   2432  C   ASN B 299      19.667  59.285  21.457  1.00  0.00           C
ATOM   2433  O   ASN B 299      18.448  59.190  21.640  1.00  0.00           O
ATOM   2434  N   CYS B 300      20.228  60.307  20.824  1.00  0.00           N
ATOM   2435  CA  CYS B 300      19.436  61.235  20.060  1.00  0.00           C
ATOM   2436  CB  CYS B 300      19.811  62.663  20.407  1.00  0.00           C
ATOM   2437  SG  CYS B 300      18.576  63.796  19.822  1.00  0.00           S
ATOM   2438  C   CYS B 300      19.685  60.955  18.588  1.00  0.00           C
ATOM   2439  O   CYS B 300      20.816  61.013  18.129  1.00  0.00           O
ATOM   2440  N   TYR B 301      18.635  60.617  17.856  1.00  0.00           N
ATOM   2441  CA  TYR B 301      18.753  60.371  16.426  1.00  0.00           C
ATOM   2442  CB  TYR B 301      18.135  59.024  16.059  1.00  0.00           C
ATOM   2443  CG  TYR B 301      18.124  58.638  14.582  1.00  0.00           C
ATOM   2444  CD1 TYR B 301      19.310  58.549  13.831  1.00  0.00           C
ATOM   2445  CD2 TYR B 301      16.926  58.295  13.948  1.00  0.00           C
ATOM   2446  CE1 TYR B 301      19.289  58.156  12.473  1.00  0.00           C
ATOM   2447  CE2 TYR B 301      16.898  57.901  12.595  1.00  0.00           C
ATOM   2448  CZ  TYR B 301      18.077  57.835  11.872  1.00  0.00           C
ATOM   2449  OH  TYR B 301      18.022  57.445  10.558  1.00  0.00           O
ATOM   2450  C   TYR B 301      18.046  61.492  15.714  1.00  0.00           C
ATOM   2451  O   TYR B 301      16.813  61.567  15.713  1.00  0.00           O
ATOM   2452  N   VAL B 302      18.849  62.382  15.143  1.00  0.07           N
ATOM   2453  CA  VAL B 302      18.349  63.508  14.387  1.00  0.07           C
ATOM   2454  CB  VAL B 302      19.134  64.775  14.690  1.00  0.07           C
ATOM   2455  CG1 VAL B 302      18.382  65.965  14.149  1.00  0.07           C
ATOM   2456  CG2 VAL B 302      19.362  64.937  16.183  1.00  0.07           C
ATOM   2457  C   VAL B 302      18.525  63.172  12.921  1.00  0.07           C
ATOM   2458  O   VAL B 302      19.642  62.933  12.471  1.00  0.07           O
ATOM   2459  N   SER B 303      17.431  63.145  12.173  1.00  0.74           N
ATOM   2460  CA  SER B 303      17.489  62.619  10.817  1.00  0.74           C
ATOM   2461  CB  SER B 303      17.240  61.108  10.842  1.00  0.74           C
ATOM   2462  OG  SER B 303      16.134  60.782  11.662  1.00  0.74           O
ATOM   2463  C   SER B 303      16.568  63.314   9.803  1.00  0.74           C
ATOM   2464  O   SER B 303      15.639  64.041  10.163  1.00  0.74           O
ATOM   2465  N   GLY B 304      16.861  63.078   8.527  1.00  1.49           N
ATOM   2466  CA  GLY B 304      16.010  63.518   7.432  1.00  1.49           C
ATOM   2467  C   GLY B 304      15.971  65.019   7.295  1.00  1.49           C
ATOM   2468  O   GLY B 304      14.967  65.576   6.844  1.00  1.49           O
ATOM   2469  N   PHE B 305      17.070  65.668   7.678  1.00  1.81           N
ATOM   2470  CA  PHE B 305      17.141  67.122   7.711  1.00  1.81           C
ATOM   2471  CB  PHE B 305      17.534  67.611   9.109  1.00  1.81           C
ATOM   2472  CG  PHE B 305      18.947  67.277   9.516  1.00  1.81           C
ATOM   2473  CD1 PHE B 305      19.246  66.063  10.123  1.00  1.81           C
ATOM   2474  CD2 PHE B 305      19.975  68.198   9.333  1.00  1.81           C
ATOM   2475  CE1 PHE B 305      20.554  65.760  10.528  1.00  1.81           C
ATOM   2476  CE2 PHE B 305      21.290  67.904   9.732  1.00  1.81           C
ATOM   2477  CZ  PHE B 305      21.577  66.682  10.329  1.00  1.81           C
ATOM   2478  C   PHE B 305      18.047  67.725   6.640  1.00  1.81           C
ATOM   2479  O   PHE B 305      19.084  67.154   6.297  1.00  1.81           O
ATOM   2480  N   HIS B 306      17.643  68.892   6.137  1.00  2.55           N
ATOM   2481  CA  HIS B 306      18.336  69.567   5.047  1.00  2.55           C
ATOM   2482  ND1 HIS B 306      19.452  68.141   2.084  1.00  2.55           N
ATOM   2483  CG  HIS B 306      18.762  69.215   2.603  1.00  2.55           C
ATOM   2484  CB  HIS B 306      17.791  69.077   3.723  1.00  2.55           C
ATOM   2485  NE2 HIS B 306      20.103  69.866   0.990  1.00  2.55           N
ATOM   2486  CD2 HIS B 306      19.186  70.304   1.918  1.00  2.55           C
ATOM   2487  CE1 HIS B 306      20.243  68.557   1.110  1.00  2.55           C
ATOM   2488  C   HIS B 306      18.144  71.074   5.104  1.00  2.55           C
ATOM   2489  O   HIS B 306      17.004  71.522   5.174  1.00  2.55           O
ATOM   2490  N   PRO B 307      19.235  71.874   5.034  1.00  2.33           N
ATOM   2491  CA  PRO B 307      20.659  71.640   4.820  1.00  2.33           C
ATOM   2492  CD  PRO B 307      18.984  73.312   5.237  1.00  2.33           C
ATOM   2493  CB  PRO B 307      21.218  73.056   4.747  1.00  2.33           C
ATOM   2494  CG  PRO B 307      20.331  73.840   5.610  1.00  2.33           C
ATOM   2495  C   PRO B 307      21.342  70.942   5.975  1.00  2.33           C
ATOM   2496  O   PRO B 307      20.675  70.435   6.877  1.00  2.33           O
ATOM   2497  N   SER B 308      22.672  70.973   5.963  1.00  0.84           N
ATOM   2498  CA  SER B 308      23.480  70.135   6.843  1.00  0.84           C
ATOM   2499  CB  SER B 308      24.750  69.674   6.129  1.00  0.84           C
ATOM   2500  OG  SER B 308      25.677  70.734   5.981  1.00  0.84           O
ATOM   2501  C   SER B 308      23.874  70.788   8.136  1.00  0.84           C
ATOM   2502  O   SER B 308      24.514  70.155   8.973  1.00  0.84           O
ATOM   2503  N   ASP B 309      23.526  72.053   8.311  1.00  0.65           N
ATOM   2504  CA  ASP B 309      23.942  72.714   9.530  1.00  0.65           C
ATOM   2505  CB  ASP B 309      24.264  74.180   9.304  1.00  0.65           C
ATOM   2506  CG  ASP B 309      25.229  74.716  10.338  1.00  0.65           C
ATOM   2507  OD1 ASP B 309      25.066  74.433  11.549  1.00  0.65           O
ATOM   2508  OD2 ASP B 309      26.165  75.423   9.930  1.00  0.65           O
ATOM   2509  C   ASP B 309      22.934  72.534  10.651  1.00  0.65           C
ATOM   2510  O   ASP B 309      21.734  72.736  10.464  1.00  0.65           O
ATOM   2511  N   ILE B 310      23.456  72.158  11.814  1.00  0.48           N
ATOM   2512  CA  ILE B 310      22.646  71.658  12.905  1.00  0.48           C
ATOM   2513  CB  ILE B 310      22.149  70.224  12.582  1.00  0.48           C
ATOM   2514  CG1 ILE B 310      20.998  69.812  13.501  1.00  0.48           C
ATOM   2515  CG2 ILE B 310      23.315  69.212  12.587  1.00  0.48           C
ATOM   2516  CD1 ILE B 310      20.098  68.751  12.920  1.00  0.48           C
ATOM   2517  C   ILE B 310      23.442  71.668  14.205  1.00  0.48           C
ATOM   2518  O   ILE B 310      24.601  71.266  14.241  1.00  0.48           O
ATOM   2519  N   GLU B 311      22.813  72.151  15.266  1.00  0.00           N
ATOM   2520  CA  GLU B 311      23.411  72.166  16.590  1.00  0.00           C
ATOM   2521  CB  GLU B 311      23.282  73.567  17.202  1.00  0.00           C
ATOM   2522  CG  GLU B 311      23.942  73.775  18.580  1.00  0.00           C
ATOM   2523  CD  GLU B 311      23.433  75.022  19.313  1.00  0.00           C
ATOM   2524  OE1 GLU B 311      22.614  75.785  18.747  1.00  0.00           O
ATOM   2525  OE2 GLU B 311      23.854  75.234  20.472  1.00  0.00           O
ATOM   2526  C   GLU B 311      22.601  71.174  17.388  1.00  0.00           C
ATOM   2527  O   GLU B 311      21.380  71.255  17.383  1.00  0.00           O
ATOM   2528  N   VAL B 312      23.259  70.235  18.056  1.00  0.00           N
ATOM   2529  CA  VAL B 312      22.535  69.221  18.824  1.00  0.00           C
ATOM   2530  CB  VAL B 312      22.489  67.855  18.093  1.00  0.00           C
ATOM   2531  CG1 VAL B 312      22.152  66.738  19.048  1.00  0.00           C
ATOM   2532  CG2 VAL B 312      21.463  67.885  16.987  1.00  0.00           C
ATOM   2533  C   VAL B 312      23.072  69.085  20.249  1.00  0.00           C
ATOM   2534  O   VAL B 312      24.286  68.974  20.460  1.00  0.00           O
ATOM   2535  N   ASP B 313      22.146  69.115  21.211  1.00  0.00           N
ATOM   2536  CA  ASP B 313      22.459  69.101  22.648  1.00  0.00           C
ATOM   2537  CB  ASP B 313      22.182  70.469  23.289  1.00  0.00           C
ATOM   2538  CG  ASP B 313      23.269  71.481  22.990  1.00  0.00           C
ATOM   2539  OD1 ASP B 313      23.248  72.071  21.880  1.00  0.00           O
ATOM   2540  OD2 ASP B 313      24.147  71.683  23.865  1.00  0.00           O
ATOM   2541  C   ASP B 313      21.681  68.031  23.406  1.00  0.00           C
ATOM   2542  O   ASP B 313      20.493  67.793  23.152  1.00  0.00           O
ATOM   2543  N   LEU B 314      22.372  67.382  24.334  1.00  0.00           N
ATOM   2544  CA  LEU B 314      21.756  66.397  25.205  1.00  0.00           C
ATOM   2545  CB  LEU B 314      22.626  65.140  25.314  1.00  0.00           C
ATOM   2546  CG  LEU B 314      22.473  63.999  24.301  1.00  0.00           C
ATOM   2547  CD1 LEU B 314      21.396  63.042  24.735  1.00  0.00           C
ATOM   2548  CD2 LEU B 314      22.190  64.497  22.894  1.00  0.00           C
ATOM   2549  C   LEU B 314      21.640  67.081  26.544  1.00  0.00           C
ATOM   2550  O   LEU B 314      22.535  67.834  26.932  1.00  0.00           O
ATOM   2551  N   LEU B 315      20.532  66.841  27.234  1.00  0.00           N
ATOM   2552  CA  LEU B 315      20.262  67.510  28.500  1.00  0.00           C
ATOM   2553  CB  LEU B 315      19.091  68.488  28.350  1.00  0.00           C
ATOM   2554  CG  LEU B 315      19.291  69.936  27.910  1.00  0.00           C
ATOM   2555  CD1 LEU B 315      20.183  70.054  26.701  1.00  0.00           C
ATOM   2556  CD2 LEU B 315      17.938  70.524  27.607  1.00  0.00           C
ATOM   2557  C   LEU B 315      19.962  66.517  29.615  1.00  0.00           C
ATOM   2558  O   LEU B 315      19.151  65.596  29.446  1.00  0.00           O
ATOM   2559  N   LYS B 316      20.631  66.706  30.750  1.00  0.00           N
ATOM   2560  CA  LYS B 316      20.287  65.999  31.970  1.00  0.00           C
ATOM   2561  CB  LYS B 316      21.505  65.320  32.588  1.00  0.00           C
ATOM   2562  CG  LYS B 316      21.149  64.383  33.729  1.00  0.00           C
ATOM   2563  CD  LYS B 316      22.394  63.879  34.425  1.00  0.00           C
ATOM   2564  CE  LYS B 316      22.057  63.151  35.710  1.00  0.00           C
ATOM   2565  NZ  LYS B 316      23.292  62.877  36.495  1.00  0.00           N
ATOM   2566  C   LYS B 316      19.699  67.015  32.929  1.00  0.00           C
ATOM   2567  O   LYS B 316      20.426  67.803  33.549  1.00  0.00           O
ATOM   2568  N   ASN B 317      18.375  66.999  33.036  1.00  0.00           N
ATOM   2569  CA  ASN B 317      17.676  67.886  33.947  1.00  0.00           C
ATOM   2570  CB  ASN B 317      17.902  67.461  35.408  1.00  0.00           C
ATOM   2571  CG  ASN B 317      17.067  66.254  35.805  1.00  0.00           C
ATOM   2572  OD1 ASN B 317      17.568  65.130  35.885  1.00  0.00           O
ATOM   2573  ND2 ASN B 317      15.786  66.486  36.063  1.00  0.00           N
ATOM   2574  C   ASN B 317      18.097  69.336  33.715  1.00  0.00           C
ATOM   2575  O   ASN B 317      18.482  70.053  34.648  1.00  0.00           O
ATOM   2576  N   GLY B 318      18.048  69.745  32.448  1.00  0.00           N
ATOM   2577  CA  GLY B 318      18.158  71.158  32.100  1.00  0.00           C
ATOM   2578  C   GLY B 318      19.463  71.613  31.480  1.00  0.00           C
ATOM   2579  O   GLY B 318      19.452  72.357  30.492  1.00  0.00           O
ATOM   2580  N   GLU B 319      20.587  71.193  32.065  1.00  0.00           N
ATOM   2581  CA  GLU B 319      21.896  71.610  31.567  1.00  0.00           C
ATOM   2582  CB  GLU B 319      22.916  71.749  32.699  1.00  0.00           C
ATOM   2583  CG  GLU B 319      22.963  73.152  33.299  1.00  0.00           C
ATOM   2584  CD  GLU B 319      24.360  73.566  33.751  1.00  0.00           C
ATOM   2585  OE1 GLU B 319      25.360  73.053  33.196  1.00  0.00           O
ATOM   2586  OE2 GLU B 319      24.456  74.417  34.664  1.00  0.00           O
ATOM   2587  C   GLU B 319      22.417  70.665  30.508  1.00  0.00           C
ATOM   2588  O   GLU B 319      22.203  69.452  30.581  1.00  0.00           O
ATOM   2589  N   ARG B 320      23.084  71.242  29.512  1.00  0.00           N
ATOM   2590  CA  ARG B 320      23.836  70.468  28.532  1.00  0.00           C
ATOM   2591  CB  ARG B 320      24.511  71.387  27.514  1.00  0.00           C
ATOM   2592  CG  ARG B 320      23.582  72.436  26.928  1.00  0.00           C
ATOM   2593  CD  ARG B 320      24.292  73.775  26.657  1.00  0.00           C
ATOM   2594  NE  ARG B 320      23.336  74.882  26.571  1.00  0.00           N
ATOM   2595  CZ  ARG B 320      22.674  75.390  27.611  1.00  0.00           C
ATOM   2596  NH1 ARG B 320      22.862  74.900  28.836  1.00  0.00           N
ATOM   2597  NH2 ARG B 320      21.821  76.390  27.431  1.00  0.00           N
ATOM   2598  C   ARG B 320      24.888  69.644  29.265  1.00  0.00           C
ATOM   2599  O   ARG B 320      25.591  70.143  30.158  1.00  0.00           O
ATOM   2600  N   ILE B 321      24.963  68.369  28.911  1.00  0.00           N
ATOM   2601  CA  ILE B 321      26.012  67.507  29.424  1.00  0.00           C
ATOM   2602  CB  ILE B 321      25.488  66.066  29.732  1.00  0.00           C
ATOM   2603  CG1 ILE B 321      26.616  65.158  30.254  1.00  0.00           C
ATOM   2604  CG2 ILE B 321      24.742  65.488  28.533  1.00  0.00           C
ATOM   2605  CD1 ILE B 321      26.184  64.209  31.373  1.00  0.00           C
ATOM   2606  C   ILE B 321      27.192  67.566  28.445  1.00  0.00           C
ATOM   2607  O   ILE B 321      27.008  67.474  27.227  1.00  0.00           O
ATOM   2608  N   GLU B 322      28.390  67.768  28.999  1.00  0.00           N
ATOM   2609  CA  GLU B 322      29.607  67.997  28.226  1.00  0.00           C
ATOM   2610  CB  GLU B 322      30.682  68.654  29.103  1.00  0.00           C
ATOM   2611  CG  GLU B 322      31.865  69.230  28.342  1.00  0.00           C
ATOM   2612  CD  GLU B 322      31.465  70.205  27.237  1.00  0.00           C
ATOM   2613  OE1 GLU B 322      30.320  70.723  27.260  1.00  0.00           O
ATOM   2614  OE2 GLU B 322      32.303  70.453  26.338  1.00  0.00           O
ATOM   2615  C   GLU B 322      30.130  66.723  27.570  1.00  0.00           C
ATOM   2616  O   GLU B 322      30.257  66.667  26.340  1.00  0.00           O
ATOM   2617  N   LYS B 323      30.411  65.707  28.392  1.00  0.00           N
ATOM   2618  CA  LYS B 323      31.021  64.447  27.920  1.00  0.00           C
ATOM   2619  CB  LYS B 323      31.461  63.534  29.085  1.00  0.00           C
ATOM   2620  CG  LYS B 323      32.556  64.135  29.990  1.00  0.00           C
ATOM   2621  CD  LYS B 323      31.968  65.149  31.012  1.00  0.00           C
ATOM   2622  CE  LYS B 323      33.010  66.122  31.580  1.00  0.00           C
ATOM   2623  NZ  LYS B 323      33.350  67.201  30.626  1.00  0.00           N
ATOM   2624  C   LYS B 323      30.087  63.724  26.965  1.00  0.00           C
ATOM   2625  O   LYS B 323      29.267  62.898  27.375  1.00  0.00           O
ATOM   2626  N   VAL B 324      30.224  64.070  25.685  1.00  0.00           N
ATOM   2627  CA  VAL B 324      29.354  63.565  24.620  1.00  0.00           C
ATOM   2628  CB  VAL B 324      27.960  64.300  24.618  1.00  0.00           C
ATOM   2629  CG1 VAL B 324      28.060  65.747  24.085  1.00  0.00           C
ATOM   2630  CG2 VAL B 324      26.923  63.499  23.841  1.00  0.00           C
ATOM   2631  C   VAL B 324      30.008  63.569  23.218  1.00  0.00           C
ATOM   2632  O   VAL B 324      30.453  64.607  22.705  1.00  0.00           O
ATOM   2633  N   GLU B 325      30.079  62.390  22.614  1.00  0.00           N
ATOM   2634  CA  GLU B 325      30.364  62.307  21.183  1.00  0.00           C
ATOM   2635  CB  GLU B 325      31.540  61.363  20.852  1.00  0.00           C
ATOM   2636  CG  GLU B 325      31.250  59.867  21.010  1.00  0.00           C
ATOM   2637  CD  GLU B 325      31.380  59.402  22.457  1.00  0.00           C
ATOM   2638  OE1 GLU B 325      30.577  59.868  23.298  1.00  0.00           O
ATOM   2639  OE2 GLU B 325      32.293  58.592  22.761  1.00  0.00           O
ATOM   2640  C   GLU B 325      29.111  61.914  20.404  1.00  0.00           C
ATOM   2641  O   GLU B 325      28.244  61.165  20.891  1.00  0.00           O
ATOM   2642  N   HIS B 326      29.026  62.459  19.199  1.00  0.00           N
ATOM   2643  CA  HIS B 326      28.087  61.983  18.212  1.00  0.00           C
ATOM   2644  ND1 HIS B 326      29.386  64.936  17.510  1.00  0.00           N
ATOM   2645  CG  HIS B 326      28.755  63.956  16.776  1.00  0.00           C
ATOM   2646  CB  HIS B 326      27.631  63.136  17.325  1.00  0.00           C
ATOM   2647  NE2 HIS B 326      30.336  64.909  15.593  1.00  0.00           N
ATOM   2648  CD2 HIS B 326      29.360  63.944  15.567  1.00  0.00           C
ATOM   2649  CE1 HIS B 326      30.329  65.495  16.776  1.00  0.00           C
ATOM   2650  C   HIS B 326      28.751  60.914  17.352  1.00  0.00           C
ATOM   2651  O   HIS B 326      29.867  60.443  17.640  1.00  0.00           O
ATOM   2652  N   SER B 327      28.042  60.527  16.298  1.00  0.00           N
ATOM   2653  CA  SER B 327      28.645  59.802  15.215  1.00  0.00           C
ATOM   2654  CB  SER B 327      27.565  59.162  14.353  1.00  0.00           C
ATOM   2655  OG  SER B 327      28.158  58.564  13.221  1.00  0.00           O
ATOM   2656  C   SER B 327      29.452  60.818  14.406  1.00  0.00           C
ATOM   2657  O   SER B 327      30.474  61.342  14.866  1.00  0.00           O
ATOM   2658  N   ASP B 328      28.961  61.099  13.208  1.00  0.00           N
ATOM   2659  CA  ASP B 328      29.551  62.049  12.292  1.00  0.00           C
ATOM   2660  CB  ASP B 328      30.817  61.477  11.664  1.00  0.00           C
ATOM   2661  CG  ASP B 328      32.047  61.748  12.485  1.00  0.00           C
ATOM   2662  OD1 ASP B 328      32.203  62.885  12.987  1.00  0.00           O
ATOM   2663  OD2 ASP B 328      32.855  60.815  12.631  1.00  0.00           O
ATOM   2664  C   ASP B 328      28.505  62.241  11.223  1.00  0.00           C
ATOM   2665  O   ASP B 328      27.669  61.359  11.015  1.00  0.00           O
ATOM   2666  N   LEU B 329      28.544  63.382  10.543  1.00  0.00           N
ATOM   2667  CA  LEU B 329      27.484  63.718   9.610  1.00  0.00           C
ATOM   2668  CB  LEU B 329      27.532  65.197   9.214  1.00  0.00           C
ATOM   2669  CG  LEU B 329      26.420  65.716   8.293  1.00  0.00           C
ATOM   2670  CD1 LEU B 329      25.114  65.892   9.046  1.00  0.00           C
ATOM   2671  CD2 LEU B 329      26.833  67.015   7.633  1.00  0.00           C
ATOM   2672  C   LEU B 329      27.529  62.821   8.387  1.00  0.00           C
ATOM   2673  O   LEU B 329      28.595  62.615   7.805  1.00  0.00           O
ATOM   2674  N   SER B 330      26.359  62.273   8.049  1.00  0.00           N
ATOM   2675  CA  SER B 330      26.130  61.501   6.831  1.00  0.00           C
ATOM   2676  CB  SER B 330      26.426  60.024   7.049  1.00  0.00           C
ATOM   2677  OG  SER B 330      26.661  59.379   5.810  1.00  0.00           O
ATOM   2678  C   SER B 330      24.691  61.686   6.365  1.00  0.00           C
ATOM   2679  O   SER B 330      23.899  62.353   7.021  1.00  0.00           O
ATOM   2680  N   PHE B 331      24.359  61.106   5.223  1.00  0.12           N
ATOM   2681  CA  PHE B 331      23.045  61.303   4.651  1.00  0.12           C
ATOM   2682  CB  PHE B 331      23.030  62.534   3.725  1.00  0.12           C
ATOM   2683  CG  PHE B 331      23.782  62.359   2.425  1.00  0.12           C
ATOM   2684  CD1 PHE B 331      23.221  61.659   1.359  1.00  0.12           C
ATOM   2685  CD2 PHE B 331      25.031  62.935   2.251  1.00  0.12           C
ATOM   2686  CE1 PHE B 331      23.907  61.510   0.161  1.00  0.12           C
ATOM   2687  CE2 PHE B 331      25.720  62.791   1.050  1.00  0.12           C
ATOM   2688  CZ  PHE B 331      25.154  62.076   0.006  1.00  0.12           C
ATOM   2689  C   PHE B 331      22.570  60.043   3.942  1.00  0.12           C
ATOM   2690  O   PHE B 331      23.369  59.167   3.641  1.00  0.12           O
ATOM   2691  N   SER B 332      21.274  59.964   3.659  1.00  0.10           N
ATOM   2692  CA  SER B 332      20.679  58.723   3.174  1.00  0.10           C
ATOM   2693  CB  SER B 332      19.543  58.274   4.101  1.00  0.10           C
ATOM   2694  OG  SER B 332      19.272  59.263   5.088  1.00  0.10           O
ATOM   2695  C   SER B 332      20.224  58.767   1.726  1.00  0.10           C
ATOM   2696  O   SER B 332      20.657  59.627   0.975  1.00  0.10           O
ATOM   2697  N   LYS B 333      19.353  57.825   1.358  1.00  0.00           N
ATOM   2698  CA  LYS B 333      18.919  57.601  -0.028  1.00  0.00           C
ATOM   2699  CB  LYS B 333      17.998  56.372  -0.141  1.00  0.00           C
ATOM   2700  CG  LYS B 333      17.835  55.548   1.142  1.00  0.00           C
ATOM   2701  CD  LYS B 333      19.004  54.597   1.347  1.00  0.00           C
ATOM   2702  CE  LYS B 333      19.252  54.368   2.812  1.00  0.00           C
ATOM   2703  NZ  LYS B 333      20.251  53.280   2.973  1.00  0.00           N
ATOM   2704  C   LYS B 333      18.197  58.829  -0.564  1.00  0.00           C
ATOM   2705  O   LYS B 333      18.592  59.380  -1.590  1.00  0.00           O
ATOM   2706  N   ASP B 334      17.129  59.252   0.111  1.00  8.19           N
ATOM   2707  CA  ASP B 334      16.611  60.576  -0.158  1.00  8.19           C
ATOM   2708  CB  ASP B 334      15.204  60.809   0.430  1.00  8.19           C
ATOM   2709  CG  ASP B 334      15.176  60.919   1.954  1.00  8.19           C
ATOM   2710  OD1 ASP B 334      16.226  60.781   2.617  1.00  8.19           O
ATOM   2711  OD2 ASP B 334      14.070  61.144   2.497  1.00  8.19           O
ATOM   2712  C   ASP B 334      17.698  61.499   0.381  1.00  8.19           C
ATOM   2713  O   ASP B 334      18.386  61.159   1.352  1.00  8.19           O
ATOM   2714  N   TRP B 335      17.905  62.628  -0.274  1.00  1.05           N
ATOM   2715  CA  TRP B 335      19.155  63.347  -0.096  1.00  1.05           C
ATOM   2716  CB  TRP B 335      19.334  64.363  -1.232  1.00  1.05           C
ATOM   2717  CG  TRP B 335      19.559  63.731  -2.578  1.00  1.05           C
ATOM   2718  CD2 TRP B 335      20.762  63.115  -3.042  1.00  1.05           C
ATOM   2719  CD1 TRP B 335      18.660  63.630  -3.598  1.00  1.05           C
ATOM   2720  NE1 TRP B 335      19.224  62.982  -4.667  1.00  1.05           N
ATOM   2721  CE2 TRP B 335      20.516  62.657  -4.354  1.00  1.05           C
ATOM   2722  CE3 TRP B 335      22.025  62.903  -2.475  1.00  1.05           C
ATOM   2723  CZ2 TRP B 335      21.487  61.997  -5.114  1.00  1.05           C
ATOM   2724  CZ3 TRP B 335      22.992  62.250  -3.223  1.00  1.05           C
ATOM   2725  CH2 TRP B 335      22.718  61.802  -4.536  1.00  1.05           C
ATOM   2726  C   TRP B 335      19.286  64.042   1.253  1.00  1.05           C
ATOM   2727  O   TRP B 335      19.904  65.116   1.333  1.00  1.05           O
ATOM   2728  N   SER B 336      18.738  63.441   2.313  1.00  3.08           N
ATOM   2729  CA  SER B 336      18.671  64.134   3.598  1.00  3.08           C
ATOM   2730  CB  SER B 336      17.310  63.898   4.247  1.00  3.08           C
ATOM   2731  OG  SER B 336      17.088  62.522   4.499  1.00  3.08           O
ATOM   2732  C   SER B 336      19.772  63.716   4.552  1.00  3.08           C
ATOM   2733  O   SER B 336      20.250  62.596   4.490  1.00  3.08           O
ATOM   2734  N   PHE B 337      20.157  64.603   5.458  1.00  1.54           N
ATOM   2735  CA  PHE B 337      21.228  64.286   6.390  1.00  1.54           C
ATOM   2736  CB  PHE B 337      22.031  65.535   6.693  1.00  1.54           C
ATOM   2737  CG  PHE B 337      22.696  66.099   5.486  1.00  1.54           C
ATOM   2738  CD1 PHE B 337      22.014  66.968   4.645  1.00  1.54           C
ATOM   2739  CD2 PHE B 337      23.989  65.721   5.153  1.00  1.54           C
ATOM   2740  CE1 PHE B 337      22.615  67.466   3.515  1.00  1.54           C
ATOM   2741  CE2 PHE B 337      24.595  66.220   4.021  1.00  1.54           C
ATOM   2742  CZ  PHE B 337      23.905  67.095   3.204  1.00  1.54           C
ATOM   2743  C   PHE B 337      20.715  63.640   7.653  1.00  1.54           C
ATOM   2744  O   PHE B 337      19.508  63.576   7.875  1.00  1.54           O
ATOM   2745  N   TYR B 338      21.643  63.123   8.456  1.00  0.43           N
ATOM   2746  CA  TYR B 338      21.319  62.471   9.724  1.00  0.43           C
ATOM   2747  CB  TYR B 338      20.636  61.111   9.502  1.00  0.43           C
ATOM   2748  CG  TYR B 338      21.580  59.980   9.160  1.00  0.43           C
ATOM   2749  CD1 TYR B 338      22.466  59.478  10.112  1.00  0.43           C
ATOM   2750  CD2 TYR B 338      21.574  59.399   7.898  1.00  0.43           C
ATOM   2751  CE1 TYR B 338      23.329  58.466   9.823  1.00  0.43           C
ATOM   2752  CE2 TYR B 338      22.438  58.370   7.593  1.00  0.43           C
ATOM   2753  CZ  TYR B 338      23.313  57.911   8.569  1.00  0.43           C
ATOM   2754  OH  TYR B 338      24.186  56.888   8.301  1.00  0.43           O
ATOM   2755  C   TYR B 338      22.557  62.327  10.614  1.00  0.43           C
ATOM   2756  O   TYR B 338      23.681  62.237  10.128  1.00  0.43           O
ATOM   2757  N   LEU B 339      22.324  62.305  11.922  1.00  0.00           N
ATOM   2758  CA  LEU B 339      23.371  62.143  12.922  1.00  0.00           C
ATOM   2759  CB  LEU B 339      23.905  63.511  13.358  1.00  0.00           C
ATOM   2760  CG  LEU B 339      25.361  63.843  13.028  1.00  0.00           C
ATOM   2761  CD1 LEU B 339      25.632  65.333  13.141  1.00  0.00           C
ATOM   2762  CD2 LEU B 339      26.291  63.060  13.947  1.00  0.00           C
ATOM   2763  C   LEU B 339      22.850  61.388  14.144  1.00  0.00           C
ATOM   2764  O   LEU B 339      21.637  61.304  14.356  1.00  0.00           O
ATOM   2765  N   LEU B 340      23.774  60.843  14.940  1.00  0.00           N
ATOM   2766  CA  LEU B 340      23.441  60.231  16.227  1.00  0.00           C
ATOM   2767  CB  LEU B 340      23.356  58.710  16.106  1.00  0.00           C
ATOM   2768  CG  LEU B 340      23.226  57.887  17.386  1.00  0.00           C
ATOM   2769  CD1 LEU B 340      21.884  58.085  18.046  1.00  0.00           C
ATOM   2770  CD2 LEU B 340      23.451  56.433  17.056  1.00  0.00           C
ATOM   2771  C   LEU B 340      24.412  60.629  17.340  1.00  0.00           C
ATOM   2772  O   LEU B 340      25.587  60.287  17.303  1.00  0.00           O
ATOM   2773  N   TYR B 341      23.890  61.354  18.327  1.00  0.00           N
ATOM   2774  CA  TYR B 341      24.646  61.782  19.501  1.00  0.00           C
ATOM   2775  CB  TYR B 341      24.252  63.215  19.873  1.00  0.00           C
ATOM   2776  CG  TYR B 341      24.680  64.256  18.853  1.00  0.00           C
ATOM   2777  CD1 TYR B 341      24.162  64.251  17.552  1.00  0.00           C
ATOM   2778  CD2 TYR B 341      25.594  65.254  19.186  1.00  0.00           C
ATOM   2779  CE1 TYR B 341      24.550  65.205  16.613  1.00  0.00           C
ATOM   2780  CE2 TYR B 341      25.990  66.214  18.249  1.00  0.00           C
ATOM   2781  CZ  TYR B 341      25.462  66.177  16.970  1.00  0.00           C
ATOM   2782  OH  TYR B 341      25.845  67.116  16.042  1.00  0.00           O
ATOM   2783  C   TYR B 341      24.380  60.824  20.663  1.00  0.00           C
ATOM   2784  O   TYR B 341      23.311  60.209  20.728  1.00  0.00           O
ATOM   2785  N   TYR B 342      25.347  60.683  21.570  1.00  0.00           N
ATOM   2786  CA  TYR B 342      25.179  59.740  22.687  1.00  0.00           C
ATOM   2787  CB  TYR B 342      25.251  58.276  22.216  1.00  0.00           C
ATOM   2788  CG  TYR B 342      26.415  57.914  21.313  1.00  0.00           C
ATOM   2789  CD1 TYR B 342      27.663  57.562  21.839  1.00  0.00           C
ATOM   2790  CD2 TYR B 342      26.251  57.886  19.926  1.00  0.00           C
ATOM   2791  CE1 TYR B 342      28.723  57.217  21.003  1.00  0.00           C
ATOM   2792  CE2 TYR B 342      27.298  57.537  19.080  1.00  0.00           C
ATOM   2793  CZ  TYR B 342      28.529  57.205  19.621  1.00  0.00           C
ATOM   2794  OH  TYR B 342      29.551  56.856  18.759  1.00  0.00           O
ATOM   2795  C   TYR B 342      26.093  59.928  23.891  1.00  0.00           C
ATOM   2796  O   TYR B 342      27.152  60.550  23.778  1.00  0.00           O
ATOM   2797  N   THR B 343      25.658  59.377  25.030  1.00  0.00           N
ATOM   2798  CA  THR B 343      26.384  59.421  26.302  1.00  0.00           C
ATOM   2799  CB  THR B 343      25.764  60.424  27.292  1.00  0.00           C
ATOM   2800  OG1 THR B 343      25.324  61.593  26.594  1.00  0.00           O
ATOM   2801  CG2 THR B 343      26.774  60.812  28.372  1.00  0.00           C
ATOM   2802  C   THR B 343      26.273  58.080  26.996  1.00  0.00           C
ATOM   2803  O   THR B 343      25.321  57.326  26.772  1.00  0.00           O
ATOM   2804  N   GLU B 344      27.242  57.789  27.855  1.00  0.00           N
ATOM   2805  CA  GLU B 344      27.063  56.740  28.844  1.00  0.00           C
ATOM   2806  CB  GLU B 344      28.407  56.175  29.275  1.00  0.00           C
ATOM   2807  CG  GLU B 344      28.286  55.043  30.273  1.00  0.00           C
ATOM   2808  CD  GLU B 344      29.436  54.068  30.165  1.00  0.00           C
ATOM   2809  OE1 GLU B 344      29.821  53.705  29.018  1.00  0.00           O
ATOM   2810  OE2 GLU B 344      29.951  53.666  31.233  1.00  0.00           O
ATOM   2811  C   GLU B 344      26.342  57.368  30.032  1.00  0.00           C
ATOM   2812  O   GLU B 344      26.681  58.476  30.448  1.00  0.00           O
ATOM   2813  N   PHE B 345      25.347  56.668  30.566  1.00  0.00           N
ATOM   2814  CA  PHE B 345      24.497  57.236  31.598  1.00  0.00           C
ATOM   2815  CB  PHE B 345      23.477  58.195  30.974  1.00  0.00           C
ATOM   2816  CG  PHE B 345      22.210  57.530  30.520  1.00  0.00           C
ATOM   2817  CD1 PHE B 345      22.231  56.527  29.555  1.00  0.00           C
ATOM   2818  CD2 PHE B 345      20.990  57.921  31.050  1.00  0.00           C
ATOM   2819  CE1 PHE B 345      21.064  55.914  29.142  1.00  0.00           C
ATOM   2820  CE2 PHE B 345      19.815  57.315  30.637  1.00  0.00           C
ATOM   2821  CZ  PHE B 345      19.855  56.306  29.678  1.00  0.00           C
ATOM   2822  C   PHE B 345      23.782  56.130  32.339  1.00  0.00           C
ATOM   2823  O   PHE B 345      23.560  55.047  31.781  1.00  0.00           O
ATOM   2824  N   THR B 346      23.420  56.396  33.593  1.00  0.00           N
ATOM   2825  CA  THR B 346      22.640  55.419  34.354  1.00  0.00           C
ATOM   2826  CB  THR B 346      23.467  54.675  35.455  1.00  0.00           C
ATOM   2827  OG1 THR B 346      22.597  53.860  36.252  1.00  0.00           O
ATOM   2828  CG2 THR B 346      24.229  55.649  36.334  1.00  0.00           C
ATOM   2829  C   THR B 346      21.292  55.967  34.831  1.00  0.00           C
ATOM   2830  O   THR B 346      21.232  56.893  35.635  1.00  0.00           O
ATOM   2831  N   PRO B 347      20.206  55.422  34.268  1.00  0.00           N
ATOM   2832  CA  PRO B 347      18.819  55.775  34.553  1.00  0.00           C
ATOM   2833  CD  PRO B 347      20.297  54.398  33.213  1.00  0.00           C
ATOM   2834  CB  PRO B 347      18.016  54.790  33.683  1.00  0.00           C
ATOM   2835  CG  PRO B 347      18.975  53.739  33.275  1.00  0.00           C
ATOM   2836  C   PRO B 347      18.399  55.650  36.023  1.00  0.00           C
ATOM   2837  O   PRO B 347      18.606  54.620  36.655  1.00  0.00           O
ATOM   2838  N   THR B 348      17.804  56.718  36.539  1.00  0.00           N
ATOM   2839  CA  THR B 348      17.253  56.740  37.882  1.00  0.00           C
ATOM   2840  CB  THR B 348      18.216  57.422  38.878  1.00  0.00           C
ATOM   2841  OG1 THR B 348      17.594  57.512  40.172  1.00  0.00           O
ATOM   2842  CG2 THR B 348      18.594  58.809  38.410  1.00  0.00           C
ATOM   2843  C   THR B 348      15.900  57.451  37.860  1.00  0.00           C
ATOM   2844  O   THR B 348      15.693  58.372  37.072  1.00  0.00           O
ATOM   2845  N   GLU B 349      14.996  57.037  38.746  1.00  0.00           N
ATOM   2846  CA  GLU B 349      13.594  57.460  38.685  1.00  0.00           C
ATOM   2847  CB  GLU B 349      12.744  56.687  39.710  1.00  0.00           C
ATOM   2848  CG  GLU B 349      11.317  56.429  39.199  1.00  0.00           C
ATOM   2849  CD  GLU B 349      11.291  56.103  37.695  1.00  0.00           C
ATOM   2850  OE1 GLU B 349      11.645  54.953  37.328  1.00  0.00           O
ATOM   2851  OE2 GLU B 349      10.950  57.006  36.889  1.00  0.00           O
ATOM   2852  C   GLU B 349      13.321  58.968  38.788  1.00  0.00           C
ATOM   2853  O   GLU B 349      12.239  59.436  38.426  1.00  0.00           O
ATOM   2854  N   LYS B 350      14.300  59.724  39.265  1.00  0.00           N
ATOM   2855  CA  LYS B 350      14.105  61.150  39.498  1.00  0.00           C
ATOM   2856  CB  LYS B 350      14.631  61.524  40.891  1.00  0.00           C
ATOM   2857  CG  LYS B 350      13.823  62.597  41.588  1.00  0.00           C
ATOM   2858  CD  LYS B 350      13.885  62.424  43.100  1.00  0.00           C
ATOM   2859  CE  LYS B 350      12.505  62.607  43.744  1.00  0.00           C
ATOM   2860  NZ  LYS B 350      11.970  63.983  43.488  1.00  0.00           N
ATOM   2861  C   LYS B 350      14.751  62.024  38.411  1.00  0.00           C
ATOM   2862  O   LYS B 350      14.401  63.196  38.254  1.00  0.00           O
ATOM   2863  N   ASP B 351      15.691  61.447  37.671  1.00  0.00           N
ATOM   2864  CA  ASP B 351      16.471  62.202  36.709  1.00  0.00           C
ATOM   2865  CB  ASP B 351      17.827  61.524  36.451  1.00  0.00           C
ATOM   2866  CG  ASP B 351      18.846  61.737  37.593  1.00  0.00           C
ATOM   2867  OD1 ASP B 351      18.584  62.546  38.512  1.00  0.00           O
ATOM   2868  OD2 ASP B 351      19.919  61.082  37.565  1.00  0.00           O
ATOM   2869  C   ASP B 351      15.702  62.334  35.409  1.00  0.00           C
ATOM   2870  O   ASP B 351      15.147  61.351  34.913  1.00  0.00           O
ATOM   2871  N   GLU B 352      15.671  63.559  34.882  1.00  0.00           N
ATOM   2872  CA  GLU B 352      15.051  63.881  33.598  1.00  0.00           C
ATOM   2873  CB  GLU B 352      14.239  65.176  33.700  1.00  0.00           C
ATOM   2874  CG  GLU B 352      13.101  65.177  34.730  1.00  0.00           C
ATOM   2875  CD  GLU B 352      11.753  64.765  34.148  1.00  0.00           C
ATOM   2876  OE1 GLU B 352      11.301  65.391  33.156  1.00  0.00           O
ATOM   2877  OE2 GLU B 352      11.135  63.826  34.700  1.00  0.00           O
ATOM   2878  C   GLU B 352      16.138  64.070  32.542  1.00  0.00           C
ATOM   2879  O   GLU B 352      17.143  64.741  32.794  1.00  0.00           O
ATOM   2880  N   TYR B 353      15.924  63.478  31.367  1.00  0.00           N
ATOM   2881  CA  TYR B 353      16.862  63.557  30.241  1.00  0.00           C
ATOM   2882  CB  TYR B 353      17.497  62.197  29.998  1.00  0.00           C
ATOM   2883  CG  TYR B 353      18.500  61.746  31.033  1.00  0.00           C
ATOM   2884  CD1 TYR B 353      18.090  61.175  32.247  1.00  0.00           C
ATOM   2885  CD2 TYR B 353      19.867  61.859  30.784  1.00  0.00           C
ATOM   2886  CE1 TYR B 353      19.035  60.741  33.194  1.00  0.00           C
ATOM   2887  CE2 TYR B 353      20.815  61.429  31.709  1.00  0.00           C
ATOM   2888  CZ  TYR B 353      20.403  60.875  32.911  1.00  0.00           C
ATOM   2889  OH  TYR B 353      21.371  60.460  33.810  1.00  0.00           O
ATOM   2890  C   TYR B 353      16.146  63.985  28.965  1.00  0.00           C
ATOM   2891  O   TYR B 353      14.997  63.616  28.747  1.00  0.00           O
ATOM   2892  N   ALA B 354      16.827  64.745  28.111  1.00  0.00           N
ATOM   2893  CA  ALA B 354      16.198  65.298  26.896  1.00  0.00           C
ATOM   2894  CB  ALA B 354      15.491  66.623  27.216  1.00  0.00           C
ATOM   2895  C   ALA B 354      17.174  65.496  25.741  1.00  0.00           C
ATOM   2896  O   ALA B 354      18.390  65.394  25.914  1.00  0.00           O
ATOM   2897  N   CYS B 355      16.635  65.780  24.562  1.00  0.00           N
ATOM   2898  CA  CYS B 355      17.468  66.178  23.437  1.00  0.00           C
ATOM   2899  CB  CYS B 355      17.437  65.132  22.323  1.00  0.00           C
ATOM   2900  SG  CYS B 355      18.703  65.412  21.062  1.00  0.00           S
ATOM   2901  C   CYS B 355      17.056  67.552  22.901  1.00  0.00           C
ATOM   2902  O   CYS B 355      15.870  67.795  22.635  1.00  0.00           O
ATOM   2903  N   ARG B 356      18.040  68.442  22.756  1.00  0.00           N
ATOM   2904  CA  ARG B 356      17.810  69.778  22.211  1.00  0.00           C
ATOM   2905  CB  ARG B 356      18.147  70.837  23.244  1.00  0.00           C
ATOM   2906  CG  ARG B 356      17.630  72.228  22.920  1.00  0.00           C
ATOM   2907  CD  ARG B 356      18.106  73.196  23.994  1.00  0.00           C
ATOM   2908  NE  ARG B 356      19.567  73.325  24.007  1.00  0.00           N
ATOM   2909  CZ  ARG B 356      20.325  73.493  25.095  1.00  0.00           C
ATOM   2910  NH1 ARG B 356      19.795  73.545  26.318  1.00  0.00           N
ATOM   2911  NH2 ARG B 356      21.637  73.605  24.952  1.00  0.00           N
ATOM   2912  C   ARG B 356      18.597  70.008  20.922  1.00  0.00           C
ATOM   2913  O   ARG B 356      19.819  70.119  20.924  1.00  0.00           O
ATOM   2914  N   VAL B 357      17.857  70.074  19.825  1.00  0.00           N
ATOM   2915  CA  VAL B 357      18.412  70.210  18.497  1.00  0.00           C
ATOM   2916  CB  VAL B 357      17.890  69.106  17.557  1.00  0.00           C
ATOM   2917  CG1 VAL B 357      16.411  68.872  17.789  1.00  0.00           C
ATOM   2918  CG2 VAL B 357      18.131  69.467  16.098  1.00  0.00           C
ATOM   2919  C   VAL B 357      17.970  71.537  17.940  1.00  0.00           C
ATOM   2920  O   VAL B 357      16.807  71.923  18.101  1.00  0.00           O
ATOM   2921  N   ASN B 358      18.896  72.237  17.290  1.00  0.02           N
ATOM   2922  CA  ASN B 358      18.531  73.412  16.536  1.00  0.02           C
ATOM   2923  CB  ASN B 358      19.061  74.691  17.169  1.00  0.02           C
ATOM   2924  CG  ASN B 358      18.350  75.926  16.648  1.00  0.02           C
ATOM   2925  OD1 ASN B 358      17.249  75.842  16.092  1.00  0.02           O
ATOM   2926  ND2 ASN B 358      18.980  77.080  16.818  1.00  0.02           N
ATOM   2927  C   ASN B 358      18.937  73.328  15.087  1.00  0.02           C
ATOM   2928  O   ASN B 358      20.022  72.862  14.747  1.00  0.02           O
ATOM   2929  N   HIS B 359      18.025  73.793  14.248  1.00  0.86           N
ATOM   2930  CA  HIS B 359      18.199  73.822  12.817  1.00  0.86           C
ATOM   2931  ND1 HIS B 359      17.009  71.983   9.787  1.00  0.86           N
ATOM   2932  CG  HIS B 359      17.907  72.317  10.781  1.00  0.86           C
ATOM   2933  CB  HIS B 359      17.480  72.627  12.184  1.00  0.86           C
ATOM   2934  NE2 HIS B 359      18.952  71.936   8.886  1.00  0.86           N
ATOM   2935  CD2 HIS B 359      19.132  72.283  10.205  1.00  0.86           C
ATOM   2936  CE1 HIS B 359      17.662  71.757   8.660  1.00  0.86           C
ATOM   2937  C   HIS B 359      17.640  75.149  12.307  1.00  0.86           C
ATOM   2938  O   HIS B 359      16.966  75.889  13.041  1.00  0.86           O
ATOM   2939  N   VAL B 360      17.953  75.451  11.051  1.00  2.64           N
ATOM   2940  CA  VAL B 360      17.496  76.659  10.383  1.00  2.64           C
ATOM   2941  CB  VAL B 360      18.288  76.865   9.074  1.00  2.64           C
ATOM   2942  CG1 VAL B 360      17.981  75.755   8.051  1.00  2.64           C
ATOM   2943  CG2 VAL B 360      18.029  78.243   8.501  1.00  2.64           C
ATOM   2944  C   VAL B 360      15.974  76.651  10.123  1.00  2.64           C
ATOM   2945  O   VAL B 360      15.348  77.701   9.989  1.00  2.64           O
ATOM   2946  N   THR B 361      15.386  75.460  10.074  1.00  3.46           N
ATOM   2947  CA  THR B 361      13.995  75.297   9.664  1.00  3.46           C
ATOM   2948  CB  THR B 361      13.733  73.860   9.132  1.00  3.46           C
ATOM   2949  OG1 THR B 361      14.937  73.331   8.562  1.00  3.46           O
ATOM   2950  CG2 THR B 361      12.632  73.856   8.077  1.00  3.46           C
ATOM   2951  C   THR B 361      13.012  75.608  10.797  1.00  3.46           C
ATOM   2952  O   THR B 361      11.790  75.484  10.622  1.00  3.46           O
ATOM   2953  N   LEU B 362      13.524  76.008  11.958  1.00  0.64           N
ATOM   2954  CA  LEU B 362      12.637  76.198  13.100  1.00  0.64           C
ATOM   2955  CB  LEU B 362      12.421  74.883  13.872  1.00  0.64           C
ATOM   2956  CG  LEU B 362      13.437  74.142  14.760  1.00  0.64           C
ATOM   2957  CD1 LEU B 362      13.042  72.665  14.877  1.00  0.64           C
ATOM   2958  CD2 LEU B 362      14.868  74.242  14.284  1.00  0.64           C
ATOM   2959  C   LEU B 362      13.006  77.347  14.012  1.00  0.64           C
ATOM   2960  O   LEU B 362      14.146  77.467  14.491  1.00  0.64           O
ATOM   2961  N   SER B 363      11.991  78.184  14.221  1.00  0.13           N
ATOM   2962  CA  SER B 363      12.064  79.437  14.971  1.00  0.13           C
ATOM   2963  CB  SER B 363      10.647  80.018  15.153  1.00  0.13           C
ATOM   2964  OG  SER B 363       9.726  79.528  14.175  1.00  0.13           O
ATOM   2965  C   SER B 363      12.711  79.241  16.335  1.00  0.13           C
ATOM   2966  O   SER B 363      13.563  80.030  16.738  1.00  0.13           O
ATOM   2967  N   GLN B 364      12.304  78.167  17.016  1.00  0.00           N
ATOM   2968  CA  GLN B 364      12.702  77.855  18.385  1.00  0.00           C
ATOM   2969  CB  GLN B 364      11.432  77.763  19.254  1.00  0.00           C
ATOM   2970  CG  GLN B 364      10.827  76.344  19.570  1.00  0.00           C
ATOM   2971  CD  GLN B 364      10.550  75.402  18.356  1.00  0.00           C
ATOM   2972  OE1 GLN B 364      10.648  74.180  18.498  1.00  0.00           O
ATOM   2973  NE2 GLN B 364      10.204  75.967  17.186  1.00  0.00           N
ATOM   2974  C   GLN B 364      13.502  76.541  18.405  1.00  0.00           C
ATOM   2975  O   GLN B 364      13.202  75.641  17.624  1.00  0.00           O
ATOM   2976  N   PRO B 365      14.547  76.434  19.256  1.00  0.00           N
ATOM   2977  CA  PRO B 365      15.234  75.135  19.386  1.00  0.00           C
ATOM   2978  CD  PRO B 365      15.187  77.475  20.081  1.00  0.00           C
ATOM   2979  CB  PRO B 365      16.398  75.439  20.343  1.00  0.00           C
ATOM   2980  CG  PRO B 365      16.569  76.920  20.297  1.00  0.00           C
ATOM   2981  C   PRO B 365      14.317  74.076  19.984  1.00  0.00           C
ATOM   2982  O   PRO B 365      13.805  74.266  21.078  1.00  0.00           O
ATOM   2983  N   LYS B 366      14.103  72.977  19.263  1.00  0.00           N
ATOM   2984  CA  LYS B 366      13.196  71.898  19.709  1.00  0.00           C
ATOM   2985  CB  LYS B 366      12.807  70.981  18.539  1.00  0.00           C
ATOM   2986  CG  LYS B 366      11.366  71.145  18.027  1.00  0.00           C
ATOM   2987  CD  LYS B 366      10.422  70.046  18.533  1.00  0.00           C
ATOM   2988  CE  LYS B 366       9.913  70.313  19.942  1.00  0.00           C
ATOM   2989  NZ  LYS B 366       9.859  69.044  20.724  1.00  0.00           N
ATOM   2990  C   LYS B 366      13.772  71.055  20.843  1.00  0.00           C
ATOM   2991  O   LYS B 366      14.833  70.451  20.700  1.00  0.00           O
ATOM   2992  N   ILE B 367      13.071  71.007  21.968  1.00  0.00           N
ATOM   2993  CA  ILE B 367      13.541  70.214  23.092  1.00  0.00           C
ATOM   2994  CB  ILE B 367      13.651  71.042  24.381  1.00  0.00           C
ATOM   2995  CG1 ILE B 367      14.089  72.477  24.080  1.00  0.00           C
ATOM   2996  CG2 ILE B 367      14.599  70.353  25.352  1.00  0.00           C
ATOM   2997  CD1 ILE B 367      13.675  73.493  25.152  1.00  0.00           C
ATOM   2998  C   ILE B 367      12.616  69.029  23.341  1.00  0.00           C
ATOM   2999  O   ILE B 367      11.569  69.166  23.980  1.00  0.00           O
ATOM   3000  N   VAL B 368      13.008  67.861  22.846  1.00  0.00           N
ATOM   3001  CA  VAL B 368      12.212  66.656  23.061  1.00  0.00           C
ATOM   3002  CB  VAL B 368      11.966  65.878  21.743  1.00  0.00           C
ATOM   3003  CG1 VAL B 368      13.261  65.676  20.984  1.00  0.00           C
ATOM   3004  CG2 VAL B 368      11.257  64.549  22.006  1.00  0.00           C
ATOM   3005  C   VAL B 368      12.785  65.765  24.167  1.00  0.00           C
ATOM   3006  O   VAL B 368      13.940  65.332  24.102  1.00  0.00           O
ATOM   3007  N   LYS B 369      11.950  65.520  25.179  1.00  0.00           N
ATOM   3008  CA  LYS B 369      12.315  64.764  26.381  1.00  0.00           C
ATOM   3009  CB  LYS B 369      11.395  65.116  27.555  1.00  0.00           C
ATOM   3010  CG  LYS B 369      11.772  66.376  28.330  1.00  0.00           C
ATOM   3011  CD  LYS B 369      10.640  66.761  29.264  1.00  0.00           C
ATOM   3012  CE  LYS B 369       9.393  67.151  28.461  1.00  0.00           C
ATOM   3013  NZ  LYS B 369       8.123  66.620  29.054  1.00  0.00           N
ATOM   3014  C   LYS B 369      12.266  63.265  26.167  1.00  0.00           C
ATOM   3015  O   LYS B 369      11.455  62.754  25.387  1.00  0.00           O
ATOM   3016  N   TRP B 370      13.124  62.569  26.903  1.00  0.00           N
ATOM   3017  CA  TRP B 370      13.314  61.141  26.735  1.00  0.00           C
ATOM   3018  CB  TRP B 370      14.725  60.751  27.160  1.00  0.00           C
ATOM   3019  CG  TRP B 370      14.903  59.296  27.317  1.00  0.00           C
ATOM   3020  CD2 TRP B 370      15.308  58.617  28.498  1.00  0.00           C
ATOM   3021  CD1 TRP B 370      14.720  58.337  26.360  1.00  0.00           C
ATOM   3022  NE1 TRP B 370      14.987  57.097  26.875  1.00  0.00           N
ATOM   3023  CE2 TRP B 370      15.354  57.236  28.189  1.00  0.00           C
ATOM   3024  CE3 TRP B 370      15.641  59.037  29.795  1.00  0.00           C
ATOM   3025  CZ2 TRP B 370      15.715  56.262  29.137  1.00  0.00           C
ATOM   3026  CZ3 TRP B 370      16.003  58.076  30.736  1.00  0.00           C
ATOM   3027  CH2 TRP B 370      16.035  56.700  30.400  1.00  0.00           C
ATOM   3028  C   TRP B 370      12.290  60.319  27.500  1.00  0.00           C
ATOM   3029  O   TRP B 370      12.309  60.272  28.731  1.00  0.00           O
ATOM   3030  N   ASP B 371      11.407  59.666  26.752  1.00  0.60           N
ATOM   3031  CA  ASP B 371      10.440  58.756  27.328  1.00  0.60           C
ATOM   3032  CB  ASP B 371       9.175  58.724  26.479  1.00  0.60           C
ATOM   3033  CG  ASP B 371       8.033  58.006  27.159  1.00  0.60           C
ATOM   3034  OD1 ASP B 371       8.235  56.861  27.620  1.00  0.60           O
ATOM   3035  OD2 ASP B 371       6.924  58.582  27.222  1.00  0.60           O
ATOM   3036  C   ASP B 371      11.077  57.371  27.464  1.00  0.60           C
ATOM   3037  O   ASP B 371      11.661  56.846  26.516  1.00  0.60           O
ATOM   3038  N   ARG B 372      10.953  56.806  28.665  1.00  1.71           N
ATOM   3039  CA  ARG B 372      11.651  55.581  29.095  1.00  1.71           C
ATOM   3040  CB  ARG B 372      11.600  55.485  30.635  1.00  1.71           C
ATOM   3041  CG  ARG B 372      11.984  54.148  31.267  1.00  1.71           C
ATOM   3042  CD  ARG B 372      11.717  54.156  32.777  1.00  1.71           C
ATOM   3043  NE  ARG B 372      12.823  54.711  33.571  1.00  1.71           N
ATOM   3044  CZ  ARG B 372      12.888  55.959  34.048  1.00  1.71           C
ATOM   3045  NH1 ARG B 372      11.912  56.835  33.824  1.00  1.71           N
ATOM   3046  NH2 ARG B 372      13.943  56.341  34.760  1.00  1.71           N
ATOM   3047  C   ARG B 372      11.104  54.308  28.440  1.00  1.71           C
ATOM   3048  O   ARG B 372      11.845  53.336  28.246  1.00  1.71           O
ATOM   3049  N   ASP B 373       9.811  54.316  28.113  1.00 11.49           N
ATOM   3050  CA  ASP B 373       9.177  53.198  27.400  1.00 11.49           C
ATOM   3051  CB  ASP B 373       7.805  52.879  28.004  1.00 11.49           C
ATOM   3052  CG  ASP B 373       7.902  52.341  29.421  1.00 11.49           C
ATOM   3053  OD1 ASP B 373       8.686  51.395  29.673  1.00 11.49           O
ATOM   3054  OD2 ASP B 373       7.188  52.873  30.291  1.00 11.49           O
ATOM   3055  C   ASP B 373       9.051  53.496  25.904  1.00 11.49           C
ATOM   3056  O   ASP B 373       8.320  52.806  25.184  1.00 11.49           O
ATOM   3057  N   MET B 374       9.799  54.516  25.463  1.00  4.39           N
ATOM   3058  CA  MET B 374       9.743  55.089  24.117  1.00  4.39           C
ATOM   3059  CB  MET B 374       9.020  56.433  24.191  1.00  4.39           C
ATOM   3060  CG  MET B 374       8.289  56.886  22.949  1.00  4.39           C
ATOM   3061  SD  MET B 374       6.528  56.546  23.080  1.00  4.39           S
ATOM   3062  CE  MET B 374       5.819  57.818  22.023  1.00  4.39           C
ATOM   3063  C   MET B 374      11.171  55.325  23.610  1.00  4.39           C
ATOM   3064  O   MET B 374      11.595  54.878  22.544  1.00  4.39           O
ATOM   3065  OXT MET B 374      11.971  55.979  24.279  1.00  4.39           O
ATOM   3067  N   ARG C 375      36.344  50.240  -2.154  1.00  0.00           N
ATOM   3068  CA  ARG C 375      37.210  51.170  -2.932  1.00  0.00           C
ATOM   3069  CB  ARG C 375      38.157  50.373  -3.842  1.00  0.00           C
ATOM   3070  CG  ARG C 375      38.680  51.119  -5.053  1.00  0.00           C
ATOM   3071  CD  ARG C 375      40.027  50.606  -5.466  1.00  0.00           C
ATOM   3072  NE  ARG C 375      41.068  51.188  -4.634  1.00  0.00           N
ATOM   3073  CZ  ARG C 375      42.219  50.587  -4.356  1.00  0.00           C
ATOM   3074  NH1 ARG C 375      42.467  49.381  -4.844  1.00  0.00           N
ATOM   3075  NH2 ARG C 375      43.121  51.186  -3.586  1.00  0.00           N
ATOM   3076  C   ARG C 375      36.392  52.229  -3.704  1.00  0.00           C
ATOM   3077  O   ARG C 375      35.475  51.901  -4.466  1.00  0.00           O
ATOM   3078  N   ILE C 376      36.732  53.498  -3.480  1.00  0.00           N
ATOM   3079  CA  ILE C 376      36.053  54.625  -4.118  1.00  0.00           C
ATOM   3080  CB  ILE C 376      36.280  55.945  -3.337  1.00  0.00           C
ATOM   3081  CG1 ILE C 376      35.158  56.931  -3.635  1.00  0.00           C
ATOM   3082  CG2 ILE C 376      37.649  56.528  -3.621  1.00  0.00           C
ATOM   3083  CD1 ILE C 376      35.069  58.060  -2.661  1.00  0.00           C
ATOM   3084  C   ILE C 376      36.488  54.754  -5.573  1.00  0.00           C
ATOM   3085  O   ILE C 376      37.600  54.359  -5.921  1.00  0.00           O
ATOM   3086  N   ILE C 377      35.593  55.279  -6.413  1.00  0.00           N
ATOM   3087  CA  ILE C 377      35.873  55.482  -7.842  1.00  0.00           C
ATOM   3088  CB  ILE C 377      34.582  55.685  -8.681  1.00  0.00           C
ATOM   3089  CG1 ILE C 377      34.935  56.157 -10.103  1.00  0.00           C
ATOM   3090  CG2 ILE C 377      33.618  56.642  -7.974  1.00  0.00           C
ATOM   3091  CD1 ILE C 377      33.913  55.820 -11.165  1.00  0.00           C
ATOM   3092  C   ILE C 377      36.831  56.644  -8.042  1.00  0.00           C
ATOM   3093  O   ILE C 377      36.598  57.722  -7.504  1.00  0.00           O
ATOM   3094  N   PRO C 378      37.909  56.421  -8.817  1.00  0.00           N
ATOM   3095  CA  PRO C 378      39.016  57.353  -8.941  1.00  0.00           C
ATOM   3096  CD  PRO C 378      38.154  55.227  -9.636  1.00  0.00           C
ATOM   3097  CB  PRO C 378      39.920  56.668  -9.980  1.00  0.00           C
ATOM   3098  CG  PRO C 378      39.049  55.747 -10.692  1.00  0.00           C
ATOM   3099  C   PRO C 378      38.630  58.783  -9.379  1.00  0.00           C
ATOM   3100  O   PRO C 378      38.722  59.739  -8.586  1.00  0.00           O
ATOM   3101  N   ARG C 379      38.212  58.930 -10.628  1.00  0.00           N
ATOM   3102  CA  ARG C 379      37.877  60.243 -11.144  1.00  0.00           C
ATOM   3103  CB  ARG C 379      38.000  60.234 -12.679  1.00  0.00           C
ATOM   3104  CG  ARG C 379      37.476  61.462 -13.401  1.00  0.00           C
ATOM   3105  CD  ARG C 379      37.686  61.343 -14.920  1.00  0.00           C
ATOM   3106  NE  ARG C 379      36.596  61.964 -15.677  1.00  0.00           N
ATOM   3107  CZ  ARG C 379      36.316  63.269 -15.676  1.00  0.00           C
ATOM   3108  NH1 ARG C 379      37.041  64.129 -14.953  1.00  0.00           N
ATOM   3109  NH2 ARG C 379      35.296  63.720 -16.397  1.00  0.00           N
ATOM   3110  C   ARG C 379      36.486  60.654 -10.630  1.00  0.00           C
ATOM   3111  O   ARG C 379      35.689  59.818 -10.217  1.00  0.00           O
ATOM   3112  N   HIS C 380      36.231  61.952 -10.597  1.00  0.00           N
ATOM   3113  CA  HIS C 380      34.907  62.475 -10.338  1.00  0.00           C
ATOM   3114  ND1 HIS C 380      32.727  62.469  -8.272  1.00  0.00           N
ATOM   3115  CG  HIS C 380      33.597  63.520  -8.459  1.00  0.00           C
ATOM   3116  CB  HIS C 380      34.930  63.354  -9.108  1.00  0.00           C
ATOM   3117  NE2 HIS C 380      31.785  64.198  -7.423  1.00  0.00           N
ATOM   3118  CD2 HIS C 380      33.002  64.606  -7.911  1.00  0.00           C
ATOM   3119  CE1 HIS C 380      31.646  62.903  -7.648  1.00  0.00           C
ATOM   3120  C   HIS C 380      34.581  63.311 -11.556  1.00  0.00           C
ATOM   3121  O   HIS C 380      35.495  63.867 -12.195  1.00  0.00           O
ATOM   3122  N   LEU C 381      33.298  63.402 -11.899  1.00  0.00           N
ATOM   3123  CA  LEU C 381      32.921  64.123 -13.121  1.00  0.00           C
ATOM   3124  CB  LEU C 381      31.925  63.319 -13.989  1.00  0.00           C
ATOM   3125  CG  LEU C 381      30.572  62.672 -13.620  1.00  0.00           C
ATOM   3126  CD1 LEU C 381      30.626  61.752 -12.426  1.00  0.00           C
ATOM   3127  CD2 LEU C 381      29.458  63.689 -13.466  1.00  0.00           C
ATOM   3128  C   LEU C 381      32.518  65.596 -12.907  1.00  0.00           C
ATOM   3129  O   LEU C 381      31.918  65.945 -11.884  1.00  0.00           O
ATOM   3130  N   GLN C 382      32.889  66.442 -13.877  1.00  0.00           N
ATOM   3131  CA  GLN C 382      32.735  67.900 -13.803  1.00  0.00           C
ATOM   3132  CB  GLN C 382      33.885  68.593 -14.502  1.00  0.00           C
ATOM   3133  CG  GLN C 382      35.233  68.134 -14.085  1.00  0.00           C
ATOM   3134  CD  GLN C 382      36.288  68.789 -14.908  1.00  0.00           C
ATOM   3135  OE1 GLN C 382      36.980  69.686 -14.439  1.00  0.00           O
ATOM   3136  NE2 GLN C 382      36.403  68.375 -16.165  1.00  0.00           N
ATOM   3137  C   GLN C 382      31.474  68.369 -14.472  1.00  0.00           C
ATOM   3138  O   GLN C 382      31.331  68.241 -15.685  1.00  0.00           O
ATOM   3139  N   LEU C 383      30.584  68.942 -13.676  1.00  0.00           N
ATOM   3140  CA  LEU C 383      29.298  69.435 -14.147  1.00  0.00           C
ATOM   3141  CB  LEU C 383      28.328  69.540 -12.970  1.00  0.00           C
ATOM   3142  CG  LEU C 383      27.958  68.340 -12.097  1.00  0.00           C
ATOM   3143  CD1 LEU C 383      28.895  67.171 -12.256  1.00  0.00           C
ATOM   3144  CD2 LEU C 383      27.911  68.769 -10.648  1.00  0.00           C
ATOM   3145  C   LEU C 383      29.454  70.812 -14.801  1.00  0.00           C
ATOM   3146  O   LEU C 383      28.562  71.343 -15.470  1.00  0.00           O
ATOM   3147  OXT LEU C 383      30.494  71.456 -14.669  1.00  0.00           O
ATOM   3149  N   GLY D 384      78.365  85.930  -0.840  1.00  1.78           N
ATOM   3150  CA  GLY D 384      77.333  85.540   0.169  1.00  1.78           C
ATOM   3151  C   GLY D 384      75.931  86.007  -0.190  1.00  1.78           C
ATOM   3152  O   GLY D 384      75.360  86.877   0.494  1.00  1.78           O
ATOM   3153  N   SER D 385      75.380  85.427  -1.264  1.00  1.80           N
ATOM   3154  CA  SER D 385      74.007  85.713  -1.721  1.00  1.80           C
ATOM   3155  CB  SER D 385      73.920  85.682  -3.258  1.00  1.80           C
ATOM   3156  OG  SER D 385      73.798  84.366  -3.780  1.00  1.80           O
ATOM   3157  C   SER D 385      72.968  84.759  -1.098  1.00  1.80           C
ATOM   3158  O   SER D 385      73.312  83.652  -0.620  1.00  1.80           O
ATOM   3159  N   HIS D 386      71.707  85.199  -1.100  1.00  0.33           N
ATOM   3160  CA  HIS D 386      70.584  84.379  -0.616  1.00  0.33           C
ATOM   3161  ND1 HIS D 386      69.084  87.591   0.354  1.00  0.33           N
ATOM   3162  CG  HIS D 386      69.408  86.272   0.590  1.00  0.33           C
ATOM   3163  CB  HIS D 386      69.317  85.219  -0.466  1.00  0.33           C
ATOM   3164  NE2 HIS D 386      69.674  87.468   2.410  1.00  0.33           N
ATOM   3165  CD2 HIS D 386      69.783  86.202   1.889  1.00  0.33           C
ATOM   3166  CE1 HIS D 386      69.250  88.289   1.463  1.00  0.33           C
ATOM   3167  C   HIS D 386      70.294  83.176  -1.518  1.00  0.33           C
ATOM   3168  O   HIS D 386      70.460  83.247  -2.736  1.00  0.33           O
ATOM   3169  N   SER D 387      69.843  82.085  -0.904  1.00  0.00           N
ATOM   3170  CA  SER D 387      69.649  80.815  -1.601  1.00  0.00           C
ATOM   3171  CB  SER D 387      70.857  79.902  -1.369  1.00  0.00           C
ATOM   3172  OG  SER D 387      72.036  80.469  -1.917  1.00  0.00           O
ATOM   3173  C   SER D 387      68.400  80.080  -1.152  1.00  0.00           C
ATOM   3174  O   SER D 387      68.071  80.061   0.033  1.00  0.00           O
ATOM   3175  N   MET D 388      67.717  79.461  -2.104  1.00  0.00           N
ATOM   3176  CA  MET D 388      66.671  78.506  -1.776  1.00  0.00           C
ATOM   3177  CB  MET D 388      65.347  78.930  -2.384  1.00  0.00           C
ATOM   3178  CG  MET D 388      64.163  78.183  -1.844  1.00  0.00           C
ATOM   3179  SD  MET D 388      62.650  79.032  -2.292  1.00  0.00           S
ATOM   3180  CE  MET D 388      62.466  78.566  -4.006  1.00  0.00           C
ATOM   3181  C   MET D 388      67.065  77.095  -2.232  1.00  0.00           C
ATOM   3182  O   MET D 388      67.578  76.911  -3.342  1.00  0.00           O
ATOM   3183  N   ARG D 389      66.839  76.116  -1.354  1.00  0.00           N
ATOM   3184  CA  ARG D 389      67.208  74.720  -1.606  1.00  0.00           C
ATOM   3185  CB  ARG D 389      68.526  74.346  -0.904  1.00  0.00           C
ATOM   3186  CG  ARG D 389      69.678  75.321  -1.123  1.00  0.00           C
ATOM   3187  CD  ARG D 389      70.324  75.144  -2.503  1.00  0.00           C
ATOM   3188  NE  ARG D 389      71.098  76.307  -2.975  1.00  0.00           N
ATOM   3189  CZ  ARG D 389      72.189  76.811  -2.376  1.00  0.00           C
ATOM   3190  NH1 ARG D 389      72.661  76.295  -1.229  1.00  0.00           N
ATOM   3191  NH2 ARG D 389      72.819  77.847  -2.929  1.00  0.00           N
ATOM   3192  C   ARG D 389      66.127  73.771  -1.120  1.00  0.00           C
ATOM   3193  O   ARG D 389      65.681  73.859   0.031  1.00  0.00           O
ATOM   3194  N   TYR D 390      65.704  72.868  -2.002  1.00  0.00           N
ATOM   3195  CA  TYR D 390      64.887  71.737  -1.593  1.00  0.00           C
ATOM   3196  CB  TYR D 390      63.616  71.624  -2.415  1.00  0.00           C
ATOM   3197  CG  TYR D 390      62.576  72.629  -2.021  1.00  0.00           C
ATOM   3198  CD1 TYR D 390      61.762  72.418  -0.915  1.00  0.00           C
ATOM   3199  CD2 TYR D 390      62.410  73.810  -2.751  1.00  0.00           C
ATOM   3200  CE1 TYR D 390      60.799  73.353  -0.558  1.00  0.00           C
ATOM   3201  CE2 TYR D 390      61.452  74.752  -2.403  1.00  0.00           C
ATOM   3202  CZ  TYR D 390      60.653  74.512  -1.314  1.00  0.00           C
ATOM   3203  OH  TYR D 390      59.709  75.437  -0.967  1.00  0.00           O
ATOM   3204  C   TYR D 390      65.705  70.467  -1.662  1.00  0.00           C
ATOM   3205  O   TYR D 390      66.329  70.153  -2.683  1.00  0.00           O
ATOM   3206  N   PHE D 391      65.700  69.769  -0.535  1.00  0.00           N
ATOM   3207  CA  PHE D 391      66.504  68.596  -0.308  1.00  0.00           C
ATOM   3208  CB  PHE D 391      67.365  68.788   0.940  1.00  0.00           C
ATOM   3209  CG  PHE D 391      68.602  69.647   0.734  1.00  0.00           C
ATOM   3210  CD1 PHE D 391      69.362  69.564  -0.437  1.00  0.00           C
ATOM   3211  CD2 PHE D 391      69.027  70.512   1.737  1.00  0.00           C
ATOM   3212  CE1 PHE D 391      70.512  70.336  -0.604  1.00  0.00           C
ATOM   3213  CE2 PHE D 391      70.170  71.275   1.575  1.00  0.00           C
ATOM   3214  CZ  PHE D 391      70.913  71.185   0.398  1.00  0.00           C
ATOM   3215  C   PHE D 391      65.569  67.432  -0.078  1.00  0.00           C
ATOM   3216  O   PHE D 391      64.609  67.525   0.680  1.00  0.00           O
ATOM   3217  N   SER D 392      65.854  66.326  -0.737  1.00  0.00           N
ATOM   3218  CA  SER D 392      64.997  65.177  -0.653  1.00  0.00           C
ATOM   3219  CB  SER D 392      64.133  65.100  -1.902  1.00  0.00           C
ATOM   3220  OG  SER D 392      63.194  64.055  -1.802  1.00  0.00           O
ATOM   3221  C   SER D 392      65.864  63.952  -0.552  1.00  0.00           C
ATOM   3222  O   SER D 392      66.952  63.914  -1.121  1.00  0.00           O
ATOM   3223  N   ALA D 393      65.387  62.955   0.186  1.00  0.00           N
ATOM   3224  CA  ALA D 393      66.066  61.669   0.256  1.00  0.00           C
ATOM   3225  CB  ALA D 393      67.019  61.630   1.422  1.00  0.00           C
ATOM   3226  C   ALA D 393      65.081  60.515   0.330  1.00  0.00           C
ATOM   3227  O   ALA D 393      64.072  60.579   1.040  1.00  0.00           O
ATOM   3228  N   ALA D 394      65.388  59.469  -0.433  1.00  0.00           N
ATOM   3229  CA  ALA D 394      64.625  58.225  -0.440  1.00  0.00           C
ATOM   3230  CB  ALA D 394      64.031  57.990  -1.806  1.00  0.00           C
ATOM   3231  C   ALA D 394      65.546  57.074  -0.059  1.00  0.00           C
ATOM   3232  O   ALA D 394      66.547  56.847  -0.722  1.00  0.00           O
ATOM   3233  N   VAL D 395      65.226  56.378   1.028  1.00  0.14           N
ATOM   3234  CA  VAL D 395      65.998  55.222   1.470  1.00  0.14           C
ATOM   3235  CB  VAL D 395      66.648  55.433   2.870  1.00  0.14           C
ATOM   3236  CG1 VAL D 395      67.483  54.236   3.274  1.00  0.14           C
ATOM   3237  CG2 VAL D 395      67.509  56.680   2.898  1.00  0.14           C
ATOM   3238  C   VAL D 395      65.042  54.042   1.509  1.00  0.14           C
ATOM   3239  O   VAL D 395      64.037  54.084   2.209  1.00  0.14           O
ATOM   3240  N   SER D 396      65.332  53.002   0.730  1.00  0.00           N
ATOM   3241  CA  SER D 396      64.485  51.810   0.722  1.00  0.00           C
ATOM   3242  CB  SER D 396      64.632  51.017  -0.564  1.00  0.00           C
ATOM   3243  OG  SER D 396      65.946  50.522  -0.690  1.00  0.00           O
ATOM   3244  C   SER D 396      64.857  50.938   1.881  1.00  0.00           C
ATOM   3245  O   SER D 396      66.032  50.730   2.166  1.00  0.00           O
ATOM   3246  N   ARG D 397      63.842  50.434   2.553  1.00  0.00           N
ATOM   3247  CA  ARG D 397      64.055  49.594   3.697  1.00  0.00           C
ATOM   3248  CB  ARG D 397      63.401  50.197   4.941  1.00  0.00           C
ATOM   3249  CG  ARG D 397      62.151  51.031   4.658  1.00  0.00           C
ATOM   3250  CD  ARG D 397      61.746  51.841   5.876  1.00  0.00           C
ATOM   3251  NE  ARG D 397      60.466  52.521   5.689  1.00  0.00           N
ATOM   3252  CZ  ARG D 397      59.983  53.434   6.526  1.00  0.00           C
ATOM   3253  NH1 ARG D 397      60.671  53.776   7.607  1.00  0.00           N
ATOM   3254  NH2 ARG D 397      58.815  54.013   6.282  1.00  0.00           N
ATOM   3255  C   ARG D 397      63.511  48.228   3.332  1.00  0.00           C
ATOM   3256  O   ARG D 397      62.327  47.952   3.544  1.00  0.00           O
ATOM   3257  N   PRO D 398      64.385  47.378   2.750  1.00  0.00           N
ATOM   3258  CA  PRO D 398      64.005  46.094   2.165  1.00  0.00           C
ATOM   3259  CD  PRO D 398      65.838  47.587   2.638  1.00  0.00           C
ATOM   3260  CB  PRO D 398      65.306  45.605   1.508  1.00  0.00           C
ATOM   3261  CG  PRO D 398      66.170  46.813   1.422  1.00  0.00           C
ATOM   3262  C   PRO D 398      63.558  45.140   3.253  1.00  0.00           C
ATOM   3263  O   PRO D 398      64.185  45.068   4.309  1.00  0.00           O
ATOM   3264  N   GLY D 399      62.462  44.438   3.007  1.00  0.00           N
ATOM   3265  CA  GLY D 399      61.854  43.644   4.052  1.00  0.00           C
ATOM   3266  C   GLY D 399      60.746  44.411   4.745  1.00  0.00           C
ATOM   3267  O   GLY D 399      59.673  43.846   4.976  1.00  0.00           O
ATOM   3268  N   ARG D 400      61.005  45.688   5.077  1.00  0.00           N
ATOM   3269  CA  ARG D 400      59.994  46.608   5.670  1.00  0.00           C
ATOM   3270  CB  ARG D 400      60.681  47.876   6.220  1.00  0.00           C
ATOM   3271  CG  ARG D 400      59.792  48.875   7.000  1.00  0.00           C
ATOM   3272  CD  ARG D 400      59.808  48.663   8.529  1.00  0.00           C
ATOM   3273  NE  ARG D 400      59.405  49.869   9.278  1.00  0.00           N
ATOM   3274  CZ  ARG D 400      60.246  50.710   9.895  1.00  0.00           C
ATOM   3275  NH1 ARG D 400      61.562  50.502   9.880  1.00  0.00           N
ATOM   3276  NH2 ARG D 400      59.776  51.769  10.543  1.00  0.00           N
ATOM   3277  C   ARG D 400      58.828  46.957   4.687  1.00  0.00           C
ATOM   3278  O   ARG D 400      58.250  46.057   4.030  1.00  0.00           O
ATOM   3279  N   GLY D 401      58.474  48.242   4.589  1.00  0.00           N
ATOM   3280  CA  GLY D 401      57.363  48.638   3.731  1.00  0.00           C
ATOM   3281  C   GLY D 401      57.863  49.473   2.576  1.00  0.00           C
ATOM   3282  O   GLY D 401      58.988  49.271   2.104  1.00  0.00           O
ATOM   3283  N   GLU D 402      57.029  50.412   2.126  1.00  0.00           N
ATOM   3284  CA  GLU D 402      57.447  51.414   1.158  1.00  0.00           C
ATOM   3285  CB  GLU D 402      56.287  52.368   0.833  1.00  0.00           C
ATOM   3286  CG  GLU D 402      55.143  51.731   0.025  1.00  0.00           C
ATOM   3287  CD  GLU D 402      55.564  51.275  -1.391  1.00  0.00           C
ATOM   3288  OE1 GLU D 402      55.890  52.157  -2.225  1.00  0.00           O
ATOM   3289  OE2 GLU D 402      55.558  50.038  -1.669  1.00  0.00           O
ATOM   3290  C   GLU D 402      58.657  52.187   1.696  1.00  0.00           C
ATOM   3291  O   GLU D 402      58.793  52.363   2.917  1.00  0.00           O
ATOM   3292  N   PRO D 403      59.558  52.618   0.788  1.00  0.00           N
ATOM   3293  CA  PRO D 403      60.734  53.440   1.123  1.00  0.00           C
ATOM   3294  CD  PRO D 403      59.510  52.306  -0.654  1.00  0.00           C
ATOM   3295  CB  PRO D 403      61.327  53.782  -0.253  1.00  0.00           C
ATOM   3296  CG  PRO D 403      60.873  52.704  -1.142  1.00  0.00           C
ATOM   3297  C   PRO D 403      60.398  54.734   1.882  1.00  0.00           C
ATOM   3298  O   PRO D 403      59.360  55.354   1.627  1.00  0.00           O
ATOM   3299  N   ARG D 404      61.279  55.126   2.799  1.00  0.00           N
ATOM   3300  CA  ARG D 404      61.132  56.368   3.547  1.00  0.00           C
ATOM   3301  CB  ARG D 404      62.054  56.371   4.782  1.00  0.00           C
ATOM   3302  CG  ARG D 404      61.997  57.647   5.637  1.00  0.00           C
ATOM   3303  CD  ARG D 404      62.931  57.600   6.852  1.00  0.00           C
ATOM   3304  NE  ARG D 404      63.015  58.902   7.521  1.00  0.00           N
ATOM   3305  CZ  ARG D 404      62.527  59.181   8.725  1.00  0.00           C
ATOM   3306  NH1 ARG D 404      61.905  58.257   9.443  1.00  0.00           N
ATOM   3307  NH2 ARG D 404      62.668  60.397   9.216  1.00  0.00           N
ATOM   3308  C   ARG D 404      61.441  57.562   2.644  1.00  0.00           C
ATOM   3309  O   ARG D 404      62.374  57.530   1.844  1.00  0.00           O
ATOM   3310  N   PHE D 405      60.645  58.616   2.778  1.00  0.00           N
ATOM   3311  CA  PHE D 405      60.867  59.835   2.032  1.00  0.00           C
ATOM   3312  CB  PHE D 405      59.886  59.932   0.866  1.00  0.00           C
ATOM   3313  CG  PHE D 405      60.312  60.882  -0.198  1.00  0.00           C
ATOM   3314  CD1 PHE D 405      61.315  60.535  -1.087  1.00  0.00           C
ATOM   3315  CD2 PHE D 405      59.721  62.123  -0.306  1.00  0.00           C
ATOM   3316  CE1 PHE D 405      61.717  61.401  -2.070  1.00  0.00           C
ATOM   3317  CE2 PHE D 405      60.119  63.005  -1.290  1.00  0.00           C
ATOM   3318  CZ  PHE D 405      61.115  62.640  -2.178  1.00  0.00           C
ATOM   3319  C   PHE D 405      60.770  61.069   2.933  1.00  0.00           C
ATOM   3320  O   PHE D 405      59.740  61.337   3.575  1.00  0.00           O
ATOM   3321  N   ILE D 406      61.878  61.804   2.966  1.00  0.00           N
ATOM   3322  CA  ILE D 406      61.976  63.101   3.624  1.00  0.00           C
ATOM   3323  CB  ILE D 406      63.039  63.087   4.771  1.00  0.00           C
ATOM   3324  CG1 ILE D 406      64.405  62.573   4.272  1.00  0.00           C
ATOM   3325  CG2 ILE D 406      62.526  62.272   5.982  1.00  0.00           C
ATOM   3326  CD1 ILE D 406      65.528  62.657   5.289  1.00  0.00           C
ATOM   3327  C   ILE D 406      62.324  64.177   2.598  1.00  0.00           C
ATOM   3328  O   ILE D 406      63.318  64.067   1.872  1.00  0.00           O
ATOM   3329  N   ALA D 407      61.486  65.198   2.514  1.00  0.00           N
ATOM   3330  CA  ALA D 407      61.816  66.387   1.739  1.00  0.00           C
ATOM   3331  CB  ALA D 407      60.799  66.609   0.649  1.00  0.00           C
ATOM   3332  C   ALA D 407      61.869  67.579   2.687  1.00  0.00           C
ATOM   3333  O   ALA D 407      61.150  67.597   3.687  1.00  0.00           O
ATOM   3334  N   MET D 408      62.744  68.544   2.403  1.00  0.00           N
ATOM   3335  CA  MET D 408      62.841  69.777   3.201  1.00  0.00           C
ATOM   3336  CB  MET D 408      63.660  69.592   4.489  1.00  0.00           C
ATOM   3337  CG  MET D 408      64.969  68.823   4.365  1.00  0.00           C
ATOM   3338  SD  MET D 408      64.729  67.049   4.127  1.00  0.00           S
ATOM   3339  CE  MET D 408      63.753  66.614   5.557  1.00  0.00           C
ATOM   3340  C   MET D 408      63.376  70.961   2.423  1.00  0.00           C
ATOM   3341  O   MET D 408      64.160  70.805   1.495  1.00  0.00           O
ATOM   3342  N   GLY D 409      62.942  72.149   2.824  1.00  0.00           N
ATOM   3343  CA  GLY D 409      63.333  73.380   2.166  1.00  0.00           C
ATOM   3344  C   GLY D 409      64.148  74.277   3.069  1.00  0.00           C
ATOM   3345  O   GLY D 409      63.904  74.354   4.274  1.00  0.00           O
ATOM   3346  N   TYR D 410      65.118  74.961   2.470  1.00  0.00           N
ATOM   3347  CA  TYR D 410      65.938  75.926   3.183  1.00  0.00           C
ATOM   3348  CB  TYR D 410      67.358  75.394   3.349  1.00  0.00           C
ATOM   3349  CG  TYR D 410      67.443  74.177   4.204  1.00  0.00           C
ATOM   3350  CD1 TYR D 410      67.260  72.918   3.655  1.00  0.00           C
ATOM   3351  CD2 TYR D 410      67.709  74.277   5.560  1.00  0.00           C
ATOM   3352  CE1 TYR D 410      67.331  71.774   4.438  1.00  0.00           C
ATOM   3353  CE2 TYR D 410      67.789  73.140   6.358  1.00  0.00           C
ATOM   3354  CZ  TYR D 410      67.595  71.891   5.787  1.00  0.00           C
ATOM   3355  OH  TYR D 410      67.654  70.752   6.550  1.00  0.00           O
ATOM   3356  C   TYR D 410      65.997  77.252   2.447  1.00  0.00           C
ATOM   3357  O   TYR D 410      66.321  77.295   1.260  1.00  0.00           O
ATOM   3358  N   VAL D 411      65.671  78.329   3.150  1.00  0.00           N
ATOM   3359  CA  VAL D 411      66.079  79.647   2.706  1.00  0.00           C
ATOM   3360  CB  VAL D 411      65.042  80.730   3.017  1.00  0.00           C
ATOM   3361  CG1 VAL D 411      65.616  82.085   2.702  1.00  0.00           C
ATOM   3362  CG2 VAL D 411      63.766  80.507   2.220  1.00  0.00           C
ATOM   3363  C   VAL D 411      67.343  79.923   3.481  1.00  0.00           C
ATOM   3364  O   VAL D 411      67.334  79.857   4.708  1.00  0.00           O
ATOM   3365  N   ASP D 412      68.426  80.212   2.767  1.00  0.00           N
ATOM   3366  CA  ASP D 412      69.763  80.342   3.365  1.00  0.00           C
ATOM   3367  CB  ASP D 412      69.970  81.719   4.027  1.00  0.00           C
ATOM   3368  CG  ASP D 412      70.121  82.861   3.012  1.00  0.00           C
ATOM   3369  OD1 ASP D 412      70.627  82.633   1.886  1.00  0.00           O
ATOM   3370  OD2 ASP D 412      69.751  83.999   3.363  1.00  0.00           O
ATOM   3371  C   ASP D 412      70.045  79.176   4.326  1.00  0.00           C
ATOM   3372  O   ASP D 412      70.028  78.023   3.891  1.00  0.00           O
ATOM   3373  N   ASP D 413      70.276  79.458   5.614  1.00  0.00           N
ATOM   3374  CA  ASP D 413      70.599  78.407   6.601  1.00  0.00           C
ATOM   3375  CB  ASP D 413      71.805  78.808   7.437  1.00  0.00           C
ATOM   3376  CG  ASP D 413      73.047  79.004   6.606  1.00  0.00           C
ATOM   3377  OD1 ASP D 413      73.293  78.223   5.661  1.00  0.00           O
ATOM   3378  OD2 ASP D 413      73.786  79.959   6.897  1.00  0.00           O
ATOM   3379  C   ASP D 413      69.435  78.084   7.519  1.00  0.00           C
ATOM   3380  O   ASP D 413      69.612  77.735   8.687  1.00  0.00           O
ATOM   3381  N   THR D 414      68.235  78.199   6.976  1.00  0.00           N
ATOM   3382  CA  THR D 414      67.045  78.081   7.783  1.00  0.00           C
ATOM   3383  CB  THR D 414      66.433  79.439   8.066  1.00  0.00           C
ATOM   3384  OG1 THR D 414      67.436  80.301   8.619  1.00  0.00           O
ATOM   3385  CG2 THR D 414      65.311  79.276   9.051  1.00  0.00           C
ATOM   3386  C   THR D 414      66.021  77.196   7.116  1.00  0.00           C
ATOM   3387  O   THR D 414      65.447  77.532   6.067  1.00  0.00           O
ATOM   3388  N   GLN D 415      65.811  76.049   7.743  1.00  0.00           N
ATOM   3389  CA  GLN D 415      64.840  75.104   7.276  1.00  0.00           C
ATOM   3390  CB  GLN D 415      65.007  73.786   8.021  1.00  0.00           C
ATOM   3391  CG  GLN D 415      64.332  72.619   7.349  1.00  0.00           C
ATOM   3392  CD  GLN D 415      64.525  71.347   8.112  1.00  0.00           C
ATOM   3393  OE1 GLN D 415      65.157  70.406   7.628  1.00  0.00           O
ATOM   3394  NE2 GLN D 415      63.993  71.307   9.323  1.00  0.00           N
ATOM   3395  C   GLN D 415      63.494  75.715   7.559  1.00  0.00           C
ATOM   3396  O   GLN D 415      63.210  76.090   8.689  1.00  0.00           O
ATOM   3397  N   PHE D 416      62.676  75.848   6.525  1.00  0.00           N
ATOM   3398  CA  PHE D 416      61.357  76.443   6.703  1.00  0.00           C
ATOM   3399  CB  PHE D 416      61.202  77.686   5.837  1.00  0.00           C
ATOM   3400  CG  PHE D 416      61.231  77.424   4.366  1.00  0.00           C
ATOM   3401  CD1 PHE D 416      62.438  77.395   3.676  1.00  0.00           C
ATOM   3402  CD2 PHE D 416      60.045  77.261   3.655  1.00  0.00           C
ATOM   3403  CE1 PHE D 416      62.462  77.192   2.300  1.00  0.00           C
ATOM   3404  CE2 PHE D 416      60.060  77.049   2.275  1.00  0.00           C
ATOM   3405  CZ  PHE D 416      61.269  77.021   1.599  1.00  0.00           C
ATOM   3406  C   PHE D 416      60.182  75.512   6.479  1.00  0.00           C
ATOM   3407  O   PHE D 416      59.044  75.901   6.737  1.00  0.00           O
ATOM   3408  N   VAL D 417      60.464  74.292   6.012  1.00  0.00           N
ATOM   3409  CA  VAL D 417      59.425  73.325   5.657  1.00  0.00           C
ATOM   3410  CB  VAL D 417      58.759  73.738   4.323  1.00  0.00           C
ATOM   3411  CG1 VAL D 417      59.673  73.475   3.144  1.00  0.00           C
ATOM   3412  CG2 VAL D 417      57.412  73.086   4.162  1.00  0.00           C
ATOM   3413  C   VAL D 417      59.964  71.880   5.631  1.00  0.00           C
ATOM   3414  O   VAL D 417      61.145  71.662   5.351  1.00  0.00           O
ATOM   3415  N   ARG D 418      59.111  70.905   5.961  1.00  0.00           N
ATOM   3416  CA  ARG D 418      59.537  69.496   6.001  1.00  0.00           C
ATOM   3417  CB  ARG D 418      60.234  69.163   7.314  1.00  0.00           C
ATOM   3418  CG  ARG D 418      61.460  68.347   7.089  1.00  0.00           C
ATOM   3419  CD  ARG D 418      62.112  67.968   8.376  1.00  0.00           C
ATOM   3420  NE  ARG D 418      61.478  66.786   8.948  1.00  0.00           N
ATOM   3421  CZ  ARG D 418      61.967  65.551   8.875  1.00  0.00           C
ATOM   3422  NH1 ARG D 418      63.127  65.317   8.254  1.00  0.00           N
ATOM   3423  NH2 ARG D 418      61.293  64.551   9.438  1.00  0.00           N
ATOM   3424  C   ARG D 418      58.448  68.446   5.729  1.00  0.00           C
ATOM   3425  O   ARG D 418      57.269  68.642   6.062  1.00  0.00           O
ATOM   3426  N   PHE D 419      58.871  67.331   5.121  1.00  0.00           N
ATOM   3427  CA  PHE D 419      58.003  66.192   4.836  1.00  0.00           C
ATOM   3428  CB  PHE D 419      57.686  66.128   3.346  1.00  0.00           C
ATOM   3429  CG  PHE D 419      56.678  65.077   2.992  1.00  0.00           C
ATOM   3430  CD1 PHE D 419      57.074  63.757   2.773  1.00  0.00           C
ATOM   3431  CD2 PHE D 419      55.331  65.400   2.887  1.00  0.00           C
ATOM   3432  CE1 PHE D 419      56.142  62.778   2.450  1.00  0.00           C
ATOM   3433  CE2 PHE D 419      54.390  64.435   2.564  1.00  0.00           C
ATOM   3434  CZ  PHE D 419      54.793  63.120   2.346  1.00  0.00           C
ATOM   3435  C   PHE D 419      58.608  64.857   5.291  1.00  0.00           C
ATOM   3436  O   PHE D 419      59.795  64.610   5.096  1.00  0.00           O
ATOM   3437  N   ASP D 420      57.779  64.001   5.886  1.00  0.00           N
ATOM   3438  CA  ASP D 420      58.172  62.635   6.239  1.00  0.00           C
ATOM   3439  CB  ASP D 420      58.676  62.566   7.686  1.00  0.00           C
ATOM   3440  CG  ASP D 420      59.354  61.239   8.012  1.00  0.00           C
ATOM   3441  OD1 ASP D 420      59.385  60.320   7.167  1.00  0.00           O
ATOM   3442  OD2 ASP D 420      59.874  61.104   9.132  1.00  0.00           O
ATOM   3443  C   ASP D 420      57.016  61.644   6.037  1.00  0.00           C
ATOM   3444  O   ASP D 420      55.962  61.777   6.653  1.00  0.00           O
ATOM   3445  N   SER D 421      57.210  60.642   5.184  1.00  0.00           N
ATOM   3446  CA  SER D 421      56.203  59.605   5.056  1.00  0.00           C
ATOM   3447  CB  SER D 421      56.485  58.675   3.870  1.00  0.00           C
ATOM   3448  OG  SER D 421      57.831  58.260   3.858  1.00  0.00           O
ATOM   3449  C   SER D 421      56.108  58.847   6.380  1.00  0.00           C
ATOM   3450  O   SER D 421      55.123  58.172   6.646  1.00  0.00           O
ATOM   3451  N   ASP D 422      57.117  58.990   7.231  1.00  0.00           N
ATOM   3452  CA  ASP D 422      57.115  58.297   8.510  1.00  0.00           C
ATOM   3453  CB  ASP D 422      58.540  58.030   8.988  1.00  0.00           C
ATOM   3454  CG  ASP D 422      59.150  56.812   8.325  1.00  0.00           C
ATOM   3455  OD1 ASP D 422      58.611  55.692   8.506  1.00  0.00           O
ATOM   3456  OD2 ASP D 422      60.155  56.974   7.605  1.00  0.00           O
ATOM   3457  C   ASP D 422      56.309  58.994   9.596  1.00  0.00           C
ATOM   3458  O   ASP D 422      55.918  58.360  10.586  1.00  0.00           O
ATOM   3459  N   SER D 423      56.068  60.292   9.425  1.00  0.00           N
ATOM   3460  CA  SER D 423      55.279  61.034  10.393  1.00  0.00           C
ATOM   3461  CB  SER D 423      55.422  62.537  10.187  1.00  0.00           C
ATOM   3462  OG  SER D 423      55.540  62.850   8.822  1.00  0.00           O
ATOM   3463  C   SER D 423      53.832  60.573  10.323  1.00  0.00           C
ATOM   3464  O   SER D 423      53.360  60.184   9.256  1.00  0.00           O
ATOM   3465  N   ALA D 424      53.153  60.585  11.474  1.00  0.00           N
ATOM   3466  CA  ALA D 424      51.810  59.977  11.634  1.00  0.00           C
ATOM   3467  CB  ALA D 424      51.223  60.264  13.029  1.00  0.00           C
ATOM   3468  C   ALA D 424      50.849  60.431  10.549  1.00  0.00           C
ATOM   3469  O   ALA D 424      49.969  59.682  10.118  1.00  0.00           O
ATOM   3470  N   CYS D 425      51.042  61.668  10.113  1.00  0.00           N
ATOM   3471  CA  CYS D 425      50.290  62.222   9.017  1.00  0.00           C
ATOM   3472  CB  CYS D 425      49.295  63.226   9.583  1.00  0.00           C
ATOM   3473  SG  CYS D 425      48.136  64.500   9.937  1.00  0.00           S
ATOM   3474  C   CYS D 425      51.278  62.837   7.993  1.00  0.00           C
ATOM   3475  O   CYS D 425      51.636  64.016   8.087  1.00  0.00           O
ATOM   3476  N   PRO D 426      51.739  62.032   7.011  1.00  0.00           N
ATOM   3477  CA  PRO D 426      52.773  62.577   6.141  1.00  0.00           C
ATOM   3478  CD  PRO D 426      51.346  60.673   6.608  1.00  0.00           C
ATOM   3479  CB  PRO D 426      53.118  61.411   5.203  1.00  0.00           C
ATOM   3480  CG  PRO D 426      52.527  60.217   5.818  1.00  0.00           C
ATOM   3481  C   PRO D 426      52.159  63.723   5.366  1.00  0.00           C
ATOM   3482  O   PRO D 426      51.166  63.527   4.651  1.00  0.00           O
ATOM   3483  N   ARG D 427      52.719  64.912   5.545  1.00  0.00           N
ATOM   3484  CA  ARG D 427      52.163  66.126   4.976  1.00  0.00           C
ATOM   3485  CB  ARG D 427      50.809  66.426   5.630  1.00  0.00           C
ATOM   3486  CG  ARG D 427      50.383  67.876   5.673  1.00  0.00           C
ATOM   3487  CD  ARG D 427      50.550  68.511   7.072  1.00  0.00           C
ATOM   3488  NE  ARG D 427      49.686  67.927   8.110  1.00  0.00           N
ATOM   3489  CZ  ARG D 427      48.348  67.971   8.123  1.00  0.00           C
ATOM   3490  NH1 ARG D 427      47.662  68.556   7.138  1.00  0.00           N
ATOM   3491  NH2 ARG D 427      47.687  67.408   9.130  1.00  0.00           N
ATOM   3492  C   ARG D 427      53.169  67.259   5.168  1.00  0.00           C
ATOM   3493  O   ARG D 427      53.785  67.373   6.230  1.00  0.00           O
ATOM   3494  N   MET D 428      53.357  68.068   4.127  1.00  0.00           N
ATOM   3495  CA  MET D 428      54.244  69.224   4.177  1.00  0.00           C
ATOM   3496  CB  MET D 428      54.220  69.943   2.839  1.00  0.00           C
ATOM   3497  CG  MET D 428      55.277  71.002   2.664  1.00  0.00           C
ATOM   3498  SD  MET D 428      56.694  70.362   1.769  1.00  0.00           S
ATOM   3499  CE  MET D 428      57.769  69.920   3.096  1.00  0.00           C
ATOM   3500  C   MET D 428      53.765  70.172   5.265  1.00  0.00           C
ATOM   3501  O   MET D 428      52.562  70.408   5.396  1.00  0.00           O
ATOM   3502  N   GLU D 429      54.705  70.708   6.042  1.00  0.00           N
ATOM   3503  CA  GLU D 429      54.377  71.560   7.189  1.00  0.00           C
ATOM   3504  CB  GLU D 429      53.796  70.736   8.348  1.00  0.00           C
ATOM   3505  CG  GLU D 429      54.724  69.707   8.946  1.00  0.00           C
ATOM   3506  CD  GLU D 429      54.014  68.816   9.932  1.00  0.00           C
ATOM   3507  OE1 GLU D 429      52.770  68.680   9.866  1.00  0.00           O
ATOM   3508  OE2 GLU D 429      54.707  68.243  10.785  1.00  0.00           O
ATOM   3509  C   GLU D 429      55.539  72.444   7.669  1.00  0.00           C
ATOM   3510  O   GLU D 429      56.716  72.131   7.431  1.00  0.00           O
ATOM   3511  N   PRO D 430      55.202  73.529   8.390  1.00  0.00           N
ATOM   3512  CA  PRO D 430      56.109  74.643   8.603  1.00  0.00           C
ATOM   3513  CD  PRO D 430      53.914  73.733   9.085  1.00  0.00           C
ATOM   3514  CB  PRO D 430      55.185  75.715   9.178  1.00  0.00           C
ATOM   3515  CG  PRO D 430      54.144  74.955   9.899  1.00  0.00           C
ATOM   3516  C   PRO D 430      57.230  74.342   9.585  1.00  0.00           C
ATOM   3517  O   PRO D 430      57.049  73.527  10.492  1.00  0.00           O
ATOM   3518  N   ARG D 431      58.368  75.009   9.391  1.00  0.00           N
ATOM   3519  CA  ARG D 431      59.501  74.934  10.307  1.00  0.00           C
ATOM   3520  CB  ARG D 431      60.422  73.779   9.932  1.00  0.00           C
ATOM   3521  CG  ARG D 431      60.129  72.565  10.778  1.00  0.00           C
ATOM   3522  CD  ARG D 431      60.417  71.295  10.054  1.00  0.00           C
ATOM   3523  NE  ARG D 431      61.709  70.746  10.428  1.00  0.00           N
ATOM   3524  CZ  ARG D 431      61.883  69.863  11.403  1.00  0.00           C
ATOM   3525  NH1 ARG D 431      60.838  69.440  12.105  1.00  0.00           N
ATOM   3526  NH2 ARG D 431      63.100  69.402  11.679  1.00  0.00           N
ATOM   3527  C   ARG D 431      60.248  76.258  10.435  1.00  0.00           C
ATOM   3528  O   ARG D 431      61.438  76.318  10.740  1.00  0.00           O
ATOM   3529  N   ALA D 432      59.512  77.331  10.205  1.00  0.00           N
ATOM   3530  CA  ALA D 432      59.959  78.674  10.532  1.00  0.00           C
ATOM   3531  CB  ALA D 432      60.924  79.189   9.495  1.00  0.00           C
ATOM   3532  C   ALA D 432      58.707  79.546  10.605  1.00  0.00           C
ATOM   3533  O   ALA D 432      57.781  79.377   9.788  1.00  0.00           O
ATOM   3534  N   PRO D 433      58.662  80.474  11.586  1.00  0.00           N
ATOM   3535  CA  PRO D 433      57.416  81.204  11.843  1.00  0.00           C
ATOM   3536  CD  PRO D 433      59.747  80.908  12.485  1.00  0.00           C
ATOM   3537  CB  PRO D 433      57.780  82.167  12.984  1.00  0.00           C
ATOM   3538  CG  PRO D 433      59.261  82.234  12.977  1.00  0.00           C
ATOM   3539  C   PRO D 433      56.892  81.947  10.612  1.00  0.00           C
ATOM   3540  O   PRO D 433      55.685  81.898  10.353  1.00  0.00           O
ATOM   3541  N   TRP D 434      57.790  82.568   9.839  1.00  0.00           N
ATOM   3542  CA  TRP D 434      57.398  83.340   8.654  1.00  0.00           C
ATOM   3543  CB  TRP D 434      58.605  84.059   8.035  1.00  0.00           C
ATOM   3544  CG  TRP D 434      59.673  83.150   7.452  1.00  0.00           C
ATOM   3545  CD2 TRP D 434      60.870  82.716   8.102  1.00  0.00           C
ATOM   3546  CD1 TRP D 434      59.705  82.602   6.187  1.00  0.00           C
ATOM   3547  NE1 TRP D 434      60.848  81.840   6.022  1.00  0.00           N
ATOM   3548  CE2 TRP D 434      61.578  81.896   7.180  1.00  0.00           C
ATOM   3549  CE3 TRP D 434      61.413  82.934   9.374  1.00  0.00           C
ATOM   3550  CZ2 TRP D 434      62.792  81.297   7.496  1.00  0.00           C
ATOM   3551  CZ3 TRP D 434      62.628  82.339   9.690  1.00  0.00           C
ATOM   3552  CH2 TRP D 434      63.303  81.530   8.753  1.00  0.00           C
ATOM   3553  C   TRP D 434      56.643  82.549   7.569  1.00  0.00           C
ATOM   3554  O   TRP D 434      56.074  83.142   6.653  1.00  0.00           O
ATOM   3555  N   VAL D 435      56.637  81.223   7.663  1.00  0.00           N
ATOM   3556  CA  VAL D 435      55.958  80.416   6.663  1.00  0.00           C
ATOM   3557  CB  VAL D 435      56.802  79.224   6.241  1.00  0.00           C
ATOM   3558  CG1 VAL D 435      56.070  78.398   5.223  1.00  0.00           C
ATOM   3559  CG2 VAL D 435      58.078  79.717   5.624  1.00  0.00           C
ATOM   3560  C   VAL D 435      54.570  79.993   7.121  1.00  0.00           C
ATOM   3561  O   VAL D 435      53.679  79.819   6.288  1.00  0.00           O
ATOM   3562  N   GLU D 436      54.377  79.843   8.437  1.00  0.00           N
ATOM   3563  CA  GLU D 436      53.031  79.586   8.992  1.00  0.00           C
ATOM   3564  CB  GLU D 436      52.984  79.774  10.509  1.00  0.00           C
ATOM   3565  CG  GLU D 436      53.407  78.567  11.309  1.00  0.00           C
ATOM   3566  CD  GLU D 436      54.621  78.850  12.169  1.00  0.00           C
ATOM   3567  OE1 GLU D 436      54.789  80.027  12.579  1.00  0.00           O
ATOM   3568  OE2 GLU D 436      55.390  77.896  12.451  1.00  0.00           O
ATOM   3569  C   GLU D 436      52.018  80.532   8.365  1.00  0.00           C
ATOM   3570  O   GLU D 436      50.840  80.200   8.220  1.00  0.00           O
ATOM   3571  N   GLN D 437      52.517  81.715   8.001  1.00  0.00           N
ATOM   3572  CA  GLN D 437      51.741  82.795   7.402  1.00  0.00           C
ATOM   3573  CB  GLN D 437      52.665  83.995   7.151  1.00  0.00           C
ATOM   3574  CG  GLN D 437      52.109  85.091   6.259  1.00  0.00           C
ATOM   3575  CD  GLN D 437      53.205  85.795   5.480  1.00  0.00           C
ATOM   3576  OE1 GLN D 437      54.082  86.444   6.065  1.00  0.00           O
ATOM   3577  NE2 GLN D 437      53.172  85.657   4.153  1.00  0.00           N
ATOM   3578  C   GLN D 437      51.006  82.363   6.126  1.00  0.00           C
ATOM   3579  O   GLN D 437      49.871  82.776   5.907  1.00  0.00           O
ATOM   3580  N   GLU D 438      51.640  81.521   5.310  1.00  0.00           N
ATOM   3581  CA  GLU D 438      51.039  81.055   4.054  1.00  0.00           C
ATOM   3582  CB  GLU D 438      52.021  80.172   3.293  1.00  0.00           C
ATOM   3583  CG  GLU D 438      53.372  80.833   3.047  1.00  0.00           C
ATOM   3584  CD  GLU D 438      53.286  82.069   2.163  1.00  0.00           C
ATOM   3585  OE1 GLU D 438      52.356  82.150   1.321  1.00  0.00           O
ATOM   3586  OE2 GLU D 438      54.154  82.962   2.317  1.00  0.00           O
ATOM   3587  C   GLU D 438      49.709  80.329   4.255  1.00  0.00           C
ATOM   3588  O   GLU D 438      49.483  79.721   5.292  1.00  0.00           O
ATOM   3589  N   GLY D 439      48.830  80.394   3.261  1.00  0.00           N
ATOM   3590  CA  GLY D 439      47.481  79.818   3.391  1.00  0.00           C
ATOM   3591  C   GLY D 439      47.351  78.298   3.290  1.00  0.00           C
ATOM   3592  O   GLY D 439      48.308  77.614   2.938  1.00  0.00           O
ATOM   3593  N   PRO D 440      46.151  77.761   3.576  1.00  0.00           N
ATOM   3594  CA  PRO D 440      45.910  76.319   3.571  1.00  0.00           C
ATOM   3595  CD  PRO D 440      44.927  78.499   3.913  1.00  0.00           C
ATOM   3596  CB  PRO D 440      44.456  76.202   4.045  1.00  0.00           C
ATOM   3597  CG  PRO D 440      44.168  77.500   4.705  1.00  0.00           C
ATOM   3598  C   PRO D 440      46.052  75.707   2.181  1.00  0.00           C
ATOM   3599  O   PRO D 440      46.635  74.630   2.043  1.00  0.00           O
ATOM   3600  N   GLU D 441      45.527  76.399   1.171  1.00  0.00           N
ATOM   3601  CA  GLU D 441      45.649  75.955  -0.214  1.00  0.00           C
ATOM   3602  CB  GLU D 441      44.823  76.822  -1.169  1.00  0.00           C
ATOM   3603  CG  GLU D 441      43.487  76.184  -1.588  1.00  0.00           C
ATOM   3604  CD  GLU D 441      43.637  74.812  -2.283  1.00  0.00           C
ATOM   3605  OE1 GLU D 441      44.026  73.829  -1.604  1.00  0.00           O
ATOM   3606  OE2 GLU D 441      43.350  74.714  -3.505  1.00  0.00           O
ATOM   3607  C   GLU D 441      47.095  75.885  -0.673  1.00  0.00           C
ATOM   3608  O   GLU D 441      47.446  75.018  -1.484  1.00  0.00           O
ATOM   3609  N   TYR D 442      47.926  76.794  -0.158  1.00  0.00           N
ATOM   3610  CA  TYR D 442      49.365  76.725  -0.397  1.00  0.00           C
ATOM   3611  CB  TYR D 442      50.093  77.930   0.215  1.00  0.00           C
ATOM   3612  CG  TYR D 442      51.587  77.733   0.357  1.00  0.00           C
ATOM   3613  CD1 TYR D 442      52.124  77.160   1.508  1.00  0.00           C
ATOM   3614  CD2 TYR D 442      52.458  78.113  -0.657  1.00  0.00           C
ATOM   3615  CE1 TYR D 442      53.477  76.969   1.644  1.00  0.00           C
ATOM   3616  CE2 TYR D 442      53.818  77.928  -0.527  1.00  0.00           C
ATOM   3617  CZ  TYR D 442      54.319  77.351   0.624  1.00  0.00           C
ATOM   3618  OH  TYR D 442      55.669  77.153   0.765  1.00  0.00           O
ATOM   3619  C   TYR D 442      49.920  75.405   0.154  1.00  0.00           C
ATOM   3620  O   TYR D 442      50.640  74.675  -0.549  1.00  0.00           O
ATOM   3621  N   TRP D 443      49.569  75.104   1.403  1.00  0.00           N
ATOM   3622  CA  TRP D 443      50.004  73.874   2.039  1.00  0.00           C
ATOM   3623  CB  TRP D 443      49.598  73.837   3.502  1.00  0.00           C
ATOM   3624  CG  TRP D 443      50.249  74.912   4.292  1.00  0.00           C
ATOM   3625  CD2 TRP D 443      51.620  74.969   4.709  1.00  0.00           C
ATOM   3626  CD1 TRP D 443      49.659  76.049   4.761  1.00  0.00           C
ATOM   3627  NE1 TRP D 443      50.573  76.810   5.444  1.00  0.00           N
ATOM   3628  CE2 TRP D 443      51.788  76.172   5.426  1.00  0.00           C
ATOM   3629  CE3 TRP D 443      52.722  74.123   4.546  1.00  0.00           C
ATOM   3630  CZ2 TRP D 443      53.019  76.554   5.980  1.00  0.00           C
ATOM   3631  CZ3 TRP D 443      53.945  74.506   5.097  1.00  0.00           C
ATOM   3632  CH2 TRP D 443      54.079  75.708   5.801  1.00  0.00           C
ATOM   3633  C   TRP D 443      49.453  72.671   1.304  1.00  0.00           C
ATOM   3634  O   TRP D 443      50.211  71.797   0.888  1.00  0.00           O
ATOM   3635  N   GLU D 444      48.141  72.637   1.108  1.00  0.00           N
ATOM   3636  CA  GLU D 444      47.536  71.530   0.376  1.00  0.00           C
ATOM   3637  CB  GLU D 444      46.040  71.743   0.148  1.00  0.00           C
ATOM   3638  CG  GLU D 444      45.319  70.493  -0.311  1.00  0.00           C
ATOM   3639  CD  GLU D 444      45.852  69.203   0.352  1.00  0.00           C
ATOM   3640  OE1 GLU D 444      45.694  69.019   1.592  1.00  0.00           O
ATOM   3641  OE2 GLU D 444      46.437  68.368  -0.379  1.00  0.00           O
ATOM   3642  C   GLU D 444      48.260  71.247  -0.938  1.00  0.00           C
ATOM   3643  O   GLU D 444      48.438  70.085  -1.303  1.00  0.00           O
ATOM   3644  N   GLU D 445      48.702  72.302  -1.627  1.00  0.00           N
ATOM   3645  CA  GLU D 445      49.415  72.114  -2.894  1.00  0.00           C
ATOM   3646  CB  GLU D 445      49.223  73.286  -3.864  1.00  0.00           C
ATOM   3647  CG  GLU D 445      47.837  73.263  -4.542  1.00  0.00           C
ATOM   3648  CD  GLU D 445      47.419  71.859  -5.073  1.00  0.00           C
ATOM   3649  OE1 GLU D 445      47.847  71.479  -6.191  1.00  0.00           O
ATOM   3650  OE2 GLU D 445      46.659  71.135  -4.377  1.00  0.00           O
ATOM   3651  C   GLU D 445      50.879  71.681  -2.741  1.00  0.00           C
ATOM   3652  O   GLU D 445      51.327  70.746  -3.420  1.00  0.00           O
ATOM   3653  N   GLU D 446      51.613  72.337  -1.847  1.00  0.00           N
ATOM   3654  CA  GLU D 446      52.970  71.901  -1.555  1.00  0.00           C
ATOM   3655  CB  GLU D 446      53.609  72.775  -0.480  1.00  0.00           C
ATOM   3656  CG  GLU D 446      54.685  73.701  -1.004  1.00  0.00           C
ATOM   3657  CD  GLU D 446      54.353  74.259  -2.358  1.00  0.00           C
ATOM   3658  OE1 GLU D 446      53.172  74.584  -2.602  1.00  0.00           O
ATOM   3659  OE2 GLU D 446      55.272  74.359  -3.187  1.00  0.00           O
ATOM   3660  C   GLU D 446      52.993  70.441  -1.148  1.00  0.00           C
ATOM   3661  O   GLU D 446      53.770  69.658  -1.683  1.00  0.00           O
ATOM   3662  N   THR D 447      52.111  70.082  -0.220  1.00  0.00           N
ATOM   3663  CA  THR D 447      52.015  68.719   0.302  1.00  0.00           C
ATOM   3664  CB  THR D 447      51.122  68.671   1.592  1.00  0.00           C
ATOM   3665  OG1 THR D 447      51.392  67.483   2.335  1.00  0.00           O
ATOM   3666  CG2 THR D 447      49.634  68.753   1.287  1.00  0.00           C
ATOM   3667  C   THR D 447      51.594  67.739  -0.807  1.00  0.00           C
ATOM   3668  O   THR D 447      52.256  66.739  -1.031  1.00  0.00           O
ATOM   3669  N   ARG D 448      50.535  68.082  -1.534  1.00  0.00           N
ATOM   3670  CA  ARG D 448      50.082  67.316  -2.685  1.00  0.00           C
ATOM   3671  CB  ARG D 448      48.915  68.037  -3.362  1.00  0.00           C
ATOM   3672  CG  ARG D 448      48.184  67.227  -4.412  1.00  0.00           C
ATOM   3673  CD  ARG D 448      47.186  68.094  -5.166  1.00  0.00           C
ATOM   3674  NE  ARG D 448      47.836  68.960  -6.154  1.00  0.00           N
ATOM   3675  CZ  ARG D 448      48.165  68.602  -7.404  1.00  0.00           C
ATOM   3676  NH1 ARG D 448      47.910  67.373  -7.861  1.00  0.00           N
ATOM   3677  NH2 ARG D 448      48.753  69.485  -8.214  1.00  0.00           N
ATOM   3678  C   ARG D 448      51.207  67.104  -3.700  1.00  0.00           C
ATOM   3679  O   ARG D 448      51.283  66.051  -4.340  1.00  0.00           O
ATOM   3680  N   ASN D 449      52.077  68.096  -3.856  1.00  0.00           N
ATOM   3681  CA  ASN D 449      53.143  67.981  -4.844  1.00  0.00           C
ATOM   3682  CB  ASN D 449      53.599  69.354  -5.365  1.00  0.00           C
ATOM   3683  CG  ASN D 449      52.753  69.850  -6.538  1.00  0.00           C
ATOM   3684  OD1 ASN D 449      52.952  70.957  -7.032  1.00  0.00           O
ATOM   3685  ND2 ASN D 449      51.811  69.029  -6.988  1.00  0.00           N
ATOM   3686  C   ASN D 449      54.312  67.125  -4.376  1.00  0.00           C
ATOM   3687  O   ASN D 449      54.784  66.262  -5.114  1.00  0.00           O
ATOM   3688  N   THR D 450      54.764  67.339  -3.150  1.00  0.00           N
ATOM   3689  CA  THR D 450      55.890  66.559  -2.660  1.00  0.00           C
ATOM   3690  CB  THR D 450      56.442  67.045  -1.301  1.00  0.00           C
ATOM   3691  OG1 THR D 450      56.025  66.146  -0.264  1.00  0.00           O
ATOM   3692  CG2 THR D 450      56.011  68.482  -0.977  1.00  0.00           C
ATOM   3693  C   THR D 450      55.465  65.114  -2.498  1.00  0.00           C
ATOM   3694  O   THR D 450      56.287  64.206  -2.577  1.00  0.00           O
ATOM   3695  N   LYS D 451      54.172  64.924  -2.251  1.00  0.00           N
ATOM   3696  CA  LYS D 451      53.588  63.603  -2.091  1.00  0.00           C
ATOM   3697  CB  LYS D 451      52.135  63.714  -1.635  1.00  0.00           C
ATOM   3698  CG  LYS D 451      51.763  62.770  -0.514  1.00  0.00           C
ATOM   3699  CD  LYS D 451      50.408  63.099   0.152  1.00  0.00           C
ATOM   3700  CE  LYS D 451      49.835  61.870   0.906  1.00  0.00           C
ATOM   3701  NZ  LYS D 451      48.893  62.169   2.038  1.00  0.00           N
ATOM   3702  C   LYS D 451      53.682  62.864  -3.416  1.00  0.00           C
ATOM   3703  O   LYS D 451      53.777  61.639  -3.442  1.00  0.00           O
ATOM   3704  N   ALA D 452      53.676  63.617  -4.513  1.00  0.00           N
ATOM   3705  CA  ALA D 452      53.852  63.034  -5.830  1.00  0.00           C
ATOM   3706  CB  ALA D 452      53.196  63.888  -6.871  1.00  0.00           C
ATOM   3707  C   ALA D 452      55.332  62.834  -6.139  1.00  0.00           C
ATOM   3708  O   ALA D 452      55.676  62.073  -7.042  1.00  0.00           O
ATOM   3709  N   HIS D 453      56.201  63.517  -5.385  1.00  0.00           N
ATOM   3710  CA  HIS D 453      57.669  63.339  -5.483  1.00  0.00           C
ATOM   3711  ND1 HIS D 453      60.259  65.729  -5.733  1.00  0.00           N
ATOM   3712  CG  HIS D 453      58.921  65.555  -5.442  1.00  0.00           C
ATOM   3713  CB  HIS D 453      58.414  64.389  -4.652  1.00  0.00           C
ATOM   3714  NE2 HIS D 453      59.225  67.406  -6.586  1.00  0.00           N
ATOM   3715  CD2 HIS D 453      58.276  66.621  -5.976  1.00  0.00           C
ATOM   3716  CE1 HIS D 453      60.413  66.848  -6.419  1.00  0.00           C
ATOM   3717  C   HIS D 453      58.105  61.962  -5.000  1.00  0.00           C
ATOM   3718  O   HIS D 453      58.838  61.260  -5.697  1.00  0.00           O
ATOM   3719  N   ALA D 454      57.657  61.608  -3.793  1.00  0.00           N
ATOM   3720  CA  ALA D 454      57.918  60.315  -3.162  1.00  0.00           C
ATOM   3721  CB  ALA D 454      57.152  60.193  -1.857  1.00  0.00           C
ATOM   3722  C   ALA D 454      57.567  59.157  -4.074  1.00  0.00           C
ATOM   3723  O   ALA D 454      58.325  58.200  -4.156  1.00  0.00           O
ATOM   3724  N   GLN D 455      56.433  59.252  -4.768  1.00  0.00           N
ATOM   3725  CA  GLN D 455      55.984  58.167  -5.642  1.00  0.00           C
ATOM   3726  CB  GLN D 455      54.603  58.442  -6.239  1.00  0.00           C
ATOM   3727  CG  GLN D 455      53.542  58.881  -5.239  1.00  0.00           C
ATOM   3728  CD  GLN D 455      52.893  57.739  -4.463  1.00  0.00           C
ATOM   3729  OE1 GLN D 455      51.708  57.817  -4.121  1.00  0.00           O
ATOM   3730  NE2 GLN D 455      53.662  56.687  -4.159  1.00  0.00           N
ATOM   3731  C   GLN D 455      56.986  57.929  -6.746  1.00  0.00           C
ATOM   3732  O   GLN D 455      57.336  56.796  -7.036  1.00  0.00           O
ATOM   3733  N   THR D 456      57.461  59.013  -7.343  1.00  0.00           N
ATOM   3734  CA  THR D 456      58.443  58.938  -8.415  1.00  0.00           C
ATOM   3735  CB  THR D 456      58.707  60.320  -8.981  1.00  0.00           C
ATOM   3736  OG1 THR D 456      57.480  61.061  -8.972  1.00  0.00           O
ATOM   3737  CG2 THR D 456      59.246  60.230 -10.399  1.00  0.00           C
ATOM   3738  C   THR D 456      59.766  58.348  -7.938  1.00  0.00           C
ATOM   3739  O   THR D 456      60.377  57.540  -8.634  1.00  0.00           O
ATOM   3740  N   ASP D 457      60.200  58.763  -6.752  1.00  0.00           N
ATOM   3741  CA  ASP D 457      61.455  58.291  -6.197  1.00  0.00           C
ATOM   3742  CB  ASP D 457      61.953  59.222  -5.091  1.00  0.00           C
ATOM   3743  CG  ASP D 457      62.796  60.373  -5.632  1.00  0.00           C
ATOM   3744  OD1 ASP D 457      63.459  60.197  -6.674  1.00  0.00           O
ATOM   3745  OD2 ASP D 457      62.809  61.455  -5.008  1.00  0.00           O
ATOM   3746  C   ASP D 457      61.370  56.834  -5.737  1.00  0.00           C
ATOM   3747  O   ASP D 457      62.374  56.119  -5.776  1.00  0.00           O
ATOM   3748  N   ARG D 458      60.173  56.395  -5.329  1.00  0.00           N
ATOM   3749  CA  ARG D 458      59.902  54.974  -5.065  1.00  0.00           C
ATOM   3750  CB  ARG D 458      58.459  54.763  -4.596  1.00  0.00           C
ATOM   3751  CG  ARG D 458      58.255  54.994  -3.109  1.00  0.00           C
ATOM   3752  CD  ARG D 458      56.927  55.722  -2.796  1.00  0.00           C
ATOM   3753  NE  ARG D 458      56.562  55.639  -1.375  1.00  0.00           N
ATOM   3754  CZ  ARG D 458      57.165  56.311  -0.390  1.00  0.00           C
ATOM   3755  NH1 ARG D 458      58.171  57.129  -0.663  1.00  0.00           N
ATOM   3756  NH2 ARG D 458      56.770  56.167   0.875  1.00  0.00           N
ATOM   3757  C   ARG D 458      60.163  54.190  -6.338  1.00  0.00           C
ATOM   3758  O   ARG D 458      60.902  53.208  -6.333  1.00  0.00           O
ATOM   3759  N   MET D 459      59.573  54.666  -7.431  1.00  0.00           N
ATOM   3760  CA  MET D 459      59.771  54.103  -8.754  1.00  0.00           C
ATOM   3761  CB  MET D 459      58.807  54.758  -9.737  1.00  0.00           C
ATOM   3762  CG  MET D 459      58.145  53.814 -10.726  1.00  0.00           C
ATOM   3763  SD  MET D 459      56.823  52.790  -9.998  1.00  0.00           S
ATOM   3764  CE  MET D 459      55.878  52.417 -11.498  1.00  0.00           C
ATOM   3765  C   MET D 459      61.200  54.329  -9.218  1.00  0.00           C
ATOM   3766  O   MET D 459      61.765  53.493  -9.907  1.00  0.00           O
ATOM   3767  N   ASN D 460      61.784  55.456  -8.840  1.00  0.00           N
ATOM   3768  CA  ASN D 460      63.150  55.732  -9.222  1.00  0.00           C
ATOM   3769  CB  ASN D 460      63.544  57.188  -8.940  1.00  0.00           C
ATOM   3770  CG  ASN D 460      63.468  58.084 -10.196  1.00  0.00           C
ATOM   3771  OD1 ASN D 460      63.499  57.598 -11.332  1.00  0.00           O
ATOM   3772  ND2 ASN D 460      63.382  59.395  -9.988  1.00  0.00           N
ATOM   3773  C   ASN D 460      64.130  54.756  -8.600  1.00  0.00           C
ATOM   3774  O   ASN D 460      65.069  54.333  -9.261  1.00  0.00           O
ATOM   3775  N   LEU D 461      63.902  54.370  -7.352  1.00  0.00           N
ATOM   3776  CA  LEU D 461      64.796  53.434  -6.663  1.00  0.00           C
ATOM   3777  CB  LEU D 461      64.321  53.207  -5.233  1.00  0.00           C
ATOM   3778  CG  LEU D 461      64.494  54.323  -4.212  1.00  0.00           C
ATOM   3779  CD1 LEU D 461      63.960  53.881  -2.863  1.00  0.00           C
ATOM   3780  CD2 LEU D 461      65.950  54.689  -4.119  1.00  0.00           C
ATOM   3781  C   LEU D 461      64.920  52.076  -7.350  1.00  0.00           C
ATOM   3782  O   LEU D 461      66.006  51.508  -7.403  1.00  0.00           O
ATOM   3783  N   GLN D 462      63.795  51.563  -7.853  1.00  0.00           N
ATOM   3784  CA  GLN D 462      63.731  50.259  -8.508  1.00  0.00           C
ATOM   3785  CB  GLN D 462      62.295  49.882  -8.867  1.00  0.00           C
ATOM   3786  CG  GLN D 462      61.219  50.372  -7.916  1.00  0.00           C
ATOM   3787  CD  GLN D 462      61.026  49.484  -6.694  1.00  0.00           C
ATOM   3788  OE1 GLN D 462      61.095  48.255  -6.770  1.00  0.00           O
ATOM   3789  NE2 GLN D 462      60.766  50.115  -5.555  1.00  0.00           N
ATOM   3790  C   GLN D 462      64.509  50.347  -9.786  1.00  0.00           C
ATOM   3791  O   GLN D 462      65.370  49.505 -10.063  1.00  0.00           O
ATOM   3792  N   THR D 463      64.178  51.380 -10.562  1.00  0.00           N
ATOM   3793  CA  THR D 463      64.823  51.672 -11.839  1.00  0.00           C
ATOM   3794  CB  THR D 463      64.348  53.009 -12.403  1.00  0.00           C
ATOM   3795  OG1 THR D 463      62.959  52.917 -12.721  1.00  0.00           O
ATOM   3796  CG2 THR D 463      65.094  53.344 -13.656  1.00  0.00           C
ATOM   3797  C   THR D 463      66.328  51.708 -11.650  1.00  0.00           C
ATOM   3798  O   THR D 463      67.086  51.020 -12.350  1.00  0.00           O
ATOM   3799  N   LEU D 464      66.746  52.492 -10.670  1.00  0.00           N
ATOM   3800  CA  LEU D 464      68.137  52.564 -10.313  1.00  0.00           C
ATOM   3801  CB  LEU D 464      68.332  53.602  -9.215  1.00  0.00           C
ATOM   3802  CG  LEU D 464      68.465  55.064  -9.630  1.00  0.00           C
ATOM   3803  CD1 LEU D 464      69.899  55.451  -9.673  1.00  0.00           C
ATOM   3804  CD2 LEU D 464      67.818  55.355 -10.962  1.00  0.00           C
ATOM   3805  C   LEU D 464      68.709  51.201  -9.896  1.00  0.00           C
ATOM   3806  O   LEU D 464      69.857  50.891 -10.229  1.00  0.00           O
ATOM   3807  N   ARG D 465      67.942  50.376  -9.185  1.00  0.00           N
ATOM   3808  CA  ARG D 465      68.519  49.110  -8.736  1.00  0.00           C
ATOM   3809  CB  ARG D 465      67.780  48.525  -7.514  1.00  0.00           C
ATOM   3810  CG  ARG D 465      66.771  47.431  -7.805  1.00  0.00           C
ATOM   3811  CD  ARG D 465      66.176  46.802  -6.537  1.00  0.00           C
ATOM   3812  NE  ARG D 465      65.102  45.913  -6.956  1.00  0.00           N
ATOM   3813  CZ  ARG D 465      65.262  44.623  -7.262  1.00  0.00           C
ATOM   3814  NH1 ARG D 465      66.461  44.053  -7.145  1.00  0.00           N
ATOM   3815  NH2 ARG D 465      64.222  43.888  -7.677  1.00  0.00           N
ATOM   3816  C   ARG D 465      68.647  48.131  -9.907  1.00  0.00           C
ATOM   3817  O   ARG D 465      69.461  47.217  -9.872  1.00  0.00           O
ATOM   3818  N   GLY D 466      67.863  48.366 -10.955  1.00  0.00           N
ATOM   3819  CA  GLY D 466      67.896  47.526 -12.146  1.00  0.00           C
ATOM   3820  C   GLY D 466      68.954  47.900 -13.166  1.00  0.00           C
ATOM   3821  O   GLY D 466      69.338  47.080 -14.005  1.00  0.00           O
ATOM   3822  N   TYR D 467      69.405  49.150 -13.117  1.00  0.00           N
ATOM   3823  CA  TYR D 467      70.466  49.618 -14.001  1.00  0.00           C
ATOM   3824  CB  TYR D 467      70.602  51.130 -13.897  1.00  0.00           C
ATOM   3825  CG  TYR D 467      69.540  51.930 -14.591  1.00  0.00           C
ATOM   3826  CD1 TYR D 467      68.388  51.339 -15.086  1.00  0.00           C
ATOM   3827  CD2 TYR D 467      69.705  53.292 -14.767  1.00  0.00           C
ATOM   3828  CE1 TYR D 467      67.431  52.091 -15.720  1.00  0.00           C
ATOM   3829  CE2 TYR D 467      68.754  54.051 -15.398  1.00  0.00           C
ATOM   3830  CZ  TYR D 467      67.624  53.455 -15.875  1.00  0.00           C
ATOM   3831  OH  TYR D 467      66.687  54.241 -16.503  1.00  0.00           O
ATOM   3832  C   TYR D 467      71.772  48.993 -13.551  1.00  0.00           C
ATOM   3833  O   TYR D 467      72.511  48.396 -14.353  1.00  0.00           O
ATOM   3834  N   TYR D 468      72.029  49.126 -12.251  1.00  0.00           N
ATOM   3835  CA  TYR D 468      73.248  48.656 -11.639  1.00  0.00           C
ATOM   3836  CB  TYR D 468      73.530  49.473 -10.390  1.00  0.00           C
ATOM   3837  CG  TYR D 468      73.900  50.911 -10.658  1.00  0.00           C
ATOM   3838  CD1 TYR D 468      75.160  51.242 -11.155  1.00  0.00           C
ATOM   3839  CD2 TYR D 468      73.003  51.947 -10.394  1.00  0.00           C
ATOM   3840  CE1 TYR D 468      75.526  52.571 -11.396  1.00  0.00           C
ATOM   3841  CE2 TYR D 468      73.356  53.284 -10.630  1.00  0.00           C
ATOM   3842  CZ  TYR D 468      74.623  53.586 -11.135  1.00  0.00           C
ATOM   3843  OH  TYR D 468      74.991  54.892 -11.386  1.00  0.00           O
ATOM   3844  C   TYR D 468      73.153  47.177 -11.278  1.00  0.00           C
ATOM   3845  O   TYR D 468      74.066  46.633 -10.642  1.00  0.00           O
ATOM   3846  N   ASN D 469      72.045  46.540 -11.678  1.00  0.00           N
ATOM   3847  CA  ASN D 469      71.808  45.095 -11.482  1.00  0.00           C
ATOM   3848  CB  ASN D 469      72.645  44.284 -12.473  1.00  0.00           C
ATOM   3849  CG  ASN D 469      72.902  45.049 -13.791  1.00  0.00           C
ATOM   3850  OD1 ASN D 469      74.048  45.150 -14.238  1.00  0.00           O
ATOM   3851  ND2 ASN D 469      71.841  45.605 -14.401  1.00  0.00           N
ATOM   3852  C   ASN D 469      72.023  44.670 -10.023  1.00  0.00           C
ATOM   3853  O   ASN D 469      73.045  44.105  -9.668  1.00  0.00           O
ATOM   3854  N   GLN D 470      71.039  44.981  -9.187  1.00  0.00           N
ATOM   3855  CA  GLN D 470      71.212  44.977  -7.746  1.00  0.00           C
ATOM   3856  CB  GLN D 470      71.247  46.410  -7.199  1.00  0.00           C
ATOM   3857  CG  GLN D 470      72.482  47.223  -7.603  1.00  0.00           C
ATOM   3858  CD  GLN D 470      72.719  48.476  -6.743  1.00  0.00           C
ATOM   3859  OE1 GLN D 470      71.904  48.855  -5.898  1.00  0.00           O
ATOM   3860  NE2 GLN D 470      73.853  49.119  -6.969  1.00  0.00           N
ATOM   3861  C   GLN D 470      70.112  44.203  -7.046  1.00  0.00           C
ATOM   3862  O   GLN D 470      68.935  44.517  -7.192  1.00  0.00           O
ATOM   3863  N   SER D 471      70.518  43.203  -6.271  1.00  0.00           N
ATOM   3864  CA  SER D 471      69.601  42.352  -5.549  1.00  0.00           C
ATOM   3865  CB  SER D 471      70.365  41.327  -4.696  1.00  0.00           C
ATOM   3866  OG  SER D 471      70.921  41.906  -3.532  1.00  0.00           O
ATOM   3867  C   SER D 471      68.636  43.169  -4.701  1.00  0.00           C
ATOM   3868  O   SER D 471      68.979  44.229  -4.184  1.00  0.00           O
ATOM   3869  N   GLU D 472      67.423  42.652  -4.580  1.00  0.00           N
ATOM   3870  CA  GLU D 472      66.327  43.301  -3.874  1.00  0.00           C
ATOM   3871  CB  GLU D 472      64.997  42.665  -4.317  1.00  0.00           C
ATOM   3872  CG  GLU D 472      65.009  41.126  -4.367  1.00  0.00           C
ATOM   3873  CD  GLU D 472      65.773  40.554  -5.579  1.00  0.00           C
ATOM   3874  OE1 GLU D 472      65.352  40.806  -6.736  1.00  0.00           O
ATOM   3875  OE2 GLU D 472      66.792  39.850  -5.381  1.00  0.00           O
ATOM   3876  C   GLU D 472      66.475  43.228  -2.343  1.00  0.00           C
ATOM   3877  O   GLU D 472      65.474  43.239  -1.609  1.00  0.00           O
ATOM   3878  N   ALA D 473      67.707  43.161  -1.843  1.00  0.00           N
ATOM   3879  CA  ALA D 473      67.883  42.884  -0.412  1.00  0.00           C
ATOM   3880  CB  ALA D 473      68.512  41.490  -0.199  1.00  0.00           C
ATOM   3881  C   ALA D 473      68.617  43.966   0.388  1.00  0.00           C
ATOM   3882  O   ALA D 473      68.403  44.100   1.592  1.00  0.00           O
ATOM   3883  N   SER D 474      69.462  44.743  -0.280  1.00  0.02           N
ATOM   3884  CA  SER D 474      70.236  45.780   0.398  1.00  0.02           C
ATOM   3885  CB  SER D 474      71.534  46.056  -0.364  1.00  0.02           C
ATOM   3886  OG  SER D 474      72.341  46.973   0.360  1.00  0.02           O
ATOM   3887  C   SER D 474      69.428  47.070   0.523  1.00  0.02           C
ATOM   3888  O   SER D 474      68.562  47.344  -0.318  1.00  0.02           O
ATOM   3889  N   SER D 475      69.701  47.861   1.560  1.00  0.14           N
ATOM   3890  CA  SER D 475      69.089  49.185   1.655  1.00  0.14           C
ATOM   3891  CB  SER D 475      69.105  49.712   3.084  1.00  0.14           C
ATOM   3892  OG  SER D 475      68.907  51.114   3.075  1.00  0.14           O
ATOM   3893  C   SER D 475      69.779  50.177   0.733  1.00  0.14           C
ATOM   3894  O   SER D 475      70.983  50.102   0.500  1.00  0.14           O
ATOM   3895  N   HIS D 476      69.002  51.114   0.213  1.00  0.24           N
ATOM   3896  CA  HIS D 476      69.519  52.070  -0.749  1.00  0.24           C
ATOM   3897  ND1 HIS D 476      69.670  49.231  -2.764  1.00  0.24           N
ATOM   3898  CG  HIS D 476      70.101  50.536  -2.653  1.00  0.24           C
ATOM   3899  CB  HIS D 476      69.218  51.635  -2.175  1.00  0.24           C
ATOM   3900  NE2 HIS D 476      71.729  49.249  -3.360  1.00  0.24           N
ATOM   3901  CD2 HIS D 476      71.403  50.538  -3.018  1.00  0.24           C
ATOM   3902  CE1 HIS D 476      70.668  48.478  -3.192  1.00  0.24           C
ATOM   3903  C   HIS D 476      68.954  53.437  -0.532  1.00  0.24           C
ATOM   3904  O   HIS D 476      67.845  53.580  -0.028  1.00  0.24           O
ATOM   3905  N   THR D 477      69.731  54.435  -0.948  1.00  0.60           N
ATOM   3906  CA  THR D 477      69.358  55.829  -0.791  1.00  0.60           C
ATOM   3907  CB  THR D 477      70.058  56.475   0.415  1.00  0.60           C
ATOM   3908  OG1 THR D 477      70.253  57.873   0.162  1.00  0.60           O
ATOM   3909  CG2 THR D 477      71.396  55.792   0.699  1.00  0.60           C
ATOM   3910  C   THR D 477      69.567  56.661  -2.052  1.00  0.60           C
ATOM   3911  O   THR D 477      70.666  56.722  -2.608  1.00  0.60           O
ATOM   3912  N   LEU D 478      68.476  57.285  -2.489  1.00  0.29           N
ATOM   3913  CA  LEU D 478      68.467  58.209  -3.616  1.00  0.29           C
ATOM   3914  CB  LEU D 478      67.382  57.837  -4.638  1.00  0.29           C
ATOM   3915  CG  LEU D 478      67.345  58.632  -5.947  1.00  0.29           C
ATOM   3916  CD1 LEU D 478      68.213  57.972  -6.976  1.00  0.29           C
ATOM   3917  CD2 LEU D 478      65.936  58.790  -6.471  1.00  0.29           C
ATOM   3918  C   LEU D 478      68.192  59.592  -3.070  1.00  0.29           C
ATOM   3919  O   LEU D 478      67.150  59.833  -2.458  1.00  0.29           O
ATOM   3920  N   GLN D 479      69.133  60.499  -3.282  1.00  0.27           N
ATOM   3921  CA  GLN D 479      68.916  61.864  -2.854  1.00  0.27           C
ATOM   3922  CB  GLN D 479      69.823  62.261  -1.681  1.00  0.27           C
ATOM   3923  CG  GLN D 479      71.151  61.553  -1.596  1.00  0.27           C
ATOM   3924  CD  GLN D 479      71.578  61.341  -0.152  1.00  0.27           C
ATOM   3925  OE1 GLN D 479      71.870  62.293   0.593  1.00  0.27           O
ATOM   3926  NE2 GLN D 479      71.606  60.079   0.255  1.00  0.27           N
ATOM   3927  C   GLN D 479      68.948  62.879  -3.985  1.00  0.27           C
ATOM   3928  O   GLN D 479      69.533  62.644  -5.040  1.00  0.27           O
ATOM   3929  N   TRP D 480      68.290  64.005  -3.736  1.00  0.00           N
ATOM   3930  CA  TRP D 480      68.039  65.007  -4.751  1.00  0.00           C
ATOM   3931  CB  TRP D 480      66.731  64.689  -5.488  1.00  0.00           C
ATOM   3932  CG  TRP D 480      66.150  65.850  -6.223  1.00  0.00           C
ATOM   3933  CD2 TRP D 480      65.125  66.726  -5.758  1.00  0.00           C
ATOM   3934  CD1 TRP D 480      66.494  66.287  -7.465  1.00  0.00           C
ATOM   3935  NE1 TRP D 480      65.740  67.374  -7.809  1.00  0.00           N
ATOM   3936  CE2 TRP D 480      64.893  67.671  -6.775  1.00  0.00           C
ATOM   3937  CE3 TRP D 480      64.373  66.803  -4.581  1.00  0.00           C
ATOM   3938  CZ2 TRP D 480      63.939  68.687  -6.651  1.00  0.00           C
ATOM   3939  CZ3 TRP D 480      63.429  67.813  -4.459  1.00  0.00           C
ATOM   3940  CH2 TRP D 480      63.224  68.744  -5.487  1.00  0.00           C
ATOM   3941  C   TRP D 480      67.985  66.395  -4.130  1.00  0.00           C
ATOM   3942  O   TRP D 480      67.568  66.553  -2.978  1.00  0.00           O
ATOM   3943  N   MET D 481      68.412  67.388  -4.910  1.00  0.00           N
ATOM   3944  CA  MET D 481      68.425  68.774  -4.473  1.00  0.00           C
ATOM   3945  CB  MET D 481      69.719  69.105  -3.736  1.00  0.00           C
ATOM   3946  CG  MET D 481      70.934  69.329  -4.625  1.00  0.00           C
ATOM   3947  SD  MET D 481      72.414  69.876  -3.717  1.00  0.00           S
ATOM   3948  CE  MET D 481      72.094  71.648  -3.459  1.00  0.00           C
ATOM   3949  C   MET D 481      68.244  69.721  -5.639  1.00  0.00           C
ATOM   3950  O   MET D 481      68.672  69.434  -6.760  1.00  0.00           O
ATOM   3951  N   ILE D 482      67.611  70.854  -5.358  1.00  0.00           N
ATOM   3952  CA  ILE D 482      67.339  71.872  -6.368  1.00  0.00           C
ATOM   3953  CB  ILE D 482      65.928  71.689  -6.971  1.00  0.00           C
ATOM   3954  CG1 ILE D 482      65.795  72.465  -8.275  1.00  0.00           C
ATOM   3955  CG2 ILE D 482      64.832  72.068  -5.960  1.00  0.00           C
ATOM   3956  CD1 ILE D 482      64.630  72.007  -9.139  1.00  0.00           C
ATOM   3957  C   ILE D 482      67.458  73.238  -5.710  1.00  0.00           C
ATOM   3958  O   ILE D 482      67.003  73.410  -4.577  1.00  0.00           O
ATOM   3959  N   GLY D 483      68.069  74.201  -6.400  1.00  0.00           N
ATOM   3960  CA  GLY D 483      68.270  75.536  -5.827  1.00  0.00           C
ATOM   3961  C   GLY D 483      68.491  76.706  -6.775  1.00  0.00           C
ATOM   3962  O   GLY D 483      68.946  76.536  -7.916  1.00  0.00           O
ATOM   3963  N   CYS D 484      68.158  77.900  -6.286  1.00  0.00           N
ATOM   3964  CA  CYS D 484      68.464  79.151  -6.979  1.00  0.00           C
ATOM   3965  CB  CYS D 484      67.196  79.814  -7.537  1.00  0.00           C
ATOM   3966  SG  CYS D 484      65.824  80.073  -6.365  1.00  0.00           S
ATOM   3967  C   CYS D 484      69.237  80.095  -6.055  1.00  0.00           C
ATOM   3968  O   CYS D 484      68.950  80.189  -4.861  1.00  0.00           O
ATOM   3969  N   ASP D 485      70.240  80.764  -6.614  1.00  0.00           N
ATOM   3970  CA  ASP D 485      71.116  81.646  -5.858  1.00  0.00           C
ATOM   3971  CB  ASP D 485      72.564  81.167  -5.974  1.00  0.00           C
ATOM   3972  CG  ASP D 485      72.812  79.847  -5.249  1.00  0.00           C
ATOM   3973  OD1 ASP D 485      72.006  78.902  -5.384  1.00  0.00           O
ATOM   3974  OD2 ASP D 485      73.830  79.745  -4.536  1.00  0.00           O
ATOM   3975  C   ASP D 485      70.981  83.060  -6.408  1.00  0.00           C
ATOM   3976  O   ASP D 485      70.980  83.248  -7.618  1.00  0.00           O
ATOM   3977  N   LEU D 486      70.885  84.058  -5.532  1.00  0.00           N
ATOM   3978  CA  LEU D 486      70.497  85.398  -5.981  1.00  0.00           C
ATOM   3979  CB  LEU D 486      69.554  86.075  -4.986  1.00  0.00           C
ATOM   3980  CG  LEU D 486      68.071  85.811  -5.281  1.00  0.00           C
ATOM   3981  CD1 LEU D 486      67.211  86.903  -4.683  1.00  0.00           C
ATOM   3982  CD2 LEU D 486      67.780  85.672  -6.773  1.00  0.00           C
ATOM   3983  C   LEU D 486      71.583  86.366  -6.459  1.00  0.00           C
ATOM   3984  O   LEU D 486      72.525  86.707  -5.739  1.00  0.00           O
ATOM   3985  N   GLY D 487      71.397  86.828  -7.691  1.00  0.00           N
ATOM   3986  CA  GLY D 487      72.279  87.810  -8.296  1.00  0.00           C
ATOM   3987  C   GLY D 487      72.141  89.200  -7.705  1.00  0.00           C
ATOM   3988  O   GLY D 487      71.313  89.438  -6.799  1.00  0.00           O
ATOM   3989  N   SER D 488      72.963  90.112  -8.239  1.00  0.00           N
ATOM   3990  CA  SER D 488      73.053  91.498  -7.763  1.00  0.00           C
ATOM   3991  CB  SER D 488      73.986  92.321  -8.652  1.00  0.00           C
ATOM   3992  OG  SER D 488      75.333  91.948  -8.423  1.00  0.00           O
ATOM   3993  C   SER D 488      71.678  92.148  -7.654  1.00  0.00           C
ATOM   3994  O   SER D 488      71.321  92.644  -6.575  1.00  0.00           O
ATOM   3995  N   ASP D 489      70.899  92.139  -8.742  1.00  0.00           N
ATOM   3996  CA  ASP D 489      69.486  92.503  -8.592  1.00  0.00           C
ATOM   3997  CB  ASP D 489      69.075  93.767  -9.357  1.00  0.00           C
ATOM   3998  CG  ASP D 489      68.093  94.634  -8.550  1.00  0.00           C
ATOM   3999  OD1 ASP D 489      67.585  94.131  -7.508  1.00  0.00           O
ATOM   4000  OD2 ASP D 489      67.848  95.809  -8.941  1.00  0.00           O
ATOM   4001  C   ASP D 489      68.527  91.375  -8.878  1.00  0.00           C
ATOM   4002  O   ASP D 489      68.672  90.659  -9.884  1.00  0.00           O
ATOM   4003  N   GLY D 490      67.573  91.240  -7.947  1.00  0.00           N
ATOM   4004  CA  GLY D 490      66.468  90.279  -7.990  1.00  0.00           C
ATOM   4005  C   GLY D 490      66.772  88.956  -8.653  1.00  0.00           C
ATOM   4006  O   GLY D 490      66.927  87.945  -7.976  1.00  0.00           O
ATOM   4007  N   ARG D 491      66.847  89.007  -9.989  1.00  0.00           N
ATOM   4008  CA  ARG D 491      67.150  87.893 -10.900  1.00  0.00           C
ATOM   4009  CB  ARG D 491      67.413  88.491 -12.306  1.00  0.00           C
ATOM   4010  CG  ARG D 491      68.341  87.723 -13.249  1.00  0.00           C
ATOM   4011  CD  ARG D 491      67.655  86.618 -14.071  1.00  0.00           C
ATOM   4012  NE  ARG D 491      68.532  86.136 -15.154  1.00  0.00           N
ATOM   4013  CZ  ARG D 491      68.165  85.295 -16.129  1.00  0.00           C
ATOM   4014  NH1 ARG D 491      66.924  84.819 -16.183  1.00  0.00           N
ATOM   4015  NH2 ARG D 491      69.037  84.928 -17.065  1.00  0.00           N
ATOM   4016  C   ARG D 491      68.268  86.930 -10.390  1.00  0.00           C
ATOM   4017  O   ARG D 491      69.166  87.336  -9.634  1.00  0.00           O
ATOM   4018  N   LEU D 492      68.183  85.658 -10.782  1.00  0.00           N
ATOM   4019  CA  LEU D 492      69.071  84.625 -10.244  1.00  0.00           C
ATOM   4020  CB  LEU D 492      68.537  83.218 -10.558  1.00  0.00           C
ATOM   4021  CG  LEU D 492      68.498  82.654 -11.979  1.00  0.00           C
ATOM   4022  CD1 LEU D 492      68.166  81.178 -11.922  1.00  0.00           C
ATOM   4023  CD2 LEU D 492      67.493  83.392 -12.845  1.00  0.00           C
ATOM   4024  C   LEU D 492      70.517  84.773 -10.706  1.00  0.00           C
ATOM   4025  O   LEU D 492      70.779  85.399 -11.728  1.00  0.00           O
ATOM   4026  N   LEU D 493      71.444  84.213  -9.933  1.00  0.00           N
ATOM   4027  CA  LEU D 493      72.858  84.206 -10.273  1.00  0.00           C
ATOM   4028  CB  LEU D 493      73.689  84.580  -9.049  1.00  0.00           C
ATOM   4029  CG  LEU D 493      75.156  85.039  -9.102  1.00  0.00           C
ATOM   4030  CD1 LEU D 493      75.666  85.288  -7.675  1.00  0.00           C
ATOM   4031  CD2 LEU D 493      76.101  84.071  -9.817  1.00  0.00           C
ATOM   4032  C   LEU D 493      73.240  82.803 -10.748  1.00  0.00           C
ATOM   4033  O   LEU D 493      73.916  82.651 -11.772  1.00  0.00           O
ATOM   4034  N   ARG D 494      72.823  81.787  -9.987  1.00  0.00           N
ATOM   4035  CA  ARG D 494      73.044  80.375 -10.329  1.00  0.00           C
ATOM   4036  CB  ARG D 494      74.239  79.788  -9.568  1.00  0.00           C
ATOM   4037  CG  ARG D 494      75.603  80.069 -10.203  1.00  0.00           C
ATOM   4038  CD  ARG D 494      76.726  80.112  -9.151  1.00  0.00           C
ATOM   4039  NE  ARG D 494      76.663  81.328  -8.331  1.00  0.00           N
ATOM   4040  CZ  ARG D 494      77.090  81.424  -7.072  1.00  0.00           C
ATOM   4041  NH1 ARG D 494      77.627  80.376  -6.452  1.00  0.00           N
ATOM   4042  NH2 ARG D 494      76.973  82.579  -6.424  1.00  0.00           N
ATOM   4043  C   ARG D 494      71.808  79.577  -9.988  1.00  0.00           C
ATOM   4044  O   ARG D 494      71.223  79.770  -8.923  1.00  0.00           O
ATOM   4045  N   GLY D 495      71.415  78.694 -10.906  1.00  0.00           N
ATOM   4046  CA  GLY D 495      70.342  77.729 -10.677  1.00  0.00           C
ATOM   4047  C   GLY D 495      70.942  76.357 -10.845  1.00  0.00           C
ATOM   4048  O   GLY D 495      71.900  76.207 -11.596  1.00  0.00           O
ATOM   4049  N   TYR D 496      70.417  75.364 -10.126  1.00  0.00           N
ATOM   4050  CA  TYR D 496      70.888  73.963 -10.267  1.00  0.00           C
ATOM   4051  CB  TYR D 496      72.298  73.779  -9.708  1.00  0.00           C
ATOM   4052  CG  TYR D 496      72.444  74.224  -8.273  1.00  0.00           C
ATOM   4053  CD1 TYR D 496      72.560  75.584  -7.951  1.00  0.00           C
ATOM   4054  CD2 TYR D 496      72.479  73.289  -7.236  1.00  0.00           C
ATOM   4055  CE1 TYR D 496      72.697  76.004  -6.640  1.00  0.00           C
ATOM   4056  CE2 TYR D 496      72.619  73.688  -5.920  1.00  0.00           C
ATOM   4057  CZ  TYR D 496      72.727  75.049  -5.629  1.00  0.00           C
ATOM   4058  OH  TYR D 496      72.874  75.459  -4.328  1.00  0.00           O
ATOM   4059  C   TYR D 496      69.973  72.916  -9.652  1.00  0.00           C
ATOM   4060  O   TYR D 496      69.350  73.145  -8.619  1.00  0.00           O
ATOM   4061  N   GLU D 497      69.903  71.767 -10.312  1.00  0.00           N
ATOM   4062  CA  GLU D 497      69.204  70.609  -9.790  1.00  0.00           C
ATOM   4063  CB  GLU D 497      67.901  70.374 -10.539  1.00  0.00           C
ATOM   4064  CG  GLU D 497      67.160  69.145 -10.052  1.00  0.00           C
ATOM   4065  CD  GLU D 497      65.869  68.884 -10.788  1.00  0.00           C
ATOM   4066  OE1 GLU D 497      65.776  69.230 -11.981  1.00  0.00           O
ATOM   4067  OE2 GLU D 497      64.944  68.324 -10.168  1.00  0.00           O
ATOM   4068  C   GLU D 497      70.102  69.410  -9.976  1.00  0.00           C
ATOM   4069  O   GLU D 497      70.718  69.256 -11.033  1.00  0.00           O
ATOM   4070  N   GLN D 498      70.178  68.555  -8.963  1.00  0.00           N
ATOM   4071  CA  GLN D 498      70.995  67.356  -9.083  1.00  0.00           C
ATOM   4072  CB  GLN D 498      72.458  67.680  -8.812  1.00  0.00           C
ATOM   4073  CG  GLN D 498      72.697  68.356  -7.482  1.00  0.00           C
ATOM   4074  CD  GLN D 498      74.026  69.075  -7.441  1.00  0.00           C
ATOM   4075  OE1 GLN D 498      75.045  68.548  -7.896  1.00  0.00           O
ATOM   4076  NE2 GLN D 498      74.025  70.291  -6.903  1.00  0.00           N
ATOM   4077  C   GLN D 498      70.542  66.188  -8.213  1.00  0.00           C
ATOM   4078  O   GLN D 498      69.810  66.371  -7.240  1.00  0.00           O
ATOM   4079  N   TYR D 499      71.015  64.996  -8.588  1.00  0.00           N
ATOM   4080  CA  TYR D 499      70.688  63.724  -7.952  1.00  0.00           C
ATOM   4081  CB  TYR D 499      69.985  62.825  -8.959  1.00  0.00           C
ATOM   4082  CG  TYR D 499      68.579  63.221  -9.317  1.00  0.00           C
ATOM   4083  CD1 TYR D 499      68.320  64.298 -10.176  1.00  0.00           C
ATOM   4084  CD2 TYR D 499      67.503  62.500  -8.821  1.00  0.00           C
ATOM   4085  CE1 TYR D 499      67.009  64.658 -10.509  1.00  0.00           C
ATOM   4086  CE2 TYR D 499      66.197  62.841  -9.151  1.00  0.00           C
ATOM   4087  CZ  TYR D 499      65.957  63.915  -9.993  1.00  0.00           C
ATOM   4088  OH  TYR D 499      64.655  64.218 -10.297  1.00  0.00           O
ATOM   4089  C   TYR D 499      71.948  62.996  -7.525  1.00  0.00           C
ATOM   4090  O   TYR D 499      72.973  63.079  -8.192  1.00  0.00           O
ATOM   4091  N   ALA D 500      71.865  62.260  -6.426  1.00  0.40           N
ATOM   4092  CA  ALA D 500      72.899  61.287  -6.097  1.00  0.40           C
ATOM   4093  CB  ALA D 500      73.780  61.789  -5.002  1.00  0.40           C
ATOM   4094  C   ALA D 500      72.279  59.967  -5.693  1.00  0.40           C
ATOM   4095  O   ALA D 500      71.212  59.941  -5.070  1.00  0.40           O
ATOM   4096  N   TYR D 501      72.965  58.884  -6.054  1.00  0.55           N
ATOM   4097  CA  TYR D 501      72.594  57.525  -5.664  1.00  0.55           C
ATOM   4098  CB  TYR D 501      72.483  56.651  -6.909  1.00  0.55           C
ATOM   4099  CG  TYR D 501      71.999  55.241  -6.665  1.00  0.55           C
ATOM   4100  CD1 TYR D 501      70.685  55.004  -6.276  1.00  0.55           C
ATOM   4101  CD2 TYR D 501      72.848  54.147  -6.838  1.00  0.55           C
ATOM   4102  CE1 TYR D 501      70.209  53.714  -6.055  1.00  0.55           C
ATOM   4103  CE2 TYR D 501      72.389  52.844  -6.618  1.00  0.55           C
ATOM   4104  CZ  TYR D 501      71.055  52.637  -6.226  1.00  0.55           C
ATOM   4105  OH  TYR D 501      70.552  51.369  -5.996  1.00  0.55           O
ATOM   4106  C   TYR D 501      73.633  56.930  -4.724  1.00  0.55           C
ATOM   4107  O   TYR D 501      74.836  56.986  -4.999  1.00  0.55           O
ATOM   4108  N   ASP D 502      73.156  56.348  -3.625  1.00  1.89           N
ATOM   4109  CA  ASP D 502      74.024  55.745  -2.609  1.00  1.89           C
ATOM   4110  CB  ASP D 502      74.353  54.282  -2.942  1.00  1.89           C
ATOM   4111  CG  ASP D 502      73.187  53.342  -2.715  1.00  1.89           C
ATOM   4112  OD1 ASP D 502      72.303  53.627  -1.880  1.00  1.89           O
ATOM   4113  OD2 ASP D 502      73.165  52.297  -3.393  1.00  1.89           O
ATOM   4114  C   ASP D 502      75.321  56.528  -2.450  1.00  1.89           C
ATOM   4115  O   ASP D 502      76.408  56.017  -2.760  1.00  1.89           O
ATOM   4116  N   GLY D 503      75.199  57.775  -2.003  1.00  1.02           N
ATOM   4117  CA  GLY D 503      76.362  58.593  -1.697  1.00  1.02           C
ATOM   4118  C   GLY D 503      77.027  59.286  -2.872  1.00  1.02           C
ATOM   4119  O   GLY D 503      77.334  60.487  -2.784  1.00  1.02           O
ATOM   4120  N   LYS D 504      77.262  58.546  -3.960  1.00  0.99           N
ATOM   4121  CA  LYS D 504      78.008  59.064  -5.117  1.00  0.99           C
ATOM   4122  CB  LYS D 504      78.731  57.927  -5.843  1.00  0.99           C
ATOM   4123  CG  LYS D 504      77.914  56.630  -6.027  1.00  0.99           C
ATOM   4124  CD  LYS D 504      77.115  56.616  -7.337  1.00  0.99           C
ATOM   4125  CE  LYS D 504      76.385  55.286  -7.534  1.00  0.99           C
ATOM   4126  NZ  LYS D 504      75.629  55.256  -8.821  1.00  0.99           N
ATOM   4127  C   LYS D 504      77.115  59.840  -6.085  1.00  0.99           C
ATOM   4128  O   LYS D 504      75.924  59.543  -6.190  1.00  0.99           O
ATOM   4129  N   ASP D 505      77.680  60.826  -6.787  1.00  0.46           N
ATOM   4130  CA  ASP D 505      76.906  61.663  -7.725  1.00  0.46           C
ATOM   4131  CB  ASP D 505      77.767  62.765  -8.355  1.00  0.46           C
ATOM   4132  CG  ASP D 505      77.909  63.984  -7.463  1.00  0.46           C
ATOM   4133  OD1 ASP D 505      76.912  64.386  -6.829  1.00  0.46           O
ATOM   4134  OD2 ASP D 505      79.026  64.541  -7.398  1.00  0.46           O
ATOM   4135  C   ASP D 505      76.308  60.825  -8.830  1.00  0.46           C
ATOM   4136  O   ASP D 505      76.704  59.670  -9.020  1.00  0.46           O
ATOM   4137  N   TYR D 506      75.371  61.415  -9.568  1.00  0.27           N
ATOM   4138  CA  TYR D 506      74.607  60.681 -10.564  1.00  0.27           C
ATOM   4139  CB  TYR D 506      73.322  60.162  -9.932  1.00  0.27           C
ATOM   4140  CG  TYR D 506      72.532  59.212 -10.786  1.00  0.27           C
ATOM   4141  CD1 TYR D 506      72.975  57.909 -11.006  1.00  0.27           C
ATOM   4142  CD2 TYR D 506      71.328  59.597 -11.347  1.00  0.27           C
ATOM   4143  CE1 TYR D 506      72.243  57.019 -11.788  1.00  0.27           C
ATOM   4144  CE2 TYR D 506      70.584  58.719 -12.126  1.00  0.27           C
ATOM   4145  CZ  TYR D 506      71.045  57.432 -12.344  1.00  0.27           C
ATOM   4146  OH  TYR D 506      70.310  56.559 -13.116  1.00  0.27           O
ATOM   4147  C   TYR D 506      74.285  61.551 -11.756  1.00  0.27           C
ATOM   4148  O   TYR D 506      74.955  61.468 -12.779  1.00  0.27           O
ATOM   4149  N   LEU D 507      73.265  62.398 -11.604  1.00  0.00           N
ATOM   4150  CA  LEU D 507      72.745  63.262 -12.677  1.00  0.00           C
ATOM   4151  CB  LEU D 507      71.341  62.809 -13.070  1.00  0.00           C
ATOM   4152  CG  LEU D 507      70.864  62.773 -14.511  1.00  0.00           C
ATOM   4153  CD1 LEU D 507      69.408  63.150 -14.495  1.00  0.00           C
ATOM   4154  CD2 LEU D 507      71.646  63.696 -15.409  1.00  0.00           C
ATOM   4155  C   LEU D 507      72.639  64.705 -12.193  1.00  0.00           C
ATOM   4156  O   LEU D 507      71.937  64.974 -11.210  1.00  0.00           O
ATOM   4157  N   ALA D 508      73.313  65.628 -12.885  1.00  0.00           N
ATOM   4158  CA  ALA D 508      73.237  67.056 -12.545  1.00  0.00           C
ATOM   4159  CB  ALA D 508      74.568  67.556 -11.982  1.00  0.00           C
ATOM   4160  C   ALA D 508      72.811  67.908 -13.729  1.00  0.00           C
ATOM   4161  O   ALA D 508      73.177  67.625 -14.879  1.00  0.00           O
ATOM   4162  N   LEU D 509      72.031  68.947 -13.436  1.00  0.00           N
ATOM   4163  CA  LEU D 509      71.675  69.952 -14.428  1.00  0.00           C
ATOM   4164  CB  LEU D 509      70.531  70.827 -13.918  1.00  0.00           C
ATOM   4165  CG  LEU D 509      69.329  71.085 -14.830  1.00  0.00           C
ATOM   4166  CD1 LEU D 509      68.531  72.279 -14.365  1.00  0.00           C
ATOM   4167  CD2 LEU D 509      69.703  71.239 -16.284  1.00  0.00           C
ATOM   4168  C   LEU D 509      72.898  70.814 -14.653  1.00  0.00           C
ATOM   4169  O   LEU D 509      73.540  71.237 -13.695  1.00  0.00           O
ATOM   4170  N   ASN D 510      73.231  71.059 -15.912  1.00  0.00           N
ATOM   4171  CA  ASN D 510      74.350  71.941 -16.268  1.00  0.00           C
ATOM   4172  CB  ASN D 510      74.688  71.775 -17.747  1.00  0.00           C
ATOM   4173  CG  ASN D 510      75.624  70.625 -17.991  1.00  0.00           C
ATOM   4174  OD1 ASN D 510      76.659  70.517 -17.331  1.00  0.00           O
ATOM   4175  ND2 ASN D 510      75.278  69.759 -18.940  1.00  0.00           N
ATOM   4176  C   ASN D 510      74.120  73.423 -15.949  1.00  0.00           C
ATOM   4177  O   ASN D 510      72.978  73.870 -15.781  1.00  0.00           O
ATOM   4178  N   GLU D 511      75.206  74.184 -15.868  1.00  0.00           N
ATOM   4179  CA  GLU D 511      75.112  75.617 -15.608  1.00  0.00           C
ATOM   4180  CB  GLU D 511      76.471  76.267 -15.771  1.00  0.00           C
ATOM   4181  CG  GLU D 511      77.338  76.104 -14.567  1.00  0.00           C
ATOM   4182  CD  GLU D 511      78.317  77.244 -14.419  1.00  0.00           C
ATOM   4183  OE1 GLU D 511      78.470  78.047 -15.382  1.00  0.00           O
ATOM   4184  OE2 GLU D 511      78.931  77.333 -13.330  1.00  0.00           O
ATOM   4185  C   GLU D 511      74.121  76.293 -16.535  1.00  0.00           C
ATOM   4186  O   GLU D 511      73.217  76.996 -16.086  1.00  0.00           O
ATOM   4187  N   ASP D 512      74.287  76.050 -17.829  1.00  0.00           N
ATOM   4188  CA  ASP D 512      73.422  76.621 -18.843  1.00  0.00           C
ATOM   4189  CB  ASP D 512      73.865  76.155 -20.227  1.00  0.00           C
ATOM   4190  CG  ASP D 512      73.504  74.695 -20.503  1.00  0.00           C
ATOM   4191  OD1 ASP D 512      73.307  73.904 -19.546  1.00  0.00           O
ATOM   4192  OD2 ASP D 512      73.430  74.334 -21.693  1.00  0.00           O
ATOM   4193  C   ASP D 512      71.957  76.257 -18.671  1.00  0.00           C
ATOM   4194  O   ASP D 512      71.156  76.604 -19.525  1.00  0.00           O
ATOM   4195  N   LEU D 513      71.614  75.529 -17.605  1.00  0.00           N
ATOM   4196  CA  LEU D 513      70.237  75.092 -17.349  1.00  0.00           C
ATOM   4197  CB  LEU D 513      69.389  76.270 -16.869  1.00  0.00           C
ATOM   4198  CG  LEU D 513      69.294  76.564 -15.381  1.00  0.00           C
ATOM   4199  CD1 LEU D 513      70.660  76.600 -14.731  1.00  0.00           C
ATOM   4200  CD2 LEU D 513      68.554  77.864 -15.167  1.00  0.00           C
ATOM   4201  C   LEU D 513      69.569  74.477 -18.573  1.00  0.00           C
ATOM   4202  O   LEU D 513      68.352  74.588 -18.729  1.00  0.00           O
ATOM   4203  N   ARG D 514      70.361  73.848 -19.442  1.00  0.00           N
ATOM   4204  CA  ARG D 514      69.867  73.338 -20.725  1.00  0.00           C
ATOM   4205  CB  ARG D 514      70.197  74.310 -21.869  1.00  0.00           C
ATOM   4206  CG  ARG D 514      69.239  75.486 -22.011  1.00  0.00           C
ATOM   4207  CD  ARG D 514      69.847  76.658 -22.795  1.00  0.00           C
ATOM   4208  NE  ARG D 514      68.974  77.834 -22.727  1.00  0.00           N
ATOM   4209  CZ  ARG D 514      68.004  78.113 -23.601  1.00  0.00           C
ATOM   4210  NH1 ARG D 514      67.764  77.323 -24.643  1.00  0.00           N
ATOM   4211  NH2 ARG D 514      67.266  79.195 -23.437  1.00  0.00           N
ATOM   4212  C   ARG D 514      70.416  71.960 -21.059  1.00  0.00           C
ATOM   4213  O   ARG D 514      70.026  71.368 -22.053  1.00  0.00           O
ATOM   4214  N   SER D 515      71.324  71.453 -20.236  1.00  0.00           N
ATOM   4215  CA  SER D 515      71.898  70.134 -20.467  1.00  0.00           C
ATOM   4216  CB  SER D 515      73.170  70.265 -21.296  1.00  0.00           C
ATOM   4217  OG  SER D 515      73.922  71.363 -20.832  1.00  0.00           O
ATOM   4218  C   SER D 515      72.162  69.400 -19.144  1.00  0.00           C
ATOM   4219  O   SER D 515      71.976  69.973 -18.072  1.00  0.00           O
ATOM   4220  N   TRP D 516      72.574  68.131 -19.219  1.00  0.00           N
ATOM   4221  CA  TRP D 516      72.886  67.327 -18.024  1.00  0.00           C
ATOM   4222  CB  TRP D 516      71.783  66.302 -17.740  1.00  0.00           C
ATOM   4223  CG  TRP D 516      70.387  66.779 -17.967  1.00  0.00           C
ATOM   4224  CD2 TRP D 516      69.433  67.147 -16.962  1.00  0.00           C
ATOM   4225  CD1 TRP D 516      69.751  66.932 -19.174  1.00  0.00           C
ATOM   4226  NE1 TRP D 516      68.463  67.388 -18.978  1.00  0.00           N
ATOM   4227  CE2 TRP D 516      68.245  67.528 -17.631  1.00  0.00           C
ATOM   4228  CE3 TRP D 516      69.468  67.200 -15.561  1.00  0.00           C
ATOM   4229  CZ2 TRP D 516      67.107  67.951 -16.944  1.00  0.00           C
ATOM   4230  CZ3 TRP D 516      68.335  67.616 -14.880  1.00  0.00           C
ATOM   4231  CH2 TRP D 516      67.172  67.987 -15.571  1.00  0.00           C
ATOM   4232  C   TRP D 516      74.233  66.581 -18.138  1.00  0.00           C
ATOM   4233  O   TRP D 516      74.620  66.089 -19.218  1.00  0.00           O
ATOM   4234  N   THR D 517      74.939  66.493 -17.016  1.00  0.00           N
ATOM   4235  CA  THR D 517      76.135  65.669 -16.931  1.00  0.00           C
ATOM   4236  CB  THR D 517      77.303  66.441 -16.259  1.00  0.00           C
ATOM   4237  OG1 THR D 517      77.786  67.424 -17.172  1.00  0.00           O
ATOM   4238  CG2 THR D 517      78.460  65.527 -15.893  1.00  0.00           C
ATOM   4239  C   THR D 517      75.754  64.410 -16.171  1.00  0.00           C
ATOM   4240  O   THR D 517      75.216  64.483 -15.072  1.00  0.00           O
ATOM   4241  N   ALA D 518      75.996  63.256 -16.775  1.00  0.00           N
ATOM   4242  CA  ALA D 518      75.748  61.993 -16.094  1.00  0.00           C
ATOM   4243  CB  ALA D 518      75.255  60.957 -17.078  1.00  0.00           C
ATOM   4244  C   ALA D 518      77.033  61.530 -15.454  1.00  0.00           C
ATOM   4245  O   ALA D 518      78.114  61.831 -15.952  1.00  0.00           O
ATOM   4246  N   ALA D 519      76.920  60.791 -14.358  1.00  0.00           N
ATOM   4247  CA  ALA D 519      78.093  60.217 -13.688  1.00  0.00           C
ATOM   4248  CB  ALA D 519      77.786  59.917 -12.227  1.00  0.00           C
ATOM   4249  C   ALA D 519      78.644  58.963 -14.388  1.00  0.00           C
ATOM   4250  O   ALA D 519      79.852  58.738 -14.400  1.00  0.00           O
ATOM   4251  N   ASP D 520      77.764  58.142 -14.952  1.00  0.00           N
ATOM   4252  CA  ASP D 520      78.191  56.935 -15.642  1.00  0.00           C
ATOM   4253  CB  ASP D 520      78.541  55.812 -14.647  1.00  0.00           C
ATOM   4254  CG  ASP D 520      77.484  55.607 -13.573  1.00  0.00           C
ATOM   4255  OD1 ASP D 520      76.273  55.647 -13.886  1.00  0.00           O
ATOM   4256  OD2 ASP D 520      77.879  55.388 -12.403  1.00  0.00           O
ATOM   4257  C   ASP D 520      77.136  56.483 -16.627  1.00  0.00           C
ATOM   4258  O   ASP D 520      76.105  57.130 -16.771  1.00  0.00           O
ATOM   4259  N   THR D 521      77.408  55.373 -17.306  1.00  0.00           N
ATOM   4260  CA  THR D 521      76.448  54.745 -18.213  1.00  0.00           C
ATOM   4261  CB  THR D 521      76.876  53.322 -18.602  1.00  0.00           C
ATOM   4262  OG1 THR D 521      77.319  52.621 -17.430  1.00  0.00           O
ATOM   4263  CG2 THR D 521      77.995  53.366 -19.636  1.00  0.00           C
ATOM   4264  C   THR D 521      75.028  54.682 -17.643  1.00  0.00           C
ATOM   4265  O   THR D 521      74.055  54.957 -18.363  1.00  0.00           O
ATOM   4266  N   ALA D 522      74.904  54.327 -16.363  1.00  0.00           N
ATOM   4267  CA  ALA D 522      73.588  54.292 -15.725  1.00  0.00           C
ATOM   4268  CB  ALA D 522      73.681  53.835 -14.287  1.00  0.00           C
ATOM   4269  C   ALA D 522      72.880  55.647 -15.840  1.00  0.00           C
ATOM   4270  O   ALA D 522      71.795  55.732 -16.413  1.00  0.00           O
ATOM   4271  N   ALA D 523      73.504  56.710 -15.341  1.00  0.00           N
ATOM   4272  CA  ALA D 523      72.901  58.031 -15.432  1.00  0.00           C
ATOM   4273  CB  ALA D 523      73.671  59.018 -14.596  1.00  0.00           C
ATOM   4274  C   ALA D 523      72.787  58.503 -16.891  1.00  0.00           C
ATOM   4275  O   ALA D 523      71.921  59.323 -17.226  1.00  0.00           O
ATOM   4276  N   GLN D 524      73.647  57.971 -17.759  1.00  0.00           N
ATOM   4277  CA  GLN D 524      73.623  58.331 -19.167  1.00  0.00           C
ATOM   4278  CB  GLN D 524      74.731  57.614 -19.941  1.00  0.00           C
ATOM   4279  CG  GLN D 524      74.900  58.068 -21.399  1.00  0.00           C
ATOM   4280  CD  GLN D 524      75.290  59.540 -21.537  1.00  0.00           C
ATOM   4281  OE1 GLN D 524      75.987  60.102 -20.682  1.00  0.00           O
ATOM   4282  NE2 GLN D 524      74.841  60.168 -22.620  1.00  0.00           N
ATOM   4283  C   GLN D 524      72.257  58.024 -19.752  1.00  0.00           C
ATOM   4284  O   GLN D 524      71.770  58.752 -20.604  1.00  0.00           O
ATOM   4285  N   ILE D 525      71.638  56.954 -19.264  1.00  0.00           N
ATOM   4286  CA  ILE D 525      70.276  56.586 -19.652  1.00  0.00           C
ATOM   4287  CB  ILE D 525      69.856  55.244 -19.016  1.00  0.00           C
ATOM   4288  CG1 ILE D 525      70.854  54.137 -19.377  1.00  0.00           C
ATOM   4289  CG2 ILE D 525      68.435  54.879 -19.416  1.00  0.00           C
ATOM   4290  CD1 ILE D 525      71.015  53.887 -20.897  1.00  0.00           C
ATOM   4291  C   ILE D 525      69.256  57.665 -19.260  1.00  0.00           C
ATOM   4292  O   ILE D 525      68.341  57.983 -20.031  1.00  0.00           O
ATOM   4293  N   SER D 526      69.415  58.226 -18.063  1.00  0.00           N
ATOM   4294  CA  SER D 526      68.507  59.254 -17.577  1.00  0.00           C
ATOM   4295  CB  SER D 526      68.789  59.546 -16.116  1.00  0.00           C
ATOM   4296  OG  SER D 526      68.683  58.360 -15.352  1.00  0.00           O
ATOM   4297  C   SER D 526      68.644  60.518 -18.403  1.00  0.00           C
ATOM   4298  O   SER D 526      67.644  61.164 -18.723  1.00  0.00           O
ATOM   4299  N   LYS D 527      69.882  60.849 -18.769  1.00  0.00           N
ATOM   4300  CA  LYS D 527      70.155  62.015 -19.602  1.00  0.00           C
ATOM   4301  CB  LYS D 527      71.634  62.072 -19.996  1.00  0.00           C
ATOM   4302  CG  LYS D 527      72.151  63.499 -20.223  1.00  0.00           C
ATOM   4303  CD  LYS D 527      73.454  63.568 -21.040  1.00  0.00           C
ATOM   4304  CE  LYS D 527      74.694  63.179 -20.233  1.00  0.00           C
ATOM   4305  NZ  LYS D 527      75.798  62.779 -21.159  1.00  0.00           N
ATOM   4306  C   LYS D 527      69.282  62.017 -20.846  1.00  0.00           C
ATOM   4307  O   LYS D 527      68.714  63.054 -21.197  1.00  0.00           O
ATOM   4308  N   ARG D 528      69.153  60.838 -21.470  1.00  0.00           N
ATOM   4309  CA  ARG D 528      68.489  60.672 -22.779  1.00  0.00           C
ATOM   4310  CB  ARG D 528      68.775  59.297 -23.404  1.00  0.00           C
ATOM   4311  CG  ARG D 528      70.199  58.736 -23.262  1.00  0.00           C
ATOM   4312  CD  ARG D 528      71.323  59.694 -23.722  1.00  0.00           C
ATOM   4313  NE  ARG D 528      71.187  60.113 -25.113  1.00  0.00           N
ATOM   4314  CZ  ARG D 528      72.209  60.409 -25.911  1.00  0.00           C
ATOM   4315  NH1 ARG D 528      73.458  60.322 -25.460  1.00  0.00           N
ATOM   4316  NH2 ARG D 528      71.979  60.783 -27.172  1.00  0.00           N
ATOM   4317  C   ARG D 528      67.000  60.810 -22.639  1.00  0.00           C
ATOM   4318  O   ARG D 528      66.328  61.340 -23.525  1.00  0.00           O
ATOM   4319  N   LYS D 529      66.505  60.291 -21.520  1.00  0.00           N
ATOM   4320  CA  LYS D 529      65.108  60.384 -21.143  1.00  0.00           C
ATOM   4321  CB  LYS D 529      64.862  59.628 -19.834  1.00  0.00           C
ATOM   4322  CG  LYS D 529      64.871  58.099 -19.993  1.00  0.00           C
ATOM   4323  CD  LYS D 529      64.945  57.383 -18.662  1.00  0.00           C
ATOM   4324  CE  LYS D 529      64.122  56.126 -18.679  1.00  0.00           C
ATOM   4325  NZ  LYS D 529      64.236  55.454 -17.375  1.00  0.00           N
ATOM   4326  C   LYS D 529      64.762  61.847 -20.979  1.00  0.00           C
ATOM   4327  O   LYS D 529      63.815  62.349 -21.595  1.00  0.00           O
ATOM   4328  N   CYS D 530      65.556  62.538 -20.169  1.00  0.00           N
ATOM   4329  CA  CYS D 530      65.395  63.966 -19.985  1.00  0.00           C
ATOM   4330  CB  CYS D 530      66.473  64.478 -19.042  1.00  0.00           C
ATOM   4331  SG  CYS D 530      66.271  63.784 -17.398  1.00  0.00           S
ATOM   4332  C   CYS D 530      65.444  64.698 -21.319  1.00  0.00           C
ATOM   4333  O   CYS D 530      64.643  65.603 -21.570  1.00  0.00           O
ATOM   4334  N   GLU D 531      66.372  64.283 -22.177  1.00  0.00           N
ATOM   4335  CA  GLU D 531      66.578  64.935 -23.460  1.00  0.00           C
ATOM   4336  CB  GLU D 531      67.899  64.477 -24.080  1.00  0.00           C
ATOM   4337  CG  GLU D 531      69.122  65.192 -23.514  1.00  0.00           C
ATOM   4338  CD  GLU D 531      70.429  64.417 -23.704  1.00  0.00           C
ATOM   4339  OE1 GLU D 531      70.475  63.413 -24.471  1.00  0.00           O
ATOM   4340  OE2 GLU D 531      71.426  64.835 -23.068  1.00  0.00           O
ATOM   4341  C   GLU D 531      65.413  64.715 -24.425  1.00  0.00           C
ATOM   4342  O   GLU D 531      64.987  65.636 -25.120  1.00  0.00           O
ATOM   4343  N   ALA D 532      64.894  63.494 -24.462  1.00  0.00           N
ATOM   4344  CA  ALA D 532      63.762  63.183 -25.321  1.00  0.00           C
ATOM   4345  CB  ALA D 532      63.600  61.684 -25.444  1.00  0.00           C
ATOM   4346  C   ALA D 532      62.485  63.825 -24.777  1.00  0.00           C
ATOM   4347  O   ALA D 532      61.546  64.111 -25.527  1.00  0.00           O
ATOM   4348  N   ALA D 533      62.468  64.056 -23.467  1.00  0.00           N
ATOM   4349  CA  ALA D 533      61.318  64.651 -22.797  1.00  0.00           C
ATOM   4350  CB  ALA D 533      61.161  64.067 -21.382  1.00  0.00           C
ATOM   4351  C   ALA D 533      61.394  66.180 -22.747  1.00  0.00           C
ATOM   4352  O   ALA D 533      60.565  66.824 -22.092  1.00  0.00           O
ATOM   4353  N   ASN D 534      62.392  66.756 -23.422  1.00  0.00           N
ATOM   4354  CA  ASN D 534      62.514  68.210 -23.533  1.00  0.00           C
ATOM   4355  CB  ASN D 534      61.368  68.734 -24.414  1.00  0.00           C
ATOM   4356  CG  ASN D 534      61.660  70.085 -25.037  1.00  0.00           C
ATOM   4357  OD1 ASN D 534      62.527  70.839 -24.580  1.00  0.00           O
ATOM   4358  ND2 ASN D 534      60.929  70.395 -26.105  1.00  0.00           N
ATOM   4359  C   ASN D 534      62.437  68.863 -22.161  1.00  0.00           C
ATOM   4360  O   ASN D 534      61.925  69.966 -22.016  1.00  0.00           O
ATOM   4361  N   VAL D 535      62.936  68.181 -21.143  1.00  0.00           N
ATOM   4362  CA  VAL D 535      62.483  68.484 -19.795  1.00  0.00           C
ATOM   4363  CB  VAL D 535      62.469  67.189 -18.938  1.00  0.00           C
ATOM   4364  CG1 VAL D 535      63.772  67.010 -18.169  1.00  0.00           C
ATOM   4365  CG2 VAL D 535      61.244  67.143 -18.013  1.00  0.00           C
ATOM   4366  C   VAL D 535      63.206  69.680 -19.128  1.00  0.00           C
ATOM   4367  O   VAL D 535      62.616  70.401 -18.303  1.00  0.00           O
ATOM   4368  N   ALA D 536      64.456  69.925 -19.521  1.00  0.00           N
ATOM   4369  CA  ALA D 536      65.247  71.014 -18.940  1.00  0.00           C
ATOM   4370  CB  ALA D 536      66.655  71.003 -19.508  1.00  0.00           C
ATOM   4371  C   ALA D 536      64.622  72.420 -19.044  1.00  0.00           C
ATOM   4372  O   ALA D 536      65.039  73.325 -18.326  1.00  0.00           O
ATOM   4373  N   GLU D 537      63.637  72.610 -19.924  1.00  0.00           N
ATOM   4374  CA  GLU D 537      62.897  73.879 -19.950  1.00  0.00           C
ATOM   4375  CB  GLU D 537      62.022  74.056 -21.201  1.00  0.00           C
ATOM   4376  CG  GLU D 537      62.194  73.025 -22.298  1.00  0.00           C
ATOM   4377  CD  GLU D 537      63.476  73.199 -23.113  1.00  0.00           C
ATOM   4378  OE1 GLU D 537      63.511  74.122 -23.977  1.00  0.00           O
ATOM   4379  OE2 GLU D 537      64.426  72.389 -22.900  1.00  0.00           O
ATOM   4380  C   GLU D 537      62.014  73.986 -18.704  1.00  0.00           C
ATOM   4381  O   GLU D 537      62.118  74.955 -17.948  1.00  0.00           O
ATOM   4382  N   GLN D 538      61.153  72.983 -18.502  1.00  0.00           N
ATOM   4383  CA  GLN D 538      60.265  72.910 -17.348  1.00  0.00           C
ATOM   4384  CB  GLN D 538      59.682  71.498 -17.212  1.00  0.00           C
ATOM   4385  CG  GLN D 538      58.718  71.315 -16.016  1.00  0.00           C
ATOM   4386  CD  GLN D 538      58.946  70.011 -15.225  1.00  0.00           C
ATOM   4387  OE1 GLN D 538      58.985  68.910 -15.801  1.00  0.00           O
ATOM   4388  NE2 GLN D 538      59.082  70.139 -13.890  1.00  0.00           N
ATOM   4389  C   GLN D 538      61.061  73.240 -16.106  1.00  0.00           C
ATOM   4390  O   GLN D 538      60.564  73.884 -15.182  1.00  0.00           O
ATOM   4391  N   ARG D 539      62.310  72.786 -16.112  1.00  0.00           N
ATOM   4392  CA  ARG D 539      63.219  72.933 -14.987  1.00  0.00           C
ATOM   4393  CB  ARG D 539      64.265  71.826 -15.043  1.00  0.00           C
ATOM   4394  CG  ARG D 539      63.660  70.454 -14.968  1.00  0.00           C
ATOM   4395  CD  ARG D 539      63.329  70.143 -13.535  1.00  0.00           C
ATOM   4396  NE  ARG D 539      62.142  69.312 -13.371  1.00  0.00           N
ATOM   4397  CZ  ARG D 539      61.880  68.602 -12.274  1.00  0.00           C
ATOM   4398  NH1 ARG D 539      62.723  68.606 -11.244  1.00  0.00           N
ATOM   4399  NH2 ARG D 539      60.777  67.873 -12.205  1.00  0.00           N
ATOM   4400  C   ARG D 539      63.885  74.303 -14.964  1.00  0.00           C
ATOM   4401  O   ARG D 539      64.076  74.889 -13.904  1.00  0.00           O
ATOM   4402  N   ARG D 540      64.243  74.806 -16.140  1.00  0.00           N
ATOM   4403  CA  ARG D 540      64.706  76.174 -16.262  1.00  0.00           C
ATOM   4404  CB  ARG D 540      65.107  76.475 -17.702  1.00  0.00           C
ATOM   4405  CG  ARG D 540      65.972  77.703 -17.892  1.00  0.00           C
ATOM   4406  CD  ARG D 540      66.602  77.710 -19.271  1.00  0.00           C
ATOM   4407  NE  ARG D 540      65.611  77.405 -20.295  1.00  0.00           N
ATOM   4408  CZ  ARG D 540      65.541  76.253 -20.969  1.00  0.00           C
ATOM   4409  NH1 ARG D 540      66.427  75.280 -20.754  1.00  0.00           N
ATOM   4410  NH2 ARG D 540      64.577  76.072 -21.871  1.00  0.00           N
ATOM   4411  C   ARG D 540      63.577  77.101 -15.805  1.00  0.00           C
ATOM   4412  O   ARG D 540      63.815  78.033 -15.023  1.00  0.00           O
ATOM   4413  N   ALA D 541      62.352  76.820 -16.269  1.00  0.00           N
ATOM   4414  CA  ALA D 541      61.171  77.625 -15.925  1.00  0.00           C
ATOM   4415  CB  ALA D 541      59.888  76.920 -16.360  1.00  0.00           C
ATOM   4416  C   ALA D 541      61.135  77.940 -14.432  1.00  0.00           C
ATOM   4417  O   ALA D 541      61.191  79.112 -14.031  1.00  0.00           O
ATOM   4418  N   TYR D 542      61.077  76.879 -13.628  1.00  0.00           N
ATOM   4419  CA  TYR D 542      61.051  76.970 -12.175  1.00  0.00           C
ATOM   4420  CB  TYR D 542      61.073  75.565 -11.583  1.00  0.00           C
ATOM   4421  CG  TYR D 542      61.233  75.513 -10.085  1.00  0.00           C
ATOM   4422  CD1 TYR D 542      60.134  75.689  -9.246  1.00  0.00           C
ATOM   4423  CD2 TYR D 542      62.479  75.269  -9.497  1.00  0.00           C
ATOM   4424  CE1 TYR D 542      60.267  75.636  -7.852  1.00  0.00           C
ATOM   4425  CE2 TYR D 542      62.623  75.210  -8.103  1.00  0.00           C
ATOM   4426  CZ  TYR D 542      61.508  75.391  -7.295  1.00  0.00           C
ATOM   4427  OH  TYR D 542      61.613  75.341  -5.931  1.00  0.00           O
ATOM   4428  C   TYR D 542      62.221  77.781 -11.641  1.00  0.00           C
ATOM   4429  O   TYR D 542      62.024  78.816 -10.986  1.00  0.00           O
ATOM   4430  N   LEU D 543      63.433  77.307 -11.936  1.00  0.00           N
ATOM   4431  CA  LEU D 543      64.660  77.917 -11.438  1.00  0.00           C
ATOM   4432  CB  LEU D 543      65.891  77.230 -12.036  1.00  0.00           C
ATOM   4433  CG  LEU D 543      66.332  75.856 -11.506  1.00  0.00           C
ATOM   4434  CD1 LEU D 543      67.609  75.404 -12.208  1.00  0.00           C
ATOM   4435  CD2 LEU D 543      66.530  75.859  -9.983  1.00  0.00           C
ATOM   4436  C   LEU D 543      64.707  79.408 -11.730  1.00  0.00           C
ATOM   4437  O   LEU D 543      65.120  80.199 -10.883  1.00  0.00           O
ATOM   4438  N   GLU D 544      64.266  79.788 -12.925  1.00  0.00           N
ATOM   4439  CA  GLU D 544      64.340  81.173 -13.346  1.00  0.00           C
ATOM   4440  CB  GLU D 544      64.422  81.276 -14.864  1.00  0.00           C
ATOM   4441  CG  GLU D 544      65.805  80.913 -15.381  1.00  0.00           C
ATOM   4442  CD  GLU D 544      65.953  81.049 -16.876  1.00  0.00           C
ATOM   4443  OE1 GLU D 544      64.968  81.418 -17.554  1.00  0.00           O
ATOM   4444  OE2 GLU D 544      67.063  80.782 -17.379  1.00  0.00           O
ATOM   4445  C   GLU D 544      63.194  81.971 -12.777  1.00  0.00           C
ATOM   4446  O   GLU D 544      63.424  83.005 -12.168  1.00  0.00           O
ATOM   4447  N   GLY D 545      61.971  81.477 -12.943  1.00  0.00           N
ATOM   4448  CA  GLY D 545      60.789  82.163 -12.429  1.00  0.00           C
ATOM   4449  C   GLY D 545      60.453  81.853 -10.976  1.00  0.00           C
ATOM   4450  O   GLY D 545      60.961  82.492 -10.053  1.00  0.00           O
ATOM   4451  N   THR D 546      59.586  80.862 -10.789  1.00  0.00           N
ATOM   4452  CA  THR D 546      59.073  80.430  -9.483  1.00  0.00           C
ATOM   4453  CB  THR D 546      58.691  78.927  -9.506  1.00  0.00           C
ATOM   4454  OG1 THR D 546      57.926  78.629 -10.675  1.00  0.00           O
ATOM   4455  CG2 THR D 546      57.877  78.553  -8.285  1.00  0.00           C
ATOM   4456  C   THR D 546      60.069  80.598  -8.360  1.00  0.00           C
ATOM   4457  O   THR D 546      59.781  81.243  -7.356  1.00  0.00           O
ATOM   4458  N   CYS D 547      61.236  79.990  -8.546  1.00  0.00           N
ATOM   4459  CA  CYS D 547      62.254  79.909  -7.509  1.00  0.00           C
ATOM   4460  CB  CYS D 547      63.478  79.151  -8.031  1.00  0.00           C
ATOM   4461  SG  CYS D 547      64.555  78.534  -6.739  1.00  0.00           S
ATOM   4462  C   CYS D 547      62.657  81.288  -6.968  1.00  0.00           C
ATOM   4463  O   CYS D 547      62.634  81.526  -5.751  1.00  0.00           O
ATOM   4464  N   VAL D 548      63.010  82.191  -7.880  1.00  0.00           N
ATOM   4465  CA  VAL D 548      63.452  83.520  -7.515  1.00  0.00           C
ATOM   4466  CB  VAL D 548      63.942  84.299  -8.759  1.00  0.00           C
ATOM   4467  CG1 VAL D 548      64.340  85.723  -8.398  1.00  0.00           C
ATOM   4468  CG2 VAL D 548      65.124  83.586  -9.397  1.00  0.00           C
ATOM   4469  C   VAL D 548      62.269  84.207  -6.868  1.00  0.00           C
ATOM   4470  O   VAL D 548      62.390  84.878  -5.838  1.00  0.00           O
ATOM   4471  N   GLU D 549      61.113  83.978  -7.475  1.00  0.00           N
ATOM   4472  CA  GLU D 549      59.892  84.677  -7.129  1.00  0.00           C
ATOM   4473  CB  GLU D 549      58.754  84.195  -8.037  1.00  0.00           C
ATOM   4474  CG  GLU D 549      57.612  85.169  -8.236  1.00  0.00           C
ATOM   4475  CD  GLU D 549      56.307  84.458  -8.539  1.00  0.00           C
ATOM   4476  OE1 GLU D 549      56.274  83.679  -9.519  1.00  0.00           O
ATOM   4477  OE2 GLU D 549      55.319  84.663  -7.790  1.00  0.00           O
ATOM   4478  C   GLU D 549      59.567  84.429  -5.670  1.00  0.00           C
ATOM   4479  O   GLU D 549      59.385  85.363  -4.891  1.00  0.00           O
ATOM   4480  N   TRP D 550      59.527  83.161  -5.300  1.00  0.00           N
ATOM   4481  CA  TRP D 550      59.130  82.798  -3.961  1.00  0.00           C
ATOM   4482  CB  TRP D 550      58.678  81.348  -3.918  1.00  0.00           C
ATOM   4483  CG  TRP D 550      57.328  81.185  -4.474  1.00  0.00           C
ATOM   4484  CD2 TRP D 550      56.104  81.158  -3.739  1.00  0.00           C
ATOM   4485  CD1 TRP D 550      56.995  81.057  -5.790  1.00  0.00           C
ATOM   4486  NE1 TRP D 550      55.633  80.938  -5.919  1.00  0.00           N
ATOM   4487  CE2 TRP D 550      55.063  80.996  -4.673  1.00  0.00           C
ATOM   4488  CE3 TRP D 550      55.785  81.246  -2.382  1.00  0.00           C
ATOM   4489  CZ2 TRP D 550      53.726  80.920  -4.292  1.00  0.00           C
ATOM   4490  CZ3 TRP D 550      54.459  81.162  -2.003  1.00  0.00           C
ATOM   4491  CH2 TRP D 550      53.446  81.002  -2.954  1.00  0.00           C
ATOM   4492  C   TRP D 550      60.264  83.034  -3.003  1.00  0.00           C
ATOM   4493  O   TRP D 550      60.031  83.326  -1.829  1.00  0.00           O
ATOM   4494  N   LEU D 551      61.491  82.915  -3.508  1.00  0.00           N
ATOM   4495  CA  LEU D 551      62.653  83.231  -2.704  1.00  0.00           C
ATOM   4496  CB  LEU D 551      63.947  83.160  -3.528  1.00  0.00           C
ATOM   4497  CG  LEU D 551      65.294  83.516  -2.892  1.00  0.00           C
ATOM   4498  CD1 LEU D 551      65.402  83.024  -1.459  1.00  0.00           C
ATOM   4499  CD2 LEU D 551      66.425  82.974  -3.732  1.00  0.00           C
ATOM   4500  C   LEU D 551      62.408  84.619  -2.119  1.00  0.00           C
ATOM   4501  O   LEU D 551      62.457  84.786  -0.901  1.00  0.00           O
ATOM   4502  N   HIS D 552      62.085  85.580  -2.988  1.00  0.00           N
ATOM   4503  CA  HIS D 552      61.778  86.953  -2.588  1.00  0.00           C
ATOM   4504  ND1 HIS D 552      63.419  87.800  -5.460  1.00  0.00           N
ATOM   4505  CG  HIS D 552      62.755  88.396  -4.409  1.00  0.00           C
ATOM   4506  CB  HIS D 552      61.517  87.818  -3.808  1.00  0.00           C
ATOM   4507  NE2 HIS D 552      64.505  89.585  -4.988  1.00  0.00           N
ATOM   4508  CD2 HIS D 552      63.448  89.521  -4.114  1.00  0.00           C
ATOM   4509  CE1 HIS D 552      64.464  88.538  -5.791  1.00  0.00           C
ATOM   4510  C   HIS D 552      60.594  87.065  -1.641  1.00  0.00           C
ATOM   4511  O   HIS D 552      60.704  87.676  -0.576  1.00  0.00           O
ATOM   4512  N   ARG D 553      59.464  86.486  -2.027  1.00  0.00           N
ATOM   4513  CA  ARG D 553      58.295  86.490  -1.171  1.00  0.00           C
ATOM   4514  CB  ARG D 553      57.203  85.595  -1.752  1.00  0.00           C
ATOM   4515  CG  ARG D 553      56.189  85.128  -0.721  1.00  0.00           C
ATOM   4516  CD  ARG D 553      54.779  85.137  -1.255  1.00  0.00           C
ATOM   4517  NE  ARG D 553      53.841  85.448  -0.186  1.00  0.00           N
ATOM   4518  CZ  ARG D 553      52.603  84.980  -0.106  1.00  0.00           C
ATOM   4519  NH1 ARG D 553      52.128  84.149  -1.029  1.00  0.00           N
ATOM   4520  NH2 ARG D 553      51.840  85.342   0.915  1.00  0.00           N
ATOM   4521  C   ARG D 553      58.647  86.067   0.255  1.00  0.00           C
ATOM   4522  O   ARG D 553      58.318  86.761   1.206  1.00  0.00           O
ATOM   4523  N   TYR D 554      59.329  84.937   0.398  1.00  0.00           N
ATOM   4524  CA  TYR D 554      59.721  84.457   1.721  1.00  0.00           C
ATOM   4525  CB  TYR D 554      60.289  83.032   1.669  1.00  0.00           C
ATOM   4526  CG  TYR D 554      59.367  81.967   1.114  1.00  0.00           C
ATOM   4527  CD1 TYR D 554      58.022  81.903   1.486  1.00  0.00           C
ATOM   4528  CD2 TYR D 554      59.855  81.000   0.240  1.00  0.00           C
ATOM   4529  CE1 TYR D 554      57.185  80.917   0.981  1.00  0.00           C
ATOM   4530  CE2 TYR D 554      59.035  80.012  -0.269  1.00  0.00           C
ATOM   4531  CZ  TYR D 554      57.701  79.971   0.104  1.00  0.00           C
ATOM   4532  OH  TYR D 554      56.888  78.984  -0.411  1.00  0.00           O
ATOM   4533  C   TYR D 554      60.743  85.383   2.379  1.00  0.00           C
ATOM   4534  O   TYR D 554      60.751  85.534   3.607  1.00  0.00           O
ATOM   4535  N   LEU D 555      61.605  85.997   1.567  1.00  0.00           N
ATOM   4536  CA  LEU D 555      62.613  86.903   2.100  1.00  0.00           C
ATOM   4537  CB  LEU D 555      63.641  87.309   1.043  1.00  0.00           C
ATOM   4538  CG  LEU D 555      64.938  86.487   1.073  1.00  0.00           C
ATOM   4539  CD1 LEU D 555      65.718  86.648  -0.213  1.00  0.00           C
ATOM   4540  CD2 LEU D 555      65.823  86.841   2.265  1.00  0.00           C
ATOM   4541  C   LEU D 555      61.955  88.112   2.717  1.00  0.00           C
ATOM   4542  O   LEU D 555      62.283  88.495   3.840  1.00  0.00           O
ATOM   4543  N   GLU D 556      61.006  88.701   2.001  1.00  0.00           N
ATOM   4544  CA  GLU D 556      60.328  89.856   2.555  1.00  0.00           C
ATOM   4545  CB  GLU D 556      59.439  90.570   1.536  1.00  0.00           C
ATOM   4546  CG  GLU D 556      59.448  92.072   1.734  1.00  0.00           C
ATOM   4547  CD  GLU D 556      58.268  92.769   1.065  1.00  0.00           C
ATOM   4548  OE1 GLU D 556      58.266  92.897  -0.191  1.00  0.00           O
ATOM   4549  OE2 GLU D 556      57.347  93.209   1.801  1.00  0.00           O
ATOM   4550  C   GLU D 556      59.543  89.412   3.774  1.00  0.00           C
ATOM   4551  O   GLU D 556      59.755  89.933   4.862  1.00  0.00           O
ATOM   4552  N   ASN D 557      58.684  88.412   3.601  1.00  0.00           N
ATOM   4553  CA  ASN D 557      57.829  87.943   4.683  1.00  0.00           C
ATOM   4554  CB  ASN D 557      56.910  86.819   4.197  1.00  0.00           C
ATOM   4555  CG  ASN D 557      55.810  87.312   3.258  1.00  0.00           C
ATOM   4556  OD1 ASN D 557      55.265  88.404   3.425  1.00  0.00           O
ATOM   4557  ND2 ASN D 557      55.461  86.483   2.280  1.00  0.00           N
ATOM   4558  C   ASN D 557      58.635  87.490   5.895  1.00  0.00           C
ATOM   4559  O   ASN D 557      58.082  87.254   6.970  1.00  0.00           O
ATOM   4560  N   GLY D 558      59.946  87.376   5.711  1.00  0.00           N
ATOM   4561  CA  GLY D 558      60.848  87.065   6.802  1.00  0.00           C
ATOM   4562  C   GLY D 558      62.062  87.969   6.859  1.00  0.00           C
ATOM   4563  O   GLY D 558      63.145  87.522   7.231  1.00  0.00           O
ATOM   4564  N   LYS D 559      61.878  89.239   6.488  1.00  0.00           N
ATOM   4565  CA  LYS D 559      62.940  90.259   6.537  1.00  0.00           C
ATOM   4566  CB  LYS D 559      62.366  91.648   6.228  1.00  0.00           C
ATOM   4567  CG  LYS D 559      63.378  92.819   6.262  1.00  0.00           C
ATOM   4568  CD  LYS D 559      62.676  94.192   6.285  1.00  0.00           C
ATOM   4569  CE  LYS D 559      62.110  94.616   4.916  1.00  0.00           C
ATOM   4570  NZ  LYS D 559      63.086  95.362   4.076  1.00  0.00           N
ATOM   4571  C   LYS D 559      63.574  90.278   7.910  1.00  0.00           C
ATOM   4572  O   LYS D 559      64.800  90.353   8.054  1.00  0.00           O
ATOM   4573  N   GLU D 560      62.701  90.199   8.907  1.00  0.85           N
ATOM   4574  CA  GLU D 560      63.077  90.191  10.312  1.00  0.85           C
ATOM   4575  CB  GLU D 560      61.854  89.876  11.200  1.00  0.85           C
ATOM   4576  CG  GLU D 560      60.578  89.463  10.441  1.00  0.85           C
ATOM   4577  CD  GLU D 560      60.510  87.966  10.121  1.00  0.85           C
ATOM   4578  OE1 GLU D 560      61.570  87.319   9.929  1.00  0.85           O
ATOM   4579  OE2 GLU D 560      59.379  87.424  10.065  1.00  0.85           O
ATOM   4580  C   GLU D 560      64.245  89.253  10.602  1.00  0.85           C
ATOM   4581  O   GLU D 560      65.252  89.668  11.161  1.00  0.85           O
ATOM   4582  N   MET D 561      64.125  88.004  10.174  1.00  0.92           N
ATOM   4583  CA  MET D 561      65.104  86.989  10.528  1.00  0.92           C
ATOM   4584  CB  MET D 561      64.398  85.769  11.107  1.00  0.92           C
ATOM   4585  CG  MET D 561      63.732  86.053  12.443  1.00  0.92           C
ATOM   4586  SD  MET D 561      62.543  84.771  12.858  1.00  0.92           S
ATOM   4587  CE  MET D 561      61.044  85.372  12.061  1.00  0.92           C
ATOM   4588  C   MET D 561      66.017  86.590   9.383  1.00  0.92           C
ATOM   4589  O   MET D 561      67.204  86.339   9.595  1.00  0.92           O
ATOM   4590  N   LEU D 562      65.468  86.533   8.175  1.00  1.25           N
ATOM   4591  CA  LEU D 562      66.257  86.124   7.020  1.00  1.25           C
ATOM   4592  CB  LEU D 562      65.365  85.740   5.836  1.00  1.25           C
ATOM   4593  CG  LEU D 562      64.571  84.431   5.884  1.00  1.25           C
ATOM   4594  CD1 LEU D 562      65.465  83.226   6.122  1.00  1.25           C
ATOM   4595  CD2 LEU D 562      63.514  84.518   6.951  1.00  1.25           C
ATOM   4596  C   LEU D 562      67.230  87.201   6.592  1.00  1.25           C
ATOM   4597  O   LEU D 562      68.313  86.891   6.105  1.00  1.25           O
ATOM   4598  N   GLN D 563      66.847  88.461   6.788  1.00  2.56           N
ATOM   4599  CA  GLN D 563      67.613  89.583   6.251  1.00  2.56           C
ATOM   4600  CB  GLN D 563      66.701  90.528   5.488  1.00  2.56           C
ATOM   4601  CG  GLN D 563      65.792  89.802   4.552  1.00  2.56           C
ATOM   4602  CD  GLN D 563      65.631  90.533   3.264  1.00  2.56           C
ATOM   4603  OE1 GLN D 563      66.610  90.787   2.551  1.00  2.56           O
ATOM   4604  NE2 GLN D 563      64.392  90.889   2.942  1.00  2.56           N
ATOM   4605  C   GLN D 563      68.392  90.338   7.313  1.00  2.56           C
ATOM   4606  O   GLN D 563      69.300  91.116   6.993  1.00  2.56           O
ATOM   4607  N   ARG D 564      68.043  90.111   8.577  1.00  4.50           N
ATOM   4608  CA  ARG D 564      68.815  90.705   9.652  1.00  4.50           C
ATOM   4609  CB  ARG D 564      67.922  91.203  10.789  1.00  4.50           C
ATOM   4610  CG  ARG D 564      68.479  92.437  11.528  1.00  4.50           C
ATOM   4611  CD  ARG D 564      68.978  93.541  10.562  1.00  4.50           C
ATOM   4612  NE  ARG D 564      68.077  93.744   9.428  1.00  4.50           N
ATOM   4613  CZ  ARG D 564      67.094  94.636   9.404  1.00  4.50           C
ATOM   4614  NH1 ARG D 564      66.886  95.429  10.452  1.00  4.50           N
ATOM   4615  NH2 ARG D 564      66.320  94.741   8.328  1.00  4.50           N
ATOM   4616  C   ARG D 564      69.866  89.743  10.161  1.00  4.50           C
ATOM   4617  O   ARG D 564      69.558  88.622  10.565  1.00  4.50           O
ATOM   4618  N   ALA D 565      71.113  90.191  10.113  1.00 12.86           N
ATOM   4619  CA  ALA D 565      72.226  89.399  10.593  1.00 12.86           C
ATOM   4620  CB  ALA D 565      73.508  89.842   9.912  1.00 12.86           C
ATOM   4621  C   ALA D 565      72.355  89.483  12.119  1.00 12.86           C
ATOM   4622  O   ALA D 565      72.258  90.562  12.710  1.00 12.86           O
ATOM   4623  N   ASP D 566      72.540  88.328  12.748  1.00  9.52           N
ATOM   4624  CA  ASP D 566      72.965  88.277  14.135  1.00  9.52           C
ATOM   4625  CB  ASP D 566      72.465  87.003  14.815  1.00  9.52           C
ATOM   4626  CG  ASP D 566      71.156  87.202  15.555  1.00  9.52           C
ATOM   4627  OD1 ASP D 566      70.576  88.300  15.455  1.00  9.52           O
ATOM   4628  OD2 ASP D 566      70.708  86.255  16.239  1.00  9.52           O
ATOM   4629  C   ASP D 566      74.486  88.312  14.167  1.00  9.52           C
ATOM   4630  O   ASP D 566      75.135  87.424  13.611  1.00  9.52           O
ATOM   4631  N   PRO D 567      75.065  89.352  14.793  1.00  9.62           N
ATOM   4632  CA  PRO D 567      76.522  89.372  14.950  1.00  9.62           C
ATOM   4633  CD  PRO D 567      74.414  90.549  15.369  1.00  9.62           C
ATOM   4634  CB  PRO D 567      76.829  90.851  15.208  1.00  9.62           C
ATOM   4635  CG  PRO D 567      75.567  91.425  15.786  1.00  9.62           C
ATOM   4636  C   PRO D 567      76.956  88.485  16.131  1.00  9.62           C
ATOM   4637  O   PRO D 567      76.186  88.332  17.092  1.00  9.62           O
ATOM   4638  N   PRO D 568      78.165  87.885  16.055  1.00 16.96           N
ATOM   4639  CA  PRO D 568      78.627  86.987  17.115  1.00 16.96           C
ATOM   4640  CD  PRO D 568      79.156  87.991  14.968  1.00 16.96           C
ATOM   4641  CB  PRO D 568      79.870  86.341  16.501  1.00 16.96           C
ATOM   4642  CG  PRO D 568      80.367  87.331  15.540  1.00 16.96           C
ATOM   4643  C   PRO D 568      78.990  87.684  18.438  1.00 16.96           C
ATOM   4644  O   PRO D 568      79.558  88.784  18.436  1.00 16.96           O
ATOM   4645  N   LYS D 569      78.648  87.053  19.559  1.00 23.19           N
ATOM   4646  CA  LYS D 569      79.191  87.484  20.835  1.00 23.19           C
ATOM   4647  CB  LYS D 569      78.230  87.236  22.004  1.00 23.19           C
ATOM   4648  CG  LYS D 569      78.634  87.999  23.291  1.00 23.19           C
ATOM   4649  CD  LYS D 569      78.449  87.161  24.558  1.00 23.19           C
ATOM   4650  CE  LYS D 569      78.920  87.916  25.797  1.00 23.19           C
ATOM   4651  NZ  LYS D 569      78.711  87.105  27.030  1.00 23.19           N
ATOM   4652  C   LYS D 569      80.501  86.741  21.044  1.00 23.19           C
ATOM   4653  O   LYS D 569      80.530  85.641  21.609  1.00 23.19           O
ATOM   4654  N   THR D 570      81.626  87.356  20.623  1.00 44.47           N
ATOM   4655  CA  THR D 570      82.901  86.690  20.689  1.00 44.47           C
ATOM   4656  CB  THR D 570      83.855  87.094  19.601  1.00 44.47           C
ATOM   4657  OG1 THR D 570      84.150  88.480  19.692  1.00 44.47           O
ATOM   4658  CG2 THR D 570      83.225  86.768  18.238  1.00 44.47           C
ATOM   4659  C   THR D 570      83.595  86.976  21.984  1.00 44.47           C
ATOM   4660  O   THR D 570      83.164  87.813  22.775  1.00 44.47           O
ATOM   4661  N   HIS D 571      84.693  86.224  22.232  1.00 61.83           N
ATOM   4662  CA  HIS D 571      85.536  86.386  23.384  1.00 61.83           C
ATOM   4663  ND1 HIS D 571      83.079  84.282  24.327  1.00 61.83           N
ATOM   4664  CG  HIS D 571      84.321  84.663  24.784  1.00 61.83           C
ATOM   4665  CB  HIS D 571      84.840  86.068  24.718  1.00 61.83           C
ATOM   4666  NE2 HIS D 571      84.061  82.443  25.100  1.00 61.83           N
ATOM   4667  CD2 HIS D 571      84.907  83.527  25.253  1.00 61.83           C
ATOM   4668  CE1 HIS D 571      82.976  82.946  24.539  1.00 61.83           C
ATOM   4669  C   HIS D 571      86.668  85.408  23.237  1.00 61.83           C
ATOM   4670  O   HIS D 571      86.743  84.684  22.246  1.00 61.83           O
ATOM   4671  N   VAL D 572      87.603  85.384  24.213  1.00115.11           N
ATOM   4672  CA  VAL D 572      88.688  84.436  24.181  1.00115.11           C
ATOM   4673  CB  VAL D 572      90.033  85.027  23.884  1.00115.11           C
ATOM   4674  CG1 VAL D 572      90.069  85.462  22.417  1.00115.11           C
ATOM   4675  CG2 VAL D 572      90.281  86.183  24.863  1.00115.11           C
ATOM   4676  C   VAL D 572      88.796  83.783  25.528  1.00115.11           C
ATOM   4677  O   VAL D 572      88.387  84.354  26.538  1.00115.11           O
ATOM   4678  N   THR D 573      89.351  82.549  25.564  1.00 71.07           N
ATOM   4679  CA  THR D 573      89.488  81.785  26.780  1.00 71.07           C
ATOM   4680  CB  THR D 573      88.531  80.642  26.797  1.00 71.07           C
ATOM   4681  OG1 THR D 573      88.702  79.874  25.615  1.00 71.07           O
ATOM   4682  CG2 THR D 573      87.104  81.207  26.841  1.00 71.07           C
ATOM   4683  C   THR D 573      90.882  81.225  26.862  1.00 71.07           C
ATOM   4684  O   THR D 573      91.462  80.858  25.841  1.00 71.07           O
ATOM   4685  N   HIS D 574      91.486  81.229  28.079  1.00129.99           N
ATOM   4686  CA  HIS D 574      92.848  80.777  28.234  1.00129.99           C
ATOM   4687  ND1 HIS D 574      95.656  81.742  28.155  1.00129.99           N
ATOM   4688  CG  HIS D 574      95.024  81.424  29.336  1.00129.99           C
ATOM   4689  CB  HIS D 574      93.529  81.394  29.470  1.00129.99           C
ATOM   4690  NE2 HIS D 574      97.258  81.424  29.661  1.00129.99           N
ATOM   4691  CD2 HIS D 574      96.018  81.232  30.246  1.00129.99           C
ATOM   4692  CE1 HIS D 574      96.989  81.728  28.404  1.00129.99           C
ATOM   4693  C   HIS D 574      93.081  79.276  28.236  1.00129.99           C
ATOM   4694  O   HIS D 574      93.587  78.729  27.264  1.00129.99           O
ATOM   4695  N   HIS D 575      92.622  78.535  29.271  1.00125.22           N
ATOM   4696  CA  HIS D 575      92.917  77.117  29.398  1.00125.22           C
ATOM   4697  ND1 HIS D 575      90.452  77.149  26.831  1.00125.22           N
ATOM   4698  CG  HIS D 575      90.879  76.630  28.030  1.00125.22           C
ATOM   4699  CB  HIS D 575      92.294  76.255  28.297  1.00125.22           C
ATOM   4700  NE2 HIS D 575      88.679  77.080  28.165  1.00125.22           N
ATOM   4701  CD2 HIS D 575      89.785  76.592  28.834  1.00125.22           C
ATOM   4702  CE1 HIS D 575      89.129  77.398  26.967  1.00125.22           C
ATOM   4703  C   HIS D 575      94.392  76.822  29.320  1.00125.22           C
ATOM   4704  O   HIS D 575      94.851  76.260  28.326  1.00125.22           O
ATOM   4705  N   PRO D 576      95.179  77.210  30.288  1.00137.81           N
ATOM   4706  CA  PRO D 576      96.587  76.906  30.214  1.00137.81           C
ATOM   4707  CD  PRO D 576      94.897  78.404  31.069  1.00137.81           C
ATOM   4708  CB  PRO D 576      97.263  78.039  30.981  1.00137.81           C
ATOM   4709  CG  PRO D 576      96.173  78.636  31.880  1.00137.81           C
ATOM   4710  C   PRO D 576      96.997  75.494  30.585  1.00137.81           C
ATOM   4711  O   PRO D 576      96.798  75.095  31.732  1.00137.81           O
ATOM   4712  N   VAL D 577      97.550  74.720  29.618  1.00133.93           N
ATOM   4713  CA  VAL D 577      98.039  73.373  29.807  1.00133.93           C
ATOM   4714  CB  VAL D 577      98.000  72.573  28.532  1.00133.93           C
ATOM   4715  CG1 VAL D 577      96.539  72.477  28.069  1.00133.93           C
ATOM   4716  CG2 VAL D 577      98.920  73.220  27.483  1.00133.93           C
ATOM   4717  C   VAL D 577      99.446  73.248  30.358  1.00133.93           C
ATOM   4718  O   VAL D 577      99.671  72.515  31.319  1.00133.93           O
ATOM   4719  N   PHE D 578     100.424  73.964  29.751  1.00101.35           N
ATOM   4720  CA  PHE D 578     101.842  73.761  29.961  1.00101.35           C
ATOM   4721  CB  PHE D 578     102.727  74.494  28.933  1.00101.35           C
ATOM   4722  CG  PHE D 578     104.133  74.063  29.189  1.00101.35           C
ATOM   4723  CD1 PHE D 578     104.557  72.801  28.836  1.00101.35           C
ATOM   4724  CD2 PHE D 578     105.032  74.924  29.771  1.00101.35           C
ATOM   4725  CE1 PHE D 578     105.851  72.396  29.066  1.00101.35           C
ATOM   4726  CE2 PHE D 578     106.326  74.527  30.004  1.00101.35           C
ATOM   4727  CZ  PHE D 578     106.738  73.264  29.653  1.00101.35           C
ATOM   4728  C   PHE D 578     102.416  74.054  31.323  1.00101.35           C
ATOM   4729  O   PHE D 578     103.142  73.219  31.848  1.00101.35           O
ATOM   4730  N   ASP D 579     102.176  75.229  31.935  1.00205.16           N
ATOM   4731  CA  ASP D 579     102.723  75.511  33.242  1.00205.16           C
ATOM   4732  CB  ASP D 579     104.261  75.493  33.282  1.00205.16           C
ATOM   4733  CG  ASP D 579     104.686  75.724  34.728  1.00205.16           C
ATOM   4734  OD1 ASP D 579     103.789  75.870  35.601  1.00205.16           O
ATOM   4735  OD2 ASP D 579     105.921  75.756  34.979  1.00205.16           O
ATOM   4736  C   ASP D 579     102.323  76.913  33.540  1.00205.16           C
ATOM   4737  O   ASP D 579     101.462  77.174  34.379  1.00205.16           O
ATOM   4738  N   TYR D 580     103.042  77.853  32.895  1.00172.70           N
ATOM   4739  CA  TYR D 580     102.599  79.209  32.802  1.00172.70           C
ATOM   4740  CB  TYR D 580     103.658  80.130  32.158  1.00172.70           C
ATOM   4741  CG  TYR D 580     103.204  81.557  32.131  1.00172.70           C
ATOM   4742  CD1 TYR D 580     103.379  82.378  33.221  1.00172.70           C
ATOM   4743  CD2 TYR D 580     102.616  82.089  31.006  1.00172.70           C
ATOM   4744  CE1 TYR D 580     102.966  83.690  33.175  1.00172.70           C
ATOM   4745  CE2 TYR D 580     102.201  83.397  30.949  1.00172.70           C
ATOM   4746  CZ  TYR D 580     102.378  84.204  32.043  1.00172.70           C
ATOM   4747  OH  TYR D 580     101.963  85.553  32.013  1.00172.70           O
ATOM   4748  C   TYR D 580     101.430  78.958  31.899  1.00172.70           C
ATOM   4749  O   TYR D 580     100.377  79.590  31.977  1.00172.70           O
ATOM   4750  N   GLU D 581     101.652  77.948  31.024  1.00335.38           N
ATOM   4751  CA  GLU D 581     100.706  77.259  30.196  1.00335.38           C
ATOM   4752  CB  GLU D 581      99.775  76.354  31.041  1.00335.38           C
ATOM   4753  CG  GLU D 581      99.532  76.807  32.488  1.00335.38           C
ATOM   4754  CD  GLU D 581      99.050  75.625  33.317  1.00335.38           C
ATOM   4755  OE1 GLU D 581      99.025  74.489  32.777  1.00335.38           O
ATOM   4756  OE2 GLU D 581      98.713  75.841  34.512  1.00335.38           O
ATOM   4757  C   GLU D 581      99.937  78.120  29.266  1.00335.38           C
ATOM   4758  O   GLU D 581      99.460  79.190  29.638  1.00335.38           O
ATOM   4759  N   ALA D 582      99.835  77.693  27.982  1.00134.95           N
ATOM   4760  CA  ALA D 582      98.967  78.505  27.207  1.00134.95           C
ATOM   4761  CB  ALA D 582      99.605  79.836  26.781  1.00134.95           C
ATOM   4762  C   ALA D 582      98.489  77.850  25.962  1.00134.95           C
ATOM   4763  O   ALA D 582      99.257  77.512  25.061  1.00134.95           O
ATOM   4764  N   THR D 583      97.154  77.728  25.897  1.00 81.26           N
ATOM   4765  CA  THR D 583      96.406  77.352  24.745  1.00 81.26           C
ATOM   4766  CB  THR D 583      95.527  76.160  24.940  1.00 81.26           C
ATOM   4767  OG1 THR D 583      96.308  75.036  25.322  1.00 81.26           O
ATOM   4768  CG2 THR D 583      94.813  75.883  23.608  1.00 81.26           C
ATOM   4769  C   THR D 583      95.523  78.548  24.629  1.00 81.26           C
ATOM   4770  O   THR D 583      95.387  79.286  25.600  1.00 81.26           O
ATOM   4771  N   LEU D 584      94.961  78.846  23.450  1.00105.84           N
ATOM   4772  CA  LEU D 584      94.148  80.024  23.400  1.00105.84           C
ATOM   4773  CB  LEU D 584      94.868  81.246  22.804  1.00105.84           C
ATOM   4774  CG  LEU D 584      96.088  81.728  23.616  1.00105.84           C
ATOM   4775  CD1 LEU D 584      97.232  80.702  23.588  1.00105.84           C
ATOM   4776  CD2 LEU D 584      96.547  83.124  23.164  1.00105.84           C
ATOM   4777  C   LEU D 584      92.998  79.727  22.500  1.00105.84           C
ATOM   4778  O   LEU D 584      93.197  79.398  21.333  1.00105.84           O
ATOM   4779  N   ARG D 585      91.758  79.861  23.012  1.00 76.94           N
ATOM   4780  CA  ARG D 585      90.634  79.517  22.191  1.00 76.94           C
ATOM   4781  CB  ARG D 585      89.731  78.454  22.834  1.00 76.94           C
ATOM   4782  CG  ARG D 585      88.917  77.628  21.839  1.00 76.94           C
ATOM   4783  CD  ARG D 585      88.017  76.603  22.531  1.00 76.94           C
ATOM   4784  NE  ARG D 585      88.822  75.973  23.616  1.00 76.94           N
ATOM   4785  CZ  ARG D 585      89.703  74.968  23.335  1.00 76.94           C
ATOM   4786  NH1 ARG D 585      89.846  74.523  22.053  1.00 76.94           N
ATOM   4787  NH2 ARG D 585      90.448  74.414  24.336  1.00 76.94           N
ATOM   4788  C   ARG D 585      89.815  80.750  21.966  1.00 76.94           C
ATOM   4789  O   ARG D 585      89.511  81.509  22.885  1.00 76.94           O
ATOM   4790  N   CYS D 586      89.436  80.957  20.696  1.00 21.68           N
ATOM   4791  CA  CYS D 586      88.710  82.130  20.222  1.00 21.68           C
ATOM   4792  CB  CYS D 586      89.468  82.722  19.025  1.00 21.68           C
ATOM   4793  SG  CYS D 586      88.896  84.313  18.423  1.00 21.68           S
ATOM   4794  C   CYS D 586      87.268  81.765  19.833  1.00 21.68           C
ATOM   4795  O   CYS D 586      87.038  81.144  18.795  1.00 21.68           O
ATOM   4796  N   TRP D 587      86.309  82.167  20.663  1.00 13.12           N
ATOM   4797  CA  TRP D 587      84.917  81.774  20.489  1.00 13.12           C
ATOM   4798  CB  TRP D 587      84.285  81.544  21.847  1.00 13.12           C
ATOM   4799  CG  TRP D 587      84.820  80.362  22.564  1.00 13.12           C
ATOM   4800  CD2 TRP D 587      84.163  79.110  22.745  1.00 13.12           C
ATOM   4801  CD1 TRP D 587      86.021  80.259  23.198  1.00 13.12           C
ATOM   4802  NE1 TRP D 587      86.155  79.016  23.759  1.00 13.12           N
ATOM   4803  CE2 TRP D 587      85.025  78.292  23.496  1.00 13.12           C
ATOM   4804  CE3 TRP D 587      82.927  78.600  22.344  1.00 13.12           C
ATOM   4805  CZ2 TRP D 587      84.693  76.998  23.855  1.00 13.12           C
ATOM   4806  CZ3 TRP D 587      82.598  77.314  22.697  1.00 13.12           C
ATOM   4807  CH2 TRP D 587      83.476  76.525  23.448  1.00 13.12           C
ATOM   4808  C   TRP D 587      84.078  82.797  19.734  1.00 13.12           C
ATOM   4809  O   TRP D 587      84.278  84.001  19.887  1.00 13.12           O
ATOM   4810  N   ALA D 588      83.131  82.303  18.933  1.00  2.02           N
ATOM   4811  CA  ALA D 588      82.153  83.135  18.220  1.00  2.02           C
ATOM   4812  CB  ALA D 588      82.553  83.306  16.771  1.00  2.02           C
ATOM   4813  C   ALA D 588      80.780  82.483  18.321  1.00  2.02           C
ATOM   4814  O   ALA D 588      80.569  81.400  17.792  1.00  2.02           O
ATOM   4815  N   LEU D 589      79.853  83.141  19.006  1.00  1.61           N
ATOM   4816  CA  LEU D 589      78.574  82.527  19.344  1.00  1.61           C
ATOM   4817  CB  LEU D 589      78.474  82.320  20.854  1.00  1.61           C
ATOM   4818  CG  LEU D 589      79.713  81.876  21.644  1.00  1.61           C
ATOM   4819  CD1 LEU D 589      79.419  81.977  23.129  1.00  1.61           C
ATOM   4820  CD2 LEU D 589      80.187  80.470  21.286  1.00  1.61           C
ATOM   4821  C   LEU D 589      77.384  83.346  18.885  1.00  1.61           C
ATOM   4822  O   LEU D 589      77.469  84.564  18.778  1.00  1.61           O
ATOM   4823  N   GLY D 590      76.273  82.665  18.622  1.00  0.81           N
ATOM   4824  CA  GLY D 590      75.017  83.323  18.285  1.00  0.81           C
ATOM   4825  C   GLY D 590      75.066  84.233  17.071  1.00  0.81           C
ATOM   4826  O   GLY D 590      74.751  85.417  17.174  1.00  0.81           O
ATOM   4827  N   PHE D 591      75.450  83.676  15.923  1.00  8.20           N
ATOM   4828  CA  PHE D 591      75.561  84.448  14.686  1.00  8.20           C
ATOM   4829  CB  PHE D 591      77.028  84.653  14.299  1.00  8.20           C
ATOM   4830  CG  PHE D 591      77.802  83.377  14.102  1.00  8.20           C
ATOM   4831  CD1 PHE D 591      78.442  82.760  15.175  1.00  8.20           C
ATOM   4832  CD2 PHE D 591      77.920  82.806  12.836  1.00  8.20           C
ATOM   4833  CE1 PHE D 591      79.168  81.593  14.991  1.00  8.20           C
ATOM   4834  CE2 PHE D 591      78.644  81.636  12.646  1.00  8.20           C
ATOM   4835  CZ  PHE D 591      79.262  81.027  13.730  1.00  8.20           C
ATOM   4836  C   PHE D 591      74.763  83.885  13.509  1.00  8.20           C
ATOM   4837  O   PHE D 591      74.508  82.686  13.428  1.00  8.20           O
ATOM   4838  N   TYR D 592      74.367  84.775  12.604  1.00  3.86           N
ATOM   4839  CA  TYR D 592      73.628  84.407  11.400  1.00  3.86           C
ATOM   4840  CB  TYR D 592      72.120  84.542  11.632  1.00  3.86           C
ATOM   4841  CG  TYR D 592      71.309  83.897  10.538  1.00  3.86           C
ATOM   4842  CD1 TYR D 592      71.061  84.567   9.345  1.00  3.86           C
ATOM   4843  CD2 TYR D 592      70.814  82.603  10.684  1.00  3.86           C
ATOM   4844  CE1 TYR D 592      70.334  83.974   8.325  1.00  3.86           C
ATOM   4845  CE2 TYR D 592      70.084  81.999   9.672  1.00  3.86           C
ATOM   4846  CZ  TYR D 592      69.849  82.694   8.494  1.00  3.86           C
ATOM   4847  OH  TYR D 592      69.124  82.116   7.480  1.00  3.86           O
ATOM   4848  C   TYR D 592      74.050  85.298  10.225  1.00  3.86           C
ATOM   4849  O   TYR D 592      74.040  86.519  10.358  1.00  3.86           O
ATOM   4850  N   PRO D 593      74.409  84.701   9.068  1.00  6.77           N
ATOM   4851  CA  PRO D 593      74.455  83.278   8.745  1.00  6.77           C
ATOM   4852  CD  PRO D 593      74.817  85.521   7.909  1.00  6.77           C
ATOM   4853  CB  PRO D 593      74.462  83.283   7.213  1.00  6.77           C
ATOM   4854  CG  PRO D 593      75.206  84.501   6.863  1.00  6.77           C
ATOM   4855  C   PRO D 593      75.712  82.586   9.282  1.00  6.77           C
ATOM   4856  O   PRO D 593      76.474  83.181  10.049  1.00  6.77           O
ATOM   4857  N   ALA D 594      75.917  81.339   8.871  1.00  3.44           N
ATOM   4858  CA  ALA D 594      77.024  80.531   9.361  1.00  3.44           C
ATOM   4859  CB  ALA D 594      76.612  79.075   9.424  1.00  3.44           C
ATOM   4860  C   ALA D 594      78.319  80.692   8.557  1.00  3.44           C
ATOM   4861  O   ALA D 594      79.274  79.932   8.756  1.00  3.44           O
ATOM   4862  N   GLU D 595      78.353  81.667   7.652  1.00  3.76           N
ATOM   4863  CA  GLU D 595      79.591  82.003   6.964  1.00  3.76           C
ATOM   4864  CB  GLU D 595      79.317  82.690   5.620  1.00  3.76           C
ATOM   4865  CG  GLU D 595      78.984  81.722   4.466  1.00  3.76           C
ATOM   4866  CD  GLU D 595      78.486  82.431   3.189  1.00  3.76           C
ATOM   4867  OE1 GLU D 595      77.793  83.477   3.304  1.00  3.76           O
ATOM   4868  OE2 GLU D 595      78.777  81.940   2.068  1.00  3.76           O
ATOM   4869  C   GLU D 595      80.408  82.900   7.887  1.00  3.76           C
ATOM   4870  O   GLU D 595      79.946  83.969   8.288  1.00  3.76           O
ATOM   4871  N   ILE D 596      81.596  82.423   8.258  1.00  6.70           N
ATOM   4872  CA  ILE D 596      82.581  83.184   9.037  1.00  6.70           C
ATOM   4873  CB  ILE D 596      82.360  83.121  10.567  1.00  6.70           C
ATOM   4874  CG1 ILE D 596      82.047  81.702  11.023  1.00  6.70           C
ATOM   4875  CG2 ILE D 596      81.287  84.103  11.020  1.00  6.70           C
ATOM   4876  CD1 ILE D 596      82.238  81.517  12.478  1.00  6.70           C
ATOM   4877  C   ILE D 596      83.968  82.636   8.782  1.00  6.70           C
ATOM   4878  O   ILE D 596      84.144  81.434   8.604  1.00  6.70           O
ATOM   4879  N   ILE D 597      84.956  83.520   8.763  1.00  7.41           N
ATOM   4880  CA  ILE D 597      86.340  83.085   8.710  1.00  7.41           C
ATOM   4881  CB  ILE D 597      87.130  83.727   7.516  1.00  7.41           C
ATOM   4882  CG1 ILE D 597      88.021  82.683   6.815  1.00  7.41           C
ATOM   4883  CG2 ILE D 597      87.930  84.958   7.955  1.00  7.41           C
ATOM   4884  CD1 ILE D 597      87.394  82.010   5.593  1.00  7.41           C
ATOM   4885  C   ILE D 597      86.940  83.402  10.073  1.00  7.41           C
ATOM   4886  O   ILE D 597      86.546  84.375  10.718  1.00  7.41           O
ATOM   4887  N   LEU D 598      87.845  82.545  10.528  1.00  1.35           N
ATOM   4888  CA  LEU D 598      88.541  82.754  11.794  1.00  1.35           C
ATOM   4889  CB  LEU D 598      88.164  81.686  12.823  1.00  1.35           C
ATOM   4890  CG  LEU D 598      87.113  82.112  13.847  1.00  1.35           C
ATOM   4891  CD1 LEU D 598      85.726  82.186  13.224  1.00  1.35           C
ATOM   4892  CD2 LEU D 598      87.112  81.178  15.036  1.00  1.35           C
ATOM   4893  C   LEU D 598      90.043  82.772  11.571  1.00  1.35           C
ATOM   4894  O   LEU D 598      90.563  82.075  10.686  1.00  1.35           O
ATOM   4895  N   THR D 599      90.739  83.568  12.376  1.00  2.67           N
ATOM   4896  CA  THR D 599      92.138  83.853  12.118  1.00  2.67           C
ATOM   4897  CB  THR D 599      92.252  84.880  10.970  1.00  2.67           C
ATOM   4898  OG1 THR D 599      91.064  85.690  10.941  1.00  2.67           O
ATOM   4899  CG2 THR D 599      92.402  84.163   9.621  1.00  2.67           C
ATOM   4900  C   THR D 599      92.878  84.353  13.360  1.00  2.67           C
ATOM   4901  O   THR D 599      92.424  85.284  14.027  1.00  2.67           O
ATOM   4902  N   TRP D 600      94.009  83.705  13.651  1.00  6.01           N
ATOM   4903  CA  TRP D 600      94.952  84.094  14.712  1.00  6.01           C
ATOM   4904  CB  TRP D 600      95.366  82.865  15.507  1.00  6.01           C
ATOM   4905  CG  TRP D 600      94.400  82.368  16.509  1.00  6.01           C
ATOM   4906  CD2 TRP D 600      94.193  82.884  17.826  1.00  6.01           C
ATOM   4907  CD1 TRP D 600      93.578  81.291  16.385  1.00  6.01           C
ATOM   4908  NE1 TRP D 600      92.853  81.111  17.538  1.00  6.01           N
ATOM   4909  CE2 TRP D 600      93.209  82.080  18.438  1.00  6.01           C
ATOM   4910  CE3 TRP D 600      94.730  83.955  18.542  1.00  6.01           C
ATOM   4911  CZ2 TRP D 600      92.753  82.311  19.735  1.00  6.01           C
ATOM   4912  CZ3 TRP D 600      94.273  84.185  19.830  1.00  6.01           C
ATOM   4913  CH2 TRP D 600      93.295  83.365  20.413  1.00  6.01           C
ATOM   4914  C   TRP D 600      96.255  84.685  14.140  1.00  6.01           C
ATOM   4915  O   TRP D 600      96.848  84.104  13.212  1.00  6.01           O
ATOM   4916  N   GLN D 601      96.730  85.791  14.724  1.00  1.61           N
ATOM   4917  CA  GLN D 601      97.995  86.424  14.297  1.00  1.61           C
ATOM   4918  CB  GLN D 601      97.811  87.921  14.003  1.00  1.61           C
ATOM   4919  CG  GLN D 601      96.393  88.476  14.127  1.00  1.61           C
ATOM   4920  CD  GLN D 601      95.442  88.061  13.017  1.00  1.61           C
ATOM   4921  OE1 GLN D 601      94.239  88.337  13.094  1.00  1.61           O
ATOM   4922  NE2 GLN D 601      95.968  87.402  11.980  1.00  1.61           N
ATOM   4923  C   GLN D 601      99.126  86.250  15.324  1.00  1.61           C
ATOM   4924  O   GLN D 601      99.004  86.715  16.470  1.00  1.61           O
ATOM   4925  N   ARG D 602     100.218  85.601  14.897  1.00  0.70           N
ATOM   4926  CA  ARG D 602     101.409  85.350  15.744  1.00  0.70           C
ATOM   4927  CB  ARG D 602     102.494  84.560  14.968  1.00  0.70           C
ATOM   4928  CG  ARG D 602     103.048  85.243  13.684  1.00  0.70           C
ATOM   4929  CD  ARG D 602     104.391  84.651  13.229  1.00  0.70           C
ATOM   4930  NE  ARG D 602     104.985  85.424  12.134  1.00  0.70           N
ATOM   4931  CZ  ARG D 602     106.203  85.227  11.629  1.00  0.70           C
ATOM   4932  NH1 ARG D 602     106.987  84.273  12.113  1.00  0.70           N
ATOM   4933  NH2 ARG D 602     106.642  85.995  10.638  1.00  0.70           N
ATOM   4934  C   ARG D 602     102.016  86.608  16.402  1.00  0.70           C
ATOM   4935  O   ARG D 602     101.761  86.900  17.583  1.00  0.70           O
ATOM   4936  N   ASP D 603     102.828  87.323  15.623  1.00  0.00           N
ATOM   4937  CA  ASP D 603     103.461  88.570  16.024  1.00  0.00           C
ATOM   4938  CB  ASP D 603     104.983  88.382  16.191  1.00  0.00           C
ATOM   4939  CG  ASP D 603     105.390  87.923  17.597  1.00  0.00           C
ATOM   4940  OD1 ASP D 603     104.509  87.538  18.402  1.00  0.00           O
ATOM   4941  OD2 ASP D 603     106.607  87.946  17.894  1.00  0.00           O
ATOM   4942  C   ASP D 603     103.200  89.591  14.923  1.00  0.00           C
ATOM   4943  O   ASP D 603     103.433  90.795  15.116  1.00  0.00           O
ATOM   4944  N   GLY D 604     102.716  89.097  13.775  1.00  0.14           N
ATOM   4945  CA  GLY D 604     102.602  89.899  12.545  1.00  0.14           C
ATOM   4946  C   GLY D 604     101.369  89.653  11.682  1.00  0.14           C
ATOM   4947  O   GLY D 604     100.416  90.441  11.722  1.00  0.14           O
ATOM   4948  N   GLU D 605     101.400  88.583  10.882  1.00  0.13           N
ATOM   4949  CA  GLU D 605     100.256  88.191  10.040  1.00  0.13           C
ATOM   4950  CB  GLU D 605     100.549  88.413   8.541  1.00  0.13           C
ATOM   4951  CG  GLU D 605     101.994  88.143   8.099  1.00  0.13           C
ATOM   4952  CD  GLU D 605     102.314  86.661   7.942  1.00  0.13           C
ATOM   4953  OE1 GLU D 605     101.860  86.043   6.948  1.00  0.13           O
ATOM   4954  OE2 GLU D 605     103.022  86.117   8.821  1.00  0.13           O
ATOM   4955  C   GLU D 605      99.788  86.752  10.338  1.00  0.13           C
ATOM   4956  O   GLU D 605      99.910  86.288  11.481  1.00  0.13           O
ATOM   4957  N   ASP D 606      99.273  86.055   9.316  1.00  0.16           N
ATOM   4958  CA  ASP D 606      98.617  84.735   9.485  1.00  0.16           C
ATOM   4959  CB  ASP D 606      97.701  84.413   8.289  1.00  0.16           C
ATOM   4960  CG  ASP D 606      96.318  85.068   8.402  1.00  0.16           C
ATOM   4961  OD1 ASP D 606      95.924  85.462   9.527  1.00  0.16           O
ATOM   4962  OD2 ASP D 606      95.623  85.182   7.361  1.00  0.16           O
ATOM   4963  C   ASP D 606      99.537  83.541   9.773  1.00  0.16           C
ATOM   4964  O   ASP D 606     100.435  83.225   8.994  1.00  0.16           O
ATOM   4965  N   GLN D 607      99.292  82.878  10.900  1.00  0.08           N
ATOM   4966  CA  GLN D 607      99.974  81.627  11.216  1.00  0.08           C
ATOM   4967  CB  GLN D 607     100.899  81.761  12.439  1.00  0.08           C
ATOM   4968  CG  GLN D 607     102.026  80.715  12.498  1.00  0.08           C
ATOM   4969  CD  GLN D 607     102.735  80.502  11.136  1.00  0.08           C
ATOM   4970  OE1 GLN D 607     103.003  79.346  10.749  1.00  0.08           O
ATOM   4971  NE2 GLN D 607     103.027  81.618  10.408  1.00  0.08           N
ATOM   4972  C   GLN D 607      98.931  80.559  11.444  1.00  0.08           C
ATOM   4973  O   GLN D 607      98.204  80.591  12.438  1.00  0.08           O
ATOM   4974  N   THR D 608      98.851  79.631  10.495  1.00  0.07           N
ATOM   4975  CA  THR D 608      97.827  78.597  10.509  1.00  0.07           C
ATOM   4976  CB  THR D 608      96.704  78.884   9.485  1.00  0.07           C
ATOM   4977  OG1 THR D 608      97.282  79.017   8.179  1.00  0.07           O
ATOM   4978  CG2 THR D 608      95.919  80.155   9.857  1.00  0.07           C
ATOM   4979  C   THR D 608      98.440  77.247  10.193  1.00  0.07           C
ATOM   4980  O   THR D 608      98.085  76.614   9.199  1.00  0.07           O
ATOM   4981  N   GLN D 609      99.372  76.819  11.039  1.00  0.00           N
ATOM   4982  CA  GLN D 609      99.990  75.501  10.895  1.00  0.00           C
ATOM   4983  CB  GLN D 609     101.533  75.582  10.852  1.00  0.00           C
ATOM   4984  CG  GLN D 609     102.152  76.906  11.346  1.00  0.00           C
ATOM   4985  CD  GLN D 609     102.579  76.908  12.824  1.00  0.00           C
ATOM   4986  OE1 GLN D 609     103.648  76.397  13.179  1.00  0.00           O
ATOM   4987  NE2 GLN D 609     101.761  77.524  13.677  1.00  0.00           N
ATOM   4988  C   GLN D 609      99.512  74.524  11.964  1.00  0.00           C
ATOM   4989  O   GLN D 609      99.539  73.317  11.747  1.00  0.00           O
ATOM   4990  N   ASP D 610      99.077  75.042  13.113  1.00  1.87           N
ATOM   4991  CA  ASP D 610      98.592  74.187  14.211  1.00  1.87           C
ATOM   4992  CB  ASP D 610      99.674  74.010  15.268  1.00  1.87           C
ATOM   4993  CG  ASP D 610     100.866  73.286  14.733  1.00  1.87           C
ATOM   4994  OD1 ASP D 610     101.644  73.916  13.981  1.00  1.87           O
ATOM   4995  OD2 ASP D 610     101.006  72.084  15.055  1.00  1.87           O
ATOM   4996  C   ASP D 610      97.309  74.682  14.864  1.00  1.87           C
ATOM   4997  O   ASP D 610      96.856  74.134  15.876  1.00  1.87           O
ATOM   4998  N   VAL D 611      96.735  75.723  14.270  1.00  0.69           N
ATOM   4999  CA  VAL D 611      95.495  76.315  14.743  1.00  0.69           C
ATOM   5000  CB  VAL D 611      95.305  77.729  14.130  1.00  0.69           C
ATOM   5001  CG1 VAL D 611      96.531  78.576  14.410  1.00  0.69           C
ATOM   5002  CG2 VAL D 611      95.076  77.662  12.627  1.00  0.69           C
ATOM   5003  C   VAL D 611      94.307  75.363  14.480  1.00  0.69           C
ATOM   5004  O   VAL D 611      94.091  74.922  13.338  1.00  0.69           O
ATOM   5005  N   GLU D 612      93.575  75.029  15.550  1.00  3.47           N
ATOM   5006  CA  GLU D 612      92.496  74.020  15.513  1.00  3.47           C
ATOM   5007  CB  GLU D 612      92.141  73.530  16.928  1.00  3.47           C
ATOM   5008  CG  GLU D 612      91.505  72.129  16.988  1.00  3.47           C
ATOM   5009  CD  GLU D 612      91.827  71.346  18.278  1.00  3.47           C
ATOM   5010  OE1 GLU D 612      92.706  71.769  19.068  1.00  3.47           O
ATOM   5011  OE2 GLU D 612      91.200  70.287  18.500  1.00  3.47           O
ATOM   5012  C   GLU D 612      91.263  74.551  14.784  1.00  3.47           C
ATOM   5013  O   GLU D 612      90.786  75.648  15.069  1.00  3.47           O
ATOM   5014  N   LEU D 613      90.759  73.759  13.841  1.00  0.55           N
ATOM   5015  CA  LEU D 613      89.713  74.207  12.922  1.00  0.55           C
ATOM   5016  CB  LEU D 613      90.211  74.094  11.455  1.00  0.55           C
ATOM   5017  CG  LEU D 613      91.057  72.908  10.916  1.00  0.55           C
ATOM   5018  CD1 LEU D 613      90.916  72.724   9.389  1.00  0.55           C
ATOM   5019  CD2 LEU D 613      92.536  73.030  11.293  1.00  0.55           C
ATOM   5020  C   LEU D 613      88.374  73.466  13.138  1.00  0.55           C
ATOM   5021  O   LEU D 613      87.981  72.620  12.314  1.00  0.55           O
ATOM   5022  N   VAL D 614      87.678  73.783  14.237  1.00  0.40           N
ATOM   5023  CA  VAL D 614      86.459  73.044  14.612  1.00  0.40           C
ATOM   5024  CB  VAL D 614      86.022  73.277  16.083  1.00  0.40           C
ATOM   5025  CG1 VAL D 614      84.785  74.158  16.160  1.00  0.40           C
ATOM   5026  CG2 VAL D 614      85.731  71.949  16.761  1.00  0.40           C
ATOM   5027  C   VAL D 614      85.313  73.354  13.661  1.00  0.40           C
ATOM   5028  O   VAL D 614      85.144  74.499  13.233  1.00  0.40           O
ATOM   5029  N   GLU D 615      84.545  72.318  13.329  1.00  0.00           N
ATOM   5030  CA  GLU D 615      83.444  72.425  12.377  1.00  0.00           C
ATOM   5031  CB  GLU D 615      82.838  71.034  12.138  1.00  0.00           C
[truncated: 99,703 more chars]
