# Supplementary material for: Structural Modeling and Molecular Dynamics of the Immune Checkpoint Molecule HLA-G
Source: Front Immunol. 2020 Nov 6;11:575076. doi: 10.3389/fimmu.2020.575076 (PMC7677236; doi:10.3389/fimmu.2020.575076)
Supplement: Supplementary file 2 [file DataSheet_2.zip › Structures(PDB)/ApeGen_RIIPRHLQL-HLAG1_openmm-em.pdb]

REMARK   1 CREATED WITH OPENMM 7.4.1, 2020-08-28
MODEL        1
ATOM      1  N   GLY A   1      29.866  23.583  35.988  1.00  0.00           N  
ATOM      2  H   GLY A   1      29.473  22.851  35.407  1.00  0.00           H  
ATOM      3  H2  GLY A   1      30.324  24.248  35.372  1.00  0.00           H  
ATOM      4  H3  GLY A   1      29.119  24.048  36.491  1.00  0.00           H  
ATOM      5  CA  GLY A   1      30.855  23.002  36.923  1.00  0.00           C  
ATOM      6  HA2 GLY A   1      31.706  22.607  36.363  1.00  0.00           H  
ATOM      7  HA3 GLY A   1      30.403  22.186  37.491  1.00  0.00           H  
ATOM      8  C   GLY A   1      31.360  24.055  37.891  1.00  0.00           C  
ATOM      9  O   GLY A   1      32.447  24.596  37.703  1.00  0.00           O  
ATOM     10  N   SER A   2      30.563  24.367  38.919  1.00  0.00           N  
ATOM     11  H   SER A   2      29.769  23.763  39.124  1.00  0.00           H  
ATOM     12  CA  SER A   2      30.905  25.354  39.952  1.00  0.00           C  
ATOM     13  HA  SER A   2      31.473  26.163  39.488  1.00  0.00           H  
ATOM     14  C   SER A   2      31.784  24.770  41.065  1.00  0.00           C  
ATOM     15  O   SER A   2      32.406  25.538  41.802  1.00  0.00           O  
ATOM     16  CB  SER A   2      29.634  25.973  40.541  1.00  0.00           C  
ATOM     17  HB2 SER A   2      29.109  26.510  39.750  1.00  0.00           H  
ATOM     18  HB3 SER A   2      29.907  26.684  41.322  1.00  0.00           H  
ATOM     19  OG  SER A   2      28.779  24.978  41.085  1.00  0.00           O  
ATOM     20  HG  SER A   2      27.883  25.353  41.122  1.00  0.00           H  
ATOM     21  N   HIS A   3      31.867  23.439  41.162  1.00  0.00           N  
ATOM     22  H   HIS A   3      31.232  22.894  40.590  1.00  0.00           H  
ATOM     23  CA  HIS A   3      32.607  22.712  42.194  1.00  0.00           C  
ATOM     24  HA  HIS A   3      32.289  21.674  42.120  1.00  0.00           H  
ATOM     25  C   HIS A   3      32.220  23.165  43.622  1.00  0.00           C  
ATOM     26  O   HIS A   3      33.082  23.454  44.459  1.00  0.00           O  
ATOM     27  CB  HIS A   3      34.122  22.729  41.922  1.00  0.00           C  
ATOM     28  HB2 HIS A   3      34.493  23.747  42.032  1.00  0.00           H  
ATOM     29  HB3 HIS A   3      34.610  22.117  42.678  1.00  0.00           H  
ATOM     30  CG  HIS A   3      34.548  22.212  40.569  1.00  0.00           C  
ATOM     31  CD2 HIS A   3      34.737  22.964  39.441  1.00  0.00           C  
ATOM     32  HD2 HIS A   3      34.569  24.030  39.360  1.00  0.00           H  
ATOM     33  ND1 HIS A   3      34.917  20.918  40.258  1.00  0.00           N  
ATOM     34  HD1 HIS A   3      34.944  20.126  40.891  1.00  0.00           H  
ATOM     35  CE1 HIS A   3      35.310  20.897  38.971  1.00  0.00           C  
ATOM     36  HE1 HIS A   3      35.672  20.020  38.446  1.00  0.00           H  
ATOM     37  NE2 HIS A   3      35.217  22.123  38.429  1.00  0.00           N  
ATOM     38  N   SER A   4      30.913  23.230  43.904  1.00  0.00           N  
ATOM     39  H   SER A   4      30.276  22.847  43.210  1.00  0.00           H  
ATOM     40  CA  SER A   4      30.366  23.539  45.230  1.00  0.00           C  
ATOM     41  HA  SER A   4      31.195  23.753  45.902  1.00  0.00           H  
ATOM     42  C   SER A   4      29.617  22.348  45.831  1.00  0.00           C  
ATOM     43  O   SER A   4      28.864  21.649  45.150  1.00  0.00           O  
ATOM     44  CB  SER A   4      29.496  24.806  45.238  1.00  0.00           C  
ATOM     45  HB2 SER A   4      30.079  25.642  44.846  1.00  0.00           H  
ATOM     46  HB3 SER A   4      29.240  25.030  46.275  1.00  0.00           H  
ATOM     47  OG  SER A   4      28.289  24.671  44.491  1.00  0.00           O  
ATOM     48  HG  SER A   4      28.499  24.860  43.560  1.00  0.00           H  
ATOM     49  N   MET A   5      29.802  22.133  47.135  1.00  0.00           N  
ATOM     50  H   MET A   5      30.422  22.765  47.632  1.00  0.00           H  
ATOM     51  CA  MET A   5      29.035  21.189  47.949  1.00  0.00           C  
ATOM     52  HA  MET A   5      28.375  20.598  47.316  1.00  0.00           H  
ATOM     53  C   MET A   5      28.218  21.970  48.951  1.00  0.00           C  
ATOM     54  O   MET A   5      28.779  22.815  49.651  1.00  0.00           O  
ATOM     55  CB  MET A   5      29.934  20.251  48.765  1.00  0.00           C  
ATOM     56  HB2 MET A   5      30.833  20.016  48.224  1.00  0.00           H  
ATOM     57  HB3 MET A   5      30.246  20.721  49.699  1.00  0.00           H  
ATOM     58  CG  MET A   5      29.207  18.945  49.076  1.00  0.00           C  
ATOM     59  HG2 MET A   5      28.343  19.129  49.715  1.00  0.00           H  
ATOM     60  HG3 MET A   5      28.856  18.518  48.140  1.00  0.00           H  
ATOM     61  SD  MET A   5      30.301  17.749  49.861  1.00  0.00           S  
ATOM     62  CE  MET A   5      30.270  18.335  51.562  1.00  0.00           C  
ATOM     63  HE1 MET A   5      29.590  17.716  52.137  1.00  0.00           H  
ATOM     64  HE2 MET A   5      31.266  18.247  51.979  1.00  0.00           H  
ATOM     65  HE3 MET A   5      29.950  19.375  51.605  1.00  0.00           H  
ATOM     66  N   ARG A   6      26.928  21.678  49.074  1.00  0.00           N  
ATOM     67  H   ARG A   6      26.528  20.958  48.474  1.00  0.00           H  
ATOM     68  CA  ARG A   6      26.027  22.399  49.976  1.00  0.00           C  
ATOM     69  HA  ARG A   6      26.608  22.855  50.779  1.00  0.00           H  
ATOM     70  C   ARG A   6      25.029  21.431  50.616  1.00  0.00           C  
ATOM     71  O   ARG A   6      24.388  20.649  49.920  1.00  0.00           O  
ATOM     72  CB  ARG A   6      25.326  23.525  49.185  1.00  0.00           C  
ATOM     73  HB2 ARG A   6      24.481  23.903  49.765  1.00  0.00           H  
ATOM     74  HB3 ARG A   6      24.939  23.109  48.255  1.00  0.00           H  
ATOM     75  CG  ARG A   6      26.269  24.708  48.877  1.00  0.00           C  
ATOM     76  HG2 ARG A   6      27.210  24.349  48.469  1.00  0.00           H  
ATOM     77  HG3 ARG A   6      26.484  25.230  49.808  1.00  0.00           H  
ATOM     78  CD  ARG A   6      25.705  25.704  47.856  1.00  0.00           C  
ATOM     79  HD2 ARG A   6      26.335  26.595  47.879  1.00  0.00           H  
ATOM     80  HD3 ARG A   6      24.696  26.006  48.139  1.00  0.00           H  
ATOM     81  NE  ARG A   6      25.768  25.155  46.486  1.00  0.00           N  
ATOM     82  HE  ARG A   6      26.677  25.179  46.039  1.00  0.00           H  
ATOM     83  CZ  ARG A   6      24.803  24.601  45.773  1.00  0.00           C  
ATOM     84  NH1 ARG A   6      23.554  24.553  46.162  1.00  0.00           N  
ATOM     85 HH11 ARG A   6      22.842  24.170  45.554  1.00  0.00           H  
ATOM     86 HH12 ARG A   6      23.262  25.027  47.004  1.00  0.00           H  
ATOM     87  NH2 ARG A   6      25.117  24.060  44.632  1.00  0.00           N  
ATOM     88 HH21 ARG A   6      26.079  24.085  44.328  1.00  0.00           H  
ATOM     89 HH22 ARG A   6      24.439  23.518  44.103  1.00  0.00           H  
ATOM     90  N   TYR A   7      24.883  21.500  51.934  1.00  0.00           N  
ATOM     91  H   TYR A   7      25.430  22.199  52.424  1.00  0.00           H  
ATOM     92  CA  TYR A   7      23.827  20.837  52.701  1.00  0.00           C  
ATOM     93  HA  TYR A   7      23.312  20.118  52.062  1.00  0.00           H  
ATOM     94  C   TYR A   7      22.785  21.845  53.162  1.00  0.00           C  
ATOM     95  O   TYR A   7      23.053  23.029  53.373  1.00  0.00           O  
ATOM     96  CB  TYR A   7      24.370  20.055  53.904  1.00  0.00           C  
ATOM     97  HB2 TYR A   7      25.040  20.686  54.489  1.00  0.00           H  
ATOM     98  HB3 TYR A   7      23.537  19.797  54.560  1.00  0.00           H  
ATOM     99  CG  TYR A   7      25.046  18.755  53.546  1.00  0.00           C  
ATOM    100  CD1 TYR A   7      26.437  18.620  53.704  1.00  0.00           C  
ATOM    101  HD1 TYR A   7      27.044  19.456  54.026  1.00  0.00           H  
ATOM    102  CD2 TYR A   7      24.271  17.662  53.103  1.00  0.00           C  
ATOM    103  HD2 TYR A   7      23.203  17.769  52.969  1.00  0.00           H  
ATOM    104  CE1 TYR A   7      27.048  17.387  53.445  1.00  0.00           C  
ATOM    105  HE1 TYR A   7      28.110  17.287  53.578  1.00  0.00           H  
ATOM    106  CE2 TYR A   7      24.882  16.417  52.861  1.00  0.00           C  
ATOM    107  HE2 TYR A   7      24.302  15.557  52.556  1.00  0.00           H  
ATOM    108  CZ  TYR A   7      26.273  16.284  53.029  1.00  0.00           C  
ATOM    109  OH  TYR A   7      26.902  15.116  52.746  1.00  0.00           O  
ATOM    110  HH  TYR A   7      27.851  15.223  52.827  1.00  0.00           H  
ATOM    111  N   PHE A   8      21.588  21.319  53.328  1.00  0.00           N  
ATOM    112  H   PHE A   8      21.493  20.326  53.154  1.00  0.00           H  
ATOM    113  CA  PHE A   8      20.353  22.052  53.257  1.00  0.00           C  
ATOM    114  HA  PHE A   8      20.516  23.129  53.319  1.00  0.00           H  
ATOM    115  C   PHE A   8      19.435  21.572  54.381  1.00  0.00           C  
ATOM    116  O   PHE A   8      19.205  20.366  54.479  1.00  0.00           O  
ATOM    117  CB  PHE A   8      19.807  21.661  51.883  1.00  0.00           C  
ATOM    118  HB2 PHE A   8      20.619  21.494  51.171  1.00  0.00           H  
ATOM    119  HB3 PHE A   8      19.216  20.753  51.958  1.00  0.00           H  
ATOM    120  CG  PHE A   8      18.949  22.694  51.306  1.00  0.00           C  
ATOM    121  CD1 PHE A   8      19.577  23.800  50.719  1.00  0.00           C  
ATOM    122  HD1 PHE A   8      20.653  23.865  50.647  1.00  0.00           H  
ATOM    123  CD2 PHE A   8      17.558  22.566  51.427  1.00  0.00           C  
ATOM    124  HD2 PHE A   8      17.106  21.700  51.887  1.00  0.00           H  
ATOM    125  CE1 PHE A   8      18.783  24.852  50.289  1.00  0.00           C  
ATOM    126  HE1 PHE A   8      19.219  25.753  49.885  1.00  0.00           H  
ATOM    127  CE2 PHE A   8      16.769  23.623  50.997  1.00  0.00           C  
ATOM    128  HE2 PHE A   8      15.702  23.608  51.133  1.00  0.00           H  
ATOM    129  CZ  PHE A   8      17.405  24.750  50.470  1.00  0.00           C  
ATOM    130  HZ  PHE A   8      16.833  25.604  50.272  1.00  0.00           H  
ATOM    131  N   SER A   9      18.912  22.462  55.225  1.00  0.00           N  
ATOM    132  H   SER A   9      19.198  23.428  55.153  1.00  0.00           H  
ATOM    133  CA  SER A   9      17.904  22.131  56.243  1.00  0.00           C  
ATOM    134  HA  SER A   9      17.490  21.145  56.034  1.00  0.00           H  
ATOM    135  C   SER A   9      16.760  23.141  56.203  1.00  0.00           C  
ATOM    136  O   SER A   9      16.979  24.342  56.378  1.00  0.00           O  
ATOM    137  CB  SER A   9      18.485  22.083  57.667  1.00  0.00           C  
ATOM    138  HB2 SER A   9      19.246  21.302  57.733  1.00  0.00           H  
ATOM    139  HB3 SER A   9      18.930  23.047  57.911  1.00  0.00           H  
ATOM    140  OG  SER A   9      17.445  21.812  58.589  1.00  0.00           O  
ATOM    141  HG  SER A   9      17.776  21.926  59.510  1.00  0.00           H  
ATOM    142  N   ALA A  10      15.543  22.640  55.990  1.00  0.00           N  
ATOM    143  H   ALA A  10      15.476  21.638  55.862  1.00  0.00           H  
ATOM    144  CA  ALA A  10      14.281  23.361  56.077  1.00  0.00           C  
ATOM    145  HA  ALA A  10      14.456  24.433  56.194  1.00  0.00           H  
ATOM    146  C   ALA A  10      13.507  22.838  57.297  1.00  0.00           C  
ATOM    147  O   ALA A  10      12.932  21.749  57.239  1.00  0.00           O  
ATOM    148  CB  ALA A  10      13.482  23.130  54.779  1.00  0.00           C  
ATOM    149  HB1 ALA A  10      13.364  22.062  54.592  1.00  0.00           H  
ATOM    150  HB2 ALA A  10      13.982  23.575  53.921  1.00  0.00           H  
ATOM    151  HB3 ALA A  10      12.490  23.567  54.889  1.00  0.00           H  
ATOM    152  N   ALA A  11      13.481  23.593  58.396  1.00  0.00           N  
ATOM    153  H   ALA A  11      13.913  24.510  58.365  1.00  0.00           H  
ATOM    154  CA  ALA A  11      12.738  23.226  59.600  1.00  0.00           C  
ATOM    155  HA  ALA A  11      12.385  22.199  59.519  1.00  0.00           H  
ATOM    156  C   ALA A  11      11.502  24.130  59.730  1.00  0.00           C  
ATOM    157  O   ALA A  11      11.617  25.310  60.058  1.00  0.00           O  
ATOM    158  CB  ALA A  11      13.687  23.256  60.809  1.00  0.00           C  
ATOM    159  HB1 ALA A  11      14.150  24.236  60.899  1.00  0.00           H  
ATOM    160  HB2 ALA A  11      14.471  22.508  60.679  1.00  0.00           H  
ATOM    161  HB3 ALA A  11      13.138  23.032  61.725  1.00  0.00           H  
ATOM    162  N   VAL A  12      10.319  23.572  59.463  1.00  0.00           N  
ATOM    163  H   VAL A  12      10.302  22.587  59.205  1.00  0.00           H  
ATOM    164  CA  VAL A  12       9.040  24.299  59.409  1.00  0.00           C  
ATOM    165  HA  VAL A  12       9.193  25.369  59.558  1.00  0.00           H  
ATOM    166  C   VAL A  12       8.144  23.755  60.514  1.00  0.00           C  
ATOM    167  O   VAL A  12       7.849  22.559  60.512  1.00  0.00           O  
ATOM    168  CB  VAL A  12       8.356  24.079  58.041  1.00  0.00           C  
ATOM    169  HB  VAL A  12       8.070  23.030  57.958  1.00  0.00           H  
ATOM    170  CG1 VAL A  12       7.085  24.931  57.926  1.00  0.00           C  
ATOM    171 HG11 VAL A  12       7.333  25.990  57.891  1.00  0.00           H  
ATOM    172 HG12 VAL A  12       6.434  24.758  58.781  1.00  0.00           H  
ATOM    173 HG13 VAL A  12       6.518  24.644  57.046  1.00  0.00           H  
ATOM    174  CG2 VAL A  12       9.275  24.388  56.848  1.00  0.00           C  
ATOM    175 HG21 VAL A  12       9.428  25.460  56.748  1.00  0.00           H  
ATOM    176 HG22 VAL A  12       8.839  23.984  55.937  1.00  0.00           H  
ATOM    177 HG23 VAL A  12      10.244  23.906  56.958  1.00  0.00           H  
ATOM    178  N   SER A  13       7.703  24.577  61.467  1.00  0.00           N  
ATOM    179  H   SER A  13       7.930  25.568  61.431  1.00  0.00           H  
ATOM    180  CA  SER A  13       6.776  24.104  62.499  1.00  0.00           C  
ATOM    181  HA  SER A  13       7.060  23.085  62.741  1.00  0.00           H  
ATOM    182  C   SER A  13       5.330  24.029  62.001  1.00  0.00           C  
ATOM    183  O   SER A  13       4.929  24.693  61.047  1.00  0.00           O  
ATOM    184  CB  SER A  13       6.905  24.875  63.824  1.00  0.00           C  
ATOM    185  HB2 SER A  13       7.954  24.930  64.109  1.00  0.00           H  
ATOM    186  HB3 SER A  13       6.373  24.322  64.601  1.00  0.00           H  
ATOM    187  OG  SER A  13       6.366  26.181  63.767  1.00  0.00           O  
ATOM    188  HG  SER A  13       6.411  26.569  64.658  1.00  0.00           H  
ATOM    189  N   ARG A  14       4.535  23.196  62.680  1.00  0.00           N  
ATOM    190  H   ARG A  14       4.961  22.584  63.371  1.00  0.00           H  
ATOM    191  CA  ARG A  14       3.071  23.184  62.590  1.00  0.00           C  
ATOM    192  HA  ARG A  14       2.706  24.118  62.152  1.00  0.00           H  
ATOM    193  C   ARG A  14       2.559  23.081  64.036  1.00  0.00           C  
ATOM    194  O   ARG A  14       2.334  21.964  64.500  1.00  0.00           O  
ATOM    195  CB  ARG A  14       2.585  22.004  61.701  1.00  0.00           C  
ATOM    196  HB2 ARG A  14       1.502  22.105  61.605  1.00  0.00           H  
ATOM    197  HB3 ARG A  14       2.792  21.067  62.221  1.00  0.00           H  
ATOM    198  CG  ARG A  14       3.162  21.841  60.275  1.00  0.00           C  
ATOM    199  HG2 ARG A  14       3.062  22.771  59.711  1.00  0.00           H  
ATOM    200  HG3 ARG A  14       4.216  21.564  60.333  1.00  0.00           H  
ATOM    201  CD  ARG A  14       2.366  20.722  59.568  1.00  0.00           C  
ATOM    202  HD2 ARG A  14       1.376  21.119  59.323  1.00  0.00           H  
ATOM    203  HD3 ARG A  14       2.210  19.890  60.258  1.00  0.00           H  
ATOM    204  NE  ARG A  14       2.986  20.227  58.314  1.00  0.00           N  
ATOM    205  HE  ARG A  14       2.820  20.783  57.482  1.00  0.00           H  
ATOM    206  CZ  ARG A  14       3.547  19.039  58.115  1.00  0.00           C  
ATOM    207  NH1 ARG A  14       3.959  18.254  59.072  1.00  0.00           N  
ATOM    208 HH11 ARG A  14       3.894  18.539  60.036  1.00  0.00           H  
ATOM    209 HH12 ARG A  14       4.407  17.377  58.813  1.00  0.00           H  
ATOM    210  NH2 ARG A  14       3.719  18.573  56.913  1.00  0.00           N  
ATOM    211 HH21 ARG A  14       4.110  17.630  56.828  1.00  0.00           H  
ATOM    212 HH22 ARG A  14       3.369  19.062  56.100  1.00  0.00           H  
ATOM    213  N   PRO A  15       2.473  24.180  64.807  1.00  0.00           N  
ATOM    214  CA  PRO A  15       2.149  24.091  66.232  1.00  0.00           C  
ATOM    215  HA  PRO A  15       2.950  23.539  66.731  1.00  0.00           H  
ATOM    216  C   PRO A  15       0.808  23.389  66.481  1.00  0.00           C  
ATOM    217  O   PRO A  15      -0.181  23.650  65.792  1.00  0.00           O  
ATOM    218  CB  PRO A  15       2.146  25.529  66.754  1.00  0.00           C  
ATOM    219  HB2 PRO A  15       1.146  25.959  66.676  1.00  0.00           H  
ATOM    220  HB3 PRO A  15       2.505  25.586  67.783  1.00  0.00           H  
ATOM    221  CG  PRO A  15       3.078  26.251  65.785  1.00  0.00           C  
ATOM    222  HG2 PRO A  15       4.116  26.100  66.086  1.00  0.00           H  
ATOM    223  HG3 PRO A  15       2.835  27.308  65.733  1.00  0.00           H  
ATOM    224  CD  PRO A  15       2.811  25.553  64.453  1.00  0.00           C  
ATOM    225  HD2 PRO A  15       1.959  26.025  63.959  1.00  0.00           H  
ATOM    226  HD3 PRO A  15       3.694  25.616  63.817  1.00  0.00           H  
ATOM    227  N   GLY A  16       0.789  22.460  67.441  1.00  0.00           N  
ATOM    228  H   GLY A  16       1.637  22.302  67.975  1.00  0.00           H  
ATOM    229  CA  GLY A  16      -0.376  21.630  67.777  1.00  0.00           C  
ATOM    230  HA2 GLY A  16      -1.281  22.236  67.712  1.00  0.00           H  
ATOM    231  HA3 GLY A  16      -0.280  21.281  68.806  1.00  0.00           H  
ATOM    232  C   GLY A  16      -0.560  20.411  66.866  1.00  0.00           C  
ATOM    233  O   GLY A  16      -0.973  19.354  67.350  1.00  0.00           O  
ATOM    234  N   ARG A  17      -0.211  20.510  65.571  1.00  0.00           N  
ATOM    235  H   ARG A  17       0.133  21.402  65.233  1.00  0.00           H  
ATOM    236  CA  ARG A  17      -0.314  19.378  64.630  1.00  0.00           C  
ATOM    237  HA  ARG A  17      -1.271  18.875  64.791  1.00  0.00           H  
ATOM    238  C   ARG A  17       0.744  18.312  64.901  1.00  0.00           C  
ATOM    239  O   ARG A  17       0.446  17.124  64.775  1.00  0.00           O  
ATOM    240  CB  ARG A  17      -0.272  19.849  63.163  1.00  0.00           C  
ATOM    241  HB2 ARG A  17      -0.133  18.974  62.522  1.00  0.00           H  
ATOM    242  HB3 ARG A  17       0.575  20.517  63.018  1.00  0.00           H  
ATOM    243  CG  ARG A  17      -1.577  20.552  62.745  1.00  0.00           C  
ATOM    244  HG2 ARG A  17      -1.673  21.499  63.280  1.00  0.00           H  
ATOM    245  HG3 ARG A  17      -2.422  19.912  63.006  1.00  0.00           H  
ATOM    246  CD  ARG A  17      -1.616  20.812  61.231  1.00  0.00           C  
ATOM    247  HD2 ARG A  17      -1.402  19.870  60.719  1.00  0.00           H  
ATOM    248  HD3 ARG A  17      -0.836  21.533  60.970  1.00  0.00           H  
ATOM    249  NE  ARG A  17      -2.933  21.350  60.815  1.00  0.00           N  
ATOM    250  HE  ARG A  17      -3.335  22.074  61.399  1.00  0.00           H  
ATOM    251  CZ  ARG A  17      -3.652  20.999  59.755  1.00  0.00           C  
ATOM    252  NH1 ARG A  17      -3.256  20.092  58.895  1.00  0.00           N  
ATOM    253 HH11 ARG A  17      -2.358  19.646  59.007  1.00  0.00           H  
ATOM    254 HH12 ARG A  17      -3.847  19.843  58.114  1.00  0.00           H  
ATOM    255  NH2 ARG A  17      -4.802  21.577  59.531  1.00  0.00           N  
ATOM    256 HH21 ARG A  17      -5.143  22.299  60.151  1.00  0.00           H  
ATOM    257 HH22 ARG A  17      -5.345  21.329  58.718  1.00  0.00           H  
ATOM    258  N   GLY A  18       1.958  18.709  65.281  1.00  0.00           N  
ATOM    259  H   GLY A  18       2.166  19.700  65.322  1.00  0.00           H  
ATOM    260  CA  GLY A  18       3.000  17.748  65.637  1.00  0.00           C  
ATOM    261  HA2 GLY A  18       3.001  16.934  64.910  1.00  0.00           H  
ATOM    262  HA3 GLY A  18       2.786  17.326  66.621  1.00  0.00           H  
ATOM    263  C   GLY A  18       4.396  18.346  65.662  1.00  0.00           C  
ATOM    264  O   GLY A  18       4.577  19.565  65.672  1.00  0.00           O  
ATOM    265  N   GLU A  19       5.389  17.457  65.661  1.00  0.00           N  
ATOM    266  H   GLU A  19       5.155  16.472  65.630  1.00  0.00           H  
ATOM    267  CA  GLU A  19       6.804  17.830  65.613  1.00  0.00           C  
ATOM    268  HA  GLU A  19       7.042  18.381  66.522  1.00  0.00           H  
ATOM    269  C   GLU A  19       7.081  18.706  64.376  1.00  0.00           C  
ATOM    270  O   GLU A  19       6.515  18.448  63.306  1.00  0.00           O  
ATOM    271  CB  GLU A  19       7.682  16.567  65.562  1.00  0.00           C  
ATOM    272  HB2 GLU A  19       7.411  15.988  64.679  1.00  0.00           H  
ATOM    273  HB3 GLU A  19       8.723  16.873  65.470  1.00  0.00           H  
ATOM    274  CG  GLU A  19       7.542  15.691  66.820  1.00  0.00           C  
ATOM    275  HG2 GLU A  19       6.493  15.420  66.958  1.00  0.00           H  
ATOM    276  HG3 GLU A  19       7.843  16.292  67.681  1.00  0.00           H  
ATOM    277  CD  GLU A  19       8.382  14.390  66.782  1.00  0.00           C  
ATOM    278  OE1 GLU A  19       8.658  13.840  65.687  1.00  0.00           O  
ATOM    279  OE2 GLU A  19       8.747  13.885  67.874  1.00  0.00           O  
ATOM    280  N   PRO A  20       7.949  19.733  64.480  1.00  0.00           N  
ATOM    281  CA  PRO A  20       8.318  20.524  63.318  1.00  0.00           C  
ATOM    282  HA  PRO A  20       7.414  21.011  62.951  1.00  0.00           H  
ATOM    283  C   PRO A  20       8.892  19.648  62.209  1.00  0.00           C  
ATOM    284  O   PRO A  20       9.738  18.781  62.461  1.00  0.00           O  
ATOM    285  CB  PRO A  20       9.299  21.588  63.812  1.00  0.00           C  
ATOM    286  HB2 PRO A  20      10.319  21.208  63.770  1.00  0.00           H  
ATOM    287  HB3 PRO A  20       9.229  22.508  63.233  1.00  0.00           H  
ATOM    288  CG  PRO A  20       8.856  21.788  65.264  1.00  0.00           C  
ATOM    289  HG2 PRO A  20       8.010  22.475  65.296  1.00  0.00           H  
ATOM    290  HG3 PRO A  20       9.667  22.157  65.895  1.00  0.00           H  
ATOM    291  CD  PRO A  20       8.386  20.398  65.698  1.00  0.00           C  
ATOM    292  HD2 PRO A  20       9.205  19.846  66.151  1.00  0.00           H  
ATOM    293  HD3 PRO A  20       7.566  20.498  66.411  1.00  0.00           H  
ATOM    294  N   ARG A  21       8.420  19.869  60.977  1.00  0.00           N  
ATOM    295  H   ARG A  21       7.795  20.659  60.829  1.00  0.00           H  
ATOM    296  CA  ARG A  21       8.846  19.105  59.807  1.00  0.00           C  
ATOM    297  HA  ARG A  21       8.898  18.051  60.093  1.00  0.00           H  
ATOM    298  C   ARG A  21      10.238  19.575  59.412  1.00  0.00           C  
ATOM    299  O   ARG A  21      10.403  20.616  58.780  1.00  0.00           O  
ATOM    300  CB  ARG A  21       7.824  19.215  58.658  1.00  0.00           C  
ATOM    301  HB2 ARG A  21       7.766  20.250  58.307  1.00  0.00           H  
ATOM    302  HB3 ARG A  21       6.840  18.917  59.027  1.00  0.00           H  
ATOM    303  CG  ARG A  21       8.217  18.285  57.491  1.00  0.00           C  
ATOM    304  HG2 ARG A  21       9.223  18.525  57.159  1.00  0.00           H  
ATOM    305  HG3 ARG A  21       8.206  17.251  57.836  1.00  0.00           H  
ATOM    306  CD  ARG A  21       7.271  18.435  56.294  1.00  0.00           C  
ATOM    307  HD2 ARG A  21       7.453  19.410  55.829  1.00  0.00           H  
ATOM    308  HD3 ARG A  21       6.247  18.420  56.666  1.00  0.00           H  
ATOM    309  NE  ARG A  21       7.443  17.344  55.303  1.00  0.00           N  
ATOM    310  HE  ARG A  21       8.035  16.550  55.552  1.00  0.00           H  
ATOM    311  CZ  ARG A  21       6.829  17.254  54.131  1.00  0.00           C  
ATOM    312  NH1 ARG A  21       6.075  18.215  53.653  1.00  0.00           N  
ATOM    313 HH11 ARG A  21       5.651  18.122  52.738  1.00  0.00           H  
ATOM    314 HH12 ARG A  21       5.945  19.075  54.167  1.00  0.00           H  
ATOM    315  NH2 ARG A  21       6.981  16.193  53.392  1.00  0.00           N  
ATOM    316 HH21 ARG A  21       6.472  16.087  52.528  1.00  0.00           H  
ATOM    317 HH22 ARG A  21       7.639  15.462  53.675  1.00  0.00           H  
ATOM    318  N   PHE A  22      11.231  18.790  59.810  1.00  0.00           N  
ATOM    319  H   PHE A  22      10.994  18.030  60.434  1.00  0.00           H  
ATOM    320  CA  PHE A  22      12.613  18.905  59.359  1.00  0.00           C  
ATOM    321  HA  PHE A  22      12.873  19.951  59.196  1.00  0.00           H  
ATOM    322  C   PHE A  22      12.769  18.156  58.025  1.00  0.00           C  
ATOM    323  O   PHE A  22      12.616  16.936  57.977  1.00  0.00           O  
ATOM    324  CB  PHE A  22      13.522  18.365  60.474  1.00  0.00           C  
ATOM    325  HB2 PHE A  22      13.465  19.040  61.331  1.00  0.00           H  
ATOM    326  HB3 PHE A  22      13.142  17.400  60.812  1.00  0.00           H  
ATOM    327  CG  PHE A  22      14.975  18.177  60.097  1.00  0.00           C  
ATOM    328  CD1 PHE A  22      15.923  19.183  60.356  1.00  0.00           C  
ATOM    329  HD1 PHE A  22      15.615  20.133  60.769  1.00  0.00           H  
ATOM    330  CD2 PHE A  22      15.393  16.951  59.550  1.00  0.00           C  
ATOM    331  HD2 PHE A  22      14.667  16.178  59.346  1.00  0.00           H  
ATOM    332  CE1 PHE A  22      17.286  18.937  60.114  1.00  0.00           C  
ATOM    333  HE1 PHE A  22      18.015  19.700  60.330  1.00  0.00           H  
ATOM    334  CE2 PHE A  22      16.753  16.712  59.300  1.00  0.00           C  
ATOM    335  HE2 PHE A  22      17.063  15.758  58.900  1.00  0.00           H  
ATOM    336  CZ  PHE A  22      17.705  17.702  59.595  1.00  0.00           C  
ATOM    337  HZ  PHE A  22      18.755  17.521  59.415  1.00  0.00           H  
ATOM    338  N   ILE A  23      13.043  18.875  56.940  1.00  0.00           N  
ATOM    339  H   ILE A  23      13.104  19.885  57.038  1.00  0.00           H  
ATOM    340  CA  ILE A  23      13.429  18.306  55.638  1.00  0.00           C  
ATOM    341  HA  ILE A  23      13.366  17.218  55.674  1.00  0.00           H  
ATOM    342  C   ILE A  23      14.881  18.696  55.397  1.00  0.00           C  
ATOM    343  O   ILE A  23      15.221  19.879  55.465  1.00  0.00           O  
ATOM    344  CB  ILE A  23      12.523  18.800  54.482  1.00  0.00           C  
ATOM    345  HB  ILE A  23      12.550  19.890  54.483  1.00  0.00           H  
ATOM    346  CG1 ILE A  23      11.060  18.361  54.690  1.00  0.00           C  
ATOM    347 HG12 ILE A  23      10.975  17.278  54.592  1.00  0.00           H  
ATOM    348 HG13 ILE A  23      10.760  18.639  55.694  1.00  0.00           H  
ATOM    349  CG2 ILE A  23      13.016  18.315  53.102  1.00  0.00           C  
ATOM    350 HG21 ILE A  23      14.003  18.721  52.882  1.00  0.00           H  
ATOM    351 HG22 ILE A  23      12.350  18.664  52.313  1.00  0.00           H  
ATOM    352 HG23 ILE A  23      13.060  17.226  53.075  1.00  0.00           H  
ATOM    353  CD1 ILE A  23      10.089  19.040  53.716  1.00  0.00           C  
ATOM    354 HD11 ILE A  23      10.487  20.009  53.425  1.00  0.00           H  
ATOM    355 HD12 ILE A  23       9.128  19.203  54.199  1.00  0.00           H  
ATOM    356 HD13 ILE A  23       9.945  18.420  52.830  1.00  0.00           H  
ATOM    357  N   ALA A  24      15.733  17.721  55.095  1.00  0.00           N  
ATOM    358  H   ALA A  24      15.372  16.782  54.962  1.00  0.00           H  
ATOM    359  CA  ALA A  24      17.131  17.969  54.775  1.00  0.00           C  
ATOM    360  HA  ALA A  24      17.281  19.043  54.733  1.00  0.00           H  
ATOM    361  C   ALA A  24      17.470  17.436  53.382  1.00  0.00           C  
ATOM    362  O   ALA A  24      16.950  16.405  52.956  1.00  0.00           O  
ATOM    363  CB  ALA A  24      18.042  17.447  55.894  1.00  0.00           C  
ATOM    364  HB1 ALA A  24      17.772  17.934  56.831  1.00  0.00           H  
ATOM    365  HB2 ALA A  24      19.080  17.688  55.667  1.00  0.00           H  
ATOM    366  HB3 ALA A  24      17.943  16.370  56.005  1.00  0.00           H  
ATOM    367  N   MET A  25      18.325  18.146  52.652  1.00  0.00           N  
ATOM    368  H   MET A  25      18.759  18.958  53.079  1.00  0.00           H  
ATOM    369  CA  MET A  25      18.767  17.749  51.312  1.00  0.00           C  
ATOM    370  HA  MET A  25      18.691  16.664  51.236  1.00  0.00           H  
ATOM    371  C   MET A  25      20.238  18.094  51.082  1.00  0.00           C  
ATOM    372  O   MET A  25      20.793  19.000  51.694  1.00  0.00           O  
ATOM    373  CB  MET A  25      17.872  18.350  50.216  1.00  0.00           C  
ATOM    374  HB2 MET A  25      18.258  18.058  49.239  1.00  0.00           H  
ATOM    375  HB3 MET A  25      17.878  19.438  50.284  1.00  0.00           H  
ATOM    376  CG  MET A  25      16.439  17.824  50.342  1.00  0.00           C  
ATOM    377  HG2 MET A  25      15.984  18.243  51.239  1.00  0.00           H  
ATOM    378  HG3 MET A  25      16.473  16.740  50.443  1.00  0.00           H  
ATOM    379  SD  MET A  25      15.354  18.186  48.962  1.00  0.00           S  
ATOM    380  CE  MET A  25      15.403  19.985  48.978  1.00  0.00           C  
ATOM    381  HE1 MET A  25      14.593  20.343  48.352  1.00  0.00           H  
ATOM    382  HE2 MET A  25      15.264  20.357  49.990  1.00  0.00           H  
ATOM    383  HE3 MET A  25      16.353  20.339  48.586  1.00  0.00           H  
ATOM    384  N   GLY A  26      20.899  17.334  50.219  1.00  0.00           N  
ATOM    385  H   GLY A  26      20.406  16.568  49.769  1.00  0.00           H  
ATOM    386  CA  GLY A  26      22.289  17.578  49.831  1.00  0.00           C  
ATOM    387  HA2 GLY A  26      22.874  16.678  50.000  1.00  0.00           H  
ATOM    388  HA3 GLY A  26      22.741  18.377  50.421  1.00  0.00           H  
ATOM    389  C   GLY A  26      22.386  17.935  48.354  1.00  0.00           C  
ATOM    390  O   GLY A  26      21.804  17.248  47.514  1.00  0.00           O  
ATOM    391  N   TYR A  27      23.148  18.977  48.042  1.00  0.00           N  
ATOM    392  H   TYR A  27      23.601  19.476  48.797  1.00  0.00           H  
ATOM    393  CA  TYR A  27      23.422  19.478  46.698  1.00  0.00           C  
ATOM    394  HA  TYR A  27      22.903  18.871  45.961  1.00  0.00           H  
ATOM    395  C   TYR A  27      24.923  19.426  46.386  1.00  0.00           C  
ATOM    396  O   TYR A  27      25.753  19.889  47.172  1.00  0.00           O  
ATOM    397  CB  TYR A  27      22.912  20.921  46.570  1.00  0.00           C  
ATOM    398  HB2 TYR A  27      23.290  21.513  47.403  1.00  0.00           H  
ATOM    399  HB3 TYR A  27      23.330  21.352  45.659  1.00  0.00           H  
ATOM    400  CG  TYR A  27      21.406  21.062  46.500  1.00  0.00           C  
ATOM    401  CD1 TYR A  27      20.639  21.221  47.674  1.00  0.00           C  
ATOM    402  HD1 TYR A  27      21.127  21.238  48.641  1.00  0.00           H  
ATOM    403  CD2 TYR A  27      20.778  21.064  45.241  1.00  0.00           C  
ATOM    404  HD2 TYR A  27      21.370  20.955  44.341  1.00  0.00           H  
ATOM    405  CE1 TYR A  27      19.240  21.373  47.586  1.00  0.00           C  
ATOM    406  HE1 TYR A  27      18.646  21.506  48.479  1.00  0.00           H  
ATOM    407  CE2 TYR A  27      19.384  21.223  45.148  1.00  0.00           C  
ATOM    408  HE2 TYR A  27      18.905  21.234  44.180  1.00  0.00           H  
ATOM    409  CZ  TYR A  27      18.611  21.373  46.320  1.00  0.00           C  
ATOM    410  OH  TYR A  27      17.262  21.513  46.211  1.00  0.00           O  
ATOM    411  HH  TYR A  27      16.977  21.424  45.293  1.00  0.00           H  
ATOM    412  N   VAL A  28      25.267  18.913  45.205  1.00  0.00           N  
ATOM    413  H   VAL A  28      24.511  18.656  44.581  1.00  0.00           H  
ATOM    414  CA  VAL A  28      26.590  19.065  44.579  1.00  0.00           C  
ATOM    415  HA  VAL A  28      27.214  19.712  45.193  1.00  0.00           H  
ATOM    416  C   VAL A  28      26.351  19.760  43.243  1.00  0.00           C  
ATOM    417  O   VAL A  28      25.628  19.242  42.380  1.00  0.00           O  
ATOM    418  CB  VAL A  28      27.351  17.733  44.393  1.00  0.00           C  
ATOM    419  HB  VAL A  28      26.712  17.025  43.871  1.00  0.00           H  
ATOM    420  CG1 VAL A  28      28.660  17.891  43.603  1.00  0.00           C  
ATOM    421 HG11 VAL A  28      29.145  16.921  43.501  1.00  0.00           H  
ATOM    422 HG12 VAL A  28      29.331  18.573  44.122  1.00  0.00           H  
ATOM    423 HG13 VAL A  28      28.465  18.277  42.607  1.00  0.00           H  
ATOM    424  CG2 VAL A  28      27.779  17.129  45.731  1.00  0.00           C  
ATOM    425 HG21 VAL A  28      28.279  16.173  45.573  1.00  0.00           H  
ATOM    426 HG22 VAL A  28      26.916  16.963  46.361  1.00  0.00           H  
ATOM    427 HG23 VAL A  28      28.462  17.810  46.228  1.00  0.00           H  
ATOM    428  N   ASP A  29      26.930  20.953  43.108  1.00  0.00           N  
ATOM    429  H   ASP A  29      27.609  21.229  43.808  1.00  0.00           H  
ATOM    430  CA  ASP A  29      26.620  21.917  42.054  1.00  0.00           C  
ATOM    431  HA  ASP A  29      26.937  22.889  42.427  1.00  0.00           H  
ATOM    432  C   ASP A  29      25.088  22.031  41.828  1.00  0.00           C  
ATOM    433  O   ASP A  29      24.302  22.090  42.782  1.00  0.00           O  
ATOM    434  CB  ASP A  29      27.453  21.697  40.760  1.00  0.00           C  
ATOM    435  HB2 ASP A  29      27.202  22.501  40.068  1.00  0.00           H  
ATOM    436  HB3 ASP A  29      27.138  20.758  40.300  1.00  0.00           H  
ATOM    437  CG  ASP A  29      28.998  21.680  40.876  1.00  0.00           C  
ATOM    438  OD1 ASP A  29      29.572  21.575  41.985  1.00  0.00           O  
ATOM    439  OD2 ASP A  29      29.653  21.819  39.814  1.00  0.00           O  
ATOM    440  N   ASP A  30      24.648  22.110  40.577  1.00  0.00           N  
ATOM    441  H   ASP A  30      25.331  22.098  39.830  1.00  0.00           H  
ATOM    442  CA  ASP A  30      23.264  22.349  40.186  1.00  0.00           C  
ATOM    443  HA  ASP A  30      22.891  23.146  40.829  1.00  0.00           H  
ATOM    444  C   ASP A  30      22.316  21.139  40.407  1.00  0.00           C  
ATOM    445  O   ASP A  30      21.113  21.261  40.165  1.00  0.00           O  
ATOM    446  CB  ASP A  30      23.197  22.891  38.743  1.00  0.00           C  
ATOM    447  HB2 ASP A  30      22.303  23.512  38.656  1.00  0.00           H  
ATOM    448  HB3 ASP A  30      23.063  22.057  38.066  1.00  0.00           H  
ATOM    449  CG  ASP A  30      24.442  23.684  38.273  1.00  0.00           C  
ATOM    450  OD1 ASP A  30      24.351  24.929  38.149  1.00  0.00           O  
ATOM    451  OD2 ASP A  30      25.499  23.066  38.000  1.00  0.00           O  
ATOM    452  N   THR A  31      22.820  19.993  40.888  1.00  0.00           N  
ATOM    453  H   THR A  31      23.801  19.992  41.127  1.00  0.00           H  
ATOM    454  CA  THR A  31      22.060  18.765  41.182  1.00  0.00           C  
ATOM    455  HA  THR A  31      21.035  18.910  40.849  1.00  0.00           H  
ATOM    456  C   THR A  31      21.990  18.422  42.668  1.00  0.00           C  
ATOM    457  O   THR A  31      22.890  18.709  43.454  1.00  0.00           O  
ATOM    458  CB  THR A  31      22.604  17.523  40.460  1.00  0.00           C  
ATOM    459  HB  THR A  31      22.209  16.630  40.948  1.00  0.00           H  
ATOM    460  CG2 THR A  31      22.155  17.462  39.002  1.00  0.00           C  
ATOM    461 HG21 THR A  31      22.557  16.568  38.528  1.00  0.00           H  
ATOM    462 HG22 THR A  31      22.509  18.338  38.472  1.00  0.00           H  
ATOM    463 HG23 THR A  31      21.068  17.434  38.952  1.00  0.00           H  
ATOM    464  OG1 THR A  31      24.004  17.457  40.531  1.00  0.00           O  
ATOM    465  HG1 THR A  31      24.296  18.062  41.227  1.00  0.00           H  
ATOM    466  N   GLN A  32      20.914  17.724  43.034  1.00  0.00           N  
ATOM    467  H   GLN A  32      20.235  17.495  42.321  1.00  0.00           H  
ATOM    468  CA  GLN A  32      20.604  17.259  44.385  1.00  0.00           C  
ATOM    469  HA  GLN A  32      21.209  17.792  45.116  1.00  0.00           H  
ATOM    470  C   GLN A  32      20.853  15.745  44.491  1.00  0.00           C  
ATOM    471  O   GLN A  32      20.280  14.975  43.720  1.00  0.00           O  
ATOM    472  CB  GLN A  32      19.125  17.599  44.621  1.00  0.00           C  
ATOM    473  HB2 GLN A  32      18.521  17.000  43.936  1.00  0.00           H  
ATOM    474  HB3 GLN A  32      18.948  18.645  44.373  1.00  0.00           H  
ATOM    475  CG  GLN A  32      18.622  17.357  46.048  1.00  0.00           C  
ATOM    476  HG2 GLN A  32      19.036  16.425  46.436  1.00  0.00           H  
ATOM    477  HG3 GLN A  32      18.946  18.171  46.699  1.00  0.00           H  
ATOM    478  CD  GLN A  32      17.092  17.270  46.035  1.00  0.00           C  
ATOM    479  NE2 GLN A  32      16.530  16.146  46.425  1.00  0.00           N  
ATOM    480 HE21 GLN A  32      15.514  16.095  46.331  1.00  0.00           H  
ATOM    481 HE22 GLN A  32      17.076  15.376  46.768  1.00  0.00           H  
ATOM    482  OE1 GLN A  32      16.387  18.172  45.595  1.00  0.00           O  
ATOM    483  N   PHE A  33      21.685  15.307  45.437  1.00  0.00           N  
ATOM    484  H   PHE A  33      22.055  15.978  46.099  1.00  0.00           H  
ATOM    485  CA  PHE A  33      22.073  13.902  45.584  1.00  0.00           C  
ATOM    486  HA  PHE A  33      21.873  13.395  44.639  1.00  0.00           H  
ATOM    487  C   PHE A  33      21.250  13.137  46.638  1.00  0.00           C  
ATOM    488  O   PHE A  33      20.778  12.042  46.337  1.00  0.00           O  
ATOM    489  CB  PHE A  33      23.595  13.829  45.777  1.00  0.00           C  
ATOM    490  HB2 PHE A  33      23.907  12.787  45.732  1.00  0.00           H  
ATOM    491  HB3 PHE A  33      24.051  14.328  44.928  1.00  0.00           H  
ATOM    492  CG  PHE A  33      24.143  14.453  47.042  1.00  0.00           C  
ATOM    493  CD1 PHE A  33      24.624  15.773  47.048  1.00  0.00           C  
ATOM    494  HD1 PHE A  33      24.626  16.349  46.134  1.00  0.00           H  
ATOM    495  CD2 PHE A  33      24.181  13.691  48.218  1.00  0.00           C  
ATOM    496  HD2 PHE A  33      23.863  12.660  48.201  1.00  0.00           H  
ATOM    497  CE1 PHE A  33      25.140  16.323  48.236  1.00  0.00           C  
ATOM    498  HE1 PHE A  33      25.538  17.325  48.246  1.00  0.00           H  
ATOM    499  CE2 PHE A  33      24.637  14.264  49.412  1.00  0.00           C  
ATOM    500  HE2 PHE A  33      24.617  13.687  50.320  1.00  0.00           H  
ATOM    501  CZ  PHE A  33      25.138  15.573  49.419  1.00  0.00           C  
ATOM    502  HZ  PHE A  33      25.530  16.005  50.326  1.00  0.00           H  
ATOM    503  N   VAL A  34      21.038  13.681  47.843  1.00  0.00           N  
ATOM    504  H   VAL A  34      21.403  14.605  48.020  1.00  0.00           H  
ATOM    505  CA  VAL A  34      20.358  12.984  48.958  1.00  0.00           C  
ATOM    506  HA  VAL A  34      19.944  12.050  48.579  1.00  0.00           H  
ATOM    507  C   VAL A  34      19.183  13.791  49.507  1.00  0.00           C  
ATOM    508  O   VAL A  34      19.194  15.025  49.446  1.00  0.00           O  
ATOM    509  CB  VAL A  34      21.354  12.609  50.075  1.00  0.00           C  
ATOM    510  HB  VAL A  34      22.269  12.256  49.609  1.00  0.00           H  
ATOM    511  CG1 VAL A  34      20.846  11.449  50.924  1.00  0.00           C  
ATOM    512 HG11 VAL A  34      20.738  10.561  50.308  1.00  0.00           H  
ATOM    513 HG12 VAL A  34      21.568  11.242  51.705  1.00  0.00           H  
ATOM    514 HG13 VAL A  34      19.897  11.690  51.391  1.00  0.00           H  
ATOM    515  CG2 VAL A  34      21.711  13.788  50.987  1.00  0.00           C  
ATOM    516 HG21 VAL A  34      20.854  14.077  51.592  1.00  0.00           H  
ATOM    517 HG22 VAL A  34      22.028  14.635  50.386  1.00  0.00           H  
ATOM    518 HG23 VAL A  34      22.528  13.504  51.652  1.00  0.00           H  
ATOM    519  N   ARG A  35      18.171  13.105  50.053  1.00  0.00           N  
ATOM    520  H   ARG A  35      18.237  12.087  50.040  1.00  0.00           H  
ATOM    521  CA  ARG A  35      17.001  13.696  50.720  1.00  0.00           C  
ATOM    522  HA  ARG A  35      17.216  14.736  50.966  1.00  0.00           H  
ATOM    523  C   ARG A  35      16.685  12.971  52.025  1.00  0.00           C  
ATOM    524  O   ARG A  35      16.704  11.746  52.070  1.00  0.00           O  
ATOM    525  CB  ARG A  35      15.784  13.650  49.774  1.00  0.00           C  
ATOM    526  HB2 ARG A  35      15.999  14.266  48.899  1.00  0.00           H  
ATOM    527  HB3 ARG A  35      15.647  12.619  49.440  1.00  0.00           H  
ATOM    528  CG  ARG A  35      14.466  14.135  50.420  1.00  0.00           C  
ATOM    529  HG2 ARG A  35      14.231  13.546  51.305  1.00  0.00           H  
ATOM    530  HG3 ARG A  35      14.563  15.184  50.708  1.00  0.00           H  
ATOM    531  CD  ARG A  35      13.298  13.974  49.446  1.00  0.00           C  
ATOM    532  HD2 ARG A  35      13.570  14.491  48.527  1.00  0.00           H  
ATOM    533  HD3 ARG A  35      13.165  12.920  49.198  1.00  0.00           H  
ATOM    534  NE  ARG A  35      12.044  14.556  49.979  1.00  0.00           N  
ATOM    535  HE  ARG A  35      11.863  15.516  49.726  1.00  0.00           H  
ATOM    536  CZ  ARG A  35      11.085  13.958  50.676  1.00  0.00           C  
ATOM    537  NH1 ARG A  35      11.165  12.714  51.080  1.00  0.00           N  
ATOM    538 HH11 ARG A  35      10.372  12.286  51.543  1.00  0.00           H  
ATOM    539 HH12 ARG A  35      11.983  12.154  50.886  1.00  0.00           H  
ATOM    540  NH2 ARG A  35      10.017  14.629  51.018  1.00  0.00           N  
ATOM    541 HH21 ARG A  35       9.402  14.259  51.745  1.00  0.00           H  
ATOM    542 HH22 ARG A  35       9.864  15.573  50.694  1.00  0.00           H  
ATOM    543  N   PHE A  36      16.278  13.720  53.039  1.00  0.00           N  
ATOM    544  H   PHE A  36      16.314  14.724  52.915  1.00  0.00           H  
ATOM    545  CA  PHE A  36      15.696  13.247  54.294  1.00  0.00           C  
ATOM    546  HA  PHE A  36      15.448  12.188  54.201  1.00  0.00           H  
ATOM    547  C   PHE A  36      14.405  14.023  54.568  1.00  0.00           C  
ATOM    548  O   PHE A  36      14.338  15.230  54.337  1.00  0.00           O  
ATOM    549  CB  PHE A  36      16.717  13.396  55.437  1.00  0.00           C  
ATOM    550  HB2 PHE A  36      17.601  12.824  55.169  1.00  0.00           H  
ATOM    551  HB3 PHE A  36      17.016  14.439  55.508  1.00  0.00           H  
ATOM    552  CG  PHE A  36      16.275  12.936  56.817  1.00  0.00           C  
ATOM    553  CD1 PHE A  36      15.433  13.741  57.611  1.00  0.00           C  
ATOM    554  HD1 PHE A  36      15.071  14.690  57.237  1.00  0.00           H  
ATOM    555  CD2 PHE A  36      16.767  11.726  57.341  1.00  0.00           C  
ATOM    556  HD2 PHE A  36      17.442  11.124  56.755  1.00  0.00           H  
ATOM    557  CE1 PHE A  36      15.068  13.322  58.904  1.00  0.00           C  
ATOM    558  HE1 PHE A  36      14.413  13.932  59.512  1.00  0.00           H  
ATOM    559  CE2 PHE A  36      16.410  11.312  58.637  1.00  0.00           C  
ATOM    560  HE2 PHE A  36      16.793  10.386  59.040  1.00  0.00           H  
ATOM    561  CZ  PHE A  36      15.561  12.112  59.420  1.00  0.00           C  
ATOM    562  HZ  PHE A  36      15.290  11.799  60.420  1.00  0.00           H  
ATOM    563  N   ASP A  37      13.377  13.344  55.077  1.00  0.00           N  
ATOM    564  H   ASP A  37      13.472  12.350  55.246  1.00  0.00           H  
ATOM    565  CA  ASP A  37      12.100  13.968  55.437  1.00  0.00           C  
ATOM    566  HA  ASP A  37      12.229  15.047  55.542  1.00  0.00           H  
ATOM    567  C   ASP A  37      11.608  13.418  56.779  1.00  0.00           C  
ATOM    568  O   ASP A  37      11.382  12.217  56.932  1.00  0.00           O  
ATOM    569  CB  ASP A  37      11.094  13.735  54.302  1.00  0.00           C  
ATOM    570  HB2 ASP A  37      11.545  14.131  53.394  1.00  0.00           H  
ATOM    571  HB3 ASP A  37      10.950  12.662  54.166  1.00  0.00           H  
ATOM    572  CG  ASP A  37       9.720  14.398  54.473  1.00  0.00           C  
ATOM    573  OD1 ASP A  37       9.453  15.097  55.476  1.00  0.00           O  
ATOM    574  OD2 ASP A  37       8.893  14.230  53.546  1.00  0.00           O  
ATOM    575  N   SER A  38      11.427  14.315  57.749  1.00  0.00           N  
ATOM    576  H   SER A  38      11.677  15.281  57.553  1.00  0.00           H  
ATOM    577  CA  SER A  38      10.886  14.018  59.080  1.00  0.00           C  
ATOM    578  HA  SER A  38      11.512  13.266  59.567  1.00  0.00           H  
ATOM    579  C   SER A  38       9.443  13.502  59.046  1.00  0.00           C  
ATOM    580  O   SER A  38       9.038  12.838  60.002  1.00  0.00           O  
ATOM    581  CB  SER A  38      10.923  15.308  59.904  1.00  0.00           C  
ATOM    582  HB2 SER A  38      11.960  15.615  60.027  1.00  0.00           H  
ATOM    583  HB3 SER A  38      10.384  16.084  59.359  1.00  0.00           H  
ATOM    584  OG  SER A  38      10.347  15.179  61.187  1.00  0.00           O  
ATOM    585  HG  SER A  38       9.636  14.515  61.153  1.00  0.00           H  
ATOM    586  N   ASP A  39       8.653  13.800  58.005  1.00  0.00           N  
ATOM    587  H   ASP A  39       9.019  14.354  57.238  1.00  0.00           H  
ATOM    588  CA  ASP A  39       7.301  13.244  57.882  1.00  0.00           C  
ATOM    589  HA  ASP A  39       6.873  13.192  58.884  1.00  0.00           H  
ATOM    590  C   ASP A  39       7.290  11.787  57.372  1.00  0.00           C  
ATOM    591  O   ASP A  39       6.274  11.106  57.536  1.00  0.00           O  
ATOM    592  CB  ASP A  39       6.348  14.160  57.079  1.00  0.00           C  
ATOM    593  HB2 ASP A  39       6.829  14.442  56.140  1.00  0.00           H  
ATOM    594  HB3 ASP A  39       5.461  13.580  56.818  1.00  0.00           H  
ATOM    595  CG  ASP A  39       5.856  15.435  57.809  1.00  0.00           C  
ATOM    596  OD1 ASP A  39       6.239  15.716  58.969  1.00  0.00           O  
ATOM    597  OD2 ASP A  39       5.002  16.151  57.230  1.00  0.00           O  
ATOM    598  N   SER A  40       8.396  11.285  56.799  1.00  0.00           N  
ATOM    599  H   SER A  40       9.228  11.860  56.786  1.00  0.00           H  
ATOM    600  CA  SER A  40       8.500   9.917  56.271  1.00  0.00           C  
ATOM    601  HA  SER A  40       7.769   9.806  55.470  1.00  0.00           H  
ATOM    602  C   SER A  40       8.224   8.843  57.336  1.00  0.00           C  
ATOM    603  O   SER A  40       8.533   9.019  58.519  1.00  0.00           O  
ATOM    604  CB  SER A  40       9.893   9.686  55.678  1.00  0.00           C  
ATOM    605  HB2 SER A  40      10.638   9.738  56.473  1.00  0.00           H  
ATOM    606  HB3 SER A  40      10.106  10.456  54.935  1.00  0.00           H  
ATOM    607  OG  SER A  40       9.950   8.410  55.063  1.00  0.00           O  
ATOM    608  HG  SER A  40      10.843   8.276  54.704  1.00  0.00           H  
ATOM    609  N   ALA A  41       7.680   7.699  56.899  1.00  0.00           N  
ATOM    610  H   ALA A  41       7.467   7.612  55.912  1.00  0.00           H  
ATOM    611  CA  ALA A  41       7.455   6.541  57.767  1.00  0.00           C  
ATOM    612  HA  ALA A  41       6.907   6.869  58.653  1.00  0.00           H  
ATOM    613  C   ALA A  41       8.782   5.919  58.238  1.00  0.00           C  
ATOM    614  O   ALA A  41       8.903   5.516  59.398  1.00  0.00           O  
ATOM    615  CB  ALA A  41       6.585   5.527  57.015  1.00  0.00           C  
ATOM    616  HB1 ALA A  41       7.109   5.156  56.133  1.00  0.00           H  
ATOM    617  HB2 ALA A  41       5.648   5.995  56.710  1.00  0.00           H  
ATOM    618  HB3 ALA A  41       6.357   4.686  57.672  1.00  0.00           H  
ATOM    619  N   CYS A  42       9.790   5.900  57.359  1.00  0.00           N  
ATOM    620  H   CYS A  42       9.619   6.276  56.434  1.00  0.00           H  
ATOM    621  CA  CYS A  42      11.155   5.498  57.677  1.00  0.00           C  
ATOM    622  HA  CYS A  42      11.234   5.179  58.716  1.00  0.00           H  
ATOM    623  C   CYS A  42      12.060   6.719  57.476  1.00  0.00           C  
ATOM    624  O   CYS A  42      12.464   6.979  56.341  1.00  0.00           O  
ATOM    625  CB  CYS A  42      11.548   4.303  56.790  1.00  0.00           C  
ATOM    626  HB2 CYS A  42      12.587   4.029  56.988  1.00  0.00           H  
ATOM    627  HB3 CYS A  42      11.459   4.579  55.736  1.00  0.00           H  
ATOM    628  SG  CYS A  42      10.477   2.873  57.137  1.00  0.00           S  
ATOM    629  HG  CYS A  42      10.757   2.765  58.444  1.00  0.00           H  
ATOM    630  N   PRO A  43      12.363   7.505  58.526  1.00  0.00           N  
ATOM    631  CA  PRO A  43      13.244   8.659  58.390  1.00  0.00           C  
ATOM    632  HA  PRO A  43      12.880   9.284  57.573  1.00  0.00           H  
ATOM    633  C   PRO A  43      14.673   8.191  58.091  1.00  0.00           C  
ATOM    634  O   PRO A  43      15.356   7.639  58.955  1.00  0.00           O  
ATOM    635  CB  PRO A  43      13.120   9.456  59.699  1.00  0.00           C  
ATOM    636  HB2 PRO A  43      13.105  10.530  59.508  1.00  0.00           H  
ATOM    637  HB3 PRO A  43      13.926   9.206  60.390  1.00  0.00           H  
ATOM    638  CG  PRO A  43      11.793   8.979  60.285  1.00  0.00           C  
ATOM    639  HG2 PRO A  43      10.972   9.539  59.836  1.00  0.00           H  
ATOM    640  HG3 PRO A  43      11.772   9.069  61.372  1.00  0.00           H  
ATOM    641  CD  PRO A  43      11.731   7.522  59.836  1.00  0.00           C  
ATOM    642  HD2 PRO A  43      12.294   6.893  60.527  1.00  0.00           H  
ATOM    643  HD3 PRO A  43      10.692   7.206  59.799  1.00  0.00           H  
ATOM    644  N   ARG A  44      15.118   8.373  56.848  1.00  0.00           N  
ATOM    645  H   ARG A  44      14.496   8.813  56.178  1.00  0.00           H  
ATOM    646  CA  ARG A  44      16.420   7.896  56.360  1.00  0.00           C  
ATOM    647  HA  ARG A  44      17.128   7.871  57.192  1.00  0.00           H  
ATOM    648  C   ARG A  44      16.972   8.860  55.317  1.00  0.00           C  
ATOM    649  O   ARG A  44      16.198   9.487  54.591  1.00  0.00           O  
ATOM    650  CB  ARG A  44      16.267   6.460  55.817  1.00  0.00           C  
ATOM    651  HB2 ARG A  44      15.829   5.840  56.602  1.00  0.00           H  
ATOM    652  HB3 ARG A  44      17.253   6.055  55.578  1.00  0.00           H  
ATOM    653  CG  ARG A  44      15.387   6.399  54.559  1.00  0.00           C  
ATOM    654  HG2 ARG A  44      16.007   6.684  53.713  1.00  0.00           H  
ATOM    655  HG3 ARG A  44      14.560   7.103  54.645  1.00  0.00           H  
ATOM    656  CD  ARG A  44      14.795   5.013  54.297  1.00  0.00           C  
ATOM    657  HD2 ARG A  44      14.370   4.630  55.228  1.00  0.00           H  
ATOM    658  HD3 ARG A  44      15.593   4.345  53.967  1.00  0.00           H  
ATOM    659  NE  ARG A  44      13.728   5.086  53.281  1.00  0.00           N  
ATOM    660  HE  ARG A  44      13.464   6.007  52.924  1.00  0.00           H  
ATOM    661  CZ  ARG A  44      13.028   4.081  52.788  1.00  0.00           C  
ATOM    662  NH1 ARG A  44      13.220   2.841  53.156  1.00  0.00           N  
ATOM    663 HH11 ARG A  44      12.664   2.099  52.756  1.00  0.00           H  
ATOM    664 HH12 ARG A  44      13.929   2.617  53.837  1.00  0.00           H  
ATOM    665  NH2 ARG A  44      12.106   4.319  51.901  1.00  0.00           N  
ATOM    666 HH21 ARG A  44      11.932   5.276  51.617  1.00  0.00           H  
ATOM    667 HH22 ARG A  44      11.583   3.562  51.488  1.00  0.00           H  
ATOM    668  N   MET A  45      18.296   8.970  55.237  1.00  0.00           N  
ATOM    669  H   MET A  45      18.883   8.448  55.877  1.00  0.00           H  
ATOM    670  CA  MET A  45      18.922   9.657  54.111  1.00  0.00           C  
ATOM    671  HA  MET A  45      18.415  10.604  53.928  1.00  0.00           H  
ATOM    672  C   MET A  45      18.738   8.788  52.867  1.00  0.00           C  
ATOM    673  O   MET A  45      19.363   7.734  52.743  1.00  0.00           O  
ATOM    674  CB  MET A  45      20.410   9.928  54.391  1.00  0.00           C  
ATOM    675  HB2 MET A  45      20.831   9.123  54.994  1.00  0.00           H  
ATOM    676  HB3 MET A  45      20.948   9.939  53.446  1.00  0.00           H  
ATOM    677  CG  MET A  45      20.654  11.276  55.075  1.00  0.00           C  
ATOM    678  HG2 MET A  45      20.150  11.296  56.042  1.00  0.00           H  
ATOM    679  HG3 MET A  45      21.724  11.357  55.246  1.00  0.00           H  
ATOM    680  SD  MET A  45      20.126  12.707  54.084  1.00  0.00           S  
ATOM    681  CE  MET A  45      21.133  14.044  54.770  1.00  0.00           C  
ATOM    682  HE1 MET A  45      20.972  14.953  54.191  1.00  0.00           H  
ATOM    683  HE2 MET A  45      22.188  13.777  54.722  1.00  0.00           H  
ATOM    684  HE3 MET A  45      20.848  14.225  55.802  1.00  0.00           H  
ATOM    685  N   GLU A  46      17.845   9.193  51.967  1.00  0.00           N  
ATOM    686  H   GLU A  46      17.336  10.052  52.143  1.00  0.00           H  
ATOM    687  CA  GLU A  46      17.576   8.485  50.721  1.00  0.00           C  
ATOM    688  HA  GLU A  46      17.822   7.438  50.864  1.00  0.00           H  
ATOM    689  C   GLU A  46      18.435   9.049  49.581  1.00  0.00           C  
ATOM    690  O   GLU A  46      18.320  10.242  49.268  1.00  0.00           O  
ATOM    691  CB  GLU A  46      16.082   8.510  50.352  1.00  0.00           C  
ATOM    692  HB2 GLU A  46      15.998   8.113  49.344  1.00  0.00           H  
ATOM    693  HB3 GLU A  46      15.699   9.531  50.366  1.00  0.00           H  
ATOM    694  CG  GLU A  46      15.251   7.628  51.296  1.00  0.00           C  
ATOM    695  HG2 GLU A  46      15.232   8.120  52.269  1.00  0.00           H  
ATOM    696  HG3 GLU A  46      15.751   6.661  51.402  1.00  0.00           H  
ATOM    697  CD  GLU A  46      13.801   7.363  50.842  1.00  0.00           C  
ATOM    698  OE1 GLU A  46      13.549   7.199  49.622  1.00  0.00           O  
ATOM    699  OE2 GLU A  46      12.916   7.240  51.721  1.00  0.00           O  
ATOM    700  N   PRO A  47      19.263   8.219  48.916  1.00  0.00           N  
ATOM    701  CA  PRO A  47      19.977   8.625  47.713  1.00  0.00           C  
ATOM    702  HA  PRO A  47      20.499   9.564  47.899  1.00  0.00           H  
ATOM    703  C   PRO A  47      18.980   8.784  46.563  1.00  0.00           C  
ATOM    704  O   PRO A  47      18.161   7.894  46.323  1.00  0.00           O  
ATOM    705  CB  PRO A  47      21.006   7.520  47.417  1.00  0.00           C  
ATOM    706  HB2 PRO A  47      21.996   7.935  47.231  1.00  0.00           H  
ATOM    707  HB3 PRO A  47      20.689   6.913  46.568  1.00  0.00           H  
ATOM    708  CG  PRO A  47      21.015   6.657  48.676  1.00  0.00           C  
ATOM    709  HG2 PRO A  47      21.733   7.060  49.384  1.00  0.00           H  
ATOM    710  HG3 PRO A  47      21.229   5.610  48.457  1.00  0.00           H  
ATOM    711  CD  PRO A  47      19.619   6.848  49.251  1.00  0.00           C  
ATOM    712  HD2 PRO A  47      19.652   6.676  50.327  1.00  0.00           H  
ATOM    713  HD3 PRO A  47      18.918   6.162  48.772  1.00  0.00           H  
ATOM    714  N   ARG A  48      19.051   9.899  45.832  1.00  0.00           N  
ATOM    715  H   ARG A  48      19.705  10.620  46.126  1.00  0.00           H  
ATOM    716  CA  ARG A  48      18.237  10.127  44.627  1.00  0.00           C  
ATOM    717  HA  ARG A  48      17.506   9.326  44.537  1.00  0.00           H  
ATOM    718  C   ARG A  48      19.038   9.989  43.334  1.00  0.00           C  
ATOM    719  O   ARG A  48      18.585   9.297  42.423  1.00  0.00           O  
ATOM    720  CB  ARG A  48      17.461  11.455  44.749  1.00  0.00           C  
ATOM    721  HB2 ARG A  48      18.158  12.261  44.993  1.00  0.00           H  
ATOM    722  HB3 ARG A  48      17.003  11.696  43.787  1.00  0.00           H  
ATOM    723  CG  ARG A  48      16.349  11.400  45.821  1.00  0.00           C  
ATOM    724  HG2 ARG A  48      16.780  11.099  46.778  1.00  0.00           H  
ATOM    725  HG3 ARG A  48      15.939  12.404  45.939  1.00  0.00           H  
ATOM    726  CD  ARG A  48      15.199  10.445  45.439  1.00  0.00           C  
ATOM    727  HD2 ARG A  48      15.589   9.439  45.288  1.00  0.00           H  
ATOM    728  HD3 ARG A  48      14.773  10.775  44.489  1.00  0.00           H  
ATOM    729  NE  ARG A  48      14.124  10.432  46.459  1.00  0.00           N  
ATOM    730  HE  ARG A  48      13.545  11.264  46.515  1.00  0.00           H  
ATOM    731  CZ  ARG A  48      13.796   9.428  47.260  1.00  0.00           C  
ATOM    732  NH1 ARG A  48      14.399   8.271  47.255  1.00  0.00           N  
ATOM    733 HH11 ARG A  48      14.106   7.595  47.963  1.00  0.00           H  
ATOM    734 HH12 ARG A  48      15.184   8.083  46.653  1.00  0.00           H  
ATOM    735  NH2 ARG A  48      12.831   9.550  48.129  1.00  0.00           N  
ATOM    736 HH21 ARG A  48      12.227  10.361  48.136  1.00  0.00           H  
ATOM    737 HH22 ARG A  48      12.685   8.785  48.783  1.00  0.00           H  
ATOM    738  N   ALA A  49      20.219  10.605  43.250  1.00  0.00           N  
ATOM    739  H   ALA A  49      20.557  11.128  44.046  1.00  0.00           H  
ATOM    740  CA  ALA A  49      21.018  10.584  42.023  1.00  0.00           C  
ATOM    741  HA  ALA A  49      20.333  10.741  41.187  1.00  0.00           H  
ATOM    742  C   ALA A  49      21.714   9.222  41.821  1.00  0.00           C  
ATOM    743  O   ALA A  49      22.159   8.613  42.799  1.00  0.00           O  
ATOM    744  CB  ALA A  49      21.989  11.772  42.040  1.00  0.00           C  
ATOM    745  HB1 ALA A  49      21.433  12.702  42.178  1.00  0.00           H  
ATOM    746  HB2 ALA A  49      22.519  11.824  41.090  1.00  0.00           H  
ATOM    747  HB3 ALA A  49      22.715  11.669  42.845  1.00  0.00           H  
ATOM    748  N   PRO A  50      21.872   8.739  40.572  1.00  0.00           N  
ATOM    749  CA  PRO A  50      22.401   7.398  40.333  1.00  0.00           C  
ATOM    750  HA  PRO A  50      21.752   6.667  40.817  1.00  0.00           H  
ATOM    751  C   PRO A  50      23.810   7.215  40.909  1.00  0.00           C  
ATOM    752  O   PRO A  50      24.114   6.155  41.452  1.00  0.00           O  
ATOM    753  CB  PRO A  50      22.337   7.178  38.816  1.00  0.00           C  
ATOM    754  HB2 PRO A  50      23.201   6.626  38.443  1.00  0.00           H  
ATOM    755  HB3 PRO A  50      21.418   6.644  38.564  1.00  0.00           H  
ATOM    756  CG  PRO A  50      22.268   8.589  38.233  1.00  0.00           C  
ATOM    757  HG2 PRO A  50      23.276   8.987  38.114  1.00  0.00           H  
ATOM    758  HG3 PRO A  50      21.737   8.603  37.281  1.00  0.00           H  
ATOM    759  CD  PRO A  50      21.518   9.374  39.310  1.00  0.00           C  
ATOM    760  HD2 PRO A  50      20.443   9.283  39.144  1.00  0.00           H  
ATOM    761  HD3 PRO A  50      21.819  10.422  39.283  1.00  0.00           H  
ATOM    762  N   TRP A  51      24.653   8.255  40.885  1.00  0.00           N  
ATOM    763  H   TRP A  51      24.350   9.129  40.475  1.00  0.00           H  
ATOM    764  CA  TRP A  51      26.021   8.168  41.411  1.00  0.00           C  
ATOM    765  HA  TRP A  51      26.474   7.264  40.994  1.00  0.00           H  
ATOM    766  C   TRP A  51      26.085   7.986  42.935  1.00  0.00           C  
ATOM    767  O   TRP A  51      27.029   7.346  43.401  1.00  0.00           O  
ATOM    768  CB  TRP A  51      26.880   9.346  40.922  1.00  0.00           C  
ATOM    769  HB2 TRP A  51      27.281   9.056  39.952  1.00  0.00           H  
ATOM    770  HB3 TRP A  51      27.739   9.468  41.583  1.00  0.00           H  
ATOM    771  CG  TRP A  51      26.197  10.675  40.752  1.00  0.00           C  
ATOM    772  CD1 TRP A  51      25.463  11.028  39.668  1.00  0.00           C  
ATOM    773  HD1 TRP A  51      25.287  10.398  38.797  1.00  0.00           H  
ATOM    774  CD2 TRP A  51      26.156  11.828  41.654  1.00  0.00           C  
ATOM    775  CE2 TRP A  51      25.350  12.841  41.049  1.00  0.00           C  
ATOM    776  CE3 TRP A  51      26.696  12.126  42.921  1.00  0.00           C  
ATOM    777  HE3 TRP A  51      27.327  11.397  43.409  1.00  0.00           H  
ATOM    778  NE1 TRP A  51      24.936  12.292  39.858  1.00  0.00           N  
ATOM    779  HE1 TRP A  51      24.316  12.758  39.204  1.00  0.00           H  
ATOM    780  CZ2 TRP A  51      25.098  14.080  41.649  1.00  0.00           C  
ATOM    781  HZ2 TRP A  51      24.507  14.828  41.144  1.00  0.00           H  
ATOM    782  CZ3 TRP A  51      26.419  13.356  43.548  1.00  0.00           C  
ATOM    783  HZ3 TRP A  51      26.806  13.535  44.537  1.00  0.00           H  
ATOM    784  CH2 TRP A  51      25.652  14.345  42.908  1.00  0.00           C  
ATOM    785  HH2 TRP A  51      25.463  15.291  43.394  1.00  0.00           H  
ATOM    786  N   VAL A  52      25.089   8.447  43.708  1.00  0.00           N  
ATOM    787  H   VAL A  52      24.315   8.943  43.284  1.00  0.00           H  
ATOM    788  CA  VAL A  52      25.028   8.140  45.148  1.00  0.00           C  
ATOM    789  HA  VAL A  52      26.042   7.944  45.486  1.00  0.00           H  
ATOM    790  C   VAL A  52      24.282   6.852  45.488  1.00  0.00           C  
ATOM    791  O   VAL A  52      24.489   6.324  46.577  1.00  0.00           O  
ATOM    792  CB  VAL A  52      24.549   9.313  46.011  1.00  0.00           C  
ATOM    793  HB  VAL A  52      24.310   8.931  46.996  1.00  0.00           H  
ATOM    794  CG1 VAL A  52      25.655  10.356  46.188  1.00  0.00           C  
ATOM    795 HG11 VAL A  52      26.588   9.866  46.463  1.00  0.00           H  
ATOM    796 HG12 VAL A  52      25.380  11.042  46.986  1.00  0.00           H  
ATOM    797 HG13 VAL A  52      25.798  10.909  45.264  1.00  0.00           H  
ATOM    798  CG2 VAL A  52      23.273   9.968  45.492  1.00  0.00           C  
ATOM    799 HG21 VAL A  52      22.922  10.665  46.249  1.00  0.00           H  
ATOM    800 HG22 VAL A  52      22.499   9.221  45.310  1.00  0.00           H  
ATOM    801 HG23 VAL A  52      23.476  10.509  44.571  1.00  0.00           H  
ATOM    802  N   GLU A  53      23.473   6.283  44.586  1.00  0.00           N  
ATOM    803  H   GLU A  53      23.314   6.744  43.698  1.00  0.00           H  
ATOM    804  CA  GLU A  53      22.848   4.967  44.821  1.00  0.00           C  
ATOM    805  HA  GLU A  53      22.189   5.039  45.686  1.00  0.00           H  
ATOM    806  C   GLU A  53      23.913   3.888  45.124  1.00  0.00           C  
ATOM    807  O   GLU A  53      23.699   2.988  45.941  1.00  0.00           O  
ATOM    808  CB  GLU A  53      22.014   4.581  43.589  1.00  0.00           C  
ATOM    809  HB2 GLU A  53      22.688   4.353  42.763  1.00  0.00           H  
ATOM    810  HB3 GLU A  53      21.388   5.428  43.303  1.00  0.00           H  
ATOM    811  CG  GLU A  53      21.107   3.368  43.830  1.00  0.00           C  
ATOM    812  HG2 GLU A  53      20.358   3.629  44.584  1.00  0.00           H  
ATOM    813  HG3 GLU A  53      21.701   2.538  44.222  1.00  0.00           H  
ATOM    814  CD  GLU A  53      20.418   2.940  42.516  1.00  0.00           C  
ATOM    815  OE1 GLU A  53      19.431   3.595  42.097  1.00  0.00           O  
ATOM    816  OE2 GLU A  53      20.859   1.938  41.898  1.00  0.00           O  
ATOM    817  N   GLN A  54      25.082   4.042  44.489  1.00  0.00           N  
ATOM    818  H   GLN A  54      25.141   4.830  43.863  1.00  0.00           H  
ATOM    819  CA  GLN A  54      26.307   3.269  44.682  1.00  0.00           C  
ATOM    820  HA  GLN A  54      26.166   2.252  44.309  1.00  0.00           H  
ATOM    821  C   GLN A  54      26.765   3.213  46.153  1.00  0.00           C  
ATOM    822  O   GLN A  54      27.328   2.202  46.580  1.00  0.00           O  
ATOM    823  CB  GLN A  54      27.393   3.979  43.850  1.00  0.00           C  
ATOM    824  HB2 GLN A  54      27.501   4.991  44.240  1.00  0.00           H  
ATOM    825  HB3 GLN A  54      27.058   4.048  42.813  1.00  0.00           H  
ATOM    826  CG  GLN A  54      28.783   3.324  43.873  1.00  0.00           C  
ATOM    827  HG2 GLN A  54      28.728   2.332  43.422  1.00  0.00           H  
ATOM    828  HG3 GLN A  54      29.134   3.212  44.899  1.00  0.00           H  
ATOM    829  CD  GLN A  54      29.798   4.182  43.113  1.00  0.00           C  
ATOM    830  NE2 GLN A  54      29.870   4.067  41.802  1.00  0.00           N  
ATOM    831 HE21 GLN A  54      30.548   4.627  41.306  1.00  0.00           H  
ATOM    832 HE22 GLN A  54      29.274   3.418  41.308  1.00  0.00           H  
ATOM    833  OE1 GLN A  54      30.535   4.979  43.683  1.00  0.00           O  
ATOM    834  N   GLU A  55      26.597   4.304  46.902  1.00  0.00           N  
ATOM    835  H   GLU A  55      26.000   5.040  46.562  1.00  0.00           H  
ATOM    836  CA  GLU A  55      27.264   4.497  48.185  1.00  0.00           C  
ATOM    837  HA  GLU A  55      28.325   4.349  48.009  1.00  0.00           H  
ATOM    838  C   GLU A  55      26.871   3.446  49.229  1.00  0.00           C  
ATOM    839  O   GLU A  55      25.730   2.965  49.298  1.00  0.00           O  
ATOM    840  CB  GLU A  55      27.102   5.924  48.726  1.00  0.00           C  
ATOM    841  HB2 GLU A  55      27.337   5.938  49.793  1.00  0.00           H  
ATOM    842  HB3 GLU A  55      26.062   6.209  48.614  1.00  0.00           H  
ATOM    843  CG  GLU A  55      28.012   6.951  48.026  1.00  0.00           C  
ATOM    844  HG2 GLU A  55      27.769   7.938  48.435  1.00  0.00           H  
ATOM    845  HG3 GLU A  55      27.766   6.966  46.959  1.00  0.00           H  
ATOM    846  CD  GLU A  55      29.532   6.674  48.225  1.00  0.00           C  
ATOM    847  OE1 GLU A  55      29.922   5.845  49.086  1.00  0.00           O  
ATOM    848  OE2 GLU A  55      30.349   7.300  47.495  1.00  0.00           O  
ATOM    849  N   GLY A  56      27.870   3.100  50.048  1.00  0.00           N  
ATOM    850  H   GLY A  56      28.752   3.589  49.965  1.00  0.00           H  
ATOM    851  CA  GLY A  56      27.766   2.054  51.052  1.00  0.00           C  
ATOM    852  HA2 GLY A  56      28.739   1.893  51.519  1.00  0.00           H  
ATOM    853  HA3 GLY A  56      27.469   1.132  50.550  1.00  0.00           H  
ATOM    854  C   GLY A  56      26.759   2.416  52.148  1.00  0.00           C  
ATOM    855  O   GLY A  56      26.705   3.568  52.588  1.00  0.00           O  
ATOM    856  N   PRO A  57      25.994   1.435  52.655  1.00  0.00           N  
ATOM    857  CA  PRO A  57      25.011   1.675  53.705  1.00  0.00           C  
ATOM    858  HA  PRO A  57      24.337   2.475  53.401  1.00  0.00           H  
ATOM    859  C   PRO A  57      25.649   2.084  55.037  1.00  0.00           C  
ATOM    860  O   PRO A  57      24.970   2.701  55.852  1.00  0.00           O  
ATOM    861  CB  PRO A  57      24.217   0.369  53.821  1.00  0.00           C  
ATOM    862  HB2 PRO A  57      23.380   0.393  53.120  1.00  0.00           H  
ATOM    863  HB3 PRO A  57      23.860   0.188  54.836  1.00  0.00           H  
ATOM    864  CG  PRO A  57      25.216  -0.697  53.378  1.00  0.00           C  
ATOM    865  HG2 PRO A  57      24.715  -1.587  52.995  1.00  0.00           H  
ATOM    866  HG3 PRO A  57      25.875  -0.952  54.210  1.00  0.00           H  
ATOM    867  CD  PRO A  57      26.006   0.024  52.287  1.00  0.00           C  
ATOM    868  HD2 PRO A  57      27.020  -0.378  52.236  1.00  0.00           H  
ATOM    869  HD3 PRO A  57      25.499  -0.102  51.328  1.00  0.00           H  
ATOM    870  N   GLU A  58      26.941   1.801  55.258  1.00  0.00           N  
ATOM    871  H   GLU A  58      27.443   1.238  54.585  1.00  0.00           H  
ATOM    872  CA  GLU A  58      27.666   2.305  56.434  1.00  0.00           C  
ATOM    873  HA  GLU A  58      27.197   1.927  57.344  1.00  0.00           H  
ATOM    874  C   GLU A  58      27.610   3.839  56.474  1.00  0.00           C  
ATOM    875  O   GLU A  58      27.322   4.438  57.511  1.00  0.00           O  
ATOM    876  CB  GLU A  58      29.135   1.841  56.398  1.00  0.00           C  
ATOM    877  HB2 GLU A  58      29.597   2.182  55.471  1.00  0.00           H  
ATOM    878  HB3 GLU A  58      29.664   2.304  57.231  1.00  0.00           H  
ATOM    879  CG  GLU A  58      29.296   0.318  56.505  1.00  0.00           C  
ATOM    880  HG2 GLU A  58      28.783  -0.160  55.668  1.00  0.00           H  
ATOM    881  HG3 GLU A  58      28.820  -0.025  57.428  1.00  0.00           H  
ATOM    882  CD  GLU A  58      30.787  -0.086  56.494  1.00  0.00           C  
ATOM    883  OE1 GLU A  58      31.368  -0.263  55.394  1.00  0.00           O  
ATOM    884  OE2 GLU A  58      31.390  -0.240  57.586  1.00  0.00           O  
ATOM    885  N   TYR A  59      27.819   4.461  55.313  1.00  0.00           N  
ATOM    886  H   TYR A  59      27.929   3.906  54.477  1.00  0.00           H  
ATOM    887  CA  TYR A  59      27.779   5.899  55.163  1.00  0.00           C  
ATOM    888  HA  TYR A  59      28.435   6.347  55.908  1.00  0.00           H  
ATOM    889  C   TYR A  59      26.368   6.461  55.392  1.00  0.00           C  
ATOM    890  O   TYR A  59      26.201   7.436  56.131  1.00  0.00           O  
ATOM    891  CB  TYR A  59      28.314   6.240  53.777  1.00  0.00           C  
ATOM    892  HB2 TYR A  59      29.352   5.917  53.693  1.00  0.00           H  
ATOM    893  HB3 TYR A  59      27.731   5.733  53.013  1.00  0.00           H  
ATOM    894  CG  TYR A  59      28.233   7.712  53.534  1.00  0.00           C  
ATOM    895  CD1 TYR A  59      27.250   8.220  52.668  1.00  0.00           C  
ATOM    896  HD1 TYR A  59      26.588   7.555  52.132  1.00  0.00           H  
ATOM    897  CD2 TYR A  59      29.066   8.563  54.279  1.00  0.00           C  
ATOM    898  HD2 TYR A  59      29.799   8.157  54.963  1.00  0.00           H  
ATOM    899  CE1 TYR A  59      27.099   9.606  52.544  1.00  0.00           C  
ATOM    900  HE1 TYR A  59      26.340  10.022  51.903  1.00  0.00           H  
ATOM    901  CE2 TYR A  59      28.928   9.947  54.145  1.00  0.00           C  
ATOM    902  HE2 TYR A  59      29.566  10.606  54.701  1.00  0.00           H  
ATOM    903  CZ  TYR A  59      27.933  10.454  53.289  1.00  0.00           C  
ATOM    904  OH  TYR A  59      27.739  11.778  53.211  1.00  0.00           O  
ATOM    905  HH  TYR A  59      26.974  11.912  52.633  1.00  0.00           H  
ATOM    906  N   TRP A  60      25.344   5.828  54.805  1.00  0.00           N  
ATOM    907  H   TRP A  60      25.535   5.057  54.180  1.00  0.00           H  
ATOM    908  CA  TRP A  60      23.965   6.274  54.986  1.00  0.00           C  
ATOM    909  HA  TRP A  60      23.939   7.346  54.794  1.00  0.00           H  
ATOM    910  C   TRP A  60      23.473   6.085  56.422  1.00  0.00           C  
ATOM    911  O   TRP A  60      22.754   6.952  56.924  1.00  0.00           O  
ATOM    912  CB  TRP A  60      23.051   5.593  53.965  1.00  0.00           C  
ATOM    913  HB2 TRP A  60      23.059   4.516  54.136  1.00  0.00           H  
ATOM    914  HB3 TRP A  60      22.031   5.948  54.122  1.00  0.00           H  
ATOM    915  CG  TRP A  60      23.424   5.875  52.543  1.00  0.00           C  
ATOM    916  CD1 TRP A  60      23.740   4.953  51.605  1.00  0.00           C  
ATOM    917  HD1 TRP A  60      23.747   3.881  51.755  1.00  0.00           H  
ATOM    918  CD2 TRP A  60      23.593   7.176  51.895  1.00  0.00           C  
ATOM    919  CE2 TRP A  60      24.048   6.955  50.562  1.00  0.00           C  
ATOM    920  CE3 TRP A  60      23.442   8.522  52.300  1.00  0.00           C  
ATOM    921  HE3 TRP A  60      23.108   8.741  53.300  1.00  0.00           H  
ATOM    922  NE1 TRP A  60      24.099   5.584  50.434  1.00  0.00           N  
ATOM    923  HE1 TRP A  60      24.414   5.083  49.612  1.00  0.00           H  
ATOM    924  CZ2 TRP A  60      24.327   8.006  49.682  1.00  0.00           C  
ATOM    925  HZ2 TRP A  60      24.659   7.788  48.687  1.00  0.00           H  
ATOM    926  CZ3 TRP A  60      23.751   9.582  51.429  1.00  0.00           C  
ATOM    927  HZ3 TRP A  60      23.682  10.602  51.781  1.00  0.00           H  
ATOM    928  CH2 TRP A  60      24.184   9.331  50.117  1.00  0.00           C  
ATOM    929  HH2 TRP A  60      24.421  10.153  49.455  1.00  0.00           H  
ATOM    930  N   GLU A  61      23.868   5.006  57.106  1.00  0.00           N  
ATOM    931  H   GLU A  61      24.450   4.316  56.646  1.00  0.00           H  
ATOM    932  CA  GLU A  61      23.583   4.837  58.530  1.00  0.00           C  
ATOM    933  HA  GLU A  61      22.505   4.924  58.679  1.00  0.00           H  
ATOM    934  C   GLU A  61      24.244   5.953  59.340  1.00  0.00           C  
ATOM    935  O   GLU A  61      23.551   6.596  60.123  1.00  0.00           O  
ATOM    936  CB  GLU A  61      24.029   3.455  59.040  1.00  0.00           C  
ATOM    937  HB2 GLU A  61      23.616   2.679  58.395  1.00  0.00           H  
ATOM    938  HB3 GLU A  61      25.118   3.390  59.023  1.00  0.00           H  
ATOM    939  CG  GLU A  61      23.535   3.221  60.478  1.00  0.00           C  
ATOM    940  HG2 GLU A  61      23.855   4.054  61.109  1.00  0.00           H  
ATOM    941  HG3 GLU A  61      22.442   3.208  60.488  1.00  0.00           H  
ATOM    942  CD  GLU A  61      24.089   1.914  61.079  1.00  0.00           C  
ATOM    943  OE1 GLU A  61      24.856   2.000  62.072  1.00  0.00           O  
ATOM    944  OE2 GLU A  61      23.758   0.809  60.581  1.00  0.00           O  
ATOM    945  N   GLU A  62      25.536   6.225  59.118  1.00  0.00           N  
ATOM    946  H   GLU A  62      26.037   5.661  58.438  1.00  0.00           H  
ATOM    947  CA  GLU A  62      26.270   7.311  59.774  1.00  0.00           C  
ATOM    948  HA  GLU A  62      26.294   7.129  60.848  1.00  0.00           H  
ATOM    949  C   GLU A  62      25.584   8.665  59.571  1.00  0.00           C  
ATOM    950  O   GLU A  62      25.264   9.341  60.552  1.00  0.00           O  
ATOM    951  CB  GLU A  62      27.725   7.384  59.260  1.00  0.00           C  
ATOM    952  HB2 GLU A  62      28.102   8.390  59.441  1.00  0.00           H  
ATOM    953  HB3 GLU A  62      27.759   7.210  58.186  1.00  0.00           H  
ATOM    954  CG  GLU A  62      28.664   6.401  59.967  1.00  0.00           C  
ATOM    955  HG2 GLU A  62      28.689   6.653  61.030  1.00  0.00           H  
ATOM    956  HG3 GLU A  62      28.255   5.391  59.880  1.00  0.00           H  
ATOM    957  CD  GLU A  62      30.102   6.460  59.392  1.00  0.00           C  
ATOM    958  OE1 GLU A  62      30.638   5.407  58.962  1.00  0.00           O  
ATOM    959  OE2 GLU A  62      30.730   7.550  59.410  1.00  0.00           O  
ATOM    960  N   GLU A  63      25.321   9.057  58.322  1.00  0.00           N  
ATOM    961  H   GLU A  63      25.588   8.455  57.548  1.00  0.00           H  
ATOM    962  CA  GLU A  63      24.726  10.357  58.036  1.00  0.00           C  
ATOM    963  HA  GLU A  63      25.322  11.098  58.558  1.00  0.00           H  
ATOM    964  C   GLU A  63      23.318  10.464  58.607  1.00  0.00           C  
ATOM    965  O   GLU A  63      22.991  11.480  59.210  1.00  0.00           O  
ATOM    966  CB  GLU A  63      24.772  10.701  56.543  1.00  0.00           C  
ATOM    967  HB2 GLU A  63      24.090  10.048  55.998  1.00  0.00           H  
ATOM    968  HB3 GLU A  63      25.791  10.547  56.184  1.00  0.00           H  
ATOM    969  CG  GLU A  63      24.365  12.174  56.344  1.00  0.00           C  
ATOM    970  HG2 GLU A  63      24.794  12.759  57.163  1.00  0.00           H  
ATOM    971  HG3 GLU A  63      23.278  12.267  56.414  1.00  0.00           H  
ATOM    972  CD  GLU A  63      24.866  12.775  55.015  1.00  0.00           C  
ATOM    973  OE1 GLU A  63      25.545  13.831  55.123  1.00  0.00           O  
ATOM    974  OE2 GLU A  63      24.596  12.229  53.923  1.00  0.00           O  
ATOM    975  N   THR A  64      22.521   9.397  58.541  1.00  0.00           N  
ATOM    976  H   THR A  64      22.860   8.563  58.073  1.00  0.00           H  
ATOM    977  CA  THR A  64      21.197   9.376  59.158  1.00  0.00           C  
ATOM    978  HA  THR A  64      20.610  10.193  58.742  1.00  0.00           H  
ATOM    979  C   THR A  64      21.297   9.604  60.663  1.00  0.00           C  
ATOM    980  O   THR A  64      20.463  10.334  61.202  1.00  0.00           O  
ATOM    981  CB  THR A  64      20.465   8.066  58.839  1.00  0.00           C  
ATOM    982  HB  THR A  64      21.038   7.221  59.221  1.00  0.00           H  
ATOM    983  CG2 THR A  64      19.054   8.021  59.416  1.00  0.00           C  
ATOM    984 HG21 THR A  64      18.572   7.084  59.135  1.00  0.00           H  
ATOM    985 HG22 THR A  64      18.477   8.858  59.029  1.00  0.00           H  
ATOM    986 HG23 THR A  64      19.085   8.076  60.503  1.00  0.00           H  
ATOM    987  OG1 THR A  64      20.311   7.941  57.441  1.00  0.00           O  
ATOM    988  HG1 THR A  64      21.161   7.580  57.119  1.00  0.00           H  
ATOM    989  N   ARG A  65      22.325   9.077  61.360  1.00  0.00           N  
ATOM    990  H   ARG A  65      23.016   8.516  60.864  1.00  0.00           H  
ATOM    991  CA  ARG A  65      22.447   9.282  62.821  1.00  0.00           C  
ATOM    992  HA  ARG A  65      21.506   8.973  63.285  1.00  0.00           H  
ATOM    993  C   ARG A  65      22.619  10.761  63.140  1.00  0.00           C  
ATOM    994  O   ARG A  65      21.899  11.301  63.978  1.00  0.00           O  
ATOM    995  CB  ARG A  65      23.592   8.493  63.507  1.00  0.00           C  
ATOM    996  HB2 ARG A  65      23.376   8.489  64.578  1.00  0.00           H  
ATOM    997  HB3 ARG A  65      24.535   9.026  63.364  1.00  0.00           H  
ATOM    998  CG  ARG A  65      23.829   7.043  63.070  1.00  0.00           C  
ATOM    999  HG2 ARG A  65      24.490   7.090  62.213  1.00  0.00           H  
ATOM   1000  HG3 ARG A  65      22.888   6.562  62.796  1.00  0.00           H  
ATOM   1001  CD  ARG A  65      24.542   6.208  64.148  1.00  0.00           C  
ATOM   1002  HD2 ARG A  65      25.244   6.840  64.695  1.00  0.00           H  
ATOM   1003  HD3 ARG A  65      23.796   5.854  64.863  1.00  0.00           H  
ATOM   1004  NE  ARG A  65      25.236   5.040  63.556  1.00  0.00           N  
ATOM   1005  HE  ARG A  65      24.662   4.239  63.321  1.00  0.00           H  
ATOM   1006  CZ  ARG A  65      26.523   4.906  63.271  1.00  0.00           C  
ATOM   1007  NH1 ARG A  65      27.420   5.826  63.539  1.00  0.00           N  
ATOM   1008 HH11 ARG A  65      28.397   5.660  63.331  1.00  0.00           H  
ATOM   1009 HH12 ARG A  65      27.163   6.660  64.046  1.00  0.00           H  
ATOM   1010  NH2 ARG A  65      26.921   3.809  62.692  1.00  0.00           N  
ATOM   1011 HH21 ARG A  65      26.232   3.082  62.490  1.00  0.00           H  
ATOM   1012 HH22 ARG A  65      27.886   3.666  62.437  1.00  0.00           H  
ATOM   1013  N   ASN A  66      23.555  11.441  62.466  1.00  0.00           N  
ATOM   1014  H   ASN A  66      24.091  10.954  61.748  1.00  0.00           H  
ATOM   1015  CA  ASN A  66      23.758  12.878  62.705  1.00  0.00           C  
ATOM   1016  HA  ASN A  66      23.732  13.042  63.785  1.00  0.00           H  
ATOM   1017  C   ASN A  66      22.600  13.711  62.168  1.00  0.00           C  
ATOM   1018  O   ASN A  66      22.202  14.648  62.839  1.00  0.00           O  
ATOM   1019  CB  ASN A  66      25.136  13.383  62.230  1.00  0.00           C  
ATOM   1020  HB2 ASN A  66      25.920  12.807  62.723  1.00  0.00           H  
ATOM   1021  HB3 ASN A  66      25.251  14.426  62.528  1.00  0.00           H  
ATOM   1022  CG  ASN A  66      25.367  13.302  60.736  1.00  0.00           C  
ATOM   1023  ND2 ASN A  66      24.769  14.151  59.930  1.00  0.00           N  
ATOM   1024 HD21 ASN A  66      24.253  14.943  60.285  1.00  0.00           H  
ATOM   1025 HD22 ASN A  66      24.779  13.938  58.945  1.00  0.00           H  
ATOM   1026  OD1 ASN A  66      26.089  12.433  60.289  1.00  0.00           O  
ATOM   1027  N   THR A  67      21.999  13.349  61.035  1.00  0.00           N  
ATOM   1028  H   THR A  67      22.409  12.608  60.466  1.00  0.00           H  
ATOM   1029  CA  THR A  67      20.847  14.071  60.480  1.00  0.00           C  
ATOM   1030  HA  THR A  67      21.098  15.129  60.391  1.00  0.00           H  
ATOM   1031  C   THR A  67      19.649  13.980  61.418  1.00  0.00           C  
ATOM   1032  O   THR A  67      18.976  14.981  61.632  1.00  0.00           O  
ATOM   1033  CB  THR A  67      20.532  13.540  59.073  1.00  0.00           C  
ATOM   1034  HB  THR A  67      20.474  12.452  59.106  1.00  0.00           H  
ATOM   1035  CG2 THR A  67      19.245  14.072  58.451  1.00  0.00           C  
ATOM   1036 HG21 THR A  67      19.261  15.161  58.418  1.00  0.00           H  
ATOM   1037 HG22 THR A  67      18.386  13.733  59.032  1.00  0.00           H  
ATOM   1038 HG23 THR A  67      19.143  13.679  57.438  1.00  0.00           H  
ATOM   1039  OG1 THR A  67      21.587  13.918  58.211  1.00  0.00           O  
ATOM   1040  HG1 THR A  67      21.561  14.868  58.048  1.00  0.00           H  
ATOM   1041  N   LYS A  68      19.434  12.838  62.082  1.00  0.00           N  
ATOM   1042  H   LYS A  68      19.989  12.021  61.830  1.00  0.00           H  
ATOM   1043  CA  LYS A  68      18.393  12.693  63.110  1.00  0.00           C  
ATOM   1044  HA  LYS A  68      17.462  13.087  62.697  1.00  0.00           H  
ATOM   1045  C   LYS A  68      18.708  13.547  64.340  1.00  0.00           C  
ATOM   1046  O   LYS A  68      17.828  14.250  64.822  1.00  0.00           O  
ATOM   1047  CB  LYS A  68      18.198  11.193  63.408  1.00  0.00           C  
ATOM   1048  HB2 LYS A  68      17.902  10.693  62.483  1.00  0.00           H  
ATOM   1049  HB3 LYS A  68      19.153  10.764  63.717  1.00  0.00           H  
ATOM   1050  CG  LYS A  68      17.155  10.865  64.492  1.00  0.00           C  
ATOM   1051  HG2 LYS A  68      17.151   9.783  64.630  1.00  0.00           H  
ATOM   1052  HG3 LYS A  68      17.463  11.314  65.437  1.00  0.00           H  
ATOM   1053  CD  LYS A  68      15.721  11.310  64.158  1.00  0.00           C  
ATOM   1054  HD2 LYS A  68      15.684  12.391  64.008  1.00  0.00           H  
ATOM   1055  HD3 LYS A  68      15.393  10.809  63.244  1.00  0.00           H  
ATOM   1056  CE  LYS A  68      14.798  10.931  65.333  1.00  0.00           C  
ATOM   1057  HE2 LYS A  68      15.014   9.898  65.632  1.00  0.00           H  
ATOM   1058  HE3 LYS A  68      15.039  11.578  66.185  1.00  0.00           H  
ATOM   1059  NZ  LYS A  68      13.344  11.053  64.993  1.00  0.00           N  
ATOM   1060  HZ1 LYS A  68      13.062  10.376  64.286  1.00  0.00           H  
ATOM   1061  HZ2 LYS A  68      12.765  10.874  65.814  1.00  0.00           H  
ATOM   1062  HZ3 LYS A  68      13.101  11.981  64.656  1.00  0.00           H  
ATOM   1063  N   ALA A  69      19.963  13.585  64.795  1.00  0.00           N  
ATOM   1064  H   ALA A  69      20.650  12.966  64.378  1.00  0.00           H  
ATOM   1065  CA  ALA A  69      20.364  14.496  65.879  1.00  0.00           C  
ATOM   1066  HA  ALA A  69      19.719  14.329  66.746  1.00  0.00           H  
ATOM   1067  C   ALA A  69      20.205  15.971  65.475  1.00  0.00           C  
ATOM   1068  O   ALA A  69      19.739  16.785  66.267  1.00  0.00           O  
ATOM   1069  CB  ALA A  69      21.806  14.184  66.294  1.00  0.00           C  
ATOM   1070  HB1 ALA A  69      22.480  14.327  65.449  1.00  0.00           H  
ATOM   1071  HB2 ALA A  69      22.106  14.850  67.108  1.00  0.00           H  
ATOM   1072  HB3 ALA A  69      21.862  13.155  66.647  1.00  0.00           H  
ATOM   1073  N   HIS A  70      20.518  16.307  64.225  1.00  0.00           N  
ATOM   1074  H   HIS A  70      20.937  15.607  63.621  1.00  0.00           H  
ATOM   1075  CA  HIS A  70      20.344  17.651  63.690  1.00  0.00           C  
ATOM   1076  HA  HIS A  70      20.802  18.352  64.390  1.00  0.00           H  
ATOM   1077  C   HIS A  70      18.856  18.005  63.574  1.00  0.00           C  
ATOM   1078  O   HIS A  70      18.481  19.139  63.854  1.00  0.00           O  
ATOM   1079  CB  HIS A  70      21.076  17.773  62.351  1.00  0.00           C  
ATOM   1080  HB2 HIS A  70      20.465  17.348  61.555  1.00  0.00           H  
ATOM   1081  HB3 HIS A  70      22.003  17.201  62.403  1.00  0.00           H  
ATOM   1082  CG  HIS A  70      21.449  19.193  62.008  1.00  0.00           C  
ATOM   1083  CD2 HIS A  70      22.719  19.708  62.029  1.00  0.00           C  
ATOM   1084  HD2 HIS A  70      23.619  19.164  62.281  1.00  0.00           H  
ATOM   1085  ND1 HIS A  70      20.605  20.226  61.663  1.00  0.00           N  
ATOM   1086  HD1 HIS A  70      19.594  20.216  61.635  1.00  0.00           H  
ATOM   1087  CE1 HIS A  70      21.347  21.330  61.484  1.00  0.00           C  
ATOM   1088  HE1 HIS A  70      20.951  22.306  61.226  1.00  0.00           H  
ATOM   1089  NE2 HIS A  70      22.646  21.063  61.699  1.00  0.00           N  
ATOM   1090  N   ALA A  71      17.982  17.034  63.270  1.00  0.00           N  
ATOM   1091  H   ALA A  71      18.331  16.142  62.936  1.00  0.00           H  
ATOM   1092  CA  ALA A  71      16.536  17.237  63.321  1.00  0.00           C  
ATOM   1093  HA  ALA A  71      16.279  18.067  62.665  1.00  0.00           H  
ATOM   1094  C   ALA A  71      16.095  17.622  64.736  1.00  0.00           C  
ATOM   1095  O   ALA A  71      15.311  18.555  64.903  1.00  0.00           O  
ATOM   1096  CB  ALA A  71      15.807  15.979  62.823  1.00  0.00           C  
ATOM   1097  HB1 ALA A  71      15.898  15.168  63.544  1.00  0.00           H  
ATOM   1098  HB2 ALA A  71      16.226  15.655  61.871  1.00  0.00           H  
ATOM   1099  HB3 ALA A  71      14.746  16.201  62.689  1.00  0.00           H  
ATOM   1100  N   GLN A  72      16.646  16.962  65.764  1.00  0.00           N  
ATOM   1101  H   GLN A  72      17.271  16.188  65.563  1.00  0.00           H  
ATOM   1102  CA  GLN A  72      16.386  17.341  67.157  1.00  0.00           C  
ATOM   1103  HA  GLN A  72      15.304  17.377  67.308  1.00  0.00           H  
ATOM   1104  C   GLN A  72      16.932  18.750  67.446  1.00  0.00           C  
ATOM   1105  O   GLN A  72      16.216  19.564  68.034  1.00  0.00           O  
ATOM   1106  CB  GLN A  72      16.975  16.333  68.167  1.00  0.00           C  
ATOM   1107  HB2 GLN A  72      18.060  16.381  68.116  1.00  0.00           H  
ATOM   1108  HB3 GLN A  72      16.697  16.669  69.167  1.00  0.00           H  
ATOM   1109  CG  GLN A  72      16.578  14.849  68.040  1.00  0.00           C  
ATOM   1110  HG2 GLN A  72      17.100  14.294  68.822  1.00  0.00           H  
ATOM   1111  HG3 GLN A  72      16.919  14.457  67.087  1.00  0.00           H  
ATOM   1112  CD  GLN A  72      15.087  14.556  68.183  1.00  0.00           C  
ATOM   1113  NE2 GLN A  72      14.486  14.845  69.319  1.00  0.00           N  
ATOM   1114 HE21 GLN A  72      15.001  15.245  70.092  1.00  0.00           H  
ATOM   1115 HE22 GLN A  72      13.520  14.568  69.436  1.00  0.00           H  
ATOM   1116  OE1 GLN A  72      14.445  14.037  67.280  1.00  0.00           O  
ATOM   1117  N   THR A  73      18.160  19.067  67.016  1.00  0.00           N  
ATOM   1118  H   THR A  73      18.725  18.357  66.563  1.00  0.00           H  
ATOM   1119  CA  THR A  73      18.731  20.394  67.268  1.00  0.00           C  
ATOM   1120  HA  THR A  73      18.619  20.557  68.340  1.00  0.00           H  
ATOM   1121  C   THR A  73      17.937  21.500  66.581  1.00  0.00           C  
ATOM   1122  O   THR A  73      17.630  22.476  67.247  1.00  0.00           O  
ATOM   1123  CB  THR A  73      20.235  20.524  66.972  1.00  0.00           C  
ATOM   1124  HB  THR A  73      20.719  19.560  67.121  1.00  0.00           H  
ATOM   1125  CG2 THR A  73      20.679  21.093  65.623  1.00  0.00           C  
ATOM   1126 HG21 THR A  73      20.308  20.482  64.812  1.00  0.00           H  
ATOM   1127 HG22 THR A  73      20.320  22.114  65.494  1.00  0.00           H  
ATOM   1128 HG23 THR A  73      21.767  21.097  65.572  1.00  0.00           H  
ATOM   1129  OG1 THR A  73      20.732  21.435  67.916  1.00  0.00           O  
ATOM   1130  HG1 THR A  73      20.208  22.245  67.847  1.00  0.00           H  
ATOM   1131  N   ASP A  74      17.532  21.356  65.315  1.00  0.00           N  
ATOM   1132  H   ASP A  74      17.844  20.553  64.783  1.00  0.00           H  
ATOM   1133  CA  ASP A  74      16.727  22.376  64.643  1.00  0.00           C  
ATOM   1134  HA  ASP A  74      17.229  23.332  64.786  1.00  0.00           H  
ATOM   1135  C   ASP A  74      15.345  22.541  65.288  1.00  0.00           C  
ATOM   1136  O   ASP A  74      14.878  23.675  65.426  1.00  0.00           O  
ATOM   1137  CB  ASP A  74      16.646  22.148  63.121  1.00  0.00           C  
ATOM   1138  HB2 ASP A  74      15.853  22.787  62.730  1.00  0.00           H  
ATOM   1139  HB3 ASP A  74      16.347  21.115  62.933  1.00  0.00           H  
ATOM   1140  CG  ASP A  74      17.947  22.481  62.341  1.00  0.00           C  
ATOM   1141  OD1 ASP A  74      18.054  22.053  61.165  1.00  0.00           O  
ATOM   1142  OD2 ASP A  74      18.812  23.230  62.859  1.00  0.00           O  
ATOM   1143  N   ARG A  75      14.704  21.462  65.771  1.00  0.00           N  
ATOM   1144  H   ARG A  75      15.114  20.540  65.636  1.00  0.00           H  
ATOM   1145  CA  ARG A  75      13.477  21.610  66.575  1.00  0.00           C  
ATOM   1146  HA  ARG A  75      12.742  22.195  66.017  1.00  0.00           H  
ATOM   1147  C   ARG A  75      13.748  22.397  67.848  1.00  0.00           C  
ATOM   1148  O   ARG A  75      12.973  23.293  68.175  1.00  0.00           O  
ATOM   1149  CB  ARG A  75      12.872  20.251  66.941  1.00  0.00           C  
ATOM   1150  HB2 ARG A  75      13.654  19.599  67.334  1.00  0.00           H  
ATOM   1151  HB3 ARG A  75      12.121  20.398  67.721  1.00  0.00           H  
ATOM   1152  CG  ARG A  75      12.195  19.590  65.740  1.00  0.00           C  
ATOM   1153  HG2 ARG A  75      12.923  19.431  64.945  1.00  0.00           H  
ATOM   1154  HG3 ARG A  75      11.405  20.235  65.369  1.00  0.00           H  
ATOM   1155  CD  ARG A  75      11.593  18.248  66.163  1.00  0.00           C  
ATOM   1156  HD2 ARG A  75      10.663  18.405  66.716  1.00  0.00           H  
ATOM   1157  HD3 ARG A  75      12.293  17.771  66.850  1.00  0.00           H  
ATOM   1158  NE  ARG A  75      11.346  17.391  64.982  1.00  0.00           N  
ATOM   1159  HE  ARG A  75      10.832  17.794  64.201  1.00  0.00           H  
ATOM   1160  CZ  ARG A  75      11.815  16.164  64.811  1.00  0.00           C  
ATOM   1161  NH1 ARG A  75      12.486  15.541  65.744  1.00  0.00           N  
ATOM   1162 HH11 ARG A  75      12.520  15.903  66.684  1.00  0.00           H  
ATOM   1163 HH12 ARG A  75      12.963  14.669  65.564  1.00  0.00           H  
ATOM   1164  NH2 ARG A  75      11.624  15.524  63.695  1.00  0.00           N  
ATOM   1165 HH21 ARG A  75      11.078  15.931  62.939  1.00  0.00           H  
ATOM   1166 HH22 ARG A  75      11.841  14.540  63.636  1.00  0.00           H  
ATOM   1167  N   MET A  76      14.839  22.090  68.548  1.00  0.00           N  
ATOM   1168  H   MET A  76      15.426  21.327  68.227  1.00  0.00           H  
ATOM   1169  CA  MET A  76      15.245  22.833  69.739  1.00  0.00           C  
ATOM   1170  HA  MET A  76      14.417  22.800  70.450  1.00  0.00           H  
ATOM   1171  C   MET A  76      15.519  24.310  69.396  1.00  0.00           C  
ATOM   1172  O   MET A  76      14.971  25.186  70.067  1.00  0.00           O  
ATOM   1173  CB  MET A  76      16.474  22.174  70.391  1.00  0.00           C  
ATOM   1174  HB2 MET A  76      16.381  21.088  70.348  1.00  0.00           H  
ATOM   1175  HB3 MET A  76      17.372  22.468  69.850  1.00  0.00           H  
ATOM   1176  CG  MET A  76      16.612  22.578  71.864  1.00  0.00           C  
ATOM   1177  HG2 MET A  76      16.323  23.626  71.968  1.00  0.00           H  
ATOM   1178  HG3 MET A  76      15.903  21.984  72.443  1.00  0.00           H  
ATOM   1179  SD  MET A  76      18.266  22.382  72.610  1.00  0.00           S  
ATOM   1180  CE  MET A  76      18.860  20.825  71.891  1.00  0.00           C  
ATOM   1181  HE1 MET A  76      19.794  20.536  72.370  1.00  0.00           H  
ATOM   1182  HE2 MET A  76      19.047  20.960  70.827  1.00  0.00           H  
ATOM   1183  HE3 MET A  76      18.123  20.039  72.042  1.00  0.00           H  
ATOM   1184  N   ASN A  77      16.269  24.582  68.315  1.00  0.00           N  
ATOM   1185  H   ASN A  77      16.695  23.803  67.839  1.00  0.00           H  
ATOM   1186  CA  ASN A  77      16.607  25.915  67.825  1.00  0.00           C  
ATOM   1187  HA  ASN A  77      17.224  26.425  68.565  1.00  0.00           H  
ATOM   1188  C   ASN A  77      15.334  26.728  67.604  1.00  0.00           C  
ATOM   1189  O   ASN A  77      15.314  27.900  67.971  1.00  0.00           O  
ATOM   1190  CB  ASN A  77      17.346  25.908  66.463  1.00  0.00           C  
ATOM   1191  HB2 ASN A  77      16.742  25.383  65.729  1.00  0.00           H  
ATOM   1192  HB3 ASN A  77      17.419  26.943  66.128  1.00  0.00           H  
ATOM   1193  CG  ASN A  77      18.757  25.338  66.393  1.00  0.00           C  
ATOM   1194  ND2 ASN A  77      19.398  25.480  65.251  1.00  0.00           N  
ATOM   1195 HD21 ASN A  77      20.297  25.036  65.162  1.00  0.00           H  
ATOM   1196 HD22 ASN A  77      18.937  25.853  64.439  1.00  0.00           H  
ATOM   1197  OD1 ASN A  77      19.323  24.798  67.324  1.00  0.00           O  
ATOM   1198  N   LEU A  78      14.292  26.143  66.985  1.00  0.00           N  
ATOM   1199  H   LEU A  78      14.397  25.189  66.656  1.00  0.00           H  
ATOM   1200  CA  LEU A  78      13.037  26.849  66.723  1.00  0.00           C  
ATOM   1201  HA  LEU A  78      13.251  27.699  66.082  1.00  0.00           H  
ATOM   1202  C   LEU A  78      12.471  27.430  68.018  1.00  0.00           C  
ATOM   1203  O   LEU A  78      12.220  28.630  68.065  1.00  0.00           O  
ATOM   1204  CB  LEU A  78      11.993  25.941  66.029  1.00  0.00           C  
ATOM   1205  HB2 LEU A  78      11.986  24.970  66.525  1.00  0.00           H  
ATOM   1206  HB3 LEU A  78      11.004  26.382  66.178  1.00  0.00           H  
ATOM   1207  CG  LEU A  78      12.174  25.728  64.514  1.00  0.00           C  
ATOM   1208  HG  LEU A  78      13.159  25.313  64.313  1.00  0.00           H  
ATOM   1209  CD1 LEU A  78      11.114  24.747  64.011  1.00  0.00           C  
ATOM   1210 HD11 LEU A  78      10.121  25.186  64.122  1.00  0.00           H  
ATOM   1211 HD12 LEU A  78      11.173  23.817  64.578  1.00  0.00           H  
ATOM   1212 HD13 LEU A  78      11.291  24.528  62.956  1.00  0.00           H  
ATOM   1213  CD2 LEU A  78      12.007  27.028  63.723  1.00  0.00           C  
ATOM   1214 HD21 LEU A  78      11.976  26.809  62.655  1.00  0.00           H  
ATOM   1215 HD22 LEU A  78      12.850  27.685  63.916  1.00  0.00           H  
ATOM   1216 HD23 LEU A  78      11.082  27.537  64.000  1.00  0.00           H  
ATOM   1217  N   GLN A  79      12.339  26.619  69.069  1.00  0.00           N  
ATOM   1218  H   GLN A  79      12.645  25.655  68.982  1.00  0.00           H  
ATOM   1219  CA  GLN A  79      11.826  27.090  70.358  1.00  0.00           C  
ATOM   1220  HA  GLN A  79      10.890  27.622  70.182  1.00  0.00           H  
ATOM   1221  C   GLN A  79      12.774  28.106  71.015  1.00  0.00           C  
ATOM   1222  O   GLN A  79      12.301  29.130  71.514  1.00  0.00           O  
ATOM   1223  CB  GLN A  79      11.544  25.901  71.299  1.00  0.00           C  
ATOM   1224  HB2 GLN A  79      11.101  26.285  72.220  1.00  0.00           H  
ATOM   1225  HB3 GLN A  79      12.491  25.426  71.562  1.00  0.00           H  
ATOM   1226  CG  GLN A  79      10.614  24.818  70.715  1.00  0.00           C  
ATOM   1227  HG2 GLN A  79      10.386  24.095  71.498  1.00  0.00           H  
ATOM   1228  HG3 GLN A  79      11.145  24.283  69.928  1.00  0.00           H  
ATOM   1229  CD  GLN A  79       9.293  25.341  70.150  1.00  0.00           C  
ATOM   1230  NE2 GLN A  79       8.671  24.622  69.240  1.00  0.00           N  
ATOM   1231 HE21 GLN A  79       9.040  23.728  68.942  1.00  0.00           H  
ATOM   1232 HE22 GLN A  79       7.800  24.975  68.871  1.00  0.00           H  
ATOM   1233  OE1 GLN A  79       8.802  26.408  70.495  1.00  0.00           O  
ATOM   1234  N   THR A  80      14.092  27.883  70.970  1.00  0.00           N  
ATOM   1235  H   THR A  80      14.441  27.015  70.578  1.00  0.00           H  
ATOM   1236  CA  THR A  80      15.070  28.835  71.511  1.00  0.00           C  
ATOM   1237  HA  THR A  80      14.823  29.004  72.560  1.00  0.00           H  
ATOM   1238  C   THR A  80      14.993  30.183  70.802  1.00  0.00           C  
ATOM   1239  O   THR A  80      14.867  31.208  71.467  1.00  0.00           O  
ATOM   1240  CB  THR A  80      16.547  28.383  71.428  1.00  0.00           C  
ATOM   1241  HB  THR A  80      16.965  28.642  70.453  1.00  0.00           H  
ATOM   1242  CG2 THR A  80      17.301  29.122  72.534  1.00  0.00           C  
ATOM   1243 HG21 THR A  80      18.359  28.886  72.490  1.00  0.00           H  
ATOM   1244 HG22 THR A  80      16.919  28.832  73.513  1.00  0.00           H  
ATOM   1245 HG23 THR A  80      17.178  30.195  72.408  1.00  0.00           H  
ATOM   1246  OG1 THR A  80      16.793  27.018  71.643  1.00  0.00           O  
ATOM   1247  HG1 THR A  80      17.704  26.902  71.297  1.00  0.00           H  
ATOM   1248  N   LEU A  81      15.029  30.210  69.469  1.00  0.00           N  
ATOM   1249  H   LEU A  81      15.158  29.343  68.968  1.00  0.00           H  
ATOM   1250  CA  LEU A  81      14.999  31.450  68.712  1.00  0.00           C  
ATOM   1251  HA  LEU A  81      15.694  32.147  69.179  1.00  0.00           H  
ATOM   1252  C   LEU A  81      13.629  32.112  68.783  1.00  0.00           C  
ATOM   1253  O   LEU A  81      13.590  33.338  68.902  1.00  0.00           O  
ATOM   1254  CB  LEU A  81      15.437  31.240  67.259  1.00  0.00           C  
ATOM   1255  HB2 LEU A  81      15.161  30.242  66.932  1.00  0.00           H  
ATOM   1256  HB3 LEU A  81      14.894  31.954  66.638  1.00  0.00           H  
ATOM   1257  CG  LEU A  81      16.937  31.485  67.025  1.00  0.00           C  
ATOM   1258  HG  LEU A  81      17.182  32.496  67.351  1.00  0.00           H  
ATOM   1259  CD1 LEU A  81      17.224  31.375  65.529  1.00  0.00           C  
ATOM   1260 HD11 LEU A  81      16.658  32.138  64.992  1.00  0.00           H  
ATOM   1261 HD12 LEU A  81      18.280  31.548  65.342  1.00  0.00           H  
ATOM   1262 HD13 LEU A  81      16.962  30.384  65.163  1.00  0.00           H  
ATOM   1263  CD2 LEU A  81      17.842  30.498  67.759  1.00  0.00           C  
ATOM   1264 HD21 LEU A  81      17.618  29.481  67.448  1.00  0.00           H  
ATOM   1265 HD22 LEU A  81      17.699  30.589  68.833  1.00  0.00           H  
ATOM   1266 HD23 LEU A  81      18.882  30.727  67.533  1.00  0.00           H  
ATOM   1267  N   ARG A  82      12.516  31.354  68.797  1.00  0.00           N  
ATOM   1268  H   ARG A  82      12.595  30.350  68.668  1.00  0.00           H  
ATOM   1269  CA  ARG A  82      11.201  31.941  69.106  1.00  0.00           C  
ATOM   1270  HA  ARG A  82      10.926  32.662  68.334  1.00  0.00           H  
ATOM   1271  C   ARG A  82      11.289  32.691  70.424  1.00  0.00           C  
ATOM   1272  O   ARG A  82      10.771  33.796  70.529  1.00  0.00           O  
ATOM   1273  CB  ARG A  82      10.078  30.906  69.298  1.00  0.00           C  
ATOM   1274  HB2 ARG A  82      10.443  30.081  69.910  1.00  0.00           H  
ATOM   1275  HB3 ARG A  82       9.301  31.414  69.870  1.00  0.00           H  
ATOM   1276  CG  ARG A  82       9.390  30.342  68.050  1.00  0.00           C  
ATOM   1277  HG2 ARG A  82       9.974  29.516  67.654  1.00  0.00           H  
ATOM   1278  HG3 ARG A  82       9.321  31.116  67.286  1.00  0.00           H  
ATOM   1279  CD  ARG A  82       7.972  29.827  68.364  1.00  0.00           C  
ATOM   1280  HD2 ARG A  82       7.651  29.195  67.535  1.00  0.00           H  
ATOM   1281  HD3 ARG A  82       7.285  30.673  68.405  1.00  0.00           H  
ATOM   1282  NE  ARG A  82       7.902  29.030  69.615  1.00  0.00           N  
ATOM   1283  HE  ARG A  82       8.215  28.063  69.562  1.00  0.00           H  
ATOM   1284  CZ  ARG A  82       7.484  29.414  70.813  1.00  0.00           C  
ATOM   1285  NH1 ARG A  82       7.016  30.612  71.056  1.00  0.00           N  
ATOM   1286 HH11 ARG A  82       6.746  30.880  71.992  1.00  0.00           H  
ATOM   1287 HH12 ARG A  82       6.958  31.308  70.326  1.00  0.00           H  
ATOM   1288  NH2 ARG A  82       7.545  28.572  71.804  1.00  0.00           N  
ATOM   1289 HH21 ARG A  82       7.929  27.646  71.628  1.00  0.00           H  
ATOM   1290 HH22 ARG A  82       7.250  28.832  72.734  1.00  0.00           H  
ATOM   1291  N   GLY A  83      11.943  32.084  71.415  1.00  0.00           N  
ATOM   1292  H   GLY A  83      12.296  31.148  71.247  1.00  0.00           H  
ATOM   1293  CA  GLY A  83      12.149  32.654  72.740  1.00  0.00           C  
ATOM   1294  HA2 GLY A  83      12.630  31.905  73.371  1.00  0.00           H  
ATOM   1295  HA3 GLY A  83      11.183  32.911  73.177  1.00  0.00           H  
ATOM   1296  C   GLY A  83      13.033  33.900  72.714  1.00  0.00           C  
ATOM   1297  O   GLY A  83      12.663  34.912  73.306  1.00  0.00           O  
ATOM   1298  N   TYR A  84      14.148  33.878  71.980  1.00  0.00           N  
ATOM   1299  H   TYR A  84      14.428  33.004  71.549  1.00  0.00           H  
ATOM   1300  CA  TYR A  84      15.027  35.040  71.842  1.00  0.00           C  
ATOM   1301  HA  TYR A  84      15.323  35.375  72.835  1.00  0.00           H  
ATOM   1302  C   TYR A  84      14.298  36.223  71.188  1.00  0.00           C  
ATOM   1303  O   TYR A  84      14.442  37.360  71.644  1.00  0.00           O  
ATOM   1304  CB  TYR A  84      16.291  34.673  71.049  1.00  0.00           C  
ATOM   1305  HB2 TYR A  84      16.846  35.596  70.885  1.00  0.00           H  
ATOM   1306  HB3 TYR A  84      15.987  34.298  70.071  1.00  0.00           H  
ATOM   1307  CG  TYR A  84      17.270  33.687  71.674  1.00  0.00           C  
ATOM   1308  CD1 TYR A  84      18.158  32.989  70.830  1.00  0.00           C  
ATOM   1309  HD1 TYR A  84      18.104  33.118  69.759  1.00  0.00           H  
ATOM   1310  CD2 TYR A  84      17.365  33.518  73.074  1.00  0.00           C  
ATOM   1311  HD2 TYR A  84      16.707  34.050  73.746  1.00  0.00           H  
ATOM   1312  CE1 TYR A  84      19.139  32.142  71.377  1.00  0.00           C  
ATOM   1313  HE1 TYR A  84      19.820  31.608  70.732  1.00  0.00           H  
ATOM   1314  CE2 TYR A  84      18.338  32.662  73.622  1.00  0.00           C  
ATOM   1315  HE2 TYR A  84      18.405  32.542  74.693  1.00  0.00           H  
ATOM   1316  CZ  TYR A  84      19.238  31.979  72.774  1.00  0.00           C  
ATOM   1317  OH  TYR A  84      20.205  31.181  73.306  1.00  0.00           O  
ATOM   1318  HH  TYR A  84      20.164  31.143  74.268  1.00  0.00           H  
ATOM   1319  N   TYR A  85      13.472  35.958  70.171  1.00  0.00           N  
ATOM   1320  H   TYR A  85      13.437  35.011  69.807  1.00  0.00           H  
ATOM   1321  CA  TYR A  85      12.623  36.973  69.550  1.00  0.00           C  
ATOM   1322  HA  TYR A  85      13.166  37.918  69.569  1.00  0.00           H  
ATOM   1323  C   TYR A  85      11.317  37.248  70.317  1.00  0.00           C  
ATOM   1324  O   TYR A  85      10.639  38.226  70.004  1.00  0.00           O  
ATOM   1325  CB  TYR A  85      12.393  36.632  68.072  1.00  0.00           C  
ATOM   1326  HB2 TYR A  85      12.043  35.602  67.980  1.00  0.00           H  
ATOM   1327  HB3 TYR A  85      11.614  37.286  67.682  1.00  0.00           H  
ATOM   1328  CG  TYR A  85      13.618  36.853  67.207  1.00  0.00           C  
ATOM   1329  CD1 TYR A  85      14.293  35.762  66.624  1.00  0.00           C  
ATOM   1330  HD1 TYR A  85      13.943  34.752  66.790  1.00  0.00           H  
ATOM   1331  CD2 TYR A  85      14.077  38.169  66.988  1.00  0.00           C  
ATOM   1332  HD2 TYR A  85      13.556  39.009  67.429  1.00  0.00           H  
ATOM   1333  CE1 TYR A  85      15.422  35.987  65.815  1.00  0.00           C  
ATOM   1334  HE1 TYR A  85      15.946  35.159  65.361  1.00  0.00           H  
ATOM   1335  CE2 TYR A  85      15.212  38.397  66.189  1.00  0.00           C  
ATOM   1336  HE2 TYR A  85      15.569  39.401  66.021  1.00  0.00           H  
ATOM   1337  CZ  TYR A  85      15.880  37.306  65.595  1.00  0.00           C  
ATOM   1338  OH  TYR A  85      16.961  37.524  64.813  1.00  0.00           O  
ATOM   1339  HH  TYR A  85      17.235  38.468  64.839  1.00  0.00           H  
ATOM   1340  N   ASN A  86      10.966  36.438  71.320  1.00  0.00           N  
ATOM   1341  H   ASN A  86      11.569  35.650  71.513  1.00  0.00           H  
ATOM   1342  CA  ASN A  86       9.721  36.514  72.089  1.00  0.00           C  
ATOM   1343  HA  ASN A  86       9.655  35.580  72.651  1.00  0.00           H  
ATOM   1344  C   ASN A  86       8.472  36.536  71.176  1.00  0.00           C  
ATOM   1345  O   ASN A  86       7.578  37.373  71.319  1.00  0.00           O  
ATOM   1346  CB  ASN A  86       9.832  37.664  73.116  1.00  0.00           C  
ATOM   1347  HB2 ASN A  86      10.750  37.539  73.690  1.00  0.00           H  
ATOM   1348  HB3 ASN A  86       9.886  38.615  72.588  1.00  0.00           H  
ATOM   1349  CG  ASN A  86       8.677  37.724  74.108  1.00  0.00           C  
ATOM   1350  ND2 ASN A  86       8.393  36.648  74.812  1.00  0.00           N  
ATOM   1351 HD21 ASN A  86       7.624  36.697  75.466  1.00  0.00           H  
ATOM   1352 HD22 ASN A  86       8.966  35.820  74.762  1.00  0.00           H  
ATOM   1353  OD1 ASN A  86       8.014  38.741  74.267  1.00  0.00           O  
ATOM   1354  N   GLN A  87       8.430  35.617  70.204  1.00  0.00           N  
ATOM   1355  H   GLN A  87       9.177  34.930  70.170  1.00  0.00           H  
ATOM   1356  CA  GLN A  87       7.306  35.475  69.270  1.00  0.00           C  
ATOM   1357  HA  GLN A  87       6.798  36.438  69.185  1.00  0.00           H  
ATOM   1358  C   GLN A  87       6.258  34.487  69.795  1.00  0.00           C  
ATOM   1359  O   GLN A  87       6.544  33.678  70.683  1.00  0.00           O  
ATOM   1360  CB  GLN A  87       7.814  35.098  67.868  1.00  0.00           C  
ATOM   1361  HB2 GLN A  87       8.334  34.138  67.914  1.00  0.00           H  
ATOM   1362  HB3 GLN A  87       6.956  34.994  67.203  1.00  0.00           H  
ATOM   1363  CG  GLN A  87       8.756  36.158  67.276  1.00  0.00           C  
ATOM   1364  HG2 GLN A  87       9.036  35.865  66.263  1.00  0.00           H  
ATOM   1365  HG3 GLN A  87       9.661  36.189  67.876  1.00  0.00           H  
ATOM   1366  CD  GLN A  87       8.125  37.552  67.229  1.00  0.00           C  
ATOM   1367  NE2 GLN A  87       8.637  38.510  67.973  1.00  0.00           N  
ATOM   1368 HE21 GLN A  87       9.412  38.332  68.606  1.00  0.00           H  
ATOM   1369 HE22 GLN A  87       8.198  39.418  67.949  1.00  0.00           H  
ATOM   1370  OE1 GLN A  87       7.133  37.795  66.554  1.00  0.00           O  
ATOM   1371  N   SER A  88       5.039  34.537  69.240  1.00  0.00           N  
ATOM   1372  H   SER A  88       4.851  35.215  68.510  1.00  0.00           H  
ATOM   1373  CA  SER A  88       3.951  33.653  69.688  1.00  0.00           C  
ATOM   1374  HA  SER A  88       3.904  33.746  70.775  1.00  0.00           H  
ATOM   1375  C   SER A  88       4.237  32.184  69.365  1.00  0.00           C  
ATOM   1376  O   SER A  88       4.851  31.869  68.345  1.00  0.00           O  
ATOM   1377  CB  SER A  88       2.576  34.093  69.155  1.00  0.00           C  
ATOM   1378  HB2 SER A  88       1.821  33.812  69.892  1.00  0.00           H  
ATOM   1379  HB3 SER A  88       2.546  35.180  69.053  1.00  0.00           H  
ATOM   1380  OG  SER A  88       2.227  33.473  67.925  1.00  0.00           O  
ATOM   1381  HG  SER A  88       2.931  33.604  67.269  1.00  0.00           H  
ATOM   1382  N   GLU A  89       3.786  31.282  70.240  1.00  0.00           N  
ATOM   1383  H   GLU A  89       3.358  31.608  71.101  1.00  0.00           H  
ATOM   1384  CA  GLU A  89       3.830  29.831  69.990  1.00  0.00           C  
ATOM   1385  HA  GLU A  89       4.818  29.556  69.618  1.00  0.00           H  
ATOM   1386  C   GLU A  89       2.797  29.417  68.931  1.00  0.00           C  
ATOM   1387  O   GLU A  89       3.029  28.469  68.183  1.00  0.00           O  
ATOM   1388  CB  GLU A  89       3.569  29.089  71.317  1.00  0.00           C  
ATOM   1389  HB2 GLU A  89       4.198  29.530  72.089  1.00  0.00           H  
ATOM   1390  HB3 GLU A  89       2.526  29.235  71.600  1.00  0.00           H  
ATOM   1391  CG  GLU A  89       3.865  27.579  71.259  1.00  0.00           C  
ATOM   1392  HG2 GLU A  89       3.326  27.141  70.417  1.00  0.00           H  
ATOM   1393  HG3 GLU A  89       4.933  27.438  71.076  1.00  0.00           H  
ATOM   1394  CD  GLU A  89       3.456  26.819  72.547  1.00  0.00           C  
ATOM   1395  OE1 GLU A  89       3.374  27.417  73.649  1.00  0.00           O  
ATOM   1396  OE2 GLU A  89       3.216  25.588  72.462  1.00  0.00           O  
ATOM   1397  N   ALA A  90       1.658  30.124  68.872  1.00  0.00           N  
ATOM   1398  H   ALA A  90       1.540  30.905  69.502  1.00  0.00           H  
ATOM   1399  CA  ALA A  90       0.535  29.770  68.007  1.00  0.00           C  
ATOM   1400  HA  ALA A  90       0.223  28.750  68.239  1.00  0.00           H  
ATOM   1401  C   ALA A  90       0.900  29.820  66.514  1.00  0.00           C  
ATOM   1402  O   ALA A  90       0.462  28.957  65.746  1.00  0.00           O  
ATOM   1403  CB  ALA A  90      -0.634  30.715  68.312  1.00  0.00           C  
ATOM   1404  HB1 ALA A  90      -0.922  30.634  69.360  1.00  0.00           H  
ATOM   1405  HB2 ALA A  90      -1.490  30.447  67.691  1.00  0.00           H  
ATOM   1406  HB3 ALA A  90      -0.349  31.746  68.091  1.00  0.00           H  
ATOM   1407  N   SER A  91       1.683  30.822  66.097  1.00  0.00           N  
ATOM   1408  H   SER A  91       2.059  31.468  66.778  1.00  0.00           H  
ATOM   1409  CA  SER A  91       2.123  30.966  64.710  1.00  0.00           C  
ATOM   1410  HA  SER A  91       1.251  30.800  64.075  1.00  0.00           H  
ATOM   1411  C   SER A  91       3.177  29.914  64.326  1.00  0.00           C  
ATOM   1412  O   SER A  91       3.988  29.476  65.143  1.00  0.00           O  
ATOM   1413  CB  SER A  91       2.603  32.396  64.415  1.00  0.00           C  
ATOM   1414  HB2 SER A  91       1.744  33.070  64.451  1.00  0.00           H  
ATOM   1415  HB3 SER A  91       3.014  32.430  63.404  1.00  0.00           H  
ATOM   1416  OG  SER A  91       3.577  32.858  65.340  1.00  0.00           O  
ATOM   1417  HG  SER A  91       3.965  33.669  64.975  1.00  0.00           H  
ATOM   1418  N   SER A  92       3.157  29.506  63.052  1.00  0.00           N  
ATOM   1419  H   SER A  92       2.460  29.903  62.437  1.00  0.00           H  
ATOM   1420  CA  SER A  92       4.190  28.659  62.438  1.00  0.00           C  
ATOM   1421  HA  SER A  92       4.392  27.800  63.076  1.00  0.00           H  
ATOM   1422  C   SER A  92       5.484  29.456  62.269  1.00  0.00           C  
ATOM   1423  O   SER A  92       5.458  30.605  61.813  1.00  0.00           O  
ATOM   1424  CB  SER A  92       3.686  28.152  61.074  1.00  0.00           C  
ATOM   1425  HB2 SER A  92       2.874  27.442  61.239  1.00  0.00           H  
ATOM   1426  HB3 SER A  92       3.300  28.996  60.502  1.00  0.00           H  
ATOM   1427  OG  SER A  92       4.708  27.548  60.307  1.00  0.00           O  
ATOM   1428  HG  SER A  92       4.317  27.228  59.479  1.00  0.00           H  
ATOM   1429  N   HIS A  93       6.619  28.838  62.594  1.00  0.00           N  
ATOM   1430  H   HIS A  93       6.568  27.864  62.867  1.00  0.00           H  
ATOM   1431  CA  HIS A  93       7.939  29.418  62.380  1.00  0.00           C  
ATOM   1432  HA  HIS A  93       7.832  30.393  61.906  1.00  0.00           H  
ATOM   1433  C   HIS A  93       8.722  28.543  61.420  1.00  0.00           C  
ATOM   1434  O   HIS A  93       8.647  27.314  61.477  1.00  0.00           O  
ATOM   1435  CB  HIS A  93       8.650  29.656  63.713  1.00  0.00           C  
ATOM   1436  HB2 HIS A  93       9.676  29.964  63.518  1.00  0.00           H  
ATOM   1437  HB3 HIS A  93       8.668  28.729  64.288  1.00  0.00           H  
ATOM   1438  CG  HIS A  93       7.971  30.737  64.516  1.00  0.00           C  
ATOM   1439  CD2 HIS A  93       6.905  30.547  65.341  1.00  0.00           C  
ATOM   1440  HD2 HIS A  93       6.422  29.605  65.553  1.00  0.00           H  
ATOM   1441  ND1 HIS A  93       8.230  32.106  64.426  1.00  0.00           N  
ATOM   1442  CE1 HIS A  93       7.310  32.701  65.203  1.00  0.00           C  
ATOM   1443  HE1 HIS A  93       7.212  33.771  65.317  1.00  0.00           H  
ATOM   1444  NE2 HIS A  93       6.507  31.788  65.774  1.00  0.00           N  
ATOM   1445  HE2 HIS A  93       5.691  31.983  66.355  1.00  0.00           H  
ATOM   1446  N   THR A  94       9.474  29.174  60.524  1.00  0.00           N  
ATOM   1447  H   THR A  94       9.504  30.183  60.521  1.00  0.00           H  
ATOM   1448  CA  THR A  94      10.315  28.443  59.581  1.00  0.00           C  
ATOM   1449  HA  THR A  94      10.353  27.407  59.910  1.00  0.00           H  
ATOM   1450  C   THR A  94      11.753  28.929  59.618  1.00  0.00           C  
ATOM   1451  O   THR A  94      12.074  30.107  59.460  1.00  0.00           O  
ATOM   1452  CB  THR A  94       9.713  28.349  58.183  1.00  0.00           C  
ATOM   1453  HB  THR A  94       8.777  27.795  58.243  1.00  0.00           H  
ATOM   1454  CG2 THR A  94       9.437  29.684  57.534  1.00  0.00           C  
ATOM   1455 HG21 THR A  94      10.371  30.230  57.414  1.00  0.00           H  
ATOM   1456 HG22 THR A  94       8.752  30.269  58.148  1.00  0.00           H  
ATOM   1457 HG23 THR A  94       8.981  29.526  56.562  1.00  0.00           H  
ATOM   1458  OG1 THR A  94      10.589  27.650  57.337  1.00  0.00           O  
ATOM   1459  HG1 THR A  94      11.427  28.124  57.273  1.00  0.00           H  
ATOM   1460  N   LEU A  95      12.621  27.956  59.844  1.00  0.00           N  
ATOM   1461  H   LEU A  95      12.245  27.015  59.915  1.00  0.00           H  
ATOM   1462  CA  LEU A  95      14.058  28.068  59.971  1.00  0.00           C  
ATOM   1463  HA  LEU A  95      14.351  29.115  60.027  1.00  0.00           H  
ATOM   1464  C   LEU A  95      14.690  27.445  58.736  1.00  0.00           C  
ATOM   1465  O   LEU A  95      14.230  26.420  58.217  1.00  0.00           O  
ATOM   1466  CB  LEU A  95      14.481  27.374  61.280  1.00  0.00           C  
ATOM   1467  HB2 LEU A  95      13.970  26.415  61.320  1.00  0.00           H  
ATOM   1468  HB3 LEU A  95      14.125  27.981  62.110  1.00  0.00           H  
ATOM   1469  CG  LEU A  95      15.987  27.114  61.488  1.00  0.00           C  
ATOM   1470  HG  LEU A  95      16.438  26.726  60.574  1.00  0.00           H  
ATOM   1471  CD1 LEU A  95      16.201  26.070  62.589  1.00  0.00           C  
ATOM   1472 HD11 LEU A  95      17.268  25.920  62.751  1.00  0.00           H  
ATOM   1473 HD12 LEU A  95      15.776  25.119  62.277  1.00  0.00           H  
ATOM   1474 HD13 LEU A  95      15.727  26.385  63.519  1.00  0.00           H  
ATOM   1475  CD2 LEU A  95      16.728  28.380  61.922  1.00  0.00           C  
ATOM   1476 HD21 LEU A  95      16.513  28.606  62.966  1.00  0.00           H  
ATOM   1477 HD22 LEU A  95      16.419  29.221  61.307  1.00  0.00           H  
ATOM   1478 HD23 LEU A  95      17.802  28.235  61.806  1.00  0.00           H  
ATOM   1479  N   GLN A  96      15.760  28.074  58.282  1.00  0.00           N  
ATOM   1480  H   GLN A  96      16.060  28.934  58.729  1.00  0.00           H  
ATOM   1481  CA  GLN A  96      16.552  27.589  57.179  1.00  0.00           C  
ATOM   1482  HA  GLN A  96      16.327  26.542  56.998  1.00  0.00           H  
ATOM   1483  C   GLN A  96      18.030  27.699  57.523  1.00  0.00           C  
ATOM   1484  O   GLN A  96      18.518  28.731  57.989  1.00  0.00           O  
ATOM   1485  CB  GLN A  96      16.178  28.352  55.928  1.00  0.00           C  
ATOM   1486  HB2 GLN A  96      16.341  29.423  56.075  1.00  0.00           H  
ATOM   1487  HB3 GLN A  96      16.820  28.004  55.126  1.00  0.00           H  
ATOM   1488  CG  GLN A  96      14.713  28.091  55.553  1.00  0.00           C  
ATOM   1489  HG2 GLN A  96      14.544  27.030  55.367  1.00  0.00           H  
ATOM   1490  HG3 GLN A  96      14.046  28.432  56.343  1.00  0.00           H  
ATOM   1491  CD  GLN A  96      14.373  28.876  54.323  1.00  0.00           C  
ATOM   1492  NE2 GLN A  96      13.127  29.207  54.120  1.00  0.00           N  
ATOM   1493 HE21 GLN A  96      12.378  28.840  54.671  1.00  0.00           H  
ATOM   1494 HE22 GLN A  96      12.999  29.848  53.343  1.00  0.00           H  
ATOM   1495  OE1 GLN A  96      15.228  29.265  53.563  1.00  0.00           O  
ATOM   1496  N   TRP A  97      18.733  26.595  57.334  1.00  0.00           N  
ATOM   1497  H   TRP A  97      18.259  25.790  56.943  1.00  0.00           H  
ATOM   1498  CA  TRP A  97      20.147  26.466  57.654  1.00  0.00           C  
ATOM   1499  HA  TRP A  97      20.587  27.456  57.776  1.00  0.00           H  
ATOM   1500  C   TRP A  97      20.876  25.807  56.484  1.00  0.00           C  
ATOM   1501  O   TRP A  97      20.349  24.903  55.823  1.00  0.00           O  
ATOM   1502  CB  TRP A  97      20.320  25.725  58.988  1.00  0.00           C  
ATOM   1503  HB2 TRP A  97      19.695  24.833  58.985  1.00  0.00           H  
ATOM   1504  HB3 TRP A  97      19.961  26.369  59.791  1.00  0.00           H  
ATOM   1505  CG  TRP A  97      21.710  25.288  59.317  1.00  0.00           C  
ATOM   1506  CD1 TRP A  97      22.589  25.945  60.105  1.00  0.00           C  
ATOM   1507  HD1 TRP A  97      22.401  26.887  60.601  1.00  0.00           H  
ATOM   1508  CD2 TRP A  97      22.401  24.083  58.861  1.00  0.00           C  
ATOM   1509  CE2 TRP A  97      23.689  24.060  59.469  1.00  0.00           C  
ATOM   1510  CE3 TRP A  97      22.078  23.004  58.003  1.00  0.00           C  
ATOM   1511  HE3 TRP A  97      21.120  22.988  57.515  1.00  0.00           H  
ATOM   1512  NE1 TRP A  97      23.749  25.212  60.207  1.00  0.00           N  
ATOM   1513  HE1 TRP A  97      24.551  25.467  60.781  1.00  0.00           H  
ATOM   1514  CZ2 TRP A  97      24.594  23.015  59.273  1.00  0.00           C  
ATOM   1515  HZ2 TRP A  97      25.540  23.031  59.784  1.00  0.00           H  
ATOM   1516  CZ3 TRP A  97      22.987  21.953  57.784  1.00  0.00           C  
ATOM   1517  HZ3 TRP A  97      22.720  21.133  57.131  1.00  0.00           H  
ATOM   1518  CH2 TRP A  97      24.235  21.956  58.431  1.00  0.00           C  
ATOM   1519  HH2 TRP A  97      24.930  21.152  58.279  1.00  0.00           H  
ATOM   1520  N   MET A  98      22.081  26.299  56.219  1.00  0.00           N  
ATOM   1521  H   MET A  98      22.435  27.028  56.823  1.00  0.00           H  
ATOM   1522  CA  MET A  98      22.975  25.772  55.201  1.00  0.00           C  
ATOM   1523  HA  MET A  98      22.655  24.763  54.959  1.00  0.00           H  
ATOM   1524  C   MET A  98      24.417  25.683  55.708  1.00  0.00           C  
ATOM   1525  O   MET A  98      24.948  26.622  56.305  1.00  0.00           O  
ATOM   1526  CB  MET A  98      22.940  26.608  53.908  1.00  0.00           C  
ATOM   1527  HB2 MET A  98      23.046  27.665  54.151  1.00  0.00           H  
ATOM   1528  HB3 MET A  98      23.793  26.317  53.293  1.00  0.00           H  
ATOM   1529  CG  MET A  98      21.681  26.382  53.063  1.00  0.00           C  
ATOM   1530  HG2 MET A  98      20.810  26.754  53.600  1.00  0.00           H  
ATOM   1531  HG3 MET A  98      21.557  25.308  52.925  1.00  0.00           H  
ATOM   1532  SD  MET A  98      21.748  27.149  51.416  1.00  0.00           S  
ATOM   1533  CE  MET A  98      21.562  28.901  51.841  1.00  0.00           C  
ATOM   1534  HE1 MET A  98      20.538  29.099  52.151  1.00  0.00           H  
ATOM   1535  HE2 MET A  98      21.793  29.513  50.975  1.00  0.00           H  
ATOM   1536  HE3 MET A  98      22.244  29.169  52.643  1.00  0.00           H  
ATOM   1537  N   ILE A  99      25.070  24.573  55.364  1.00  0.00           N  
ATOM   1538  H   ILE A  99      24.537  23.887  54.845  1.00  0.00           H  
ATOM   1539  CA  ILE A  99      26.526  24.365  55.404  1.00  0.00           C  
ATOM   1540  HA  ILE A  99      27.002  25.258  55.806  1.00  0.00           H  
ATOM   1541  C   ILE A  99      27.021  24.205  53.967  1.00  0.00           C  
ATOM   1542  O   ILE A  99      26.337  23.583  53.152  1.00  0.00           O  
ATOM   1543  CB  ILE A  99      26.904  23.154  56.308  1.00  0.00           C  
ATOM   1544  HB  ILE A  99      25.982  22.672  56.623  1.00  0.00           H  
ATOM   1545  CG1 ILE A  99      27.619  23.657  57.579  1.00  0.00           C  
ATOM   1546 HG12 ILE A  99      28.535  24.187  57.310  1.00  0.00           H  
ATOM   1547 HG13 ILE A  99      26.959  24.358  58.087  1.00  0.00           H  
ATOM   1548  CG2 ILE A  99      27.741  22.053  55.614  1.00  0.00           C  
ATOM   1549 HG21 ILE A  99      28.706  22.449  55.295  1.00  0.00           H  
ATOM   1550 HG22 ILE A  99      27.203  21.667  54.748  1.00  0.00           H  
ATOM   1551 HG23 ILE A  99      27.904  21.204  56.278  1.00  0.00           H  
ATOM   1552  CD1 ILE A  99      27.964  22.530  58.561  1.00  0.00           C  
ATOM   1553 HD11 ILE A  99      27.240  21.721  58.482  1.00  0.00           H  
ATOM   1554 HD12 ILE A  99      27.926  22.908  59.580  1.00  0.00           H  
ATOM   1555 HD13 ILE A  99      28.961  22.142  58.345  1.00  0.00           H  
ATOM   1556  N   GLY A 100      28.212  24.700  53.638  1.00  0.00           N  
ATOM   1557  H   GLY A 100      28.738  25.260  54.304  1.00  0.00           H  
ATOM   1558  CA  GLY A 100      28.763  24.485  52.304  1.00  0.00           C  
ATOM   1559  HA2 GLY A 100      28.624  23.436  52.043  1.00  0.00           H  
ATOM   1560  HA3 GLY A 100      28.219  25.094  51.581  1.00  0.00           H  
ATOM   1561  C   GLY A 100      30.245  24.787  52.156  1.00  0.00           C  
ATOM   1562  O   GLY A 100      30.847  25.481  52.973  1.00  0.00           O  
ATOM   1563  N   CYS A 101      30.826  24.251  51.087  1.00  0.00           N  
ATOM   1564  H   CYS A 101      30.235  23.722  50.449  1.00  0.00           H  
ATOM   1565  CA  CYS A 101      32.232  24.399  50.712  1.00  0.00           C  
ATOM   1566  HA  CYS A 101      32.680  25.234  51.252  1.00  0.00           H  
ATOM   1567  C   CYS A 101      32.330  24.667  49.203  1.00  0.00           C  
ATOM   1568  O   CYS A 101      31.700  23.953  48.415  1.00  0.00           O  
ATOM   1569  CB  CYS A 101      33.005  23.113  51.070  1.00  0.00           C  
ATOM   1570  HB2 CYS A 101      34.049  23.243  50.783  1.00  0.00           H  
ATOM   1571  HB3 CYS A 101      32.597  22.289  50.481  1.00  0.00           H  
ATOM   1572  SG  CYS A 101      32.950  22.650  52.822  1.00  0.00           S  
ATOM   1573  N   ASP A 102      33.164  25.631  48.799  1.00  0.00           N  
ATOM   1574  H   ASP A 102      33.689  26.159  49.492  1.00  0.00           H  
ATOM   1575  CA  ASP A 102      33.453  25.900  47.385  1.00  0.00           C  
ATOM   1576  HA  ASP A 102      32.840  25.245  46.766  1.00  0.00           H  
ATOM   1577  C   ASP A 102      34.908  25.582  47.047  1.00  0.00           C  
ATOM   1578  O   ASP A 102      35.836  26.061  47.704  1.00  0.00           O  
ATOM   1579  CB  ASP A 102      33.092  27.334  46.960  1.00  0.00           C  
ATOM   1580  HB2 ASP A 102      33.358  27.445  45.908  1.00  0.00           H  
ATOM   1581  HB3 ASP A 102      33.722  28.024  47.526  1.00  0.00           H  
ATOM   1582  CG  ASP A 102      31.617  27.764  47.132  1.00  0.00           C  
ATOM   1583  OD1 ASP A 102      30.724  26.949  47.451  1.00  0.00           O  
ATOM   1584  OD2 ASP A 102      31.351  28.972  46.915  1.00  0.00           O  
ATOM   1585  N   LEU A 103      35.111  24.795  45.994  1.00  0.00           N  
ATOM   1586  H   LEU A 103      34.307  24.460  45.475  1.00  0.00           H  
ATOM   1587  CA  LEU A 103      36.427  24.446  45.475  1.00  0.00           C  
ATOM   1588  HA  LEU A 103      37.171  24.738  46.210  1.00  0.00           H  
ATOM   1589  C   LEU A 103      36.740  25.210  44.185  1.00  0.00           C  
ATOM   1590  O   LEU A 103      35.855  25.598  43.418  1.00  0.00           O  
ATOM   1591  CB  LEU A 103      36.582  22.930  45.254  1.00  0.00           C  
ATOM   1592  HB2 LEU A 103      37.602  22.738  44.922  1.00  0.00           H  
ATOM   1593  HB3 LEU A 103      35.913  22.629  44.451  1.00  0.00           H  
ATOM   1594  CG  LEU A 103      36.296  22.048  46.475  1.00  0.00           C  
ATOM   1595  HG  LEU A 103      35.251  22.174  46.730  1.00  0.00           H  
ATOM   1596  CD1 LEU A 103      36.583  20.577  46.152  1.00  0.00           C  
ATOM   1597 HD11 LEU A 103      36.285  19.945  46.989  1.00  0.00           H  
ATOM   1598 HD12 LEU A 103      36.027  20.271  45.267  1.00  0.00           H  
ATOM   1599 HD13 LEU A 103      37.649  20.435  45.975  1.00  0.00           H  
ATOM   1600  CD2 LEU A 103      37.107  22.411  47.713  1.00  0.00           C  
ATOM   1601 HD21 LEU A 103      38.169  22.433  47.475  1.00  0.00           H  
ATOM   1602 HD22 LEU A 103      36.929  21.670  48.487  1.00  0.00           H  
ATOM   1603 HD23 LEU A 103      36.778  23.378  48.082  1.00  0.00           H  
ATOM   1604  N   GLY A 104      38.034  25.396  43.940  1.00  0.00           N  
ATOM   1605  H   GLY A 104      38.687  25.082  44.648  1.00  0.00           H  
ATOM   1606  CA  GLY A 104      38.570  25.791  42.647  1.00  0.00           C  
ATOM   1607  HA2 GLY A 104      39.562  26.223  42.774  1.00  0.00           H  
ATOM   1608  HA3 GLY A 104      37.925  26.544  42.191  1.00  0.00           H  
ATOM   1609  C   GLY A 104      38.664  24.585  41.717  1.00  0.00           C  
ATOM   1610  O   GLY A 104      38.535  23.442  42.158  1.00  0.00           O  
ATOM   1611  N   SER A 105      38.952  24.831  40.437  1.00  0.00           N  
ATOM   1612  H   SER A 105      38.998  25.790  40.110  1.00  0.00           H  
ATOM   1613  CA  SER A 105      39.051  23.765  39.423  1.00  0.00           C  
ATOM   1614  HA  SER A 105      38.085  23.265  39.338  1.00  0.00           H  
ATOM   1615  C   SER A 105      40.102  22.711  39.787  1.00  0.00           C  
ATOM   1616  O   SER A 105      39.933  21.529  39.491  1.00  0.00           O  
ATOM   1617  CB  SER A 105      39.408  24.362  38.056  1.00  0.00           C  
ATOM   1618  HB2 SER A 105      40.412  24.789  38.099  1.00  0.00           H  
ATOM   1619  HB3 SER A 105      39.397  23.570  37.304  1.00  0.00           H  
ATOM   1620  OG  SER A 105      38.482  25.377  37.701  1.00  0.00           O  
ATOM   1621  HG  SER A 105      38.772  25.781  36.867  1.00  0.00           H  
ATOM   1622  N   ASP A 106      41.172  23.131  40.471  1.00  0.00           N  
ATOM   1623  H   ASP A 106      41.300  24.129  40.586  1.00  0.00           H  
ATOM   1624  CA  ASP A 106      42.235  22.257  40.969  1.00  0.00           C  
ATOM   1625  HA  ASP A 106      42.600  21.648  40.139  1.00  0.00           H  
ATOM   1626  C   ASP A 106      41.756  21.305  42.080  1.00  0.00           C  
ATOM   1627  O   ASP A 106      42.351  20.248  42.291  1.00  0.00           O  
ATOM   1628  CB  ASP A 106      43.407  23.115  41.480  1.00  0.00           C  
ATOM   1629  HB2 ASP A 106      44.275  22.473  41.639  1.00  0.00           H  
ATOM   1630  HB3 ASP A 106      43.133  23.532  42.452  1.00  0.00           H  
ATOM   1631  CG  ASP A 106      43.768  24.276  40.533  1.00  0.00           C  
ATOM   1632  OD1 ASP A 106      43.063  25.311  40.571  1.00  0.00           O  
ATOM   1633  OD2 ASP A 106      44.745  24.143  39.752  1.00  0.00           O  
ATOM   1634  N   GLY A 107      40.688  21.677  42.795  1.00  0.00           N  
ATOM   1635  H   GLY A 107      40.129  22.444  42.438  1.00  0.00           H  
ATOM   1636  CA  GLY A 107      40.245  21.058  44.047  1.00  0.00           C  
ATOM   1637  HA2 GLY A 107      39.157  21.001  44.038  1.00  0.00           H  
ATOM   1638  HA3 GLY A 107      40.637  20.044  44.131  1.00  0.00           H  
ATOM   1639  C   GLY A 107      40.670  21.846  45.294  1.00  0.00           C  
ATOM   1640  O   GLY A 107      40.346  21.448  46.411  1.00  0.00           O  
ATOM   1641  N   ARG A 108      41.367  22.980  45.112  1.00  0.00           N  
ATOM   1642  H   ARG A 108      41.626  23.202  44.162  1.00  0.00           H  
ATOM   1643  CA  ARG A 108      41.740  23.931  46.180  1.00  0.00           C  
ATOM   1644  HA  ARG A 108      42.301  23.380  46.942  1.00  0.00           H  
ATOM   1645  C   ARG A 108      40.491  24.505  46.858  1.00  0.00           C  
ATOM   1646  O   ARG A 108      39.579  24.931  46.160  1.00  0.00           O  
ATOM   1647  CB  ARG A 108      42.670  25.034  45.610  1.00  0.00           C  
ATOM   1648  HB2 ARG A 108      43.585  24.553  45.258  1.00  0.00           H  
ATOM   1649  HB3 ARG A 108      42.949  25.712  46.420  1.00  0.00           H  
ATOM   1650  CG  ARG A 108      42.079  25.864  44.448  1.00  0.00           C  
ATOM   1651  HG2 ARG A 108      41.210  26.422  44.796  1.00  0.00           H  
ATOM   1652  HG3 ARG A 108      41.763  25.195  43.648  1.00  0.00           H  
ATOM   1653  CD  ARG A 108      43.099  26.861  43.875  1.00  0.00           C  
ATOM   1654  HD2 ARG A 108      44.022  26.327  43.640  1.00  0.00           H  
ATOM   1655  HD3 ARG A 108      43.312  27.617  44.634  1.00  0.00           H  
ATOM   1656  NE  ARG A 108      42.594  27.500  42.638  1.00  0.00           N  
ATOM   1657  HE  ARG A 108      41.922  26.979  42.091  1.00  0.00           H  
ATOM   1658  CZ  ARG A 108      43.085  28.574  42.037  1.00  0.00           C  
ATOM   1659  NH1 ARG A 108      44.113  29.233  42.502  1.00  0.00           N  
ATOM   1660 HH11 ARG A 108      44.584  28.907  43.330  1.00  0.00           H  
ATOM   1661 HH12 ARG A 108      44.482  30.023  41.995  1.00  0.00           H  
ATOM   1662  NH2 ARG A 108      42.547  29.014  40.929  1.00  0.00           N  
ATOM   1663 HH21 ARG A 108      41.778  28.524  40.500  1.00  0.00           H  
ATOM   1664 HH22 ARG A 108      42.915  29.835  40.473  1.00  0.00           H  
ATOM   1665  N   LEU A 109      40.426  24.545  48.189  1.00  0.00           N  
ATOM   1666  H   LEU A 109      41.214  24.198  48.722  1.00  0.00           H  
ATOM   1667  CA  LEU A 109      39.271  25.098  48.920  1.00  0.00           C  
ATOM   1668  HA  LEU A 109      38.355  24.823  48.399  1.00  0.00           H  
ATOM   1669  C   LEU A 109      39.354  26.631  48.929  1.00  0.00           C  
ATOM   1670  O   LEU A 109      40.189  27.201  49.633  1.00  0.00           O  
ATOM   1671  CB  LEU A 109      39.219  24.475  50.336  1.00  0.00           C  
ATOM   1672  HB2 LEU A 109      40.173  24.671  50.830  1.00  0.00           H  
ATOM   1673  HB3 LEU A 109      39.120  23.393  50.236  1.00  0.00           H  
ATOM   1674  CG  LEU A 109      38.091  24.991  51.257  1.00  0.00           C  
ATOM   1675  HG  LEU A 109      38.138  26.077  51.327  1.00  0.00           H  
ATOM   1676  CD1 LEU A 109      36.700  24.584  50.774  1.00  0.00           C  
ATOM   1677 HD11 LEU A 109      35.947  24.938  51.478  1.00  0.00           H  
ATOM   1678 HD12 LEU A 109      36.497  25.037  49.810  1.00  0.00           H  
ATOM   1679 HD13 LEU A 109      36.630  23.500  50.693  1.00  0.00           H  
ATOM   1680  CD2 LEU A 109      38.253  24.410  52.660  1.00  0.00           C  
ATOM   1681 HD21 LEU A 109      39.231  24.675  53.063  1.00  0.00           H  
ATOM   1682 HD22 LEU A 109      37.482  24.811  53.319  1.00  0.00           H  
ATOM   1683 HD23 LEU A 109      38.154  23.327  52.616  1.00  0.00           H  
ATOM   1684  N   LEU A 110      38.497  27.294  48.144  1.00  0.00           N  
ATOM   1685  H   LEU A 110      37.797  26.763  47.633  1.00  0.00           H  
ATOM   1686  CA  LEU A 110      38.486  28.757  48.044  1.00  0.00           C  
ATOM   1687  HA  LEU A 110      39.515  29.115  47.989  1.00  0.00           H  
ATOM   1688  C   LEU A 110      37.872  29.391  49.299  1.00  0.00           C  
ATOM   1689  O   LEU A 110      38.450  30.322  49.863  1.00  0.00           O  
ATOM   1690  CB  LEU A 110      37.749  29.202  46.768  1.00  0.00           C  
ATOM   1691  HB2 LEU A 110      37.732  30.293  46.751  1.00  0.00           H  
ATOM   1692  HB3 LEU A 110      36.715  28.856  46.817  1.00  0.00           H  
ATOM   1693  CG  LEU A 110      38.370  28.707  45.449  1.00  0.00           C  
ATOM   1694  HG  LEU A 110      38.312  27.622  45.415  1.00  0.00           H  
ATOM   1695  CD1 LEU A 110      37.574  29.273  44.275  1.00  0.00           C  
ATOM   1696 HD11 LEU A 110      36.530  28.971  44.358  1.00  0.00           H  
ATOM   1697 HD12 LEU A 110      37.634  30.363  44.273  1.00  0.00           H  
ATOM   1698 HD13 LEU A 110      37.974  28.893  43.335  1.00  0.00           H  
ATOM   1699  CD2 LEU A 110      39.834  29.123  45.279  1.00  0.00           C  
ATOM   1700 HD21 LEU A 110      39.933  30.202  45.403  1.00  0.00           H  
ATOM   1701 HD22 LEU A 110      40.457  28.615  46.015  1.00  0.00           H  
ATOM   1702 HD23 LEU A 110      40.187  28.846  44.285  1.00  0.00           H  
ATOM   1703  N   ARG A 111      36.722  28.868  49.749  1.00  0.00           N  
ATOM   1704  H   ARG A 111      36.325  28.084  49.237  1.00  0.00           H  
ATOM   1705  CA  ARG A 111      36.043  29.282  50.989  1.00  0.00           C  
ATOM   1706  HA  ARG A 111      36.800  29.389  51.770  1.00  0.00           H  
ATOM   1707  C   ARG A 111      35.074  28.206  51.462  1.00  0.00           C  
ATOM   1708  O   ARG A 111      34.711  27.307  50.705  1.00  0.00           O  
ATOM   1709  CB  ARG A 111      35.358  30.665  50.812  1.00  0.00           C  
ATOM   1710  HB2 ARG A 111      36.138  31.392  50.579  1.00  0.00           H  
ATOM   1711  HB3 ARG A 111      34.931  30.981  51.765  1.00  0.00           H  
ATOM   1712  CG  ARG A 111      34.281  30.793  49.717  1.00  0.00           C  
ATOM   1713  HG2 ARG A 111      34.266  31.831  49.382  1.00  0.00           H  
ATOM   1714  HG3 ARG A 111      34.542  30.176  48.856  1.00  0.00           H  
ATOM   1715  CD  ARG A 111      32.865  30.441  50.192  1.00  0.00           C  
ATOM   1716  HD2 ARG A 111      32.840  29.400  50.517  1.00  0.00           H  
ATOM   1717  HD3 ARG A 111      32.589  31.069  51.044  1.00  0.00           H  
ATOM   1718  NE  ARG A 111      31.908  30.602  49.088  1.00  0.00           N  
ATOM   1719  HE  ARG A 111      31.841  29.841  48.417  1.00  0.00           H  
ATOM   1720  CZ  ARG A 111      31.182  31.644  48.736  1.00  0.00           C  
ATOM   1721  NH1 ARG A 111      31.124  32.760  49.413  1.00  0.00           N  
ATOM   1722 HH11 ARG A 111      30.527  33.516  49.100  1.00  0.00           H  
ATOM   1723 HH12 ARG A 111      31.664  32.870  50.257  1.00  0.00           H  
ATOM   1724  NH2 ARG A 111      30.498  31.523  47.640  1.00  0.00           N  
ATOM   1725 HH21 ARG A 111      30.591  30.632  47.147  1.00  0.00           H  
ATOM   1726 HH22 ARG A 111      29.971  32.293  47.258  1.00  0.00           H  
ATOM   1727  N   GLY A 112      34.602  28.333  52.696  1.00  0.00           N  
ATOM   1728  H   GLY A 112      34.947  29.093  53.274  1.00  0.00           H  
ATOM   1729  CA  GLY A 112      33.520  27.512  53.248  1.00  0.00           C  
ATOM   1730  HA2 GLY A 112      32.913  27.093  52.445  1.00  0.00           H  
ATOM   1731  HA3 GLY A 112      33.928  26.696  53.844  1.00  0.00           H  
ATOM   1732  C   GLY A 112      32.621  28.362  54.131  1.00  0.00           C  
ATOM   1733  O   GLY A 112      33.061  29.388  54.649  1.00  0.00           O  
ATOM   1734  N   TYR A 113      31.360  27.975  54.283  1.00  0.00           N  
ATOM   1735  H   TYR A 113      31.043  27.104  53.861  1.00  0.00           H  
ATOM   1736  CA  TYR A 113      30.407  28.757  55.059  1.00  0.00           C  
ATOM   1737  HA  TYR A 113      30.961  29.331  55.805  1.00  0.00           H  
ATOM   1738  C   TYR A 113      29.422  27.888  55.837  1.00  0.00           C  
ATOM   1739  O   TYR A 113      29.101  26.754  55.477  1.00  0.00           O  
ATOM   1740  CB  TYR A 113      29.694  29.780  54.156  1.00  0.00           C  
ATOM   1741  HB2 TYR A 113      30.453  30.424  53.708  1.00  0.00           H  
ATOM   1742  HB3 TYR A 113      29.076  30.426  54.782  1.00  0.00           H  
ATOM   1743  CG  TYR A 113      28.818  29.214  53.050  1.00  0.00           C  
ATOM   1744  CD1 TYR A 113      27.534  28.713  53.346  1.00  0.00           C  
ATOM   1745  HD1 TYR A 113      27.190  28.655  54.368  1.00  0.00           H  
ATOM   1746  CD2 TYR A 113      29.254  29.266  51.711  1.00  0.00           C  
ATOM   1747  HD2 TYR A 113      30.235  29.654  51.475  1.00  0.00           H  
ATOM   1748  CE1 TYR A 113      26.670  28.313  52.311  1.00  0.00           C  
ATOM   1749  HE1 TYR A 113      25.674  27.965  52.539  1.00  0.00           H  
ATOM   1750  CE2 TYR A 113      28.397  28.858  50.671  1.00  0.00           C  
ATOM   1751  HE2 TYR A 113      28.715  28.924  49.640  1.00  0.00           H  
ATOM   1752  CZ  TYR A 113      27.095  28.403  50.969  1.00  0.00           C  
ATOM   1753  OH  TYR A 113      26.238  28.083  49.964  1.00  0.00           O  
ATOM   1754  HH  TYR A 113      25.353  27.883  50.289  1.00  0.00           H  
ATOM   1755  N   GLU A 114      28.913  28.479  56.907  1.00  0.00           N  
ATOM   1756  H   GLU A 114      29.251  29.398  57.138  1.00  0.00           H  
ATOM   1757  CA  GLU A 114      27.716  28.051  57.616  1.00  0.00           C  
ATOM   1758  HA  GLU A 114      27.187  27.318  57.010  1.00  0.00           H  
ATOM   1759  C   GLU A 114      26.819  29.285  57.777  1.00  0.00           C  
ATOM   1760  O   GLU A 114      27.290  30.368  58.140  1.00  0.00           O  
ATOM   1761  CB  GLU A 114      28.085  27.374  58.947  1.00  0.00           C  
ATOM   1762  HB2 GLU A 114      28.656  28.070  59.563  1.00  0.00           H  
ATOM   1763  HB3 GLU A 114      28.707  26.502  58.738  1.00  0.00           H  
ATOM   1764  CG  GLU A 114      26.827  26.912  59.702  1.00  0.00           C  
ATOM   1765  HG2 GLU A 114      26.247  27.792  59.981  1.00  0.00           H  
ATOM   1766  HG3 GLU A 114      26.215  26.317  59.023  1.00  0.00           H  
ATOM   1767  CD  GLU A 114      27.133  26.094  60.974  1.00  0.00           C  
ATOM   1768  OE1 GLU A 114      26.232  25.381  61.468  1.00  0.00           O  
ATOM   1769  OE2 GLU A 114      28.251  26.189  61.519  1.00  0.00           O  
ATOM   1770  N   GLN A 115      25.545  29.151  57.437  1.00  0.00           N  
ATOM   1771  H   GLN A 115      25.217  28.237  57.151  1.00  0.00           H  
ATOM   1772  CA  GLN A 115      24.591  30.246  57.399  1.00  0.00           C  
ATOM   1773  HA  GLN A 115      24.970  31.080  57.988  1.00  0.00           H  
ATOM   1774  C   GLN A 115      23.254  29.820  58.029  1.00  0.00           C  
ATOM   1775  O   GLN A 115      22.765  28.706  57.810  1.00  0.00           O  
ATOM   1776  CB  GLN A 115      24.413  30.738  55.958  1.00  0.00           C  
ATOM   1777  HB2 GLN A 115      23.672  31.527  55.994  1.00  0.00           H  
ATOM   1778  HB3 GLN A 115      24.040  29.911  55.353  1.00  0.00           H  
ATOM   1779  CG  GLN A 115      25.666  31.332  55.285  1.00  0.00           C  
ATOM   1780  HG2 GLN A 115      25.953  32.242  55.814  1.00  0.00           H  
ATOM   1781  HG3 GLN A 115      26.500  30.637  55.349  1.00  0.00           H  
ATOM   1782  CD  GLN A 115      25.442  31.656  53.800  1.00  0.00           C  
ATOM   1783  NE2 GLN A 115      26.175  32.604  53.248  1.00  0.00           N  
ATOM   1784 HE21 GLN A 115      26.872  33.109  53.777  1.00  0.00           H  
ATOM   1785 HE22 GLN A 115      26.013  32.817  52.274  1.00  0.00           H  
ATOM   1786  OE1 GLN A 115      24.618  31.071  53.106  1.00  0.00           O  
ATOM   1787  N   TYR A 116      22.675  30.732  58.807  1.00  0.00           N  
ATOM   1788  H   TYR A 116      23.151  31.615  58.942  1.00  0.00           H  
ATOM   1789  CA  TYR A 116      21.408  30.579  59.515  1.00  0.00           C  
ATOM   1790  HA  TYR A 116      20.951  29.621  59.268  1.00  0.00           H  
ATOM   1791  C   TYR A 116      20.453  31.707  59.112  1.00  0.00           C  
ATOM   1792  O   TYR A 116      20.822  32.888  59.131  1.00  0.00           O  
ATOM   1793  CB  TYR A 116      21.605  30.646  61.039  1.00  0.00           C  
ATOM   1794  HB2 TYR A 116      20.618  30.636  61.503  1.00  0.00           H  
ATOM   1795  HB3 TYR A 116      22.039  31.613  61.271  1.00  0.00           H  
ATOM   1796  CG  TYR A 116      22.442  29.567  61.702  1.00  0.00           C  
ATOM   1797  CD1 TYR A 116      23.846  29.557  61.561  1.00  0.00           C  
ATOM   1798  HD1 TYR A 116      24.337  30.314  60.966  1.00  0.00           H  
ATOM   1799  CD2 TYR A 116      21.815  28.614  62.532  1.00  0.00           C  
ATOM   1800  HD2 TYR A 116      20.744  28.632  62.673  1.00  0.00           H  
ATOM   1801  CE1 TYR A 116      24.614  28.570  62.208  1.00  0.00           C  
ATOM   1802  HE1 TYR A 116      25.687  28.563  62.108  1.00  0.00           H  
ATOM   1803  CE2 TYR A 116      22.582  27.635  63.190  1.00  0.00           C  
ATOM   1804  HE2 TYR A 116      22.109  26.895  63.816  1.00  0.00           H  
ATOM   1805  CZ  TYR A 116      23.981  27.600  63.015  1.00  0.00           C  
ATOM   1806  OH  TYR A 116      24.711  26.624  63.615  1.00  0.00           O  
ATOM   1807  HH  TYR A 116      25.581  26.546  63.206  1.00  0.00           H  
ATOM   1808  N   ALA A 117      19.201  31.355  58.838  1.00  0.00           N  
ATOM   1809  H   ALA A 117      18.972  30.370  58.755  1.00  0.00           H  
ATOM   1810  CA  ALA A 117      18.125  32.299  58.588  1.00  0.00           C  
ATOM   1811  HA  ALA A 117      18.393  33.253  59.037  1.00  0.00           H  
ATOM   1812  C   ALA A 117      16.812  31.848  59.229  1.00  0.00           C  
ATOM   1813  O   ALA A 117      16.458  30.667  59.246  1.00  0.00           O  
ATOM   1814  CB  ALA A 117      17.966  32.516  57.091  1.00  0.00           C  
ATOM   1815  HB1 ALA A 117      17.763  31.565  56.603  1.00  0.00           H  
ATOM   1816  HB2 ALA A 117      17.140  33.198  56.895  1.00  0.00           H  
ATOM   1817  HB3 ALA A 117      18.882  32.954  56.704  1.00  0.00           H  
ATOM   1818  N   TYR A 118      16.084  32.820  59.763  1.00  0.00           N  
ATOM   1819  H   TYR A 118      16.382  33.774  59.600  1.00  0.00           H  
ATOM   1820  CA  TYR A 118      14.847  32.612  60.506  1.00  0.00           C  
ATOM   1821  HA  TYR A 118      14.521  31.578  60.405  1.00  0.00           H  
ATOM   1822  C   TYR A 118      13.764  33.517  59.915  1.00  0.00           C  
ATOM   1823  O   TYR A 118      13.985  34.714  59.723  1.00  0.00           O  
ATOM   1824  CB  TYR A 118      15.093  32.874  62.000  1.00  0.00           C  
ATOM   1825  HB2 TYR A 118      15.036  33.945  62.198  1.00  0.00           H  
ATOM   1826  HB3 TYR A 118      16.107  32.561  62.257  1.00  0.00           H  
ATOM   1827  CG  TYR A 118      14.139  32.150  62.930  1.00  0.00           C  
ATOM   1828  CD1 TYR A 118      12.869  32.679  63.213  1.00  0.00           C  
ATOM   1829  HD1 TYR A 118      12.552  33.590  62.733  1.00  0.00           H  
ATOM   1830  CD2 TYR A 118      14.546  30.959  63.555  1.00  0.00           C  
ATOM   1831  HD2 TYR A 118      15.521  30.558  63.335  1.00  0.00           H  
ATOM   1832  CE1 TYR A 118      12.023  32.046  64.143  1.00  0.00           C  
ATOM   1833  HE1 TYR A 118      11.055  32.463  64.379  1.00  0.00           H  
ATOM   1834  CE2 TYR A 118      13.715  30.326  64.499  1.00  0.00           C  
ATOM   1835  HE2 TYR A 118      14.059  29.436  64.999  1.00  0.00           H  
ATOM   1836  CZ  TYR A 118      12.452  30.881  64.807  1.00  0.00           C  
ATOM   1837  OH  TYR A 118      11.648  30.319  65.749  1.00  0.00           O  
ATOM   1838  HH  TYR A 118      12.062  29.620  66.268  1.00  0.00           H  
ATOM   1839  N   ASP A 119      12.631  32.917  59.567  1.00  0.00           N  
ATOM   1840  H   ASP A 119      12.559  31.921  59.718  1.00  0.00           H  
ATOM   1841  CA  ASP A 119      11.478  33.560  58.945  1.00  0.00           C  
ATOM   1842  HA  ASP A 119      10.926  32.715  58.557  1.00  0.00           H  
ATOM   1843  C   ASP A 119      11.814  34.454  57.721  1.00  0.00           C  
ATOM   1844  O   ASP A 119      11.146  35.453  57.492  1.00  0.00           O  
ATOM   1845  CB  ASP A 119      10.521  34.219  59.979  1.00  0.00           C  
ATOM   1846  HB2 ASP A 119       9.550  34.351  59.499  1.00  0.00           H  
ATOM   1847  HB3 ASP A 119      10.343  33.500  60.783  1.00  0.00           H  
ATOM   1848  CG  ASP A 119      10.956  35.584  60.605  1.00  0.00           C  
ATOM   1849  OD1 ASP A 119      11.680  35.591  61.632  1.00  0.00           O  
ATOM   1850  OD2 ASP A 119      10.444  36.654  60.178  1.00  0.00           O  
ATOM   1851  N   GLY A 120      12.854  34.139  56.927  1.00  0.00           N  
ATOM   1852  H   GLY A 120      13.360  33.289  57.122  1.00  0.00           H  
ATOM   1853  CA  GLY A 120      13.299  34.979  55.804  1.00  0.00           C  
ATOM   1854  HA2 GLY A 120      12.428  35.374  55.279  1.00  0.00           H  
ATOM   1855  HA3 GLY A 120      13.853  34.355  55.102  1.00  0.00           H  
ATOM   1856  C   GLY A 120      14.201  36.165  56.190  1.00  0.00           C  
ATOM   1857  O   GLY A 120      14.440  37.039  55.353  1.00  0.00           O  
ATOM   1858  N   LYS A 121      14.728  36.208  57.421  1.00  0.00           N  
ATOM   1859  H   LYS A 121      14.406  35.520  58.093  1.00  0.00           H  
ATOM   1860  CA  LYS A 121      15.769  37.148  57.870  1.00  0.00           C  
ATOM   1861  HA  LYS A 121      15.889  37.922  57.116  1.00  0.00           H  
ATOM   1862  C   LYS A 121      17.125  36.460  58.000  1.00  0.00           C  
ATOM   1863  O   LYS A 121      17.219  35.330  58.480  1.00  0.00           O  
ATOM   1864  CB  LYS A 121      15.398  37.822  59.210  1.00  0.00           C  
ATOM   1865  HB2 LYS A 121      15.107  37.054  59.926  1.00  0.00           H  
ATOM   1866  HB3 LYS A 121      16.284  38.306  59.625  1.00  0.00           H  
ATOM   1867  CG  LYS A 121      14.269  38.864  59.141  1.00  0.00           C  
ATOM   1868  HG2 LYS A 121      13.378  38.378  58.744  1.00  0.00           H  
ATOM   1869  HG3 LYS A 121      14.037  39.183  60.157  1.00  0.00           H  
ATOM   1870  CD  LYS A 121      14.577  40.111  58.288  1.00  0.00           C  
ATOM   1871  HD2 LYS A 121      14.767  39.799  57.260  1.00  0.00           H  
ATOM   1872  HD3 LYS A 121      13.685  40.739  58.265  1.00  0.00           H  
ATOM   1873  CE  LYS A 121      15.767  40.970  58.762  1.00  0.00           C  
ATOM   1874  HE2 LYS A 121      16.033  41.642  57.938  1.00  0.00           H  
ATOM   1875  HE3 LYS A 121      16.639  40.335  58.949  1.00  0.00           H  
ATOM   1876  NZ  LYS A 121      15.450  41.791  59.974  1.00  0.00           N  
ATOM   1877  HZ1 LYS A 121      15.383  41.226  60.817  1.00  0.00           H  
ATOM   1878  HZ2 LYS A 121      16.175  42.486  60.140  1.00  0.00           H  
ATOM   1879  HZ3 LYS A 121      14.577  42.304  59.868  1.00  0.00           H  
ATOM   1880  N   ASP A 122      18.186  37.175  57.627  1.00  0.00           N  
ATOM   1881  H   ASP A 122      18.041  38.096  57.240  1.00  0.00           H  
ATOM   1882  CA  ASP A 122      19.563  36.751  57.889  1.00  0.00           C  
ATOM   1883  HA  ASP A 122      19.685  35.708  57.592  1.00  0.00           H  
ATOM   1884  C   ASP A 122      19.856  36.865  59.392  1.00  0.00           C  
ATOM   1885  O   ASP A 122      19.842  37.968  59.942  1.00  0.00           O  
ATOM   1886  CB  ASP A 122      20.533  37.601  57.060  1.00  0.00           C  
ATOM   1887  HB2 ASP A 122      20.320  37.447  56.000  1.00  0.00           H  
ATOM   1888  HB3 ASP A 122      20.366  38.657  57.285  1.00  0.00           H  
ATOM   1889  CG  ASP A 122      22.002  37.228  57.343  1.00  0.00           C  
ATOM   1890  OD1 ASP A 122      22.354  36.031  57.221  1.00  0.00           O  
ATOM   1891  OD2 ASP A 122      22.808  38.138  57.658  1.00  0.00           O  
ATOM   1892  N   TYR A 123      20.066  35.728  60.054  1.00  0.00           N  
ATOM   1893  H   TYR A 123      20.093  34.867  59.529  1.00  0.00           H  
ATOM   1894  CA  TYR A 123      20.299  35.634  61.493  1.00  0.00           C  
ATOM   1895  HA  TYR A 123      19.840  36.489  61.988  1.00  0.00           H  
ATOM   1896  C   TYR A 123      21.799  35.676  61.816  1.00  0.00           C  
ATOM   1897  O   TYR A 123      22.292  36.619  62.441  1.00  0.00           O  
ATOM   1898  CB  TYR A 123      19.614  34.362  62.028  1.00  0.00           C  
ATOM   1899  HB2 TYR A 123      20.030  33.495  61.518  1.00  0.00           H  
ATOM   1900  HB3 TYR A 123      18.552  34.407  61.782  1.00  0.00           H  
ATOM   1901  CG  TYR A 123      19.731  34.137  63.525  1.00  0.00           C  
ATOM   1902  CD1 TYR A 123      19.064  35.001  64.407  1.00  0.00           C  
ATOM   1903  HD1 TYR A 123      18.503  35.827  64.005  1.00  0.00           H  
ATOM   1904  CD2 TYR A 123      20.469  33.054  64.041  1.00  0.00           C  
ATOM   1905  HD2 TYR A 123      20.979  32.370  63.378  1.00  0.00           H  
ATOM   1906  CE1 TYR A 123      19.137  34.808  65.800  1.00  0.00           C  
ATOM   1907  HE1 TYR A 123      18.623  35.486  66.461  1.00  0.00           H  
ATOM   1908  CE2 TYR A 123      20.546  32.858  65.432  1.00  0.00           C  
ATOM   1909  HE2 TYR A 123      21.136  32.056  65.834  1.00  0.00           H  
ATOM   1910  CZ  TYR A 123      19.879  33.727  66.320  1.00  0.00           C  
ATOM   1911  OH  TYR A 123      19.970  33.529  67.662  1.00  0.00           O  
ATOM   1912  HH  TYR A 123      19.822  34.338  68.162  1.00  0.00           H  
ATOM   1913  N   LEU A 124      22.536  34.667  61.357  1.00  0.00           N  
ATOM   1914  H   LEU A 124      22.083  33.985  60.766  1.00  0.00           H  
ATOM   1915  CA  LEU A 124      23.910  34.390  61.760  1.00  0.00           C  
ATOM   1916  HA  LEU A 124      24.387  35.317  62.077  1.00  0.00           H  
ATOM   1917  C   LEU A 124      24.684  33.823  60.559  1.00  0.00           C  
ATOM   1918  O   LEU A 124      24.159  32.989  59.812  1.00  0.00           O  
ATOM   1919  CB  LEU A 124      23.850  33.411  62.960  1.00  0.00           C  
ATOM   1920  HB2 LEU A 124      23.190  33.825  63.723  1.00  0.00           H  
ATOM   1921  HB3 LEU A 124      23.410  32.481  62.618  1.00  0.00           H  
ATOM   1922  CG  LEU A 124      25.186  33.059  63.628  1.00  0.00           C  
ATOM   1923  HG  LEU A 124      25.922  32.849  62.857  1.00  0.00           H  
ATOM   1924  CD1 LEU A 124      25.684  34.203  64.508  1.00  0.00           C  
ATOM   1925 HD11 LEU A 124      26.689  33.978  64.864  1.00  0.00           H  
ATOM   1926 HD12 LEU A 124      25.709  35.119  63.932  1.00  0.00           H  
ATOM   1927 HD13 LEU A 124      25.017  34.350  65.356  1.00  0.00           H  
ATOM   1928  CD2 LEU A 124      25.049  31.826  64.524  1.00  0.00           C  
ATOM   1929 HD21 LEU A 124      24.276  31.987  65.275  1.00  0.00           H  
ATOM   1930 HD22 LEU A 124      26.000  31.621  65.017  1.00  0.00           H  
ATOM   1931 HD23 LEU A 124      24.783  30.959  63.921  1.00  0.00           H  
ATOM   1932  N   ALA A 125      25.935  34.249  60.375  1.00  0.00           N  
ATOM   1933  H   ALA A 125      26.336  34.917  61.024  1.00  0.00           H  
ATOM   1934  CA  ALA A 125      26.793  33.751  59.305  1.00  0.00           C  
ATOM   1935  HA  ALA A 125      26.433  32.773  58.986  1.00  0.00           H  
ATOM   1936  C   ALA A 125      28.237  33.562  59.783  1.00  0.00           C  
ATOM   1937  O   ALA A 125      28.720  34.285  60.657  1.00  0.00           O  
ATOM   1938  CB  ALA A 125      26.702  34.697  58.100  1.00  0.00           C  
ATOM   1939  HB1 ALA A 125      25.662  34.796  57.784  1.00  0.00           H  
ATOM   1940  HB2 ALA A 125      27.092  35.679  58.364  1.00  0.00           H  
ATOM   1941  HB3 ALA A 125      27.282  34.293  57.269  1.00  0.00           H  
ATOM   1942  N   LEU A 126      28.938  32.592  59.201  1.00  0.00           N  
ATOM   1943  H   LEU A 126      28.466  31.976  58.550  1.00  0.00           H  
ATOM   1944  CA  LEU A 126      30.367  32.391  59.420  1.00  0.00           C  
ATOM   1945  HA  LEU A 126      30.645  32.863  60.362  1.00  0.00           H  
ATOM   1946  C   LEU A 126      31.159  33.083  58.309  1.00  0.00           C  
ATOM   1947  O   LEU A 126      30.797  33.008  57.129  1.00  0.00           O  
ATOM   1948  CB  LEU A 126      30.676  30.888  59.539  1.00  0.00           C  
ATOM   1949  HB2 LEU A 126      30.491  30.417  58.574  1.00  0.00           H  
ATOM   1950  HB3 LEU A 126      29.997  30.447  60.267  1.00  0.00           H  
ATOM   1951  CG  LEU A 126      32.115  30.560  59.975  1.00  0.00           C  
ATOM   1952  HG  LEU A 126      32.806  30.927  59.218  1.00  0.00           H  
ATOM   1953  CD1 LEU A 126      32.508  31.179  61.326  1.00  0.00           C  
ATOM   1954 HD11 LEU A 126      33.222  31.984  61.155  1.00  0.00           H  
ATOM   1955 HD12 LEU A 126      31.637  31.573  61.846  1.00  0.00           H  
ATOM   1956 HD13 LEU A 126      32.979  30.442  61.979  1.00  0.00           H  
ATOM   1957  CD2 LEU A 126      32.262  29.040  60.059  1.00  0.00           C  
ATOM   1958 HD21 LEU A 126      32.071  28.602  59.079  1.00  0.00           H  
ATOM   1959 HD22 LEU A 126      31.551  28.636  60.783  1.00  0.00           H  
ATOM   1960 HD23 LEU A 126      33.277  28.786  60.368  1.00  0.00           H  
ATOM   1961  N   ASN A 127      32.238  33.763  58.696  1.00  0.00           N  
ATOM   1962  H   ASN A 127      32.467  33.798  59.678  1.00  0.00           H  
ATOM   1963  CA  ASN A 127      33.099  34.490  57.771  1.00  0.00           C  
ATOM   1964  HA  ASN A 127      32.473  35.113  57.130  1.00  0.00           H  
ATOM   1965  C   ASN A 127      33.885  33.517  56.875  1.00  0.00           C  
ATOM   1966  O   ASN A 127      34.252  32.423  57.307  1.00  0.00           O  
ATOM   1967  CB  ASN A 127      34.051  35.399  58.571  1.00  0.00           C  
ATOM   1968  HB2 ASN A 127      34.619  34.789  59.273  1.00  0.00           H  
ATOM   1969  HB3 ASN A 127      34.764  35.860  57.889  1.00  0.00           H  
ATOM   1970  CG  ASN A 127      33.377  36.525  59.348  1.00  0.00           C  
ATOM   1971  ND2 ASN A 127      34.145  37.270  60.110  1.00  0.00           N  
ATOM   1972 HD21 ASN A 127      35.118  37.032  60.228  1.00  0.00           H  
ATOM   1973 HD22 ASN A 127      33.730  38.033  60.619  1.00  0.00           H  
ATOM   1974  OD1 ASN A 127      32.186  36.785  59.249  1.00  0.00           O  
ATOM   1975  N   GLU A 128      34.209  33.943  55.646  1.00  0.00           N  
ATOM   1976  H   GLU A 128      33.881  34.853  55.342  1.00  0.00           H  
ATOM   1977  CA  GLU A 128      34.950  33.106  54.680  1.00  0.00           C  
ATOM   1978  HA  GLU A 128      34.400  32.178  54.507  1.00  0.00           H  
ATOM   1979  C   GLU A 128      36.343  32.716  55.192  1.00  0.00           C  
ATOM   1980  O   GLU A 128      36.845  31.639  54.869  1.00  0.00           O  
ATOM   1981  CB  GLU A 128      35.114  33.848  53.342  1.00  0.00           C  
ATOM   1982  HB2 GLU A 128      35.502  34.850  53.532  1.00  0.00           H  
ATOM   1983  HB3 GLU A 128      35.844  33.310  52.735  1.00  0.00           H  
ATOM   1984  CG  GLU A 128      33.808  33.947  52.543  1.00  0.00           C  
ATOM   1985  HG2 GLU A 128      33.044  34.402  53.178  1.00  0.00           H  
ATOM   1986  HG3 GLU A 128      33.474  32.938  52.292  1.00  0.00           H  
ATOM   1987  CD  GLU A 128      33.967  34.776  51.245  1.00  0.00           C  
ATOM   1988  OE1 GLU A 128      34.989  34.640  50.527  1.00  0.00           O  
ATOM   1989  OE2 GLU A 128      33.038  35.555  50.917  1.00  0.00           O  
ATOM   1990  N   ASP A 129      36.959  33.582  56.003  1.00  0.00           N  
ATOM   1991  H   ASP A 129      36.486  34.446  56.222  1.00  0.00           H  
ATOM   1992  CA  ASP A 129      38.275  33.335  56.592  1.00  0.00           C  
ATOM   1993  HA  ASP A 129      38.941  32.976  55.806  1.00  0.00           H  
ATOM   1994  C   ASP A 129      38.239  32.235  57.678  1.00  0.00           C  
ATOM   1995  O   ASP A 129      39.284  31.699  58.049  1.00  0.00           O  
ATOM   1996  CB  ASP A 129      38.850  34.662  57.108  1.00  0.00           C  
ATOM   1997  HB2 ASP A 129      39.829  34.478  57.546  1.00  0.00           H  
ATOM   1998  HB3 ASP A 129      39.016  35.303  56.239  1.00  0.00           H  
ATOM   1999  CG  ASP A 129      37.939  35.408  58.109  1.00  0.00           C  
ATOM   2000  OD1 ASP A 129      37.380  34.761  59.025  1.00  0.00           O  
ATOM   2001  OD2 ASP A 129      37.810  36.651  57.980  1.00  0.00           O  
ATOM   2002  N   LEU A 130      37.043  31.857  58.149  1.00  0.00           N  
ATOM   2003  H   LEU A 130      36.235  32.290  57.723  1.00  0.00           H  
ATOM   2004  CA  LEU A 130      36.787  30.885  59.214  1.00  0.00           C  
ATOM   2005  HA  LEU A 130      35.721  30.949  59.426  1.00  0.00           H  
ATOM   2006  C   LEU A 130      37.476  31.231  60.558  1.00  0.00           C  
ATOM   2007  O   LEU A 130      37.708  30.331  61.370  1.00  0.00           O  
ATOM   2008  CB  LEU A 130      37.059  29.439  58.725  1.00  0.00           C  
ATOM   2009  HB2 LEU A 130      36.790  28.749  59.525  1.00  0.00           H  
ATOM   2010  HB3 LEU A 130      38.130  29.339  58.553  1.00  0.00           H  
ATOM   2011  CG  LEU A 130      36.321  28.989  57.448  1.00  0.00           C  
ATOM   2012  HG  LEU A 130      36.539  29.671  56.630  1.00  0.00           H  
ATOM   2013  CD1 LEU A 130      36.792  27.589  57.039  1.00  0.00           C  
ATOM   2014 HD11 LEU A 130      36.532  26.867  57.812  1.00  0.00           H  
ATOM   2015 HD12 LEU A 130      37.873  27.592  56.884  1.00  0.00           H  
ATOM   2016 HD13 LEU A 130      36.311  27.302  56.103  1.00  0.00           H  
ATOM   2017  CD2 LEU A 130      34.811  28.912  57.657  1.00  0.00           C  
ATOM   2018 HD21 LEU A 130      34.577  28.224  58.469  1.00  0.00           H  
ATOM   2019 HD22 LEU A 130      34.421  29.901  57.884  1.00  0.00           H  
ATOM   2020 HD23 LEU A 130      34.337  28.571  56.739  1.00  0.00           H  
ATOM   2021  N   ARG A 131      37.795  32.513  60.825  1.00  0.00           N  
ATOM   2022  H   ARG A 131      37.610  33.219  60.111  1.00  0.00           H  
ATOM   2023  CA  ARG A 131      38.301  32.958  62.143  1.00  0.00           C  
ATOM   2024  HA  ARG A 131      38.966  32.192  62.551  1.00  0.00           H  
ATOM   2025  C   ARG A 131      37.177  33.118  63.166  1.00  0.00           C  
ATOM   2026  O   ARG A 131      37.358  32.730  64.322  1.00  0.00           O  
ATOM   2027  CB  ARG A 131      39.085  34.289  62.080  1.00  0.00           C  
ATOM   2028  HB2 ARG A 131      38.548  35.017  61.469  1.00  0.00           H  
ATOM   2029  HB3 ARG A 131      39.119  34.696  63.094  1.00  0.00           H  
ATOM   2030  CG  ARG A 131      40.548  34.178  61.622  1.00  0.00           C  
ATOM   2031  HG2 ARG A 131      41.015  33.305  62.079  1.00  0.00           H  
ATOM   2032  HG3 ARG A 131      41.081  35.066  61.964  1.00  0.00           H  
ATOM   2033  CD  ARG A 131      40.664  34.102  60.102  1.00  0.00           C  
ATOM   2034  HD2 ARG A 131      40.087  34.922  59.676  1.00  0.00           H  
ATOM   2035  HD3 ARG A 131      40.223  33.163  59.772  1.00  0.00           H  
ATOM   2036  NE  ARG A 131      42.065  34.168  59.637  1.00  0.00           N  
ATOM   2037  HE  ARG A 131      42.541  33.283  59.516  1.00  0.00           H  
ATOM   2038  CZ  ARG A 131      42.752  35.251  59.299  1.00  0.00           C  
ATOM   2039  NH1 ARG A 131      42.275  36.464  59.433  1.00  0.00           N  
ATOM   2040 HH11 ARG A 131      41.352  36.612  59.812  1.00  0.00           H  
ATOM   2041 HH12 ARG A 131      42.850  37.260  59.191  1.00  0.00           H  
ATOM   2042  NH2 ARG A 131      43.950  35.126  58.792  1.00  0.00           N  
ATOM   2043 HH21 ARG A 131      44.347  34.208  58.643  1.00  0.00           H  
ATOM   2044 HH22 ARG A 131      44.463  35.946  58.502  1.00  0.00           H  
ATOM   2045  N   SER A 132      36.058  33.724  62.768  1.00  0.00           N  
ATOM   2046  H   SER A 132      36.004  34.050  61.816  1.00  0.00           H  
ATOM   2047  CA  SER A 132      35.020  34.182  63.697  1.00  0.00           C  
ATOM   2048  HA  SER A 132      34.912  33.451  64.498  1.00  0.00           H  
ATOM   2049  C   SER A 132      33.648  34.345  63.042  1.00  0.00           C  
ATOM   2050  O   SER A 132      33.513  34.487  61.822  1.00  0.00           O  
ATOM   2051  CB  SER A 132      35.435  35.518  64.332  1.00  0.00           C  
ATOM   2052  HB2 SER A 132      36.313  35.354  64.959  1.00  0.00           H  
ATOM   2053  HB3 SER A 132      34.625  35.886  64.963  1.00  0.00           H  
ATOM   2054  OG  SER A 132      35.743  36.489  63.342  1.00  0.00           O  
ATOM   2055  HG  SER A 132      36.024  37.305  63.784  1.00  0.00           H  
ATOM   2056  N   TRP A 133      32.623  34.314  63.886  1.00  0.00           N  
ATOM   2057  H   TRP A 133      32.839  34.193  64.872  1.00  0.00           H  
ATOM   2058  CA  TRP A 133      31.221  34.483  63.528  1.00  0.00           C  
ATOM   2059  HA  TRP A 133      31.030  33.977  62.580  1.00  0.00           H  
ATOM   2060  C   TRP A 133      30.818  35.956  63.363  1.00  0.00           C  
ATOM   2061  O   TRP A 133      31.353  36.840  64.038  1.00  0.00           O  
ATOM   2062  CB  TRP A 133      30.395  33.803  64.623  1.00  0.00           C  
ATOM   2063  HB2 TRP A 133      30.742  34.134  65.603  1.00  0.00           H  
ATOM   2064  HB3 TRP A 133      29.352  34.102  64.521  1.00  0.00           H  
ATOM   2065  CG  TRP A 133      30.450  32.314  64.557  1.00  0.00           C  
ATOM   2066  CD1 TRP A 133      31.333  31.505  65.185  1.00  0.00           C  
ATOM   2067  HD1 TRP A 133      32.120  31.846  65.852  1.00  0.00           H  
ATOM   2068  CD2 TRP A 133      29.616  31.453  63.738  1.00  0.00           C  
ATOM   2069  CE2 TRP A 133      30.061  30.108  63.897  1.00  0.00           C  
ATOM   2070  CE3 TRP A 133      28.554  31.695  62.845  1.00  0.00           C  
ATOM   2071  HE3 TRP A 133      28.215  32.709  62.696  1.00  0.00           H  
ATOM   2072  NE1 TRP A 133      31.097  30.193  64.809  1.00  0.00           N  
ATOM   2073  HE1 TRP A 133      31.664  29.411  65.122  1.00  0.00           H  
ATOM   2074  CZ2 TRP A 133      29.483  29.050  63.185  1.00  0.00           C  
ATOM   2075  HZ2 TRP A 133      29.842  28.038  63.297  1.00  0.00           H  
ATOM   2076  CZ3 TRP A 133      27.953  30.640  62.140  1.00  0.00           C  
ATOM   2077  HZ3 TRP A 133      27.144  30.834  61.451  1.00  0.00           H  
ATOM   2078  CH2 TRP A 133      28.422  29.328  62.309  1.00  0.00           C  
ATOM   2079  HH2 TRP A 133      27.971  28.534  61.747  1.00  0.00           H  
ATOM   2080  N   THR A 134      29.811  36.214  62.522  1.00  0.00           N  
ATOM   2081  H   THR A 134      29.429  35.448  61.976  1.00  0.00           H  
ATOM   2082  CA  THR A 134      29.114  37.505  62.398  1.00  0.00           C  
ATOM   2083  HA  THR A 134      29.426  38.139  63.225  1.00  0.00           H  
ATOM   2084  C   THR A 134      27.601  37.321  62.534  1.00  0.00           C  
ATOM   2085  O   THR A 134      27.067  36.251  62.245  1.00  0.00           O  
ATOM   2086  CB  THR A 134      29.502  38.261  61.114  1.00  0.00           C  
ATOM   2087  HB  THR A 134      30.589  38.323  61.063  1.00  0.00           H  
ATOM   2088  CG2 THR A 134      28.981  37.649  59.813  1.00  0.00           C  
ATOM   2089 HG21 THR A 134      29.216  36.588  59.785  1.00  0.00           H  
ATOM   2090 HG22 THR A 134      29.477  38.124  58.967  1.00  0.00           H  
ATOM   2091 HG23 THR A 134      27.903  37.787  59.728  1.00  0.00           H  
ATOM   2092  OG1 THR A 134      28.982  39.569  61.202  1.00  0.00           O  
ATOM   2093  HG1 THR A 134      29.182  40.031  60.375  1.00  0.00           H  
ATOM   2094  N   ALA A 135      26.899  38.348  63.017  1.00  0.00           N  
ATOM   2095  H   ALA A 135      27.357  39.249  63.090  1.00  0.00           H  
ATOM   2096  CA  ALA A 135      25.492  38.263  63.411  1.00  0.00           C  
ATOM   2097  HA  ALA A 135      25.009  37.435  62.886  1.00  0.00           H  
ATOM   2098  C   ALA A 135      24.712  39.545  63.084  1.00  0.00           C  
ATOM   2099  O   ALA A 135      25.263  40.647  63.151  1.00  0.00           O  
ATOM   2100  CB  ALA A 135      25.449  37.979  64.915  1.00  0.00           C  
ATOM   2101  HB1 ALA A 135      24.423  37.837  65.234  1.00  0.00           H  
ATOM   2102  HB2 ALA A 135      26.010  37.071  65.126  1.00  0.00           H  
ATOM   2103  HB3 ALA A 135      25.874  38.817  65.470  1.00  0.00           H  
ATOM   2104  N   ALA A 136      23.422  39.396  62.772  1.00  0.00           N  
ATOM   2105  H   ALA A 136      23.034  38.459  62.716  1.00  0.00           H  
ATOM   2106  CA  ALA A 136      22.568  40.503  62.351  1.00  0.00           C  
ATOM   2107  HA  ALA A 136      23.152  41.170  61.713  1.00  0.00           H  
ATOM   2108  C   ALA A 136      21.993  41.368  63.489  1.00  0.00           C  
ATOM   2109  O   ALA A 136      21.921  42.588  63.323  1.00  0.00           O  
ATOM   2110  CB  ALA A 136      21.447  39.934  61.492  1.00  0.00           C  
ATOM   2111  HB1 ALA A 136      20.768  40.732  61.190  1.00  0.00           H  
ATOM   2112  HB2 ALA A 136      20.888  39.188  62.060  1.00  0.00           H  
ATOM   2113  HB3 ALA A 136      21.872  39.475  60.599  1.00  0.00           H  
ATOM   2114  N   ASP A 137      21.558  40.788  64.613  1.00  0.00           N  
ATOM   2115  H   ASP A 137      21.646  39.791  64.725  1.00  0.00           H  
ATOM   2116  CA  ASP A 137      20.862  41.537  65.671  1.00  0.00           C  
ATOM   2117  HA  ASP A 137      21.195  42.575  65.659  1.00  0.00           H  
ATOM   2118  C   ASP A 137      21.181  41.007  67.080  1.00  0.00           C  
ATOM   2119  O   ASP A 137      22.040  40.145  67.246  1.00  0.00           O  
ATOM   2120  CB  ASP A 137      19.349  41.539  65.377  1.00  0.00           C  
ATOM   2121  HB2 ASP A 137      18.829  42.130  66.132  1.00  0.00           H  
ATOM   2122  HB3 ASP A 137      19.198  42.052  64.424  1.00  0.00           H  
ATOM   2123  CG  ASP A 137      18.695  40.145  65.294  1.00  0.00           C  
ATOM   2124  OD1 ASP A 137      17.686  40.013  64.560  1.00  0.00           O  
ATOM   2125  OD2 ASP A 137      19.121  39.224  66.025  1.00  0.00           O  
ATOM   2126  N   THR A 138      20.501  41.530  68.108  1.00  0.00           N  
ATOM   2127  H   THR A 138      19.851  42.284  67.924  1.00  0.00           H  
ATOM   2128  CA  THR A 138      20.699  41.145  69.517  1.00  0.00           C  
ATOM   2129  HA  THR A 138      21.730  41.357  69.792  1.00  0.00           H  
ATOM   2130  C   THR A 138      20.438  39.655  69.759  1.00  0.00           C  
ATOM   2131  O   THR A 138      21.232  38.996  70.424  1.00  0.00           O  
ATOM   2132  CB  THR A 138      19.784  41.976  70.439  1.00  0.00           C  
ATOM   2133  HB  THR A 138      18.753  41.656  70.280  1.00  0.00           H  
ATOM   2134  CG2 THR A 138      20.113  41.818  71.929  1.00  0.00           C  
ATOM   2135 HG21 THR A 138      19.258  41.375  72.439  1.00  0.00           H  
ATOM   2136 HG22 THR A 138      20.976  41.168  72.075  1.00  0.00           H  
ATOM   2137 HG23 THR A 138      20.325  42.783  72.391  1.00  0.00           H  
ATOM   2138  OG1 THR A 138      19.852  43.351  70.107  1.00  0.00           O  
ATOM   2139  HG1 THR A 138      20.736  43.679  70.323  1.00  0.00           H  
ATOM   2140  N   ALA A 139      19.370  39.086  69.196  1.00  0.00           N  
ATOM   2141  H   ALA A 139      18.809  39.625  68.554  1.00  0.00           H  
ATOM   2142  CA  ALA A 139      19.096  37.654  69.314  1.00  0.00           C  
ATOM   2143  HA  ALA A 139      19.051  37.376  70.368  1.00  0.00           H  
ATOM   2144  C   ALA A 139      20.221  36.838  68.665  1.00  0.00           C  
ATOM   2145  O   ALA A 139      20.700  35.860  69.239  1.00  0.00           O  
ATOM   2146  CB  ALA A 139      17.732  37.360  68.673  1.00  0.00           C  
ATOM   2147  HB1 ALA A 139      17.719  37.719  67.645  1.00  0.00           H  
ATOM   2148  HB2 ALA A 139      17.541  36.287  68.666  1.00  0.00           H  
ATOM   2149  HB3 ALA A 139      16.939  37.858  69.232  1.00  0.00           H  
ATOM   2150  N   ALA A 140      20.694  37.265  67.498  1.00  0.00           N  
ATOM   2151  H   ALA A 140      20.225  38.037  67.025  1.00  0.00           H  
ATOM   2152  CA  ALA A 140      21.826  36.634  66.846  1.00  0.00           C  
ATOM   2153  HA  ALA A 140      21.669  35.557  66.842  1.00  0.00           H  
ATOM   2154  C   ALA A 140      23.141  36.880  67.598  1.00  0.00           C  
ATOM   2155  O   ALA A 140      24.033  36.040  67.566  1.00  0.00           O  
ATOM   2156  CB  ALA A 140      21.864  37.098  65.401  1.00  0.00           C  
ATOM   2157  HB1 ALA A 140      22.131  38.149  65.348  1.00  0.00           H  
ATOM   2158  HB2 ALA A 140      20.888  36.955  64.940  1.00  0.00           H  
ATOM   2159  HB3 ALA A 140      22.599  36.492  64.877  1.00  0.00           H  
ATOM   2160  N   GLN A 141      23.272  37.989  68.335  1.00  0.00           N  
ATOM   2161  H   GLN A 141      22.544  38.696  68.260  1.00  0.00           H  
ATOM   2162  CA  GLN A 141      24.402  38.245  69.228  1.00  0.00           C  
ATOM   2163  HA  GLN A 141      25.330  38.104  68.682  1.00  0.00           H  
ATOM   2164  C   GLN A 141      24.403  37.241  70.364  1.00  0.00           C  
ATOM   2165  O   GLN A 141      25.467  36.747  70.707  1.00  0.00           O  
ATOM   2166  CB  GLN A 141      24.383  39.670  69.802  1.00  0.00           C  
ATOM   2167  HB2 GLN A 141      25.023  39.691  70.686  1.00  0.00           H  
ATOM   2168  HB3 GLN A 141      23.384  39.910  70.135  1.00  0.00           H  
ATOM   2169  CG  GLN A 141      24.870  40.771  68.847  1.00  0.00           C  
ATOM   2170  HG2 GLN A 141      25.960  40.775  68.848  1.00  0.00           H  
ATOM   2171  HG3 GLN A 141      24.525  40.558  67.834  1.00  0.00           H  
ATOM   2172  CD  GLN A 141      24.377  42.161  69.267  1.00  0.00           C  
ATOM   2173  NE2 GLN A 141      24.502  42.537  70.529  1.00  0.00           N  
ATOM   2174 HE21 GLN A 141      24.893  41.922  71.232  1.00  0.00           H  
ATOM   2175 HE22 GLN A 141      24.232  43.483  70.768  1.00  0.00           H  
ATOM   2176  OE1 GLN A 141      23.880  42.944  68.465  1.00  0.00           O  
ATOM   2177  N   ILE A 142      23.243  36.857  70.897  1.00  0.00           N  
ATOM   2178  H   ILE A 142      22.387  37.308  70.583  1.00  0.00           H  
ATOM   2179  CA  ILE A 142      23.172  35.798  71.911  1.00  0.00           C  
ATOM   2180  HA  ILE A 142      23.809  36.073  72.751  1.00  0.00           H  
ATOM   2181  C   ILE A 142      23.749  34.519  71.322  1.00  0.00           C  
ATOM   2182  O   ILE A 142      24.673  33.955  71.901  1.00  0.00           O  
ATOM   2183  CB  ILE A 142      21.733  35.592  72.439  1.00  0.00           C  
ATOM   2184  HB  ILE A 142      21.084  35.351  71.602  1.00  0.00           H  
ATOM   2185  CG1 ILE A 142      21.200  36.867  73.130  1.00  0.00           C  
ATOM   2186 HG12 ILE A 142      21.746  37.031  74.060  1.00  0.00           H  
ATOM   2187 HG13 ILE A 142      21.381  37.728  72.496  1.00  0.00           H  
ATOM   2188  CG2 ILE A 142      21.674  34.418  73.433  1.00  0.00           C  
ATOM   2189 HG21 ILE A 142      22.272  34.639  74.317  1.00  0.00           H  
ATOM   2190 HG22 ILE A 142      22.025  33.494  72.971  1.00  0.00           H  
ATOM   2191 HG23 ILE A 142      20.643  34.249  73.741  1.00  0.00           H  
ATOM   2192  CD1 ILE A 142      19.696  36.824  73.436  1.00  0.00           C  
ATOM   2193 HD11 ILE A 142      19.362  37.818  73.736  1.00  0.00           H  
ATOM   2194 HD12 ILE A 142      19.495  36.132  74.253  1.00  0.00           H  
ATOM   2195 HD13 ILE A 142      19.139  36.514  72.552  1.00  0.00           H  
ATOM   2196  N   SER A 143      23.311  34.104  70.131  1.00  0.00           N  
ATOM   2197  H   SER A 143      22.559  34.599  69.659  1.00  0.00           H  
ATOM   2198  CA  SER A 143      23.856  32.884  69.533  1.00  0.00           C  
ATOM   2199  HA  SER A 143      23.794  32.087  70.275  1.00  0.00           H  
ATOM   2200  C   SER A 143      25.326  33.035  69.172  1.00  0.00           C  
ATOM   2201  O   SER A 143      26.088  32.097  69.380  1.00  0.00           O  
ATOM   2202  CB  SER A 143      23.054  32.432  68.317  1.00  0.00           C  
ATOM   2203  HB2 SER A 143      22.033  32.218  68.632  1.00  0.00           H  
ATOM   2204  HB3 SER A 143      23.495  31.519  67.916  1.00  0.00           H  
ATOM   2205  OG  SER A 143      23.031  33.423  67.312  1.00  0.00           O  
ATOM   2206  HG  SER A 143      23.924  33.677  67.055  1.00  0.00           H  
ATOM   2207  N   LYS A 144      25.755  34.222  68.716  1.00  0.00           N  
ATOM   2208  H   LYS A 144      25.057  34.944  68.546  1.00  0.00           H  
ATOM   2209  CA  LYS A 144      27.162  34.520  68.411  1.00  0.00           C  
ATOM   2210  HA  LYS A 144      27.527  33.789  67.689  1.00  0.00           H  
ATOM   2211  C   LYS A 144      28.006  34.371  69.663  1.00  0.00           C  
ATOM   2212  O   LYS A 144      29.046  33.727  69.624  1.00  0.00           O  
ATOM   2213  CB  LYS A 144      27.303  35.926  67.798  1.00  0.00           C  
ATOM   2214  HB2 LYS A 144      26.965  36.668  68.520  1.00  0.00           H  
ATOM   2215  HB3 LYS A 144      26.664  35.971  66.918  1.00  0.00           H  
ATOM   2216  CG  LYS A 144      28.754  36.247  67.382  1.00  0.00           C  
ATOM   2217  HG2 LYS A 144      29.119  35.429  66.763  1.00  0.00           H  
ATOM   2218  HG3 LYS A 144      29.384  36.301  68.270  1.00  0.00           H  
ATOM   2219  CD  LYS A 144      28.928  37.554  66.583  1.00  0.00           C  
ATOM   2220  HD2 LYS A 144      29.977  37.622  66.285  1.00  0.00           H  
ATOM   2221  HD3 LYS A 144      28.326  37.498  65.674  1.00  0.00           H  
ATOM   2222  CE  LYS A 144      28.561  38.823  67.381  1.00  0.00           C  
ATOM   2223  HE2 LYS A 144      29.113  38.813  68.329  1.00  0.00           H  
ATOM   2224  HE3 LYS A 144      27.493  38.801  67.623  1.00  0.00           H  
ATOM   2225  NZ  LYS A 144      28.890  40.087  66.635  1.00  0.00           N  
ATOM   2226  HZ1 LYS A 144      28.526  40.911  67.116  1.00  0.00           H  
ATOM   2227  HZ2 LYS A 144      28.509  40.109  65.691  1.00  0.00           H  
ATOM   2228  HZ3 LYS A 144      29.898  40.229  66.561  1.00  0.00           H  
ATOM   2229  N   ARG A 145      27.525  34.899  70.793  1.00  0.00           N  
ATOM   2230  H   ARG A 145      26.637  35.394  70.744  1.00  0.00           H  
ATOM   2231  CA  ARG A 145      28.203  34.776  72.092  1.00  0.00           C  
ATOM   2232  HA  ARG A 145      29.215  35.187  72.027  1.00  0.00           H  
ATOM   2233  C   ARG A 145      28.360  33.303  72.438  1.00  0.00           C  
ATOM   2234  O   ARG A 145      29.459  32.876  72.780  1.00  0.00           O  
ATOM   2235  CB  ARG A 145      27.420  35.522  73.189  1.00  0.00           C  
ATOM   2236  HB2 ARG A 145      26.363  35.270  73.105  1.00  0.00           H  
ATOM   2237  HB3 ARG A 145      27.769  35.181  74.168  1.00  0.00           H  
ATOM   2238  CG  ARG A 145      27.578  37.053  73.138  1.00  0.00           C  
ATOM   2239  HG2 ARG A 145      27.432  37.413  72.118  1.00  0.00           H  
ATOM   2240  HG3 ARG A 145      28.585  37.322  73.462  1.00  0.00           H  
ATOM   2241  CD  ARG A 145      26.532  37.692  74.069  1.00  0.00           C  
ATOM   2242  HD2 ARG A 145      25.539  37.454  73.678  1.00  0.00           H  
ATOM   2243  HD3 ARG A 145      26.602  37.242  75.063  1.00  0.00           H  
ATOM   2244  NE  ARG A 145      26.655  39.167  74.158  1.00  0.00           N  
ATOM   2245  HE  ARG A 145      26.143  39.706  73.469  1.00  0.00           H  
ATOM   2246  CZ  ARG A 145      27.246  39.873  75.115  1.00  0.00           C  
ATOM   2247  NH1 ARG A 145      27.956  39.323  76.070  1.00  0.00           N  
ATOM   2248 HH11 ARG A 145      28.135  38.331  76.051  1.00  0.00           H  
ATOM   2249 HH12 ARG A 145      28.339  39.894  76.813  1.00  0.00           H  
ATOM   2250  NH2 ARG A 145      27.115  41.173  75.130  1.00  0.00           N  
ATOM   2251 HH21 ARG A 145      27.590  41.722  75.831  1.00  0.00           H  
ATOM   2252 HH22 ARG A 145      26.559  41.645  74.430  1.00  0.00           H  
ATOM   2253  N   LYS A 146      27.285  32.514  72.295  1.00  0.00           N  
ATOM   2254  H   LYS A 146      26.415  32.933  71.966  1.00  0.00           H  
ATOM   2255  CA  LYS A 146      27.331  31.075  72.598  1.00  0.00           C  
ATOM   2256  HA  LYS A 146      27.739  30.946  73.602  1.00  0.00           H  
ATOM   2257  C   LYS A 146      28.306  30.336  71.685  1.00  0.00           C  
ATOM   2258  O   LYS A 146      29.179  29.639  72.197  1.00  0.00           O  
ATOM   2259  CB  LYS A 146      25.934  30.427  72.545  1.00  0.00           C  
ATOM   2260  HB2 LYS A 146      26.042  29.360  72.751  1.00  0.00           H  
ATOM   2261  HB3 LYS A 146      25.535  30.528  71.535  1.00  0.00           H  
ATOM   2262  CG  LYS A 146      24.904  31.001  73.533  1.00  0.00           C  
ATOM   2263  HG2 LYS A 146      23.952  30.498  73.360  1.00  0.00           H  
ATOM   2264  HG3 LYS A 146      24.758  32.052  73.320  1.00  0.00           H  
ATOM   2265  CD  LYS A 146      25.275  30.838  75.018  1.00  0.00           C  
ATOM   2266  HD2 LYS A 146      25.245  29.775  75.266  1.00  0.00           H  
ATOM   2267  HD3 LYS A 146      26.285  31.202  75.212  1.00  0.00           H  
ATOM   2268  CE  LYS A 146      24.291  31.591  75.934  1.00  0.00           C  
ATOM   2269  HE2 LYS A 146      24.366  31.168  76.942  1.00  0.00           H  
ATOM   2270  HE3 LYS A 146      23.267  31.411  75.585  1.00  0.00           H  
ATOM   2271  NZ  LYS A 146      24.577  33.064  75.997  1.00  0.00           N  
ATOM   2272  HZ1 LYS A 146      24.521  33.513  75.084  1.00  0.00           H  
ATOM   2273  HZ2 LYS A 146      25.503  33.245  76.386  1.00  0.00           H  
ATOM   2274  HZ3 LYS A 146      23.913  33.535  76.612  1.00  0.00           H  
ATOM   2275  N   CYS A 147      28.218  30.496  70.366  1.00  0.00           N  
ATOM   2276  H   CYS A 147      27.493  31.087  69.973  1.00  0.00           H  
ATOM   2277  CA  CYS A 147      29.065  29.724  69.462  1.00  0.00           C  
ATOM   2278  HA  CYS A 147      29.063  28.690  69.814  1.00  0.00           H  
ATOM   2279  C   CYS A 147      30.529  30.181  69.514  1.00  0.00           C  
ATOM   2280  O   CYS A 147      31.428  29.340  69.437  1.00  0.00           O  
ATOM   2281  CB  CYS A 147      28.461  29.696  68.051  1.00  0.00           C  
ATOM   2282  HB2 CYS A 147      27.416  29.387  68.122  1.00  0.00           H  
ATOM   2283  HB3 CYS A 147      28.992  28.964  67.440  1.00  0.00           H  
ATOM   2284  SG  CYS A 147      28.541  31.314  67.241  1.00  0.00           S  
ATOM   2285  HG  CYS A 147      29.679  31.119  66.557  1.00  0.00           H  
ATOM   2286  N   GLU A 148      30.793  31.471  69.721  1.00  0.00           N  
ATOM   2287  H   GLU A 148      30.029  32.142  69.709  1.00  0.00           H  
ATOM   2288  CA  GLU A 148      32.158  31.979  69.822  1.00  0.00           C  
ATOM   2289  HA  GLU A 148      32.739  31.488  69.043  1.00  0.00           H  
ATOM   2290  C   GLU A 148      32.809  31.601  71.157  1.00  0.00           C  
ATOM   2291  O   GLU A 148      33.953  31.147  71.160  1.00  0.00           O  
ATOM   2292  CB  GLU A 148      32.175  33.489  69.548  1.00  0.00           C  
ATOM   2293  HB2 GLU A 148      31.860  34.022  70.447  1.00  0.00           H  
ATOM   2294  HB3 GLU A 148      31.472  33.717  68.746  1.00  0.00           H  
ATOM   2295  CG  GLU A 148      33.553  34.000  69.108  1.00  0.00           C  
ATOM   2296  HG2 GLU A 148      34.294  33.750  69.872  1.00  0.00           H  
ATOM   2297  HG3 GLU A 148      33.508  35.091  69.046  1.00  0.00           H  
ATOM   2298  CD  GLU A 148      33.965  33.424  67.729  1.00  0.00           C  
ATOM   2299  OE1 GLU A 148      33.520  33.967  66.687  1.00  0.00           O  
ATOM   2300  OE2 GLU A 148      34.728  32.425  67.693  1.00  0.00           O  
ATOM   2301  N   ALA A 149      32.076  31.672  72.278  1.00  0.00           N  
ATOM   2302  H   ALA A 149      31.147  32.082  72.250  1.00  0.00           H  
ATOM   2303  CA  ALA A 149      32.555  31.119  73.547  1.00  0.00           C  
ATOM   2304  HA  ALA A 149      33.515  31.573  73.792  1.00  0.00           H  
ATOM   2305  C   ALA A 149      32.762  29.599  73.426  1.00  0.00           C  
ATOM   2306  O   ALA A 149      33.737  29.045  73.937  1.00  0.00           O  
ATOM   2307  CB  ALA A 149      31.555  31.461  74.653  1.00  0.00           C  
ATOM   2308  HB1 ALA A 149      31.913  31.059  75.600  1.00  0.00           H  
ATOM   2309  HB2 ALA A 149      30.580  31.029  74.427  1.00  0.00           H  
ATOM   2310  HB3 ALA A 149      31.463  32.542  74.742  1.00  0.00           H  
ATOM   2311  N   ALA A 150      31.831  28.955  72.711  1.00  0.00           N  
ATOM   2312  H   ALA A 150      31.019  29.500  72.448  1.00  0.00           H  
ATOM   2313  CA  ALA A 150      31.820  27.572  72.253  1.00  0.00           C  
ATOM   2314  HA  ALA A 150      30.990  27.501  71.543  1.00  0.00           H  
ATOM   2315  C   ALA A 150      33.056  27.197  71.431  1.00  0.00           C  
ATOM   2316  O   ALA A 150      33.539  26.060  71.452  1.00  0.00           O  
ATOM   2317  CB  ALA A 150      31.461  26.648  73.430  1.00  0.00           C  
ATOM   2318  HB1 ALA A 150      30.518  26.978  73.877  1.00  0.00           H  
ATOM   2319  HB2 ALA A 150      31.332  25.626  73.071  1.00  0.00           H  
ATOM   2320  HB3 ALA A 150      32.248  26.670  74.187  1.00  0.00           H  
ATOM   2321  N   ASN A 151      33.739  28.201  70.824  1.00  0.00           N  
ATOM   2322  H   ASN A 151      33.371  29.136  70.956  1.00  0.00           H  
ATOM   2323  CA  ASN A 151      34.913  28.089  69.928  1.00  0.00           C  
ATOM   2324  HA  ASN A 151      35.055  29.079  69.500  1.00  0.00           H  
ATOM   2325  C   ASN A 151      34.639  27.196  68.705  1.00  0.00           C  
ATOM   2326  O   ASN A 151      35.528  26.556  68.140  1.00  0.00           O  
ATOM   2327  CB  ASN A 151      36.196  27.731  70.710  1.00  0.00           C  
ATOM   2328  HB2 ASN A 151      36.031  26.840  71.313  1.00  0.00           H  
ATOM   2329  HB3 ASN A 151      36.996  27.507  70.005  1.00  0.00           H  
ATOM   2330  CG  ASN A 151      36.682  28.855  71.608  1.00  0.00           C  
ATOM   2331  ND2 ASN A 151      37.044  29.986  71.040  1.00  0.00           N  
ATOM   2332 HD21 ASN A 151      37.012  30.108  70.040  1.00  0.00           H  
ATOM   2333 HD22 ASN A 151      37.351  30.740  71.634  1.00  0.00           H  
ATOM   2334  OD1 ASN A 151      36.771  28.726  72.822  1.00  0.00           O  
ATOM   2335  N   VAL A 152      33.374  27.188  68.273  1.00  0.00           N  
ATOM   2336  H   VAL A 152      32.717  27.785  68.767  1.00  0.00           H  
ATOM   2337  CA  VAL A 152      32.840  26.306  67.225  1.00  0.00           C  
ATOM   2338  HA  VAL A 152      33.060  25.275  67.500  1.00  0.00           H  
ATOM   2339  C   VAL A 152      33.505  26.514  65.870  1.00  0.00           C  
ATOM   2340  O   VAL A 152      33.555  25.567  65.091  1.00  0.00           O  
ATOM   2341  CB  VAL A 152      31.299  26.465  67.152  1.00  0.00           C  
ATOM   2342  HB  VAL A 152      31.033  27.476  67.464  1.00  0.00           H  
ATOM   2343  CG1 VAL A 152      30.636  25.479  68.122  1.00  0.00           C  
ATOM   2344 HG11 VAL A 152      30.826  24.454  67.797  1.00  0.00           H  
ATOM   2345 HG12 VAL A 152      31.038  25.612  69.129  1.00  0.00           H  
ATOM   2346 HG13 VAL A 152      29.558  25.649  68.147  1.00  0.00           H  
ATOM   2347  CG2 VAL A 152      30.678  26.249  65.763  1.00  0.00           C  
ATOM   2348 HG21 VAL A 152      30.944  25.261  65.380  1.00  0.00           H  
ATOM   2349 HG22 VAL A 152      29.591  26.336  65.823  1.00  0.00           H  
ATOM   2350 HG23 VAL A 152      31.034  27.011  65.067  1.00  0.00           H  
ATOM   2351  N   ALA A 153      34.038  27.702  65.561  1.00  0.00           N  
ATOM   2352  H   ALA A 153      34.017  28.454  66.239  1.00  0.00           H  
ATOM   2353  CA  ALA A 153      34.654  27.948  64.251  1.00  0.00           C  
ATOM   2354  HA  ALA A 153      33.900  27.795  63.477  1.00  0.00           H  
ATOM   2355  C   ALA A 153      35.797  26.961  63.965  1.00  0.00           C  
ATOM   2356  O   ALA A 153      35.914  26.474  62.847  1.00  0.00           O  
ATOM   2357  CB  ALA A 153      35.126  29.408  64.180  1.00  0.00           C  
ATOM   2358  HB1 ALA A 153      35.545  29.610  63.193  1.00  0.00           H  
ATOM   2359  HB2 ALA A 153      34.287  30.085  64.345  1.00  0.00           H  
ATOM   2360  HB3 ALA A 153      35.893  29.597  64.932  1.00  0.00           H  
ATOM   2361  N   GLU A 154      36.566  26.572  64.988  1.00  0.00           N  
ATOM   2362  H   GLU A 154      36.387  26.970  65.903  1.00  0.00           H  
ATOM   2363  CA  GLU A 154      37.606  25.541  64.883  1.00  0.00           C  
ATOM   2364  HA  GLU A 154      38.328  25.828  64.116  1.00  0.00           H  
ATOM   2365  C   GLU A 154      37.006  24.187  64.485  1.00  0.00           C  
ATOM   2366  O   GLU A 154      37.479  23.552  63.542  1.00  0.00           O  
ATOM   2367  CB  GLU A 154      38.332  25.438  66.236  1.00  0.00           C  
ATOM   2368  HB2 GLU A 154      38.813  26.394  66.448  1.00  0.00           H  
ATOM   2369  HB3 GLU A 154      37.597  25.237  67.015  1.00  0.00           H  
ATOM   2370  CG  GLU A 154      39.395  24.327  66.265  1.00  0.00           C  
ATOM   2371  HG2 GLU A 154      38.909  23.361  66.115  1.00  0.00           H  
ATOM   2372  HG3 GLU A 154      40.077  24.493  65.428  1.00  0.00           H  
ATOM   2373  CD  GLU A 154      40.201  24.270  67.586  1.00  0.00           C  
ATOM   2374  OE1 GLU A 154      39.663  24.588  68.676  1.00  0.00           O  
ATOM   2375  OE2 GLU A 154      41.391  23.870  67.545  1.00  0.00           O  
ATOM   2376  N   GLN A 155      35.938  23.763  65.175  1.00  0.00           N  
ATOM   2377  H   GLN A 155      35.565  24.367  65.899  1.00  0.00           H  
ATOM   2378  CA  GLN A 155      35.260  22.495  64.889  1.00  0.00           C  
ATOM   2379  HA  GLN A 155      35.977  21.675  64.950  1.00  0.00           H  
ATOM   2380  C   GLN A 155      34.686  22.514  63.478  1.00  0.00           C  
ATOM   2381  O   GLN A 155      34.831  21.564  62.711  1.00  0.00           O  
ATOM   2382  CB  GLN A 155      34.113  22.258  65.887  1.00  0.00           C  
ATOM   2383  HB2 GLN A 155      33.555  21.378  65.561  1.00  0.00           H  
ATOM   2384  HB3 GLN A 155      33.430  23.110  65.871  1.00  0.00           H  
ATOM   2385  CG  GLN A 155      34.583  22.020  67.330  1.00  0.00           C  
ATOM   2386  HG2 GLN A 155      35.251  21.157  67.355  1.00  0.00           H  
ATOM   2387  HG3 GLN A 155      35.131  22.892  67.689  1.00  0.00           H  
ATOM   2388  CD  GLN A 155      33.394  21.762  68.257  1.00  0.00           C  
ATOM   2389  NE2 GLN A 155      32.782  20.597  68.191  1.00  0.00           N  
ATOM   2390 HE21 GLN A 155      31.965  20.451  68.765  1.00  0.00           H  
ATOM   2391 HE22 GLN A 155      33.077  19.889  67.534  1.00  0.00           H  
ATOM   2392  OE1 GLN A 155      32.983  22.613  69.037  1.00  0.00           O  
ATOM   2393  N   ARG A 156      34.056  23.635  63.111  1.00  0.00           N  
ATOM   2394  H   ARG A 156      33.981  24.387  63.797  1.00  0.00           H  
ATOM   2395  CA  ARG A 156      33.417  23.796  61.809  1.00  0.00           C  
ATOM   2396  HA  ARG A 156      32.850  22.886  61.615  1.00  0.00           H  
ATOM   2397  C   ARG A 156      34.453  23.855  60.701  1.00  0.00           C  
ATOM   2398  O   ARG A 156      34.273  23.187  59.693  1.00  0.00           O  
ATOM   2399  CB  ARG A 156      32.479  25.021  61.865  1.00  0.00           C  
ATOM   2400  HB2 ARG A 156      33.054  25.935  61.706  1.00  0.00           H  
ATOM   2401  HB3 ARG A 156      32.029  25.093  62.858  1.00  0.00           H  
ATOM   2402  CG  ARG A 156      31.349  24.940  60.828  1.00  0.00           C  
ATOM   2403  HG2 ARG A 156      31.776  24.811  59.833  1.00  0.00           H  
ATOM   2404  HG3 ARG A 156      30.799  25.881  60.834  1.00  0.00           H  
ATOM   2405  CD  ARG A 156      30.365  23.792  61.100  1.00  0.00           C  
ATOM   2406  HD2 ARG A 156      29.655  23.812  60.278  1.00  0.00           H  
ATOM   2407  HD3 ARG A 156      30.857  22.822  61.074  1.00  0.00           H  
ATOM   2408  NE  ARG A 156      29.604  24.005  62.344  1.00  0.00           N  
ATOM   2409  HE  ARG A 156      28.946  24.787  62.273  1.00  0.00           H  
ATOM   2410  CZ  ARG A 156      29.598  23.368  63.500  1.00  0.00           C  
ATOM   2411  NH1 ARG A 156      28.746  23.748  64.411  1.00  0.00           N  
ATOM   2412 HH11 ARG A 156      28.717  23.300  65.312  1.00  0.00           H  
ATOM   2413 HH12 ARG A 156      28.096  24.491  64.191  1.00  0.00           H  
ATOM   2414  NH2 ARG A 156      30.408  22.374  63.785  1.00  0.00           N  
ATOM   2415 HH21 ARG A 156      31.089  22.053  63.115  1.00  0.00           H  
ATOM   2416 HH22 ARG A 156      30.326  21.876  64.672  1.00  0.00           H  
ATOM   2417  N   ARG A 157      35.590  24.519  60.904  1.00  0.00           N  
ATOM   2418  H   ARG A 157      35.685  25.051  61.766  1.00  0.00           H  
ATOM   2419  CA  ARG A 157      36.710  24.497  59.951  1.00  0.00           C  
ATOM   2420  HA  ARG A 157      36.331  24.775  58.965  1.00  0.00           H  
ATOM   2421  C   ARG A 157      37.267  23.089  59.801  1.00  0.00           C  
ATOM   2422  O   ARG A 157      37.536  22.696  58.675  1.00  0.00           O  
ATOM   2423  CB  ARG A 157      37.811  25.509  60.339  1.00  0.00           C  
ATOM   2424  HB2 ARG A 157      37.377  26.511  60.353  1.00  0.00           H  
ATOM   2425  HB3 ARG A 157      38.195  25.278  61.335  1.00  0.00           H  
ATOM   2426  CG  ARG A 157      38.965  25.458  59.315  1.00  0.00           C  
ATOM   2427  HG2 ARG A 157      39.510  24.520  59.436  1.00  0.00           H  
ATOM   2428  HG3 ARG A 157      38.543  25.472  58.308  1.00  0.00           H  
ATOM   2429  CD  ARG A 157      39.972  26.608  59.417  1.00  0.00           C  
ATOM   2430  HD2 ARG A 157      39.434  27.554  59.346  1.00  0.00           H  
ATOM   2431  HD3 ARG A 157      40.478  26.562  60.385  1.00  0.00           H  
ATOM   2432  NE  ARG A 157      40.963  26.473  58.331  1.00  0.00           N  
ATOM   2433  HE  ARG A 157      41.330  25.540  58.153  1.00  0.00           H  
ATOM   2434  CZ  ARG A 157      41.393  27.376  57.468  1.00  0.00           C  
ATOM   2435  NH1 ARG A 157      41.084  28.647  57.525  1.00  0.00           N  
ATOM   2436 HH11 ARG A 157      41.445  29.288  56.832  1.00  0.00           H  
ATOM   2437 HH12 ARG A 157      40.534  29.010  58.286  1.00  0.00           H  
ATOM   2438  NH2 ARG A 157      42.166  26.963  56.509  1.00  0.00           N  
ATOM   2439 HH21 ARG A 157      42.370  25.962  56.469  1.00  0.00           H  
ATOM   2440 HH22 ARG A 157      42.534  27.595  55.816  1.00  0.00           H  
ATOM   2441  N   ALA A 158      37.406  22.317  60.879  1.00  0.00           N  
ATOM   2442  H   ALA A 158      37.230  22.711  61.799  1.00  0.00           H  
ATOM   2443  CA  ALA A 158      37.891  20.939  60.782  1.00  0.00           C  
ATOM   2444  HA  ALA A 158      38.887  20.962  60.335  1.00  0.00           H  
ATOM   2445  C   ALA A 158      36.996  20.089  59.859  1.00  0.00           C  
ATOM   2446  O   ALA A 158      37.506  19.346  59.017  1.00  0.00           O  
ATOM   2447  CB  ALA A 158      38.019  20.337  62.189  1.00  0.00           C  
ATOM   2448  HB1 ALA A 158      38.477  19.349  62.123  1.00  0.00           H  
ATOM   2449  HB2 ALA A 158      37.039  20.238  62.654  1.00  0.00           H  
ATOM   2450  HB3 ALA A 158      38.652  20.972  62.811  1.00  0.00           H  
ATOM   2451  N   TYR A 159      35.670  20.272  59.946  1.00  0.00           N  
ATOM   2452  H   TYR A 159      35.312  20.855  60.695  1.00  0.00           H  
ATOM   2453  CA  TYR A 159      34.724  19.700  58.985  1.00  0.00           C  
ATOM   2454  HA  TYR A 159      34.915  18.628  58.902  1.00  0.00           H  
ATOM   2455  C   TYR A 159      34.912  20.287  57.577  1.00  0.00           C  
ATOM   2456  O   TYR A 159      35.099  19.531  56.626  1.00  0.00           O  
ATOM   2457  CB  TYR A 159      33.280  19.881  59.491  1.00  0.00           C  
ATOM   2458  HB2 TYR A 159      33.122  20.909  59.817  1.00  0.00           H  
ATOM   2459  HB3 TYR A 159      33.127  19.240  60.362  1.00  0.00           H  
ATOM   2460  CG  TYR A 159      32.264  19.529  58.420  1.00  0.00           C  
ATOM   2461  CD1 TYR A 159      31.636  20.543  57.663  1.00  0.00           C  
ATOM   2462  HD1 TYR A 159      31.780  21.587  57.917  1.00  0.00           H  
ATOM   2463  CD2 TYR A 159      32.067  18.177  58.084  1.00  0.00           C  
ATOM   2464  HD2 TYR A 159      32.530  17.396  58.678  1.00  0.00           H  
ATOM   2465  CE1 TYR A 159      30.848  20.197  56.546  1.00  0.00           C  
ATOM   2466  HE1 TYR A 159      30.389  20.957  55.932  1.00  0.00           H  
ATOM   2467  CE2 TYR A 159      31.290  17.836  56.961  1.00  0.00           C  
ATOM   2468  HE2 TYR A 159      31.158  16.797  56.699  1.00  0.00           H  
ATOM   2469  CZ  TYR A 159      30.677  18.846  56.193  1.00  0.00           C  
ATOM   2470  OH  TYR A 159      29.919  18.520  55.119  1.00  0.00           O  
ATOM   2471  HH  TYR A 159      29.805  17.555  55.058  1.00  0.00           H  
ATOM   2472  N   LEU A 160      34.876  21.618  57.433  1.00  0.00           N  
ATOM   2473  H   LEU A 160      34.762  22.185  58.268  1.00  0.00           H  
ATOM   2474  CA  LEU A 160      34.881  22.283  56.125  1.00  0.00           C  
ATOM   2475  HA  LEU A 160      34.061  21.884  55.531  1.00  0.00           H  
ATOM   2476  C   LEU A 160      36.175  21.995  55.351  1.00  0.00           C  
ATOM   2477  O   LEU A 160      36.122  21.663  54.176  1.00  0.00           O  
ATOM   2478  CB  LEU A 160      34.661  23.802  56.296  1.00  0.00           C  
ATOM   2479  HB2 LEU A 160      35.428  24.182  56.970  1.00  0.00           H  
ATOM   2480  HB3 LEU A 160      34.818  24.282  55.328  1.00  0.00           H  
ATOM   2481  CG  LEU A 160      33.270  24.228  56.819  1.00  0.00           C  
ATOM   2482  HG  LEU A 160      33.004  23.646  57.693  1.00  0.00           H  
ATOM   2483  CD1 LEU A 160      33.291  25.703  57.217  1.00  0.00           C  
ATOM   2484 HD11 LEU A 160      32.296  26.023  57.529  1.00  0.00           H  
ATOM   2485 HD12 LEU A 160      33.978  25.845  58.052  1.00  0.00           H  
ATOM   2486 HD13 LEU A 160      33.614  26.311  56.373  1.00  0.00           H  
ATOM   2487  CD2 LEU A 160      32.162  24.033  55.790  1.00  0.00           C  
ATOM   2488 HD21 LEU A 160      31.217  24.424  56.171  1.00  0.00           H  
ATOM   2489 HD22 LEU A 160      32.411  24.563  54.871  1.00  0.00           H  
ATOM   2490 HD23 LEU A 160      32.029  22.972  55.580  1.00  0.00           H  
ATOM   2491  N   GLU A 161      37.329  22.080  56.001  1.00  0.00           N  
ATOM   2492  H   GLU A 161      37.310  22.327  56.983  1.00  0.00           H  
ATOM   2493  CA  GLU A 161      38.629  21.818  55.391  1.00  0.00           C  
ATOM   2494  HA  GLU A 161      38.665  22.298  54.418  1.00  0.00           H  
ATOM   2495  C   GLU A 161      38.875  20.323  55.160  1.00  0.00           C  
ATOM   2496  O   GLU A 161      39.394  19.943  54.110  1.00  0.00           O  
ATOM   2497  CB  GLU A 161      39.720  22.435  56.276  1.00  0.00           C  
ATOM   2498  HB2 GLU A 161      39.725  21.922  57.238  1.00  0.00           H  
ATOM   2499  HB3 GLU A 161      39.475  23.484  56.441  1.00  0.00           H  
ATOM   2500  CG  GLU A 161      41.124  22.349  55.660  1.00  0.00           C  
ATOM   2501  HG2 GLU A 161      41.364  21.302  55.455  1.00  0.00           H  
ATOM   2502  HG3 GLU A 161      41.130  22.885  54.708  1.00  0.00           H  
ATOM   2503  CD  GLU A 161      42.188  22.952  56.604  1.00  0.00           C  
ATOM   2504  OE1 GLU A 161      42.139  24.178  56.883  1.00  0.00           O  
ATOM   2505  OE2 GLU A 161      43.086  22.203  57.066  1.00  0.00           O  
ATOM   2506  N   GLY A 162      38.519  19.471  56.126  1.00  0.00           N  
ATOM   2507  H   GLY A 162      38.060  19.831  56.953  1.00  0.00           H  
ATOM   2508  CA  GLY A 162      38.792  18.038  56.060  1.00  0.00           C  
ATOM   2509  HA2 GLY A 162      39.734  17.861  55.540  1.00  0.00           H  
ATOM   2510  HA3 GLY A 162      38.893  17.649  57.074  1.00  0.00           H  
ATOM   2511  C   GLY A 162      37.689  17.269  55.342  1.00  0.00           C  
ATOM   2512  O   GLY A 162      37.764  16.972  54.148  1.00  0.00           O  
ATOM   2513  N   THR A 163      36.648  16.936  56.100  1.00  0.00           N  
ATOM   2514  H   THR A 163      36.662  17.225  57.070  1.00  0.00           H  
ATOM   2515  CA  THR A 163      35.607  15.977  55.717  1.00  0.00           C  
ATOM   2516  HA  THR A 163      36.085  15.044  55.418  1.00  0.00           H  
ATOM   2517  C   THR A 163      34.762  16.476  54.551  1.00  0.00           C  
ATOM   2518  O   THR A 163      34.421  15.699  53.663  1.00  0.00           O  
ATOM   2519  CB  THR A 163      34.711  15.694  56.933  1.00  0.00           C  
ATOM   2520  HB  THR A 163      34.082  16.564  57.114  1.00  0.00           H  
ATOM   2521  CG2 THR A 163      33.831  14.463  56.745  1.00  0.00           C  
ATOM   2522 HG21 THR A 163      33.191  14.605  55.876  1.00  0.00           H  
ATOM   2523 HG22 THR A 163      33.191  14.327  57.618  1.00  0.00           H  
ATOM   2524 HG23 THR A 163      34.456  13.578  56.611  1.00  0.00           H  
ATOM   2525  OG1 THR A 163      35.512  15.474  58.076  1.00  0.00           O  
ATOM   2526  HG1 THR A 163      34.948  15.244  58.828  1.00  0.00           H  
ATOM   2527  N   CYS A 164      34.432  17.769  54.534  1.00  0.00           N  
ATOM   2528  H   CYS A 164      34.778  18.366  55.283  1.00  0.00           H  
ATOM   2529  CA  CYS A 164      33.609  18.372  53.492  1.00  0.00           C  
ATOM   2530  HA  CYS A 164      32.666  17.828  53.439  1.00  0.00           H  
ATOM   2531  C   CYS A 164      34.325  18.297  52.137  1.00  0.00           C  
ATOM   2532  O   CYS A 164      33.726  17.873  51.151  1.00  0.00           O  
ATOM   2533  CB  CYS A 164      33.336  19.827  53.882  1.00  0.00           C  
ATOM   2534  HB2 CYS A 164      32.983  19.858  54.912  1.00  0.00           H  
ATOM   2535  HB3 CYS A 164      34.285  20.345  53.849  1.00  0.00           H  
ATOM   2536  SG  CYS A 164      32.171  20.769  52.862  1.00  0.00           S  
ATOM   2537  N   VAL A 165      35.617  18.651  52.106  1.00  0.00           N  
ATOM   2538  H   VAL A 165      36.051  18.977  52.956  1.00  0.00           H  
ATOM   2539  CA  VAL A 165      36.441  18.548  50.895  1.00  0.00           C  
ATOM   2540  HA  VAL A 165      35.918  19.039  50.076  1.00  0.00           H  
ATOM   2541  C   VAL A 165      36.641  17.097  50.502  1.00  0.00           C  
ATOM   2542  O   VAL A 165      36.547  16.787  49.323  1.00  0.00           O  
ATOM   2543  CB  VAL A 165      37.821  19.211  51.040  1.00  0.00           C  
ATOM   2544  HB  VAL A 165      38.378  18.726  51.841  1.00  0.00           H  
ATOM   2545  CG1 VAL A 165      38.633  19.100  49.745  1.00  0.00           C  
ATOM   2546 HG11 VAL A 165      38.905  18.062  49.574  1.00  0.00           H  
ATOM   2547 HG12 VAL A 165      39.553  19.679  49.814  1.00  0.00           H  
ATOM   2548 HG13 VAL A 165      38.046  19.453  48.898  1.00  0.00           H  
ATOM   2549  CG2 VAL A 165      37.689  20.700  51.346  1.00  0.00           C  
ATOM   2550 HG21 VAL A 165      37.282  20.813  52.339  1.00  0.00           H  
ATOM   2551 HG22 VAL A 165      37.026  21.176  50.631  1.00  0.00           H  
ATOM   2552 HG23 VAL A 165      38.668  21.178  51.328  1.00  0.00           H  
ATOM   2553  N   GLU A 166      36.890  16.206  51.462  1.00  0.00           N  
ATOM   2554  H   GLU A 166      37.024  16.538  52.411  1.00  0.00           H  
ATOM   2555  CA  GLU A 166      37.107  14.786  51.193  1.00  0.00           C  
ATOM   2556  HA  GLU A 166      37.926  14.680  50.481  1.00  0.00           H  
ATOM   2557  C   GLU A 166      35.871  14.162  50.559  1.00  0.00           C  
ATOM   2558  O   GLU A 166      35.968  13.465  49.549  1.00  0.00           O  
ATOM   2559  CB  GLU A 166      37.487  14.070  52.499  1.00  0.00           C  
ATOM   2560  HB2 GLU A 166      36.711  14.248  53.243  1.00  0.00           H  
ATOM   2561  HB3 GLU A 166      38.426  14.487  52.864  1.00  0.00           H  
ATOM   2562  CG  GLU A 166      37.650  12.552  52.307  1.00  0.00           C  
ATOM   2563  HG2 GLU A 166      38.355  12.387  51.487  1.00  0.00           H  
ATOM   2564  HG3 GLU A 166      36.690  12.122  52.014  1.00  0.00           H  
ATOM   2565  CD  GLU A 166      38.142  11.812  53.573  1.00  0.00           C  
ATOM   2566  OE1 GLU A 166      37.902  12.274  54.717  1.00  0.00           O  
ATOM   2567  OE2 GLU A 166      38.757  10.726  53.421  1.00  0.00           O  
ATOM   2568  N   TRP A 167      34.705  14.444  51.130  1.00  0.00           N  
ATOM   2569  H   TRP A 167      34.691  15.004  51.972  1.00  0.00           H  
ATOM   2570  CA  TRP A 167      33.466  14.000  50.558  1.00  0.00           C  
ATOM   2571  HA  TRP A 167      33.568  12.936  50.344  1.00  0.00           H  
ATOM   2572  C   TRP A 167      33.311  14.645  49.209  1.00  0.00           C  
ATOM   2573  O   TRP A 167      33.319  13.865  48.275  1.00  0.00           O  
ATOM   2574  CB  TRP A 167      32.319  14.133  51.545  1.00  0.00           C  
ATOM   2575  HB2 TRP A 167      31.393  14.234  50.993  1.00  0.00           H  
ATOM   2576  HB3 TRP A 167      32.435  15.020  52.167  1.00  0.00           H  
ATOM   2577  CG  TRP A 167      32.241  12.886  52.367  1.00  0.00           C  
ATOM   2578  CD1 TRP A 167      32.833  12.669  53.563  1.00  0.00           C  
ATOM   2579  HD1 TRP A 167      33.430  13.398  54.098  1.00  0.00           H  
ATOM   2580  CD2 TRP A 167      31.786  11.576  51.913  1.00  0.00           C  
ATOM   2581  CE2 TRP A 167      32.075  10.614  52.923  1.00  0.00           C  
ATOM   2582  CE3 TRP A 167      31.247  11.097  50.702  1.00  0.00           C  
ATOM   2583  HE3 TRP A 167      31.054  11.796  49.904  1.00  0.00           H  
ATOM   2584  NE1 TRP A 167      32.651  11.348  53.940  1.00  0.00           N  
ATOM   2585  HE1 TRP A 167      33.055  10.944  54.783  1.00  0.00           H  
ATOM   2586  CZ2 TRP A 167      31.808   9.248  52.753  1.00  0.00           C  
ATOM   2587  HZ2 TRP A 167      32.019   8.547  53.547  1.00  0.00           H  
ATOM   2588  CZ3 TRP A 167      30.972   9.729  50.520  1.00  0.00           C  
ATOM   2589  HZ3 TRP A 167      30.546   9.387  49.588  1.00  0.00           H  
ATOM   2590  CH2 TRP A 167      31.237   8.806  51.546  1.00  0.00           C  
ATOM   2591  HH2 TRP A 167      30.996   7.760  51.402  1.00  0.00           H  
ATOM   2592  N   LEU A 168      33.347  15.977  49.075  1.00  0.00           N  
ATOM   2593  H   LEU A 168      33.408  16.562  49.901  1.00  0.00           H  
ATOM   2594  CA  LEU A 168      33.277  16.641  47.786  1.00  0.00           C  
ATOM   2595  HA  LEU A 168      32.274  16.501  47.411  1.00  0.00           H  
ATOM   2596  C   LEU A 168      34.234  16.013  46.765  1.00  0.00           C  
ATOM   2597  O   LEU A 168      33.799  15.804  45.650  1.00  0.00           O  
ATOM   2598  CB  LEU A 168      33.455  18.158  47.942  1.00  0.00           C  
ATOM   2599  HB2 LEU A 168      34.467  18.360  48.289  1.00  0.00           H  
ATOM   2600  HB3 LEU A 168      32.758  18.530  48.691  1.00  0.00           H  
ATOM   2601  CG  LEU A 168      33.222  18.914  46.620  1.00  0.00           C  
ATOM   2602  HG  LEU A 168      34.030  18.637  45.946  1.00  0.00           H  
ATOM   2603  CD1 LEU A 168      31.882  18.603  45.945  1.00  0.00           C  
ATOM   2604 HD11 LEU A 168      31.758  19.220  45.059  1.00  0.00           H  
ATOM   2605 HD12 LEU A 168      31.854  17.561  45.657  1.00  0.00           H  
ATOM   2606 HD13 LEU A 168      31.048  18.765  46.611  1.00  0.00           H  
ATOM   2607  CD2 LEU A 168      33.290  20.430  46.804  1.00  0.00           C  
ATOM   2608 HD21 LEU A 168      32.326  20.860  47.049  1.00  0.00           H  
ATOM   2609 HD22 LEU A 168      33.990  20.671  47.602  1.00  0.00           H  
ATOM   2610 HD23 LEU A 168      33.618  20.881  45.865  1.00  0.00           H  
ATOM   2611  N   HIS A 169      35.467  15.624  47.114  1.00  0.00           N  
ATOM   2612  H   HIS A 169      35.783  15.813  48.059  1.00  0.00           H  
ATOM   2613  CA  HIS A 169      36.383  14.925  46.210  1.00  0.00           C  
ATOM   2614  HA  HIS A 169      36.541  15.547  45.331  1.00  0.00           H  
ATOM   2615  C   HIS A 169      35.796  13.596  45.738  1.00  0.00           C  
ATOM   2616  O   HIS A 169      35.801  13.321  44.541  1.00  0.00           O  
ATOM   2617  CB  HIS A 169      37.739  14.604  46.863  1.00  0.00           C  
ATOM   2618  HB2 HIS A 169      38.260  13.914  46.199  1.00  0.00           H  
ATOM   2619  HB3 HIS A 169      37.572  14.068  47.792  1.00  0.00           H  
ATOM   2620  CG  HIS A 169      38.699  15.734  47.126  1.00  0.00           C  
ATOM   2621  CD2 HIS A 169      38.754  16.945  46.492  1.00  0.00           C  
ATOM   2622  HD2 HIS A 169      38.063  17.303  45.742  1.00  0.00           H  
ATOM   2623  ND1 HIS A 169      39.805  15.654  47.946  1.00  0.00           N  
ATOM   2624  HD1 HIS A 169      40.075  14.864  48.522  1.00  0.00           H  
ATOM   2625  CE1 HIS A 169      40.517  16.782  47.796  1.00  0.00           C  
ATOM   2626  HE1 HIS A 169      41.446  17.001  48.311  1.00  0.00           H  
ATOM   2627  NE2 HIS A 169      39.917  17.600  46.915  1.00  0.00           N  
ATOM   2628  N   ARG A 170      35.292  12.764  46.656  1.00  0.00           N  
ATOM   2629  H   ARG A 170      35.240  13.085  47.621  1.00  0.00           H  
ATOM   2630  CA  ARG A 170      34.589  11.530  46.294  1.00  0.00           C  
ATOM   2631  HA  ARG A 170      35.243  10.886  45.711  1.00  0.00           H  
ATOM   2632  C   ARG A 170      33.366  11.866  45.446  1.00  0.00           C  
ATOM   2633  O   ARG A 170      32.967  11.068  44.595  1.00  0.00           O  
ATOM   2634  CB  ARG A 170      34.124  10.775  47.554  1.00  0.00           C  
ATOM   2635  HB2 ARG A 170      33.460  11.414  48.136  1.00  0.00           H  
ATOM   2636  HB3 ARG A 170      33.540   9.903  47.245  1.00  0.00           H  
ATOM   2637  CG  ARG A 170      35.270  10.289  48.455  1.00  0.00           C  
ATOM   2638  HG2 ARG A 170      35.833   9.511  47.935  1.00  0.00           H  
ATOM   2639  HG3 ARG A 170      35.944  11.112  48.694  1.00  0.00           H  
ATOM   2640  CD  ARG A 170      34.698   9.719  49.759  1.00  0.00           C  
ATOM   2641  HD2 ARG A 170      34.105  10.489  50.259  1.00  0.00           H  
ATOM   2642  HD3 ARG A 170      34.041   8.884  49.505  1.00  0.00           H  
ATOM   2643  NE  ARG A 170      35.768   9.269  50.676  1.00  0.00           N  
ATOM   2644  HE  ARG A 170      36.677   9.699  50.576  1.00  0.00           H  
ATOM   2645  CZ  ARG A 170      35.654   8.348  51.622  1.00  0.00           C  
ATOM   2646  NH1 ARG A 170      34.538   7.700  51.831  1.00  0.00           N  
ATOM   2647 HH11 ARG A 170      34.486   6.988  52.544  1.00  0.00           H  
ATOM   2648 HH12 ARG A 170      33.716   7.941  51.301  1.00  0.00           H  
ATOM   2649  NH2 ARG A 170      36.673   8.054  52.382  1.00  0.00           N  
ATOM   2650 HH21 ARG A 170      36.590   7.339  53.088  1.00  0.00           H  
ATOM   2651 HH22 ARG A 170      37.534   8.578  52.314  1.00  0.00           H  
ATOM   2652  N   TYR A 171      32.770  13.016  45.754  1.00  0.00           N  
ATOM   2653  H   TYR A 171      33.301  13.587  46.392  1.00  0.00           H  
ATOM   2654  CA  TYR A 171      31.351  13.104  45.956  1.00  0.00           C  
ATOM   2655  HA  TYR A 171      31.048  12.092  46.209  1.00  0.00           H  
ATOM   2656  C   TYR A 171      30.525  13.500  44.828  1.00  0.00           C  
ATOM   2657  O   TYR A 171      29.296  13.317  45.211  1.00  0.00           O  
ATOM   2658  CB  TYR A 171      30.820  14.036  47.096  1.00  0.00           C  
ATOM   2659  HB2 TYR A 171      31.525  14.714  47.475  1.00  0.00           H  
ATOM   2660  HB3 TYR A 171      30.233  14.852  46.671  1.00  0.00           H  
ATOM   2661  CG  TYR A 171      29.892  13.481  48.165  1.00  0.00           C  
ATOM   2662  CD1 TYR A 171      29.134  12.295  48.043  1.00  0.00           C  
ATOM   2663  HD1 TYR A 171      29.290  11.620  47.216  1.00  0.00           H  
ATOM   2664  CD2 TYR A 171      29.617  14.358  49.215  1.00  0.00           C  
ATOM   2665  HD2 TYR A 171      30.176  15.268  49.279  1.00  0.00           H  
ATOM   2666  CE1 TYR A 171      28.119  12.010  48.976  1.00  0.00           C  
ATOM   2667  HE1 TYR A 171      27.517  11.124  48.877  1.00  0.00           H  
ATOM   2668  CE2 TYR A 171      28.584  14.104  50.119  1.00  0.00           C  
ATOM   2669  HE2 TYR A 171      28.348  14.845  50.852  1.00  0.00           H  
ATOM   2670  CZ  TYR A 171      27.827  12.924  50.007  1.00  0.00           C  
ATOM   2671  OH  TYR A 171      26.800  12.689  50.864  1.00  0.00           O  
ATOM   2672  HH  TYR A 171      26.642  13.431  51.461  1.00  0.00           H  
ATOM   2673  N   LEU A 172      31.147  13.882  43.548  1.00  0.00           N  
ATOM   2674  H   LEU A 172      30.360  13.984  42.926  1.00  0.00           H  
ATOM   2675  CA  LEU A 172      32.462  14.135  42.624  1.00  0.00           C  
ATOM   2676  HA  LEU A 172      31.875  14.413  41.753  1.00  0.00           H  
ATOM   2677  C   LEU A 172      33.452  13.153  41.811  1.00  0.00           C  
ATOM   2678  O   LEU A 172      33.546  13.252  40.570  1.00  0.00           O  
ATOM   2679  CB  LEU A 172      33.277  15.434  42.782  1.00  0.00           C  
ATOM   2680  HB2 LEU A 172      34.042  15.264  43.519  1.00  0.00           H  
ATOM   2681  HB3 LEU A 172      33.871  15.538  41.874  1.00  0.00           H  
ATOM   2682  CG  LEU A 172      32.577  16.793  42.928  1.00  0.00           C  
ATOM   2683  HG  LEU A 172      31.859  16.762  43.742  1.00  0.00           H  
ATOM   2684  CD1 LEU A 172      33.619  17.902  43.140  1.00  0.00           C  
ATOM   2685 HD11 LEU A 172      34.261  17.647  43.982  1.00  0.00           H  
ATOM   2686 HD12 LEU A 172      33.118  18.848  43.347  1.00  0.00           H  
ATOM   2687 HD13 LEU A 172      34.239  18.013  42.251  1.00  0.00           H  
ATOM   2688  CD2 LEU A 172      31.841  17.157  41.639  1.00  0.00           C  
ATOM   2689 HD21 LEU A 172      31.532  18.204  41.663  1.00  0.00           H  
ATOM   2690 HD22 LEU A 172      32.482  16.987  40.775  1.00  0.00           H  
ATOM   2691 HD23 LEU A 172      30.967  16.526  41.569  1.00  0.00           H  
ATOM   2692  N   GLU A 173      34.334  12.359  42.427  1.00  0.00           N  
ATOM   2693  H   GLU A 173      34.400  12.398  43.434  1.00  0.00           H  
ATOM   2694  CA  GLU A 173      35.108  11.301  41.752  1.00  0.00           C  
ATOM   2695  HA  GLU A 173      35.762  11.749  41.006  1.00  0.00           H  
ATOM   2696  C   GLU A 173      34.153  10.318  41.044  1.00  0.00           C  
ATOM   2697  O   GLU A 173      34.378   9.909  39.898  1.00  0.00           O  
ATOM   2698  CB  GLU A 173      35.953  10.562  42.806  1.00  0.00           C  
ATOM   2699  HB2 GLU A 173      35.285  10.137  43.554  1.00  0.00           H  
ATOM   2700  HB3 GLU A 173      36.612  11.272  43.302  1.00  0.00           H  
ATOM   2701  CG  GLU A 173      36.823   9.429  42.253  1.00  0.00           C  
ATOM   2702  HG2 GLU A 173      37.255   8.895  43.103  1.00  0.00           H  
ATOM   2703  HG3 GLU A 173      36.198   8.713  41.715  1.00  0.00           H  
ATOM   2704  CD  GLU A 173      37.959   9.966  41.355  1.00  0.00           C  
ATOM   2705  OE1 GLU A 173      39.031  10.341  41.891  1.00  0.00           O  
ATOM   2706  OE2 GLU A 173      37.793  10.006  40.111  1.00  0.00           O  
ATOM   2707  N   ASN A 174      33.054   9.968  41.723  1.00  0.00           N  
ATOM   2708  H   ASN A 174      32.903  10.408  42.620  1.00  0.00           H  
ATOM   2709  CA  ASN A 174      31.950   9.218  41.143  1.00  0.00           C  
ATOM   2710  HA  ASN A 174      32.377   8.509  40.432  1.00  0.00           H  
ATOM   2711  C   ASN A 174      31.005  10.122  40.333  1.00  0.00           C  
ATOM   2712  O   ASN A 174      30.888  11.325  40.583  1.00  0.00           O  
ATOM   2713  CB  ASN A 174      31.225   8.362  42.206  1.00  0.00           C  
ATOM   2714  HB2 ASN A 174      31.938   7.630  42.590  1.00  0.00           H  
ATOM   2715  HB3 ASN A 174      30.418   7.801  41.733  1.00  0.00           H  
ATOM   2716  CG  ASN A 174      30.616   9.115  43.390  1.00  0.00           C  
ATOM   2717  ND2 ASN A 174      30.645   8.496  44.548  1.00  0.00           N  
ATOM   2718 HD21 ASN A 174      30.237   8.940  45.352  1.00  0.00           H  
ATOM   2719 HD22 ASN A 174      31.016   7.564  44.623  1.00  0.00           H  
ATOM   2720  OD1 ASN A 174      30.084  10.212  43.298  1.00  0.00           O  
ATOM   2721  N   GLY A 175      30.342   9.526  39.327  1.00  0.00           N  
ATOM   2722  H   GLY A 175      30.474   8.534  39.157  1.00  0.00           H  
ATOM   2723  CA  GLY A 175      29.358  10.241  38.509  1.00  0.00           C  
ATOM   2724  HA2 GLY A 175      28.958   9.574  37.745  1.00  0.00           H  
ATOM   2725  HA3 GLY A 175      28.546  10.584  39.146  1.00  0.00           H  
ATOM   2726  C   GLY A 175      29.921  11.481  37.825  1.00  0.00           C  
ATOM   2727  O   GLY A 175      29.190  12.462  37.680  1.00  0.00           O  
ATOM   2728  N   LYS A 176      31.208  11.461  37.442  1.00  0.00           N  
ATOM   2729  H   LYS A 176      31.732  10.611  37.599  1.00  0.00           H  
ATOM   2730  CA  LYS A 176      31.916  12.633  36.907  1.00  0.00           C  
ATOM   2731  HA  LYS A 176      32.039  13.361  37.711  1.00  0.00           H  
ATOM   2732  C   LYS A 176      31.096  13.299  35.814  1.00  0.00           C  
ATOM   2733  O   LYS A 176      30.868  14.499  35.867  1.00  0.00           O  
ATOM   2734  CB  LYS A 176      33.305  12.217  36.381  1.00  0.00           C  
ATOM   2735  HB2 LYS A 176      33.847  11.694  37.171  1.00  0.00           H  
ATOM   2736  HB3 LYS A 176      33.181  11.535  35.538  1.00  0.00           H  
ATOM   2737  CG  LYS A 176      34.147  13.431  35.939  1.00  0.00           C  
ATOM   2738  HG2 LYS A 176      33.593  14.025  35.211  1.00  0.00           H  
ATOM   2739  HG3 LYS A 176      34.332  14.057  36.814  1.00  0.00           H  
ATOM   2740  CD  LYS A 176      35.503  13.052  35.318  1.00  0.00           C  
ATOM   2741  HD2 LYS A 176      36.107  13.960  35.256  1.00  0.00           H  
ATOM   2742  HD3 LYS A 176      36.021  12.341  35.966  1.00  0.00           H  
ATOM   2743  CE  LYS A 176      35.350  12.464  33.901  1.00  0.00           C  
ATOM   2744  HE2 LYS A 176      34.706  13.130  33.317  1.00  0.00           H  
ATOM   2745  HE3 LYS A 176      34.851  11.490  33.964  1.00  0.00           H  
ATOM   2746  NZ  LYS A 176      36.667  12.314  33.207  1.00  0.00           N  
ATOM   2747  HZ1 LYS A 176      36.543  12.041  32.235  1.00  0.00           H  
ATOM   2748  HZ2 LYS A 176      37.196  13.183  33.204  1.00  0.00           H  
ATOM   2749  HZ3 LYS A 176      37.246  11.601  33.644  1.00  0.00           H  
ATOM   2750  N   GLU A 177      30.609  12.518  34.856  1.00  0.00           N  
ATOM   2751  H   GLU A 177      30.800  11.519  34.912  1.00  0.00           H  
ATOM   2752  CA  GLU A 177      29.867  13.029  33.706  1.00  0.00           C  
ATOM   2753  HA  GLU A 177      30.512  13.702  33.137  1.00  0.00           H  
ATOM   2754  C   GLU A 177      28.635  13.824  34.149  1.00  0.00           C  
ATOM   2755  O   GLU A 177      28.398  14.924  33.657  1.00  0.00           O  
ATOM   2756  CB  GLU A 177      29.429  11.873  32.787  1.00  0.00           C  
ATOM   2757  HB2 GLU A 177      29.063  12.313  31.860  1.00  0.00           H  
ATOM   2758  HB3 GLU A 177      28.595  11.337  33.245  1.00  0.00           H  
ATOM   2759  CG  GLU A 177      30.536  10.861  32.440  1.00  0.00           C  
ATOM   2760  HG2 GLU A 177      30.404  10.556  31.398  1.00  0.00           H  
ATOM   2761  HG3 GLU A 177      31.516  11.340  32.511  1.00  0.00           H  
ATOM   2762  CD  GLU A 177      30.477   9.610  33.349  1.00  0.00           C  
ATOM   2763  OE1 GLU A 177      30.912   9.692  34.524  1.00  0.00           O  
ATOM   2764  OE2 GLU A 177      29.989   8.546  32.890  1.00  0.00           O  
ATOM   2765  N   MET A 178      27.876  13.294  35.111  1.00  0.00           N  
ATOM   2766  H   MET A 178      28.193  12.454  35.577  1.00  0.00           H  
ATOM   2767  CA  MET A 178      26.591  13.869  35.496  1.00  0.00           C  
ATOM   2768  HA  MET A 178      25.997  13.980  34.588  1.00  0.00           H  
ATOM   2769  C   MET A 178      26.755  15.269  36.104  1.00  0.00           C  
ATOM   2770  O   MET A 178      25.941  16.153  35.837  1.00  0.00           O  
ATOM   2771  CB  MET A 178      25.869  12.887  36.427  1.00  0.00           C  
ATOM   2772  HB2 MET A 178      26.406  12.832  37.376  1.00  0.00           H  
ATOM   2773  HB3 MET A 178      25.880  11.895  35.971  1.00  0.00           H  
ATOM   2774  CG  MET A 178      24.408  13.267  36.693  1.00  0.00           C  
ATOM   2775  HG2 MET A 178      23.992  12.513  37.359  1.00  0.00           H  
ATOM   2776  HG3 MET A 178      24.378  14.230  37.205  1.00  0.00           H  
ATOM   2777  SD  MET A 178      23.321  13.345  35.243  1.00  0.00           S  
ATOM   2778  CE  MET A 178      21.729  13.538  36.091  1.00  0.00           C  
ATOM   2779  HE1 MET A 178      20.925  13.604  35.359  1.00  0.00           H  
ATOM   2780  HE2 MET A 178      21.741  14.447  36.692  1.00  0.00           H  
ATOM   2781  HE3 MET A 178      21.551  12.680  36.740  1.00  0.00           H  
ATOM   2782  N   LEU A 179      27.839  15.489  36.860  1.00  0.00           N  
ATOM   2783  H   LEU A 179      28.458  14.707  37.046  1.00  0.00           H  
ATOM   2784  CA  LEU A 179      28.194  16.808  37.379  1.00  0.00           C  
ATOM   2785  HA  LEU A 179      27.286  17.332  37.671  1.00  0.00           H  
ATOM   2786  C   LEU A 179      28.874  17.672  36.306  1.00  0.00           C  
ATOM   2787  O   LEU A 179      28.500  18.831  36.115  1.00  0.00           O  
ATOM   2788  CB  LEU A 179      29.094  16.658  38.624  1.00  0.00           C  
ATOM   2789  HB2 LEU A 179      29.927  15.993  38.389  1.00  0.00           H  
ATOM   2790  HB3 LEU A 179      29.521  17.638  38.843  1.00  0.00           H  
ATOM   2791  CG  LEU A 179      28.418  16.170  39.922  1.00  0.00           C  
ATOM   2792  HG  LEU A 179      29.132  16.290  40.724  1.00  0.00           H  
ATOM   2793  CD1 LEU A 179      27.207  17.003  40.307  1.00  0.00           C  
ATOM   2794 HD11 LEU A 179      27.465  18.060  40.299  1.00  0.00           H  
ATOM   2795 HD12 LEU A 179      26.883  16.727  41.309  1.00  0.00           H  
ATOM   2796 HD13 LEU A 179      26.390  16.816  39.615  1.00  0.00           H  
ATOM   2797  CD2 LEU A 179      28.046  14.695  39.918  1.00  0.00           C  
ATOM   2798 HD21 LEU A 179      27.230  14.500  39.225  1.00  0.00           H  
ATOM   2799 HD22 LEU A 179      27.731  14.413  40.920  1.00  0.00           H  
ATOM   2800 HD23 LEU A 179      28.916  14.095  39.654  1.00  0.00           H  
ATOM   2801  N   GLN A 180      29.887  17.129  35.623  1.00  0.00           N  
ATOM   2802  H   GLN A 180      30.122  16.156  35.794  1.00  0.00           H  
ATOM   2803  CA  GLN A 180      30.773  17.917  34.765  1.00  0.00           C  
ATOM   2804  HA  GLN A 180      30.975  18.856  35.281  1.00  0.00           H  
ATOM   2805  C   GLN A 180      30.149  18.323  33.423  1.00  0.00           C  
ATOM   2806  O   GLN A 180      30.618  19.299  32.833  1.00  0.00           O  
ATOM   2807  CB  GLN A 180      32.125  17.204  34.549  1.00  0.00           C  
ATOM   2808  HB2 GLN A 180      32.725  17.819  33.877  1.00  0.00           H  
ATOM   2809  HB3 GLN A 180      31.949  16.252  34.044  1.00  0.00           H  
ATOM   2810  CG  GLN A 180      32.966  16.950  35.818  1.00  0.00           C  
ATOM   2811  HG2 GLN A 180      32.560  16.102  36.360  1.00  0.00           H  
ATOM   2812  HG3 GLN A 180      33.978  16.674  35.519  1.00  0.00           H  
ATOM   2813  CD  GLN A 180      33.050  18.131  36.785  1.00  0.00           C  
ATOM   2814  NE2 GLN A 180      32.879  17.889  38.072  1.00  0.00           N  
ATOM   2815 HE21 GLN A 180      32.892  18.675  38.708  1.00  0.00           H  
ATOM   2816 HE22 GLN A 180      32.748  16.943  38.405  1.00  0.00           H  
ATOM   2817  OE1 GLN A 180      33.257  19.278  36.410  1.00  0.00           O  
ATOM   2818  N   ARG A 181      29.116  17.613  32.935  1.00  0.00           N  
ATOM   2819  H   ARG A 181      28.798  16.803  33.461  1.00  0.00           H  
ATOM   2820  CA  ARG A 181      28.465  17.896  31.645  1.00  0.00           C  
ATOM   2821  HA  ARG A 181      29.176  17.648  30.853  1.00  0.00           H  
ATOM   2822  C   ARG A 181      28.114  19.384  31.538  1.00  0.00           C  
ATOM   2823  O   ARG A 181      27.415  19.932  32.386  1.00  0.00           O  
ATOM   2824  CB  ARG A 181      27.225  16.996  31.481  1.00  0.00           C  
ATOM   2825  HB2 ARG A 181      27.548  15.957  31.535  1.00  0.00           H  
ATOM   2826  HB3 ARG A 181      26.534  17.188  32.304  1.00  0.00           H  
ATOM   2827  CG  ARG A 181      26.490  17.188  30.143  1.00  0.00           C  
ATOM   2828  HG2 ARG A 181      26.053  18.185  30.100  1.00  0.00           H  
ATOM   2829  HG3 ARG A 181      27.202  17.080  29.324  1.00  0.00           H  
ATOM   2830  CD  ARG A 181      25.378  16.144  29.964  1.00  0.00           C  
ATOM   2831  HD2 ARG A 181      25.006  16.195  28.939  1.00  0.00           H  
ATOM   2832  HD3 ARG A 181      25.805  15.147  30.096  1.00  0.00           H  
ATOM   2833  NE  ARG A 181      24.280  16.334  30.943  1.00  0.00           N  
ATOM   2834  HE  ARG A 181      24.467  16.041  31.893  1.00  0.00           H  
ATOM   2835  CZ  ARG A 181      23.056  16.790  30.711  1.00  0.00           C  
ATOM   2836  NH1 ARG A 181      22.653  17.149  29.523  1.00  0.00           N  
ATOM   2837 HH11 ARG A 181      21.720  17.499  29.373  1.00  0.00           H  
ATOM   2838 HH12 ARG A 181      23.265  17.068  28.729  1.00  0.00           H  
ATOM   2839  NH2 ARG A 181      22.196  16.892  31.690  1.00  0.00           N  
ATOM   2840 HH21 ARG A 181      22.451  16.618  32.628  1.00  0.00           H  
ATOM   2841 HH22 ARG A 181      21.252  17.202  31.507  1.00  0.00           H  
ATOM   2842  N   ALA A 182      28.590  20.021  30.472  1.00  0.00           N  
ATOM   2843  H   ALA A 182      29.201  19.523  29.839  1.00  0.00           H  
ATOM   2844  CA  ALA A 182      28.220  21.382  30.117  1.00  0.00           C  
ATOM   2845  HA  ALA A 182      27.520  21.784  30.850  1.00  0.00           H  
ATOM   2846  C   ALA A 182      27.498  21.307  28.768  1.00  0.00           C  
ATOM   2847  O   ALA A 182      28.116  21.108  27.722  1.00  0.00           O  
ATOM   2848  CB  ALA A 182      29.471  22.270  30.154  1.00  0.00           C  
ATOM   2849  HB1 ALA A 182      29.962  22.170  31.123  1.00  0.00           H  
ATOM   2850  HB2 ALA A 182      29.183  23.312  30.028  1.00  0.00           H  
ATOM   2851  HB3 ALA A 182      30.171  21.982  29.368  1.00  0.00           H  
ATOM   2852  N   ASP A 183      26.171  21.378  28.817  1.00  0.00           N  
ATOM   2853  H   ASP A 183      25.733  21.588  29.709  1.00  0.00           H  
ATOM   2854  CA  ASP A 183      25.283  21.191  27.674  1.00  0.00           C  
ATOM   2855  HA  ASP A 183      25.868  20.863  26.818  1.00  0.00           H  
ATOM   2856  C   ASP A 183      24.569  22.517  27.342  1.00  0.00           C  
ATOM   2857  O   ASP A 183      23.785  23.002  28.172  1.00  0.00           O  
ATOM   2858  CB  ASP A 183      24.292  20.055  27.980  1.00  0.00           C  
ATOM   2859  HB2 ASP A 183      23.633  20.360  28.796  1.00  0.00           H  
ATOM   2860  HB3 ASP A 183      24.861  19.188  28.321  1.00  0.00           H  
ATOM   2861  CG  ASP A 183      23.450  19.614  26.760  1.00  0.00           C  
ATOM   2862  OD1 ASP A 183      23.846  19.866  25.596  1.00  0.00           O  
ATOM   2863  OD2 ASP A 183      22.419  18.931  26.969  1.00  0.00           O  
ATOM   2864  N   PRO A 184      24.848  23.134  26.173  1.00  0.00           N  
ATOM   2865  CA  PRO A 184      24.173  24.351  25.730  1.00  0.00           C  
ATOM   2866  HA  PRO A 184      24.438  25.145  26.428  1.00  0.00           H  
ATOM   2867  C   PRO A 184      22.644  24.210  25.615  1.00  0.00           C  
ATOM   2868  O   PRO A 184      22.154  23.146  25.209  1.00  0.00           O  
ATOM   2869  CB  PRO A 184      24.737  24.677  24.341  1.00  0.00           C  
ATOM   2870  HB2 PRO A 184      24.124  24.220  23.561  1.00  0.00           H  
ATOM   2871  HB3 PRO A 184      24.798  25.751  24.181  1.00  0.00           H  
ATOM   2872  CG  PRO A 184      26.106  24.015  24.340  1.00  0.00           C  
ATOM   2873  HG2 PRO A 184      26.428  23.748  23.332  1.00  0.00           H  
ATOM   2874  HG3 PRO A 184      26.818  24.690  24.802  1.00  0.00           H  
ATOM   2875  CD  PRO A 184      25.896  22.783  25.221  1.00  0.00           C  
ATOM   2876  HD2 PRO A 184      25.565  21.946  24.605  1.00  0.00           H  
ATOM   2877  HD3 PRO A 184      26.831  22.530  25.723  1.00  0.00           H  
ATOM   2878  N   PRO A 185      21.878  25.293  25.873  1.00  0.00           N  
ATOM   2879  CA  PRO A 185      20.436  25.308  25.649  1.00  0.00           C  
ATOM   2880  HA  PRO A 185      19.963  24.509  26.219  1.00  0.00           H  
ATOM   2881  C   PRO A 185      20.098  25.151  24.166  1.00  0.00           C  
ATOM   2882  O   PRO A 185      20.747  25.762  23.313  1.00  0.00           O  
ATOM   2883  CB  PRO A 185      19.927  26.674  26.132  1.00  0.00           C  
ATOM   2884  HB2 PRO A 185      19.586  26.615  27.162  1.00  0.00           H  
ATOM   2885  HB3 PRO A 185      19.112  27.050  25.512  1.00  0.00           H  
ATOM   2886  CG  PRO A 185      21.164  27.566  26.033  1.00  0.00           C  
ATOM   2887  HG2 PRO A 185      21.252  27.959  25.019  1.00  0.00           H  
ATOM   2888  HG3 PRO A 185      21.121  28.381  26.752  1.00  0.00           H  
ATOM   2889  CD  PRO A 185      22.326  26.609  26.317  1.00  0.00           C  
ATOM   2890  HD2 PRO A 185      22.534  26.583  27.388  1.00  0.00           H  
ATOM   2891  HD3 PRO A 185      23.213  26.939  25.776  1.00  0.00           H  
ATOM   2892  N   LYS A 186      19.007  24.440  23.861  1.00  0.00           N  
ATOM   2893  H   LYS A 186      18.471  24.038  24.625  1.00  0.00           H  
ATOM   2894  CA  LYS A 186      18.367  24.565  22.544  1.00  0.00           C  
ATOM   2895  HA  LYS A 186      19.155  24.703  21.801  1.00  0.00           H  
ATOM   2896  C   LYS A 186      17.526  25.834  22.591  1.00  0.00           C  
ATOM   2897  O   LYS A 186      16.676  25.987  23.464  1.00  0.00           O  
ATOM   2898  CB  LYS A 186      17.596  23.290  22.158  1.00  0.00           C  
ATOM   2899  HB2 LYS A 186      18.243  22.428  22.336  1.00  0.00           H  
ATOM   2900  HB3 LYS A 186      16.699  23.182  22.770  1.00  0.00           H  
ATOM   2901  CG  LYS A 186      17.215  23.316  20.666  1.00  0.00           C  
ATOM   2902  HG2 LYS A 186      16.414  24.039  20.509  1.00  0.00           H  
ATOM   2903  HG3 LYS A 186      18.083  23.631  20.084  1.00  0.00           H  
ATOM   2904  CD  LYS A 186      16.770  21.938  20.155  1.00  0.00           C  
ATOM   2905  HD2 LYS A 186      15.858  21.633  20.671  1.00  0.00           H  
ATOM   2906  HD3 LYS A 186      17.556  21.208  20.361  1.00  0.00           H  
ATOM   2907  CE  LYS A 186      16.519  22.003  18.639  1.00  0.00           C  
ATOM   2908  HE2 LYS A 186      17.413  22.409  18.154  1.00  0.00           H  
ATOM   2909  HE3 LYS A 186      15.695  22.697  18.447  1.00  0.00           H  
ATOM   2910  NZ  LYS A 186      16.203  20.665  18.053  1.00  0.00           N  
ATOM   2911  HZ1 LYS A 186      16.964  20.005  18.186  1.00  0.00           H  
ATOM   2912  HZ2 LYS A 186      15.365  20.260  18.459  1.00  0.00           H  
ATOM   2913  HZ3 LYS A 186      16.045  20.733  17.052  1.00  0.00           H  
ATOM   2914  N   THR A 187      17.836  26.796  21.734  1.00  0.00           N  
ATOM   2915  H   THR A 187      18.523  26.620  21.012  1.00  0.00           H  
ATOM   2916  CA  THR A 187      17.390  28.175  21.941  1.00  0.00           C  
ATOM   2917  HA  THR A 187      16.559  28.179  22.644  1.00  0.00           H  
ATOM   2918  C   THR A 187      16.844  28.785  20.655  1.00  0.00           C  
ATOM   2919  O   THR A 187      17.359  28.551  19.560  1.00  0.00           O  
ATOM   2920  CB  THR A 187      18.507  28.972  22.628  1.00  0.00           C  
ATOM   2921  HB  THR A 187      18.673  28.536  23.613  1.00  0.00           H  
ATOM   2922  CG2 THR A 187      19.844  28.946  21.890  1.00  0.00           C  
ATOM   2923 HG21 THR A 187      20.216  27.927  21.802  1.00  0.00           H  
ATOM   2924 HG22 THR A 187      20.572  29.522  22.461  1.00  0.00           H  
ATOM   2925 HG23 THR A 187      19.730  29.370  20.894  1.00  0.00           H  
ATOM   2926  OG1 THR A 187      18.121  30.306  22.813  1.00  0.00           O  
ATOM   2927  HG1 THR A 187      17.357  30.324  23.424  1.00  0.00           H  
ATOM   2928  N   HIS A 188      15.738  29.514  20.800  1.00  0.00           N  
ATOM   2929  H   HIS A 188      15.374  29.664  21.734  1.00  0.00           H  
ATOM   2930  CA  HIS A 188      15.014  30.162  19.714  1.00  0.00           C  
ATOM   2931  HA  HIS A 188      15.727  30.470  18.946  1.00  0.00           H  
ATOM   2932  C   HIS A 188      14.316  31.421  20.236  1.00  0.00           C  
ATOM   2933  O   HIS A 188      14.105  31.584  21.440  1.00  0.00           O  
ATOM   2934  CB  HIS A 188      14.020  29.166  19.089  1.00  0.00           C  
ATOM   2935  HB2 HIS A 188      14.576  28.306  18.712  1.00  0.00           H  
ATOM   2936  HB3 HIS A 188      13.538  29.636  18.230  1.00  0.00           H  
ATOM   2937  CG  HIS A 188      12.950  28.674  20.034  1.00  0.00           C  
ATOM   2938  CD2 HIS A 188      11.753  29.288  20.293  1.00  0.00           C  
ATOM   2939  HD2 HIS A 188      11.412  30.216  19.856  1.00  0.00           H  
ATOM   2940  ND1 HIS A 188      12.981  27.515  20.783  1.00  0.00           N  
ATOM   2941  HD1 HIS A 188      13.711  26.809  20.779  1.00  0.00           H  
ATOM   2942  CE1 HIS A 188      11.831  27.440  21.478  1.00  0.00           C  
ATOM   2943  HE1 HIS A 188      11.561  26.631  22.147  1.00  0.00           H  
ATOM   2944  NE2 HIS A 188      11.048  28.499  21.208  1.00  0.00           N  
ATOM   2945  N   VAL A 189      13.961  32.322  19.323  1.00  0.00           N  
ATOM   2946  H   VAL A 189      14.120  32.111  18.343  1.00  0.00           H  
ATOM   2947  CA  VAL A 189      13.227  33.554  19.641  1.00  0.00           C  
ATOM   2948  HA  VAL A 189      13.177  33.674  20.720  1.00  0.00           H  
ATOM   2949  C   VAL A 189      11.804  33.418  19.106  1.00  0.00           C  
ATOM   2950  O   VAL A 189      11.602  32.855  18.029  1.00  0.00           O  
ATOM   2951  CB  VAL A 189      13.943  34.795  19.067  1.00  0.00           C  
ATOM   2952  HB  VAL A 189      13.944  34.732  17.979  1.00  0.00           H  
ATOM   2953  CG1 VAL A 189      13.262  36.106  19.479  1.00  0.00           C  
ATOM   2954 HG11 VAL A 189      13.238  36.195  20.565  1.00  0.00           H  
ATOM   2955 HG12 VAL A 189      13.817  36.950  19.070  1.00  0.00           H  
ATOM   2956 HG13 VAL A 189      12.246  36.152  19.087  1.00  0.00           H  
ATOM   2957  CG2 VAL A 189      15.402  34.881  19.547  1.00  0.00           C  
ATOM   2958 HG21 VAL A 189      15.969  34.016  19.200  1.00  0.00           H  
ATOM   2959 HG22 VAL A 189      15.439  34.916  20.636  1.00  0.00           H  
ATOM   2960 HG23 VAL A 189      15.879  35.777  19.146  1.00  0.00           H  
ATOM   2961  N   THR A 190      10.813  33.925  19.831  1.00  0.00           N  
ATOM   2962  H   THR A 190      11.030  34.342  20.731  1.00  0.00           H  
ATOM   2963  CA  THR A 190       9.430  34.017  19.355  1.00  0.00           C  
ATOM   2964  HA  THR A 190       9.435  33.833  18.282  1.00  0.00           H  
ATOM   2965  C   THR A 190       8.897  35.443  19.505  1.00  0.00           C  
ATOM   2966  O   THR A 190       9.282  36.193  20.405  1.00  0.00           O  
ATOM   2967  CB  THR A 190       8.539  32.902  19.931  1.00  0.00           C  
ATOM   2968  HB  THR A 190       8.957  31.946  19.611  1.00  0.00           H  
ATOM   2969  CG2 THR A 190       8.444  32.878  21.455  1.00  0.00           C  
ATOM   2970 HG21 THR A 190       8.071  33.832  21.805  1.00  0.00           H  
ATOM   2971 HG22 THR A 190       9.428  32.711  21.889  1.00  0.00           H  
ATOM   2972 HG23 THR A 190       7.771  32.081  21.775  1.00  0.00           H  
ATOM   2973  OG1 THR A 190       7.244  33.007  19.381  1.00  0.00           O  
ATOM   2974  HG1 THR A 190       6.778  32.172  19.531  1.00  0.00           H  
ATOM   2975  N   HIS A 191       8.096  35.856  18.529  1.00  0.00           N  
ATOM   2976  H   HIS A 191       7.720  35.154  17.912  1.00  0.00           H  
ATOM   2977  CA  HIS A 191       7.625  37.222  18.343  1.00  0.00           C  
ATOM   2978  HA  HIS A 191       8.141  37.899  19.024  1.00  0.00           H  
ATOM   2979  C   HIS A 191       6.134  37.285  18.648  1.00  0.00           C  
ATOM   2980  O   HIS A 191       5.360  36.420  18.215  1.00  0.00           O  
ATOM   2981  CB  HIS A 191       7.946  37.651  16.914  1.00  0.00           C  
ATOM   2982  HB2 HIS A 191       9.022  37.568  16.765  1.00  0.00           H  
ATOM   2983  HB3 HIS A 191       7.448  36.964  16.231  1.00  0.00           H  
ATOM   2984  CG  HIS A 191       7.526  39.049  16.548  1.00  0.00           C  
ATOM   2985  CD2 HIS A 191       8.381  40.069  16.259  1.00  0.00           C  
ATOM   2986  HD2 HIS A 191       9.459  40.024  16.294  1.00  0.00           H  
ATOM   2987  ND1 HIS A 191       6.221  39.469  16.292  1.00  0.00           N  
ATOM   2988  CE1 HIS A 191       6.324  40.722  15.827  1.00  0.00           C  
ATOM   2989  HE1 HIS A 191       5.491  41.336  15.509  1.00  0.00           H  
ATOM   2990  NE2 HIS A 191       7.606  41.105  15.796  1.00  0.00           N  
ATOM   2991  HE2 HIS A 191       7.931  42.010  15.449  1.00  0.00           H  
ATOM   2992  N   HIS A 192       5.741  38.314  19.392  1.00  0.00           N  
ATOM   2993  H   HIS A 192       6.454  38.907  19.790  1.00  0.00           H  
ATOM   2994  CA  HIS A 192       4.362  38.546  19.793  1.00  0.00           C  
ATOM   2995  HA  HIS A 192       3.714  37.825  19.300  1.00  0.00           H  
ATOM   2996  C   HIS A 192       3.956  39.961  19.361  1.00  0.00           C  
ATOM   2997  O   HIS A 192       4.336  40.932  20.029  1.00  0.00           O  
ATOM   2998  CB  HIS A 192       4.212  38.286  21.297  1.00  0.00           C  
ATOM   2999  HB2 HIS A 192       3.153  38.267  21.553  1.00  0.00           H  
ATOM   3000  HB3 HIS A 192       4.679  39.095  21.853  1.00  0.00           H  
ATOM   3001  CG  HIS A 192       4.847  36.986  21.723  1.00  0.00           C  
ATOM   3002  CD2 HIS A 192       6.019  36.864  22.418  1.00  0.00           C  
ATOM   3003  HD2 HIS A 192       6.619  37.678  22.798  1.00  0.00           H  
ATOM   3004  ND1 HIS A 192       4.481  35.721  21.317  1.00  0.00           N  
ATOM   3005  HD1 HIS A 192       3.679  35.474  20.750  1.00  0.00           H  
ATOM   3006  CE1 HIS A 192       5.418  34.864  21.750  1.00  0.00           C  
ATOM   3007  HE1 HIS A 192       5.418  33.797  21.556  1.00  0.00           H  
ATOM   3008  NE2 HIS A 192       6.354  35.512  22.464  1.00  0.00           N  
ATOM   3009  N   PRO A 193       3.230  40.109  18.236  1.00  0.00           N  
ATOM   3010  CA  PRO A 193       2.843  41.415  17.721  1.00  0.00           C  
ATOM   3011  HA  PRO A 193       3.731  42.045  17.655  1.00  0.00           H  
ATOM   3012  C   PRO A 193       1.785  42.105  18.591  1.00  0.00           C  
ATOM   3013  O   PRO A 193       0.818  41.484  19.042  1.00  0.00           O  
ATOM   3014  CB  PRO A 193       2.286  41.182  16.306  1.00  0.00           C  
ATOM   3015  HB2 PRO A 193       1.195  41.224  16.313  1.00  0.00           H  
ATOM   3016  HB3 PRO A 193       2.677  41.916  15.600  1.00  0.00           H  
ATOM   3017  CG  PRO A 193       2.715  39.767  15.930  1.00  0.00           C  
ATOM   3018  HG2 PRO A 193       1.965  39.269  15.315  1.00  0.00           H  
ATOM   3019  HG3 PRO A 193       3.666  39.796  15.403  1.00  0.00           H  
ATOM   3020  CD  PRO A 193       2.882  39.068  17.277  1.00  0.00           C  
ATOM   3021  HD2 PRO A 193       1.940  38.605  17.575  1.00  0.00           H  
ATOM   3022  HD3 PRO A 193       3.663  38.313  17.195  1.00  0.00           H  
ATOM   3023  N   VAL A 194       1.907  43.421  18.718  1.00  0.00           N  
ATOM   3024  H   VAL A 194       2.750  43.857  18.360  1.00  0.00           H  
ATOM   3025  CA  VAL A 194       0.816  44.356  19.000  1.00  0.00           C  
ATOM   3026  HA  VAL A 194      -0.091  43.792  19.222  1.00  0.00           H  
ATOM   3027  C   VAL A 194       0.606  45.144  17.707  1.00  0.00           C  
ATOM   3028  O   VAL A 194       1.568  45.604  17.094  1.00  0.00           O  
ATOM   3029  CB  VAL A 194       1.103  45.281  20.202  1.00  0.00           C  
ATOM   3030  HB  VAL A 194       1.908  45.966  19.949  1.00  0.00           H  
ATOM   3031  CG1 VAL A 194      -0.135  46.119  20.546  1.00  0.00           C  
ATOM   3032 HG11 VAL A 194      -0.980  45.470  20.779  1.00  0.00           H  
ATOM   3033 HG12 VAL A 194      -0.399  46.773  19.715  1.00  0.00           H  
ATOM   3034 HG13 VAL A 194       0.073  46.748  21.413  1.00  0.00           H  
ATOM   3035  CG2 VAL A 194       1.511  44.503  21.461  1.00  0.00           C  
ATOM   3036 HG21 VAL A 194       2.456  43.987  21.290  1.00  0.00           H  
ATOM   3037 HG22 VAL A 194       0.743  43.773  21.719  1.00  0.00           H  
ATOM   3038 HG23 VAL A 194       1.649  45.191  22.295  1.00  0.00           H  
ATOM   3039  N   PHE A 195      -0.645  45.254  17.253  1.00  0.00           N  
ATOM   3040  H   PHE A 195      -1.395  44.861  17.804  1.00  0.00           H  
ATOM   3041  CA  PHE A 195      -0.943  45.601  15.857  1.00  0.00           C  
ATOM   3042  HA  PHE A 195      -0.564  44.795  15.225  1.00  0.00           H  
ATOM   3043  C   PHE A 195      -0.251  46.893  15.377  1.00  0.00           C  
ATOM   3044  O   PHE A 195       0.583  46.841  14.468  1.00  0.00           O  
ATOM   3045  CB  PHE A 195      -2.468  45.654  15.651  1.00  0.00           C  
ATOM   3046  HB2 PHE A 195      -2.669  45.962  14.624  1.00  0.00           H  
ATOM   3047  HB3 PHE A 195      -2.898  46.412  16.307  1.00  0.00           H  
ATOM   3048  CG  PHE A 195      -3.170  44.329  15.895  1.00  0.00           C  
ATOM   3049  CD1 PHE A 195      -3.796  44.067  17.130  1.00  0.00           C  
ATOM   3050  HD1 PHE A 195      -3.796  44.814  17.913  1.00  0.00           H  
ATOM   3051  CD2 PHE A 195      -3.186  43.349  14.884  1.00  0.00           C  
ATOM   3052  HD2 PHE A 195      -2.709  43.544  13.933  1.00  0.00           H  
ATOM   3053  CE1 PHE A 195      -4.433  42.832  17.350  1.00  0.00           C  
ATOM   3054  HE1 PHE A 195      -4.915  42.632  18.299  1.00  0.00           H  
ATOM   3055  CE2 PHE A 195      -3.824  42.115  15.105  1.00  0.00           C  
ATOM   3056  HE2 PHE A 195      -3.836  41.365  14.325  1.00  0.00           H  
ATOM   3057  CZ  PHE A 195      -4.448  41.857  16.338  1.00  0.00           C  
ATOM   3058  HZ  PHE A 195      -4.943  40.909  16.506  1.00  0.00           H  
ATOM   3059  N   ASP A 196      -0.574  48.044  15.980  1.00  0.00           N  
ATOM   3060  H   ASP A 196      -1.272  48.040  16.712  1.00  0.00           H  
ATOM   3061  CA  ASP A 196      -0.026  49.325  15.517  1.00  0.00           C  
ATOM   3062  HA  ASP A 196       0.025  49.287  14.427  1.00  0.00           H  
ATOM   3063  C   ASP A 196       1.410  49.581  16.005  1.00  0.00           C  
ATOM   3064  O   ASP A 196       2.311  49.789  15.186  1.00  0.00           O  
ATOM   3065  CB  ASP A 196      -0.968  50.497  15.841  1.00  0.00           C  
ATOM   3066  HB2 ASP A 196      -0.573  51.401  15.374  1.00  0.00           H  
ATOM   3067  HB3 ASP A 196      -0.972  50.660  16.920  1.00  0.00           H  
ATOM   3068  CG  ASP A 196      -2.413  50.262  15.357  1.00  0.00           C  
ATOM   3069  OD1 ASP A 196      -2.662  50.350  14.129  1.00  0.00           O  
ATOM   3070  OD2 ASP A 196      -3.308  50.011  16.202  1.00  0.00           O  
ATOM   3071  N   TYR A 197       1.625  49.584  17.329  1.00  0.00           N  
ATOM   3072  H   TYR A 197       0.850  49.364  17.940  1.00  0.00           H  
ATOM   3073  CA  TYR A 197       2.853  50.131  17.926  1.00  0.00           C  
ATOM   3074  HA  TYR A 197       3.253  50.887  17.248  1.00  0.00           H  
ATOM   3075  C   TYR A 197       3.991  49.118  18.131  1.00  0.00           C  
ATOM   3076  O   TYR A 197       5.123  49.377  17.722  1.00  0.00           O  
ATOM   3077  CB  TYR A 197       2.523  50.867  19.236  1.00  0.00           C  
ATOM   3078  HB2 TYR A 197       1.915  50.228  19.879  1.00  0.00           H  
ATOM   3079  HB3 TYR A 197       3.456  51.061  19.769  1.00  0.00           H  
ATOM   3080  CG  TYR A 197       1.825  52.202  19.037  1.00  0.00           C  
ATOM   3081  CD1 TYR A 197       0.419  52.285  19.048  1.00  0.00           C  
ATOM   3082  HD1 TYR A 197      -0.179  51.395  19.201  1.00  0.00           H  
ATOM   3083  CD2 TYR A 197       2.596  53.365  18.842  1.00  0.00           C  
ATOM   3084  HD2 TYR A 197       3.677  53.304  18.835  1.00  0.00           H  
ATOM   3085  CE1 TYR A 197      -0.215  53.529  18.867  1.00  0.00           C  
ATOM   3086  HE1 TYR A 197      -1.293  53.599  18.873  1.00  0.00           H  
ATOM   3087  CE2 TYR A 197       1.965  54.611  18.659  1.00  0.00           C  
ATOM   3088  HE2 TYR A 197       2.561  55.501  18.511  1.00  0.00           H  
ATOM   3089  CZ  TYR A 197       0.555  54.696  18.674  1.00  0.00           C  
ATOM   3090  OH  TYR A 197      -0.065  55.896  18.502  1.00  0.00           O  
ATOM   3091  HH  TYR A 197       0.566  56.616  18.367  1.00  0.00           H  
ATOM   3092  N   GLU A 198       3.744  47.983  18.782  1.00  0.00           N  
ATOM   3093  H   GLU A 198       2.785  47.718  18.949  1.00  0.00           H  
ATOM   3094  CA  GLU A 198       4.794  47.252  19.515  1.00  0.00           C  
ATOM   3095  HA  GLU A 198       5.762  47.710  19.321  1.00  0.00           H  
ATOM   3096  C   GLU A 198       4.916  45.775  19.101  1.00  0.00           C  
ATOM   3097  O   GLU A 198       4.005  45.184  18.535  1.00  0.00           O  
ATOM   3098  CB  GLU A 198       4.505  47.427  21.023  1.00  0.00           C  
ATOM   3099  HB2 GLU A 198       3.660  46.798  21.305  1.00  0.00           H  
ATOM   3100  HB3 GLU A 198       4.219  48.465  21.199  1.00  0.00           H  
ATOM   3101  CG  GLU A 198       5.682  47.126  21.961  1.00  0.00           C  
ATOM   3102  HG2 GLU A 198       6.537  47.734  21.659  1.00  0.00           H  
ATOM   3103  HG3 GLU A 198       5.965  46.075  21.882  1.00  0.00           H  
ATOM   3104  CD  GLU A 198       5.304  47.448  23.425  1.00  0.00           C  
ATOM   3105  OE1 GLU A 198       4.662  46.603  24.095  1.00  0.00           O  
ATOM   3106  OE2 GLU A 198       5.643  48.555  23.912  1.00  0.00           O  
ATOM   3107  N   ALA A 199       6.039  45.147  19.417  1.00  0.00           N  
ATOM   3108  H   ALA A 199       6.794  45.684  19.829  1.00  0.00           H  
ATOM   3109  CA  ALA A 199       6.211  43.707  19.405  1.00  0.00           C  
ATOM   3110  HA  ALA A 199       5.235  43.228  19.473  1.00  0.00           H  
ATOM   3111  C   ALA A 199       7.032  43.279  20.622  1.00  0.00           C  
ATOM   3112  O   ALA A 199       7.968  43.969  21.035  1.00  0.00           O  
ATOM   3113  CB  ALA A 199       6.873  43.267  18.100  1.00  0.00           C  
ATOM   3114  HB1 ALA A 199       7.841  43.756  17.983  1.00  0.00           H  
ATOM   3115  HB2 ALA A 199       6.231  43.516  17.254  1.00  0.00           H  
ATOM   3116  HB3 ALA A 199       7.020  42.189  18.137  1.00  0.00           H  
ATOM   3117  N   THR A 200       6.709  42.123  21.189  1.00  0.00           N  
ATOM   3118  H   THR A 200       5.904  41.619  20.838  1.00  0.00           H  
ATOM   3119  CA  THR A 200       7.520  41.510  22.243  1.00  0.00           C  
ATOM   3120  HA  THR A 200       8.201  42.251  22.651  1.00  0.00           H  
ATOM   3121  C   THR A 200       8.348  40.393  21.628  1.00  0.00           C  
ATOM   3122  O   THR A 200       7.778  39.441  21.094  1.00  0.00           O  
ATOM   3123  CB  THR A 200       6.673  40.989  23.416  1.00  0.00           C  
ATOM   3124  HB  THR A 200       6.084  40.137  23.083  1.00  0.00           H  
ATOM   3125  CG2 THR A 200       7.552  40.547  24.587  1.00  0.00           C  
ATOM   3126 HG21 THR A 200       8.143  39.679  24.292  1.00  0.00           H  
ATOM   3127 HG22 THR A 200       6.924  40.261  25.432  1.00  0.00           H  
ATOM   3128 HG23 THR A 200       8.223  41.353  24.890  1.00  0.00           H  
ATOM   3129  OG1 THR A 200       5.785  41.977  23.898  1.00  0.00           O  
ATOM   3130  HG1 THR A 200       6.273  42.587  24.461  1.00  0.00           H  
ATOM   3131  N   LEU A 201       9.679  40.481  21.701  1.00  0.00           N  
ATOM   3132  H   LEU A 201      10.093  41.288  22.158  1.00  0.00           H  
ATOM   3133  CA  LEU A 201      10.555  39.372  21.316  1.00  0.00           C  
ATOM   3134  HA  LEU A 201      10.008  38.678  20.676  1.00  0.00           H  
ATOM   3135  C   LEU A 201      10.955  38.618  22.570  1.00  0.00           C  
ATOM   3136  O   LEU A 201      11.671  39.141  23.420  1.00  0.00           O  
ATOM   3137  CB  LEU A 201      11.808  39.797  20.528  1.00  0.00           C  
ATOM   3138  HB2 LEU A 201      12.375  40.530  21.099  1.00  0.00           H  
ATOM   3139  HB3 LEU A 201      12.430  38.907  20.443  1.00  0.00           H  
ATOM   3140  CG  LEU A 201      11.572  40.321  19.102  1.00  0.00           C  
ATOM   3141  HG  LEU A 201      10.859  39.681  18.582  1.00  0.00           H  
ATOM   3142  CD1 LEU A 201      11.039  41.749  19.129  1.00  0.00           C  
ATOM   3143 HD11 LEU A 201      11.203  42.217  18.168  1.00  0.00           H  
ATOM   3144 HD12 LEU A 201      11.563  42.330  19.888  1.00  0.00           H  
ATOM   3145 HD13 LEU A 201       9.970  41.745  19.338  1.00  0.00           H  
ATOM   3146  CD2 LEU A 201      12.888  40.298  18.318  1.00  0.00           C  
ATOM   3147 HD21 LEU A 201      13.260  39.277  18.248  1.00  0.00           H  
ATOM   3148 HD22 LEU A 201      13.635  40.921  18.813  1.00  0.00           H  
ATOM   3149 HD23 LEU A 201      12.726  40.666  17.304  1.00  0.00           H  
ATOM   3150  N   ARG A 202      10.510  37.373  22.685  1.00  0.00           N  
ATOM   3151  H   ARG A 202       9.929  37.004  21.934  1.00  0.00           H  
ATOM   3152  CA  ARG A 202      10.884  36.467  23.766  1.00  0.00           C  
ATOM   3153  HA  ARG A 202      11.252  37.046  24.610  1.00  0.00           H  
ATOM   3154  C   ARG A 202      12.005  35.548  23.305  1.00  0.00           C  
ATOM   3155  O   ARG A 202      11.832  34.782  22.363  1.00  0.00           O  
ATOM   3156  CB  ARG A 202       9.647  35.689  24.224  1.00  0.00           C  
ATOM   3157  HB2 ARG A 202       9.274  35.084  23.397  1.00  0.00           H  
ATOM   3158  HB3 ARG A 202       8.866  36.403  24.498  1.00  0.00           H  
ATOM   3159  CG  ARG A 202       9.933  34.785  25.433  1.00  0.00           C  
ATOM   3160  HG2 ARG A 202      10.197  35.403  26.293  1.00  0.00           H  
ATOM   3161  HG3 ARG A 202      10.750  34.093  25.226  1.00  0.00           H  
ATOM   3162  CD  ARG A 202       8.670  33.974  25.712  1.00  0.00           C  
ATOM   3163  HD2 ARG A 202       7.784  34.568  25.473  1.00  0.00           H  
ATOM   3164  HD3 ARG A 202       8.665  33.110  25.049  1.00  0.00           H  
ATOM   3165  NE  ARG A 202       8.559  33.529  27.104  1.00  0.00           N  
ATOM   3166  HE  ARG A 202       8.622  32.538  27.279  1.00  0.00           H  
ATOM   3167  CZ  ARG A 202       8.114  34.281  28.090  1.00  0.00           C  
ATOM   3168  NH1 ARG A 202       7.962  35.583  28.000  1.00  0.00           N  
ATOM   3169 HH11 ARG A 202       8.053  36.054  27.114  1.00  0.00           H  
ATOM   3170 HH12 ARG A 202       7.749  36.124  28.827  1.00  0.00           H  
ATOM   3171  NH2 ARG A 202       7.735  33.743  29.200  1.00  0.00           N  
ATOM   3172 HH21 ARG A 202       7.617  34.304  30.017  1.00  0.00           H  
ATOM   3173 HH22 ARG A 202       7.586  32.735  29.277  1.00  0.00           H  
ATOM   3174  N   CYS A 203      13.141  35.610  23.989  1.00  0.00           N  
ATOM   3175  H   CYS A 203      13.194  36.265  24.763  1.00  0.00           H  
ATOM   3176  CA  CYS A 203      14.290  34.729  23.793  1.00  0.00           C  
ATOM   3177  HA  CYS A 203      14.276  34.313  22.783  1.00  0.00           H  
ATOM   3178  C   CYS A 203      14.206  33.578  24.807  1.00  0.00           C  
ATOM   3179  O   CYS A 203      14.170  33.820  26.017  1.00  0.00           O  
ATOM   3180  CB  CYS A 203      15.571  35.569  23.945  1.00  0.00           C  
ATOM   3181  HB2 CYS A 203      15.466  36.468  23.343  1.00  0.00           H  
ATOM   3182  HB3 CYS A 203      15.675  35.877  24.987  1.00  0.00           H  
ATOM   3183  SG  CYS A 203      17.116  34.787  23.418  1.00  0.00           S  
ATOM   3184  N   TRP A 204      14.135  32.339  24.317  1.00  0.00           N  
ATOM   3185  H   TRP A 204      14.160  32.213  23.309  1.00  0.00           H  
ATOM   3186  CA  TRP A 204      14.004  31.121  25.118  1.00  0.00           C  
ATOM   3187  HA  TRP A 204      13.595  31.352  26.103  1.00  0.00           H  
ATOM   3188  C   TRP A 204      15.343  30.427  25.304  1.00  0.00           C  
ATOM   3189  O   TRP A 204      15.980  30.073  24.314  1.00  0.00           O  
ATOM   3190  CB  TRP A 204      13.066  30.139  24.397  1.00  0.00           C  
ATOM   3191  HB2 TRP A 204      13.209  30.192  23.318  1.00  0.00           H  
ATOM   3192  HB3 TRP A 204      13.332  29.122  24.688  1.00  0.00           H  
ATOM   3193  CG  TRP A 204      11.627  30.304  24.726  1.00  0.00           C  
ATOM   3194  CD1 TRP A 204      10.635  30.638  23.872  1.00  0.00           C  
ATOM   3195  HD1 TRP A 204      10.767  30.828  22.813  1.00  0.00           H  
ATOM   3196  CD2 TRP A 204      11.002  30.087  26.019  1.00  0.00           C  
ATOM   3197  CE2 TRP A 204       9.606  30.326  25.881  1.00  0.00           C  
ATOM   3198  CE3 TRP A 204      11.481  29.692  27.288  1.00  0.00           C  
ATOM   3199  HE3 TRP A 204      12.532  29.482  27.421  1.00  0.00           H  
ATOM   3200  NE1 TRP A 204       9.431  30.639  24.550  1.00  0.00           N  
ATOM   3201  HE1 TRP A 204       8.534  30.800  24.105  1.00  0.00           H  
ATOM   3202  CZ2 TRP A 204       8.727  30.197  26.956  1.00  0.00           C  
ATOM   3203  HZ2 TRP A 204       7.673  30.353  26.799  1.00  0.00           H  
ATOM   3204  CZ3 TRP A 204      10.600  29.550  28.374  1.00  0.00           C  
ATOM   3205  HZ3 TRP A 204      10.976  29.229  29.337  1.00  0.00           H  
ATOM   3206  CH2 TRP A 204       9.229  29.798  28.207  1.00  0.00           C  
ATOM   3207  HH2 TRP A 204       8.561  29.651  29.041  1.00  0.00           H  
ATOM   3208  N   ALA A 205      15.726  30.121  26.541  1.00  0.00           N  
ATOM   3209  H   ALA A 205      15.154  30.416  27.328  1.00  0.00           H  
ATOM   3210  CA  ALA A 205      16.820  29.205  26.829  1.00  0.00           C  
ATOM   3211  HA  ALA A 205      17.337  28.916  25.912  1.00  0.00           H  
ATOM   3212  C   ALA A 205      16.231  27.954  27.472  1.00  0.00           C  
ATOM   3213  O   ALA A 205      15.791  27.993  28.618  1.00  0.00           O  
ATOM   3214  CB  ALA A 205      17.828  29.913  27.733  1.00  0.00           C  
ATOM   3215  HB1 ALA A 205      18.186  30.817  27.241  1.00  0.00           H  
ATOM   3216  HB2 ALA A 205      17.351  30.177  28.677  1.00  0.00           H  
ATOM   3217  HB3 ALA A 205      18.669  29.250  27.933  1.00  0.00           H  
ATOM   3218  N   LEU A 206      16.183  26.843  26.740  1.00  0.00           N  
ATOM   3219  H   LEU A 206      16.539  26.850  25.792  1.00  0.00           H  
ATOM   3220  CA  LEU A 206      15.554  25.612  27.216  1.00  0.00           C  
ATOM   3221  HA  LEU A 206      15.178  25.761  28.227  1.00  0.00           H  
ATOM   3222  C   LEU A 206      16.566  24.467  27.285  1.00  0.00           C  
ATOM   3223  O   LEU A 206      17.389  24.297  26.383  1.00  0.00           O  
ATOM   3224  CB  LEU A 206      14.357  25.246  26.311  1.00  0.00           C  
ATOM   3225  HB2 LEU A 206      14.720  25.147  25.286  1.00  0.00           H  
ATOM   3226  HB3 LEU A 206      13.966  24.273  26.614  1.00  0.00           H  
ATOM   3227  CG  LEU A 206      13.196  26.259  26.325  1.00  0.00           C  
ATOM   3228  HG  LEU A 206      13.570  27.242  26.046  1.00  0.00           H  
ATOM   3229  CD1 LEU A 206      12.123  25.847  25.316  1.00  0.00           C  
ATOM   3230 HD11 LEU A 206      12.583  25.614  24.356  1.00  0.00           H  
ATOM   3231 HD12 LEU A 206      11.579  24.974  25.675  1.00  0.00           H  
ATOM   3232 HD13 LEU A 206      11.422  26.671  25.174  1.00  0.00           H  
ATOM   3233  CD2 LEU A 206      12.543  26.348  27.704  1.00  0.00           C  
ATOM   3234 HD21 LEU A 206      12.272  25.354  28.056  1.00  0.00           H  
ATOM   3235 HD22 LEU A 206      13.223  26.827  28.407  1.00  0.00           H  
ATOM   3236 HD23 LEU A 206      11.636  26.947  27.642  1.00  0.00           H  
ATOM   3237  N   GLY A 207      16.463  23.661  28.346  1.00  0.00           N  
ATOM   3238  H   GLY A 207      15.874  23.940  29.121  1.00  0.00           H  
ATOM   3239  CA  GLY A 207      17.193  22.401  28.486  1.00  0.00           C  
ATOM   3240  HA2 GLY A 207      16.983  21.767  27.625  1.00  0.00           H  
ATOM   3241  HA3 GLY A 207      16.849  21.886  29.382  1.00  0.00           H  
ATOM   3242  C   GLY A 207      18.706  22.592  28.600  1.00  0.00           C  
ATOM   3243  O   GLY A 207      19.450  22.008  27.811  1.00  0.00           O  
ATOM   3244  N   PHE A 208      19.157  23.422  29.546  1.00  0.00           N  
ATOM   3245  H   PHE A 208      18.489  23.845  30.182  1.00  0.00           H  
ATOM   3246  CA  PHE A 208      20.582  23.690  29.771  1.00  0.00           C  
ATOM   3247  HA  PHE A 208      21.163  23.118  29.051  1.00  0.00           H  
ATOM   3248  C   PHE A 208      21.076  23.245  31.148  1.00  0.00           C  
ATOM   3249  O   PHE A 208      20.366  23.306  32.151  1.00  0.00           O  
ATOM   3250  CB  PHE A 208      20.915  25.161  29.500  1.00  0.00           C  
ATOM   3251  HB2 PHE A 208      21.991  25.301  29.616  1.00  0.00           H  
ATOM   3252  HB3 PHE A 208      20.692  25.356  28.461  1.00  0.00           H  
ATOM   3253  CG  PHE A 208      20.190  26.178  30.363  1.00  0.00           C  
ATOM   3254  CD1 PHE A 208      20.826  26.703  31.501  1.00  0.00           C  
ATOM   3255  HD1 PHE A 208      21.831  26.402  31.746  1.00  0.00           H  
ATOM   3256  CD2 PHE A 208      18.885  26.603  30.042  1.00  0.00           C  
ATOM   3257  HD2 PHE A 208      18.379  26.209  29.173  1.00  0.00           H  
ATOM   3258  CE1 PHE A 208      20.153  27.609  32.333  1.00  0.00           C  
ATOM   3259  HE1 PHE A 208      20.643  27.998  33.209  1.00  0.00           H  
ATOM   3260  CE2 PHE A 208      18.218  27.521  30.873  1.00  0.00           C  
ATOM   3261  HE2 PHE A 208      17.220  27.842  30.628  1.00  0.00           H  
ATOM   3262  CZ  PHE A 208      18.845  28.011  32.030  1.00  0.00           C  
ATOM   3263  HZ  PHE A 208      18.333  28.696  32.689  1.00  0.00           H  
ATOM   3264  N   TYR A 209      22.337  22.823  31.192  1.00  0.00           N  
ATOM   3265  H   TYR A 209      22.866  22.785  30.328  1.00  0.00           H  
ATOM   3266  CA  TYR A 209      23.047  22.456  32.414  1.00  0.00           C  
ATOM   3267  HA  TYR A 209      22.650  23.025  33.252  1.00  0.00           H  
ATOM   3268  C   TYR A 209      24.537  22.793  32.204  1.00  0.00           C  
ATOM   3269  O   TYR A 209      25.047  22.451  31.136  1.00  0.00           O  
ATOM   3270  CB  TYR A 209      22.793  20.964  32.667  1.00  0.00           C  
ATOM   3271  HB2 TYR A 209      23.272  20.376  31.882  1.00  0.00           H  
ATOM   3272  HB3 TYR A 209      21.721  20.770  32.610  1.00  0.00           H  
ATOM   3273  CG  TYR A 209      23.278  20.493  34.014  1.00  0.00           C  
ATOM   3274  CD1 TYR A 209      22.431  20.545  35.135  1.00  0.00           C  
ATOM   3275  HD1 TYR A 209      21.412  20.894  35.037  1.00  0.00           H  
ATOM   3276  CD2 TYR A 209      24.594  20.028  34.145  1.00  0.00           C  
ATOM   3277  HD2 TYR A 209      25.225  19.970  33.275  1.00  0.00           H  
ATOM   3278  CE1 TYR A 209      22.917  20.148  36.391  1.00  0.00           C  
ATOM   3279  HE1 TYR A 209      22.270  20.187  37.251  1.00  0.00           H  
ATOM   3280  CE2 TYR A 209      25.094  19.657  35.403  1.00  0.00           C  
ATOM   3281  HE2 TYR A 209      26.112  19.318  35.496  1.00  0.00           H  
ATOM   3282  CZ  TYR A 209      24.262  19.737  36.538  1.00  0.00           C  
ATOM   3283  OH  TYR A 209      24.760  19.435  37.766  1.00  0.00           O  
ATOM   3284  HH  TYR A 209      25.681  19.166  37.716  1.00  0.00           H  
ATOM   3285  N   PRO A 210      25.263  23.482  33.109  1.00  0.00           N  
ATOM   3286  CA  PRO A 210      24.868  23.979  34.435  1.00  0.00           C  
ATOM   3287  HA  PRO A 210      24.461  23.165  35.038  1.00  0.00           H  
ATOM   3288  C   PRO A 210      23.854  25.135  34.387  1.00  0.00           C  
ATOM   3289  O   PRO A 210      23.586  25.677  33.314  1.00  0.00           O  
ATOM   3290  CB  PRO A 210      26.185  24.464  35.061  1.00  0.00           C  
ATOM   3291  HB2 PRO A 210      26.044  25.247  35.806  1.00  0.00           H  
ATOM   3292  HB3 PRO A 210      26.714  23.617  35.499  1.00  0.00           H  
ATOM   3293  CG  PRO A 210      26.963  24.978  33.853  1.00  0.00           C  
ATOM   3294  HG2 PRO A 210      26.577  25.950  33.536  1.00  0.00           H  
ATOM   3295  HG3 PRO A 210      28.032  25.039  34.048  1.00  0.00           H  
ATOM   3296  CD  PRO A 210      26.626  23.914  32.814  1.00  0.00           C  
ATOM   3297  HD2 PRO A 210      26.706  24.336  31.811  1.00  0.00           H  
ATOM   3298  HD3 PRO A 210      27.301  23.062  32.914  1.00  0.00           H  
ATOM   3299  N   ALA A 211      23.312  25.519  35.547  1.00  0.00           N  
ATOM   3300  H   ALA A 211      23.665  25.114  36.409  1.00  0.00           H  
ATOM   3301  CA  ALA A 211      22.232  26.497  35.693  1.00  0.00           C  
ATOM   3302  HA  ALA A 211      21.463  26.267  34.952  1.00  0.00           H  
ATOM   3303  C   ALA A 211      22.650  27.961  35.486  1.00  0.00           C  
ATOM   3304  O   ALA A 211      21.796  28.794  35.177  1.00  0.00           O  
ATOM   3305  CB  ALA A 211      21.605  26.349  37.083  1.00  0.00           C  
ATOM   3306  HB1 ALA A 211      20.677  26.920  37.128  1.00  0.00           H  
ATOM   3307  HB2 ALA A 211      21.388  25.305  37.288  1.00  0.00           H  
ATOM   3308  HB3 ALA A 211      22.284  26.727  37.848  1.00  0.00           H  
ATOM   3309  N   GLU A 212      23.928  28.303  35.677  1.00  0.00           N  
ATOM   3310  H   GLU A 212      24.588  27.591  35.945  1.00  0.00           H  
ATOM   3311  CA  GLU A 212      24.411  29.658  35.421  1.00  0.00           C  
ATOM   3312  HA  GLU A 212      23.755  30.349  35.945  1.00  0.00           H  
ATOM   3313  C   GLU A 212      24.324  29.960  33.919  1.00  0.00           C  
ATOM   3314  O   GLU A 212      24.892  29.237  33.097  1.00  0.00           O  
ATOM   3315  CB  GLU A 212      25.836  29.823  35.978  1.00  0.00           C  
ATOM   3316  HB2 GLU A 212      25.831  29.594  37.044  1.00  0.00           H  
ATOM   3317  HB3 GLU A 212      26.481  29.095  35.484  1.00  0.00           H  
ATOM   3318  CG  GLU A 212      26.453  31.220  35.779  1.00  0.00           C  
ATOM   3319  HG2 GLU A 212      27.528  31.124  35.956  1.00  0.00           H  
ATOM   3320  HG3 GLU A 212      26.333  31.535  34.740  1.00  0.00           H  
ATOM   3321  CD  GLU A 212      25.882  32.304  36.726  1.00  0.00           C  
ATOM   3322  OE1 GLU A 212      24.639  32.451  36.834  1.00  0.00           O  
ATOM   3323  OE2 GLU A 212      26.686  33.040  37.352  1.00  0.00           O  
ATOM   3324  N   ILE A 213      23.618  31.033  33.556  1.00  0.00           N  
ATOM   3325  H   ILE A 213      23.161  31.580  34.274  1.00  0.00           H  
ATOM   3326  CA  ILE A 213      23.488  31.476  32.165  1.00  0.00           C  
ATOM   3327  HA  ILE A 213      24.433  31.270  31.661  1.00  0.00           H  
ATOM   3328  C   ILE A 213      23.267  32.986  32.125  1.00  0.00           C  
ATOM   3329  O   ILE A 213      22.439  33.518  32.868  1.00  0.00           O  
ATOM   3330  CB  ILE A 213      22.375  30.682  31.427  1.00  0.00           C  
ATOM   3331  HB  ILE A 213      22.578  29.619  31.570  1.00  0.00           H  
ATOM   3332  CG1 ILE A 213      22.441  30.962  29.909  1.00  0.00           C  
ATOM   3333 HG12 ILE A 213      23.477  30.878  29.580  1.00  0.00           H  
ATOM   3334 HG13 ILE A 213      22.102  31.979  29.703  1.00  0.00           H  
ATOM   3335  CG2 ILE A 213      20.963  30.947  31.988  1.00  0.00           C  
ATOM   3336 HG21 ILE A 213      20.236  30.290  31.512  1.00  0.00           H  
ATOM   3337 HG22 ILE A 213      20.941  30.746  33.061  1.00  0.00           H  
ATOM   3338 HG23 ILE A 213      20.671  31.979  31.798  1.00  0.00           H  
ATOM   3339  CD1 ILE A 213      21.609  29.985  29.072  1.00  0.00           C  
ATOM   3340 HD11 ILE A 213      21.744  30.223  28.017  1.00  0.00           H  
ATOM   3341 HD12 ILE A 213      21.940  28.961  29.253  1.00  0.00           H  
ATOM   3342 HD13 ILE A 213      20.551  30.075  29.315  1.00  0.00           H  
ATOM   3343  N   ILE A 214      23.977  33.683  31.239  1.00  0.00           N  
ATOM   3344  H   ILE A 214      24.620  33.197  30.620  1.00  0.00           H  
ATOM   3345  CA  ILE A 214      23.789  35.122  31.055  1.00  0.00           C  
ATOM   3346  HA  ILE A 214      23.216  35.529  31.889  1.00  0.00           H  
ATOM   3347  C   ILE A 214      22.952  35.294  29.788  1.00  0.00           C  
ATOM   3348  O   ILE A 214      23.442  35.088  28.675  1.00  0.00           O  
ATOM   3349  CB  ILE A 214      25.120  35.909  31.049  1.00  0.00           C  
ATOM   3350  HB  ILE A 214      25.732  35.543  30.236  1.00  0.00           H  
ATOM   3351  CG1 ILE A 214      25.950  35.832  32.355  1.00  0.00           C  
ATOM   3352 HG12 ILE A 214      26.763  36.556  32.281  1.00  0.00           H  
ATOM   3353 HG13 ILE A 214      25.324  36.131  33.195  1.00  0.00           H  
ATOM   3354  CG2 ILE A 214      24.820  37.402  30.806  1.00  0.00           C  
ATOM   3355 HG21 ILE A 214      24.348  37.551  29.835  1.00  0.00           H  
ATOM   3356 HG22 ILE A 214      24.165  37.791  31.587  1.00  0.00           H  
ATOM   3357 HG23 ILE A 214      25.745  37.980  30.808  1.00  0.00           H  
ATOM   3358  CD1 ILE A 214      26.613  34.485  32.684  1.00  0.00           C  
ATOM   3359 HD11 ILE A 214      27.239  34.163  31.851  1.00  0.00           H  
ATOM   3360 HD12 ILE A 214      27.235  34.602  33.572  1.00  0.00           H  
ATOM   3361 HD13 ILE A 214      25.873  33.723  32.908  1.00  0.00           H  
ATOM   3362  N   LEU A 215      21.672  35.634  29.983  1.00  0.00           N  
ATOM   3363  H   LEU A 215      21.355  35.781  30.936  1.00  0.00           H  
ATOM   3364  CA  LEU A 215      20.778  36.082  28.915  1.00  0.00           C  
ATOM   3365  HA  LEU A 215      21.190  35.811  27.941  1.00  0.00           H  
ATOM   3366  C   LEU A 215      20.706  37.602  28.993  1.00  0.00           C  
ATOM   3367  O   LEU A 215      20.445  38.159  30.060  1.00  0.00           O  
ATOM   3368  CB  LEU A 215      19.367  35.470  29.046  1.00  0.00           C  
ATOM   3369  HB2 LEU A 215      18.893  35.878  29.941  1.00  0.00           H  
ATOM   3370  HB3 LEU A 215      18.777  35.793  28.185  1.00  0.00           H  
ATOM   3371  CG  LEU A 215      19.293  33.939  29.132  1.00  0.00           C  
ATOM   3372  HG  LEU A 215      19.822  33.605  30.022  1.00  0.00           H  
ATOM   3373  CD1 LEU A 215      17.826  33.515  29.244  1.00  0.00           C  
ATOM   3374 HD11 LEU A 215      17.766  32.434  29.382  1.00  0.00           H  
ATOM   3375 HD12 LEU A 215      17.284  33.790  28.335  1.00  0.00           H  
ATOM   3376 HD13 LEU A 215      17.358  34.012  30.096  1.00  0.00           H  
ATOM   3377  CD2 LEU A 215      19.901  33.260  27.912  1.00  0.00           C  
ATOM   3378 HD21 LEU A 215      20.929  33.593  27.780  1.00  0.00           H  
ATOM   3379 HD22 LEU A 215      19.317  33.500  27.021  1.00  0.00           H  
ATOM   3380 HD23 LEU A 215      19.905  32.181  28.060  1.00  0.00           H  
ATOM   3381  N   THR A 216      20.941  38.283  27.882  1.00  0.00           N  
ATOM   3382  H   THR A 216      21.220  37.783  27.043  1.00  0.00           H  
ATOM   3383  CA  THR A 216      20.849  39.745  27.805  1.00  0.00           C  
ATOM   3384  HA  THR A 216      20.092  40.088  28.511  1.00  0.00           H  
ATOM   3385  C   THR A 216      20.390  40.140  26.407  1.00  0.00           C  
ATOM   3386  O   THR A 216      20.628  39.411  25.447  1.00  0.00           O  
ATOM   3387  CB  THR A 216      22.192  40.432  28.154  1.00  0.00           C  
ATOM   3388  HB  THR A 216      22.863  40.384  27.295  1.00  0.00           H  
ATOM   3389  CG2 THR A 216      22.006  41.893  28.571  1.00  0.00           C  
ATOM   3390 HG21 THR A 216      21.290  41.967  29.392  1.00  0.00           H  
ATOM   3391 HG22 THR A 216      21.655  42.488  27.730  1.00  0.00           H  
ATOM   3392 HG23 THR A 216      22.960  42.300  28.907  1.00  0.00           H  
ATOM   3393  OG1 THR A 216      22.832  39.817  29.255  1.00  0.00           O  
ATOM   3394  HG1 THR A 216      22.144  39.539  29.875  1.00  0.00           H  
ATOM   3395  N   TRP A 217      19.720  41.283  26.277  1.00  0.00           N  
ATOM   3396  H   TRP A 217      19.546  41.850  27.095  1.00  0.00           H  
ATOM   3397  CA  TRP A 217      19.378  41.866  24.977  1.00  0.00           C  
ATOM   3398  HA  TRP A 217      19.636  41.173  24.176  1.00  0.00           H  
ATOM   3399  C   TRP A 217      20.183  43.147  24.753  1.00  0.00           C  
ATOM   3400  O   TRP A 217      20.268  44.009  25.635  1.00  0.00           O  
ATOM   3401  CB  TRP A 217      17.868  42.138  24.873  1.00  0.00           C  
ATOM   3402  HB2 TRP A 217      17.532  42.634  25.780  1.00  0.00           H  
ATOM   3403  HB3 TRP A 217      17.711  42.849  24.059  1.00  0.00           H  
ATOM   3404  CG  TRP A 217      16.970  40.967  24.593  1.00  0.00           C  
ATOM   3405  CD1 TRP A 217      16.329  40.198  25.506  1.00  0.00           C  
ATOM   3406  HD1 TRP A 217      16.419  40.306  26.582  1.00  0.00           H  
ATOM   3407  CD2 TRP A 217      16.540  40.469  23.290  1.00  0.00           C  
ATOM   3408  CE2 TRP A 217      15.562  39.451  23.488  1.00  0.00           C  
ATOM   3409  CE3 TRP A 217      16.854  40.809  21.957  1.00  0.00           C  
ATOM   3410  HE3 TRP A 217      17.584  41.584  21.773  1.00  0.00           H  
ATOM   3411  NE1 TRP A 217      15.486  39.307  24.857  1.00  0.00           N  
ATOM   3412  HE1 TRP A 217      14.869  38.655  25.339  1.00  0.00           H  
ATOM   3413  CZ2 TRP A 217      14.899  38.831  22.420  1.00  0.00           C  
ATOM   3414  HZ2 TRP A 217      14.120  38.108  22.609  1.00  0.00           H  
ATOM   3415  CZ3 TRP A 217      16.236  40.153  20.875  1.00  0.00           C  
ATOM   3416  HZ3 TRP A 217      16.499  40.412  19.858  1.00  0.00           H  
ATOM   3417  CH2 TRP A 217      15.259  39.170  21.104  1.00  0.00           C  
ATOM   3418  HH2 TRP A 217      14.786  38.685  20.263  1.00  0.00           H  
ATOM   3419  N   GLN A 218      20.719  43.301  23.546  1.00  0.00           N  
ATOM   3420  H   GLN A 218      20.631  42.541  22.878  1.00  0.00           H  
ATOM   3421  CA  GLN A 218      21.409  44.502  23.099  1.00  0.00           C  
ATOM   3422  HA  GLN A 218      21.307  45.265  23.861  1.00  0.00           H  
ATOM   3423  C   GLN A 218      20.754  45.037  21.824  1.00  0.00           C  
ATOM   3424  O   GLN A 218      20.489  44.289  20.887  1.00  0.00           O  
ATOM   3425  CB  GLN A 218      22.910  44.229  22.887  1.00  0.00           C  
ATOM   3426  HB2 GLN A 218      23.280  44.922  22.130  1.00  0.00           H  
ATOM   3427  HB3 GLN A 218      23.058  43.223  22.500  1.00  0.00           H  
ATOM   3428  CG  GLN A 218      23.772  44.441  24.143  1.00  0.00           C  
ATOM   3429  HG2 GLN A 218      23.613  45.460  24.501  1.00  0.00           H  
ATOM   3430  HG3 GLN A 218      24.820  44.359  23.856  1.00  0.00           H  
ATOM   3431  CD  GLN A 218      23.536  43.463  25.298  1.00  0.00           C  
ATOM   3432  NE2 GLN A 218      23.820  43.883  26.515  1.00  0.00           N  
ATOM   3433 HE21 GLN A 218      23.682  43.234  27.272  1.00  0.00           H  
ATOM   3434 HE22 GLN A 218      24.199  44.806  26.676  1.00  0.00           H  
ATOM   3435  OE1 GLN A 218      23.135  42.316  25.148  1.00  0.00           O  
ATOM   3436  N   ARG A 219      20.510  46.347  21.754  1.00  0.00           N  
ATOM   3437  H   ARG A 219      20.776  46.915  22.552  1.00  0.00           H  
ATOM   3438  CA  ARG A 219      20.096  47.035  20.523  1.00  0.00           C  
ATOM   3439  HA  ARG A 219      19.553  46.351  19.872  1.00  0.00           H  
ATOM   3440  C   ARG A 219      21.373  47.446  19.806  1.00  0.00           C  
ATOM   3441  O   ARG A 219      21.954  48.475  20.131  1.00  0.00           O  
ATOM   3442  CB  ARG A 219      19.163  48.209  20.853  1.00  0.00           C  
ATOM   3443  HB2 ARG A 219      18.258  47.828  21.328  1.00  0.00           H  
ATOM   3444  HB3 ARG A 219      19.671  48.858  21.559  1.00  0.00           H  
ATOM   3445  CG  ARG A 219      18.763  49.038  19.624  1.00  0.00           C  
ATOM   3446  HG2 ARG A 219      18.042  48.486  19.023  1.00  0.00           H  
ATOM   3447  HG3 ARG A 219      19.637  49.260  19.011  1.00  0.00           H  
ATOM   3448  CD  ARG A 219      18.142  50.364  20.061  1.00  0.00           C  
ATOM   3449  HD2 ARG A 219      17.288  50.172  20.711  1.00  0.00           H  
ATOM   3450  HD3 ARG A 219      18.878  50.907  20.660  1.00  0.00           H  
ATOM   3451  NE  ARG A 219      17.788  51.160  18.866  1.00  0.00           N  
ATOM   3452  HE  ARG A 219      18.547  51.632  18.394  1.00  0.00           H  
ATOM   3453  CZ  ARG A 219      16.587  51.393  18.363  1.00  0.00           C  
ATOM   3454  NH1 ARG A 219      15.485  51.042  18.962  1.00  0.00           N  
ATOM   3455 HH11 ARG A 219      15.508  50.609  19.875  1.00  0.00           H  
ATOM   3456 HH12 ARG A 219      14.604  51.362  18.603  1.00  0.00           H  
ATOM   3457  NH2 ARG A 219      16.472  51.991  17.211  1.00  0.00           N  
ATOM   3458 HH21 ARG A 219      15.556  52.179  16.847  1.00  0.00           H  
ATOM   3459 HH22 ARG A 219      17.221  51.906  16.541  1.00  0.00           H  
ATOM   3460  N   ASP A 220      21.859  46.549  18.950  1.00  0.00           N  
ATOM   3461  H   ASP A 220      21.273  45.742  18.776  1.00  0.00           H  
ATOM   3462  CA  ASP A 220      23.164  46.539  18.266  1.00  0.00           C  
ATOM   3463  HA  ASP A 220      23.289  45.513  17.917  1.00  0.00           H  
ATOM   3464  C   ASP A 220      24.413  46.786  19.146  1.00  0.00           C  
ATOM   3465  O   ASP A 220      25.537  46.779  18.643  1.00  0.00           O  
ATOM   3466  CB  ASP A 220      23.159  47.403  16.994  1.00  0.00           C  
ATOM   3467  HB2 ASP A 220      22.368  47.028  16.341  1.00  0.00           H  
ATOM   3468  HB3 ASP A 220      24.097  47.245  16.461  1.00  0.00           H  
ATOM   3469  CG  ASP A 220      22.955  48.914  17.219  1.00  0.00           C  
ATOM   3470  OD1 ASP A 220      21.852  49.417  16.903  1.00  0.00           O  
ATOM   3471  OD2 ASP A 220      23.934  49.619  17.572  1.00  0.00           O  
ATOM   3472  N   GLY A 221      24.245  46.947  20.457  1.00  0.00           N  
ATOM   3473  H   GLY A 221      23.295  47.030  20.774  1.00  0.00           H  
ATOM   3474  CA  GLY A 221      25.304  47.307  21.394  1.00  0.00           C  
ATOM   3475  HA2 GLY A 221      26.103  47.826  20.862  1.00  0.00           H  
ATOM   3476  HA3 GLY A 221      25.714  46.398  21.837  1.00  0.00           H  
ATOM   3477  C   GLY A 221      24.829  48.230  22.516  1.00  0.00           C  
ATOM   3478  O   GLY A 221      25.575  48.463  23.465  1.00  0.00           O  
ATOM   3479  N   GLU A 222      23.601  48.744  22.447  1.00  0.00           N  
ATOM   3480  H   GLU A 222      23.078  48.647  21.586  1.00  0.00           H  
ATOM   3481  CA  GLU A 222      22.978  49.464  23.556  1.00  0.00           C  
ATOM   3482  HA  GLU A 222      23.754  50.011  24.092  1.00  0.00           H  
ATOM   3483  C   GLU A 222      22.349  48.461  24.534  1.00  0.00           C  
ATOM   3484  O   GLU A 222      21.674  47.520  24.114  1.00  0.00           O  
ATOM   3485  CB  GLU A 222      21.960  50.504  23.061  1.00  0.00           C  
ATOM   3486  HB2 GLU A 222      21.114  49.989  22.621  1.00  0.00           H  
ATOM   3487  HB3 GLU A 222      21.588  51.064  23.919  1.00  0.00           H  
ATOM   3488  CG  GLU A 222      22.501  51.498  22.020  1.00  0.00           C  
ATOM   3489  HG2 GLU A 222      21.708  52.211  21.783  1.00  0.00           H  
ATOM   3490  HG3 GLU A 222      22.729  50.958  21.098  1.00  0.00           H  
ATOM   3491  CD  GLU A 222      23.747  52.273  22.504  1.00  0.00           C  
ATOM   3492  OE1 GLU A 222      23.725  52.849  23.620  1.00  0.00           O  
ATOM   3493  OE2 GLU A 222      24.756  52.341  21.759  1.00  0.00           O  
ATOM   3494  N   ASP A 223      22.535  48.648  25.840  1.00  0.00           N  
ATOM   3495  H   ASP A 223      23.078  49.446  26.149  1.00  0.00           H  
ATOM   3496  CA  ASP A 223      22.043  47.725  26.873  1.00  0.00           C  
ATOM   3497  HA  ASP A 223      22.227  46.697  26.552  1.00  0.00           H  
ATOM   3498  C   ASP A 223      20.528  47.878  27.104  1.00  0.00           C  
ATOM   3499  O   ASP A 223      20.056  48.949  27.497  1.00  0.00           O  
ATOM   3500  CB  ASP A 223      22.846  47.964  28.163  1.00  0.00           C  
ATOM   3501  HB2 ASP A 223      22.803  49.027  28.414  1.00  0.00           H  
ATOM   3502  HB3 ASP A 223      23.886  47.706  27.963  1.00  0.00           H  
ATOM   3503  CG  ASP A 223      22.382  47.132  29.372  1.00  0.00           C  
ATOM   3504  OD1 ASP A 223      21.631  46.144  29.181  1.00  0.00           O  
ATOM   3505  OD2 ASP A 223      22.779  47.465  30.512  1.00  0.00           O  
ATOM   3506  N   GLN A 224      19.770  46.801  26.867  1.00  0.00           N  
ATOM   3507  H   GLN A 224      20.215  45.949  26.548  1.00  0.00           H  
ATOM   3508  CA  GLN A 224      18.312  46.779  27.035  1.00  0.00           C  
ATOM   3509  HA  GLN A 224      17.956  47.807  26.956  1.00  0.00           H  
ATOM   3510  C   GLN A 224      17.866  46.326  28.446  1.00  0.00           C  
ATOM   3511  O   GLN A 224      16.668  46.206  28.697  1.00  0.00           O  
ATOM   3512  CB  GLN A 224      17.628  46.025  25.872  1.00  0.00           C  
ATOM   3513  HB2 GLN A 224      17.838  44.961  25.960  1.00  0.00           H  
ATOM   3514  HB3 GLN A 224      16.549  46.149  25.963  1.00  0.00           H  
ATOM   3515  CG  GLN A 224      18.039  46.499  24.462  1.00  0.00           C  
ATOM   3516  HG2 GLN A 224      17.434  45.971  23.730  1.00  0.00           H  
ATOM   3517  HG3 GLN A 224      19.071  46.209  24.273  1.00  0.00           H  
ATOM   3518  CD  GLN A 224      17.893  48.011  24.245  1.00  0.00           C  
ATOM   3519  NE2 GLN A 224      18.983  48.752  24.270  1.00  0.00           N  
ATOM   3520 HE21 GLN A 224      18.872  49.753  24.194  1.00  0.00           H  
ATOM   3521 HE22 GLN A 224      19.884  48.328  24.442  1.00  0.00           H  
ATOM   3522  OE1 GLN A 224      16.819  48.553  24.029  1.00  0.00           O  
ATOM   3523  N   THR A 225      18.796  46.111  29.394  1.00  0.00           N  
ATOM   3524  H   THR A 225      19.773  46.220  29.133  1.00  0.00           H  
ATOM   3525  CA  THR A 225      18.522  45.619  30.765  1.00  0.00           C  
ATOM   3526  HA  THR A 225      18.189  44.582  30.690  1.00  0.00           H  
ATOM   3527  C   THR A 225      17.403  46.390  31.481  1.00  0.00           C  
ATOM   3528  O   THR A 225      16.660  45.777  32.251  1.00  0.00           O  
ATOM   3529  CB  THR A 225      19.810  45.611  31.617  1.00  0.00           C  
ATOM   3530  HB  THR A 225      20.297  46.583  31.552  1.00  0.00           H  
ATOM   3531  CG2 THR A 225      19.625  45.291  33.107  1.00  0.00           C  
ATOM   3532 HG21 THR A 225      19.054  44.373  33.243  1.00  0.00           H  
ATOM   3533 HG22 THR A 225      20.594  45.186  33.595  1.00  0.00           H  
ATOM   3534 HG23 THR A 225      19.103  46.115  33.593  1.00  0.00           H  
ATOM   3535  OG1 THR A 225      20.674  44.657  31.058  1.00  0.00           O  
ATOM   3536  HG1 THR A 225      21.067  45.151  30.300  1.00  0.00           H  
ATOM   3537  N   GLN A 226      17.221  47.693  31.210  1.00  0.00           N  
ATOM   3538  H   GLN A 226      17.840  48.157  30.559  1.00  0.00           H  
ATOM   3539  CA  GLN A 226      16.089  48.435  31.776  1.00  0.00           C  
ATOM   3540  HA  GLN A 226      16.128  48.322  32.861  1.00  0.00           H  
ATOM   3541  C   GLN A 226      14.729  47.855  31.328  1.00  0.00           C  
ATOM   3542  O   GLN A 226      13.893  47.534  32.175  1.00  0.00           O  
ATOM   3543  CB  GLN A 226      16.192  49.940  31.455  1.00  0.00           C  
ATOM   3544  HB2 GLN A 226      15.326  50.442  31.889  1.00  0.00           H  
ATOM   3545  HB3 GLN A 226      16.150  50.087  30.375  1.00  0.00           H  
ATOM   3546  CG  GLN A 226      17.466  50.616  31.995  1.00  0.00           C  
ATOM   3547  HG2 GLN A 226      17.418  51.682  31.770  1.00  0.00           H  
ATOM   3548  HG3 GLN A 226      18.338  50.211  31.482  1.00  0.00           H  
ATOM   3549  CD  GLN A 226      17.646  50.436  33.504  1.00  0.00           C  
ATOM   3550  NE2 GLN A 226      16.855  51.097  34.325  1.00  0.00           N  
ATOM   3551 HE21 GLN A 226      16.160  51.742  33.971  1.00  0.00           H  
ATOM   3552 HE22 GLN A 226      16.973  50.959  35.319  1.00  0.00           H  
ATOM   3553  OE1 GLN A 226      18.490  49.679  33.968  1.00  0.00           O  
ATOM   3554  N   ASP A 227      14.495  47.697  30.022  1.00  0.00           N  
ATOM   3555  H   ASP A 227      15.222  47.927  29.360  1.00  0.00           H  
ATOM   3556  CA  ASP A 227      13.198  47.278  29.478  1.00  0.00           C  
ATOM   3557  HA  ASP A 227      12.427  47.621  30.170  1.00  0.00           H  
ATOM   3558  C   ASP A 227      12.984  45.750  29.395  1.00  0.00           C  
ATOM   3559  O   ASP A 227      11.829  45.319  29.313  1.00  0.00           O  
ATOM   3560  CB  ASP A 227      12.891  47.999  28.153  1.00  0.00           C  
ATOM   3561  HB2 ASP A 227      12.582  49.019  28.394  1.00  0.00           H  
ATOM   3562  HB3 ASP A 227      12.029  47.524  27.680  1.00  0.00           H  
ATOM   3563  CG  ASP A 227      14.076  48.073  27.167  1.00  0.00           C  
ATOM   3564  OD1 ASP A 227      14.065  47.294  26.179  1.00  0.00           O  
ATOM   3565  OD2 ASP A 227      14.969  48.932  27.358  1.00  0.00           O  
ATOM   3566  N   VAL A 228      14.031  44.918  29.464  1.00  0.00           N  
ATOM   3567  H   VAL A 228      14.959  45.318  29.485  1.00  0.00           H  
ATOM   3568  CA  VAL A 228      13.889  43.452  29.419  1.00  0.00           C  
ATOM   3569  HA  VAL A 228      13.352  43.205  28.506  1.00  0.00           H  
ATOM   3570  C   VAL A 228      13.052  42.920  30.590  1.00  0.00           C  
ATOM   3571  O   VAL A 228      13.336  43.160  31.768  1.00  0.00           O  
ATOM   3572  CB  VAL A 228      15.248  42.733  29.340  1.00  0.00           C  
ATOM   3573  HB  VAL A 228      15.879  43.060  30.167  1.00  0.00           H  
ATOM   3574  CG1 VAL A 228      15.115  41.201  29.390  1.00  0.00           C  
ATOM   3575 HG11 VAL A 228      16.083  40.733  29.199  1.00  0.00           H  
ATOM   3576 HG12 VAL A 228      14.402  40.862  28.640  1.00  0.00           H  
ATOM   3577 HG13 VAL A 228      14.768  40.885  30.371  1.00  0.00           H  
ATOM   3578  CG2 VAL A 228      15.961  43.028  28.015  1.00  0.00           C  
ATOM   3579 HG21 VAL A 228      15.934  44.087  27.785  1.00  0.00           H  
ATOM   3580 HG22 VAL A 228      15.467  42.508  27.196  1.00  0.00           H  
ATOM   3581 HG23 VAL A 228      17.002  42.711  28.085  1.00  0.00           H  
ATOM   3582  N   GLU A 229      12.034  42.138  30.249  1.00  0.00           N  
ATOM   3583  H   GLU A 229      11.905  41.969  29.261  1.00  0.00           H  
ATOM   3584  CA  GLU A 229      11.265  41.301  31.153  1.00  0.00           C  
ATOM   3585  HA  GLU A 229      11.197  41.794  32.123  1.00  0.00           H  
ATOM   3586  C   GLU A 229      12.036  39.985  31.325  1.00  0.00           C  
ATOM   3587  O   GLU A 229      12.017  39.102  30.466  1.00  0.00           O  
ATOM   3588  CB  GLU A 229       9.834  41.154  30.610  1.00  0.00           C  
ATOM   3589  HB2 GLU A 229       9.849  40.605  29.670  1.00  0.00           H  
ATOM   3590  HB3 GLU A 229       9.429  42.149  30.417  1.00  0.00           H  
ATOM   3591  CG  GLU A 229       8.907  40.458  31.612  1.00  0.00           C  
ATOM   3592  HG2 GLU A 229       8.949  41.008  32.556  1.00  0.00           H  
ATOM   3593  HG3 GLU A 229       9.282  39.454  31.810  1.00  0.00           H  
ATOM   3594  CD  GLU A 229       7.448  40.405  31.095  1.00  0.00           C  
ATOM   3595  OE1 GLU A 229       7.187  39.818  30.016  1.00  0.00           O  
ATOM   3596  OE2 GLU A 229       6.546  40.949  31.782  1.00  0.00           O  
ATOM   3597  N   LEU A 230      12.813  39.906  32.403  1.00  0.00           N  
ATOM   3598  H   LEU A 230      12.802  40.682  33.047  1.00  0.00           H  
ATOM   3599  CA  LEU A 230      13.758  38.826  32.690  1.00  0.00           C  
ATOM   3600  HA  LEU A 230      13.918  38.231  31.789  1.00  0.00           H  
ATOM   3601  C   LEU A 230      13.162  37.929  33.787  1.00  0.00           C  
ATOM   3602  O   LEU A 230      12.664  38.447  34.793  1.00  0.00           O  
ATOM   3603  CB  LEU A 230      15.089  39.500  33.112  1.00  0.00           C  
ATOM   3604  HB2 LEU A 230      15.232  40.395  32.506  1.00  0.00           H  
ATOM   3605  HB3 LEU A 230      14.986  39.852  34.139  1.00  0.00           H  
ATOM   3606  CG  LEU A 230      16.408  38.712  33.016  1.00  0.00           C  
ATOM   3607  HG  LEU A 230      17.204  39.390  33.321  1.00  0.00           H  
ATOM   3608  CD1 LEU A 230      16.451  37.503  33.946  1.00  0.00           C  
ATOM   3609 HD11 LEU A 230      17.486  37.180  34.066  1.00  0.00           H  
ATOM   3610 HD12 LEU A 230      16.052  37.771  34.926  1.00  0.00           H  
ATOM   3611 HD13 LEU A 230      15.875  36.683  33.524  1.00  0.00           H  
ATOM   3612  CD2 LEU A 230      16.717  38.248  31.592  1.00  0.00           C  
ATOM   3613 HD21 LEU A 230      16.043  37.446  31.295  1.00  0.00           H  
ATOM   3614 HD22 LEU A 230      16.617  39.084  30.900  1.00  0.00           H  
ATOM   3615 HD23 LEU A 230      17.746  37.889  31.541  1.00  0.00           H  
ATOM   3616  N   VAL A 231      13.231  36.606  33.622  1.00  0.00           N  
ATOM   3617  H   VAL A 231      13.612  36.229  32.762  1.00  0.00           H  
ATOM   3618  CA  VAL A 231      12.855  35.656  34.677  1.00  0.00           C  
ATOM   3619  HA  VAL A 231      12.597  36.220  35.571  1.00  0.00           H  
ATOM   3620  C   VAL A 231      14.038  34.797  35.102  1.00  0.00           C  
ATOM   3621  O   VAL A 231      14.929  34.486  34.313  1.00  0.00           O  
ATOM   3622  CB  VAL A 231      11.592  34.863  34.310  1.00  0.00           C  
ATOM   3623  HB  VAL A 231      11.687  34.440  33.310  1.00  0.00           H  
ATOM   3624  CG1 VAL A 231      11.337  33.733  35.309  1.00  0.00           C  
ATOM   3625 HG11 VAL A 231      10.305  33.407  35.265  1.00  0.00           H  
ATOM   3626 HG12 VAL A 231      11.526  34.090  36.317  1.00  0.00           H  
ATOM   3627 HG13 VAL A 231      11.993  32.892  35.074  1.00  0.00           H  
ATOM   3628  CG2 VAL A 231      10.389  35.811  34.359  1.00  0.00           C  
ATOM   3629 HG21 VAL A 231      10.474  36.558  33.571  1.00  0.00           H  
ATOM   3630 HG22 VAL A 231      10.335  36.313  35.324  1.00  0.00           H  
ATOM   3631 HG23 VAL A 231       9.472  35.248  34.209  1.00  0.00           H  
ATOM   3632  N   GLU A 232      14.069  34.478  36.394  1.00  0.00           N  
ATOM   3633  H   GLU A 232      13.259  34.722  36.957  1.00  0.00           H  
ATOM   3634  CA  GLU A 232      15.169  33.802  37.074  1.00  0.00           C  
ATOM   3635  HA  GLU A 232      16.080  34.378  36.896  1.00  0.00           H  
ATOM   3636  C   GLU A 232      15.380  32.385  36.534  1.00  0.00           C  
ATOM   3637  O   GLU A 232      14.485  31.800  35.921  1.00  0.00           O  
ATOM   3638  CB  GLU A 232      14.922  33.745  38.594  1.00  0.00           C  
ATOM   3639  HB2 GLU A 232      14.122  33.037  38.815  1.00  0.00           H  
ATOM   3640  HB3 GLU A 232      15.826  33.362  39.066  1.00  0.00           H  
ATOM   3641  CG  GLU A 232      14.603  35.106  39.236  1.00  0.00           C  
ATOM   3642  HG2 GLU A 232      14.742  35.015  40.314  1.00  0.00           H  
ATOM   3643  HG3 GLU A 232      15.327  35.836  38.866  1.00  0.00           H  
ATOM   3644  CD  GLU A 232      13.166  35.602  38.970  1.00  0.00           C  
ATOM   3645  OE1 GLU A 232      12.292  34.758  38.648  1.00  0.00           O  
ATOM   3646  OE2 GLU A 232      12.916  36.825  39.052  1.00  0.00           O  
ATOM   3647  N   THR A 233      16.566  31.812  36.782  1.00  0.00           N  
ATOM   3648  H   THR A 233      17.255  32.306  37.340  1.00  0.00           H  
ATOM   3649  CA  THR A 233      16.837  30.425  36.364  1.00  0.00           C  
ATOM   3650  HA  THR A 233      16.479  30.332  35.337  1.00  0.00           H  
ATOM   3651  C   THR A 233      16.025  29.430  37.199  1.00  0.00           C  
ATOM   3652  O   THR A 233      16.023  29.468  38.435  1.00  0.00           O  
ATOM   3653  CB  THR A 233      18.337  30.095  36.287  1.00  0.00           C  
ATOM   3654  HB  THR A 233      18.812  30.829  35.638  1.00  0.00           H  
ATOM   3655  CG2 THR A 233      19.090  30.082  37.614  1.00  0.00           C  
ATOM   3656 HG21 THR A 233      18.747  29.255  38.236  1.00  0.00           H  
ATOM   3657 HG22 THR A 233      18.936  31.025  38.139  1.00  0.00           H  
ATOM   3658 HG23 THR A 233      20.158  29.965  37.416  1.00  0.00           H  
ATOM   3659  OG1 THR A 233      18.485  28.834  35.688  1.00  0.00           O  
ATOM   3660  HG1 THR A 233      19.434  28.662  35.594  1.00  0.00           H  
ATOM   3661  N   ARG A 234      15.276  28.569  36.502  1.00  0.00           N  
ATOM   3662  H   ARG A 234      15.314  28.614  35.490  1.00  0.00           H  
ATOM   3663  CA  ARG A 234      14.336  27.609  37.086  1.00  0.00           C  
ATOM   3664  HA  ARG A 234      14.526  27.542  38.153  1.00  0.00           H  
ATOM   3665  C   ARG A 234      14.558  26.229  36.460  1.00  0.00           C  
ATOM   3666  O   ARG A 234      14.796  26.141  35.254  1.00  0.00           O  
ATOM   3667  CB  ARG A 234      12.886  28.091  36.889  1.00  0.00           C  
ATOM   3668  HB2 ARG A 234      12.206  27.331  37.280  1.00  0.00           H  
ATOM   3669  HB3 ARG A 234      12.698  28.204  35.819  1.00  0.00           H  
ATOM   3670  CG  ARG A 234      12.609  29.427  37.608  1.00  0.00           C  
ATOM   3671  HG2 ARG A 234      13.366  30.154  37.338  1.00  0.00           H  
ATOM   3672  HG3 ARG A 234      12.664  29.281  38.685  1.00  0.00           H  
ATOM   3673  CD  ARG A 234      11.248  30.016  37.228  1.00  0.00           C  
ATOM   3674  HD2 ARG A 234      10.472  29.325  37.557  1.00  0.00           H  
ATOM   3675  HD3 ARG A 234      11.207  30.083  36.137  1.00  0.00           H  
ATOM   3676  NE  ARG A 234      11.082  31.382  37.791  1.00  0.00           N  
ATOM   3677  HE  ARG A 234      11.852  32.021  37.624  1.00  0.00           H  
ATOM   3678  CZ  ARG A 234      10.044  31.908  38.425  1.00  0.00           C  
ATOM   3679  NH1 ARG A 234       8.962  31.222  38.721  1.00  0.00           N  
ATOM   3680 HH11 ARG A 234       8.253  31.621  39.334  1.00  0.00           H  
ATOM   3681 HH12 ARG A 234       8.837  30.267  38.413  1.00  0.00           H  
ATOM   3682  NH2 ARG A 234      10.064  33.166  38.771  1.00  0.00           N  
ATOM   3683 HH21 ARG A 234       9.219  33.636  39.062  1.00  0.00           H  
ATOM   3684 HH22 ARG A 234      10.910  33.737  38.622  1.00  0.00           H  
ATOM   3685  N   PRO A 235      14.508  25.142  37.244  1.00  0.00           N  
ATOM   3686  CA  PRO A 235      14.664  23.788  36.734  1.00  0.00           C  
ATOM   3687  HA  PRO A 235      15.547  23.739  36.103  1.00  0.00           H  
ATOM   3688  C   PRO A 235      13.445  23.320  35.925  1.00  0.00           C  
ATOM   3689  O   PRO A 235      12.327  23.812  36.079  1.00  0.00           O  
ATOM   3690  CB  PRO A 235      14.922  22.917  37.971  1.00  0.00           C  
ATOM   3691  HB2 PRO A 235      14.544  21.900  37.861  1.00  0.00           H  
ATOM   3692  HB3 PRO A 235      15.993  22.898  38.187  1.00  0.00           H  
ATOM   3693  CG  PRO A 235      14.195  23.668  39.082  1.00  0.00           C  
ATOM   3694  HG2 PRO A 235      14.606  23.438  40.066  1.00  0.00           H  
ATOM   3695  HG3 PRO A 235      13.129  23.439  39.042  1.00  0.00           H  
ATOM   3696  CD  PRO A 235      14.427  25.125  38.694  1.00  0.00           C  
ATOM   3697  HD2 PRO A 235      13.609  25.749  39.040  1.00  0.00           H  
ATOM   3698  HD3 PRO A 235      15.371  25.473  39.115  1.00  0.00           H  
ATOM   3699  N   ALA A 236      13.672  22.311  35.089  1.00  0.00           N  
ATOM   3700  H   ALA A 236      14.640  22.040  34.942  1.00  0.00           H  
ATOM   3701  CA  ALA A 236      12.646  21.525  34.407  1.00  0.00           C  
ATOM   3702  HA  ALA A 236      11.820  22.175  34.112  1.00  0.00           H  
ATOM   3703  C   ALA A 236      12.080  20.395  35.291  1.00  0.00           C  
ATOM   3704  O   ALA A 236      10.946  19.975  35.085  1.00  0.00           O  
ATOM   3705  CB  ALA A 236      13.298  20.941  33.144  1.00  0.00           C  
ATOM   3706  HB1 ALA A 236      12.551  20.412  32.553  1.00  0.00           H  
ATOM   3707  HB2 ALA A 236      13.728  21.741  32.539  1.00  0.00           H  
ATOM   3708  HB3 ALA A 236      14.093  20.243  33.415  1.00  0.00           H  
ATOM   3709  N   GLY A 237      12.886  19.875  36.231  1.00  0.00           N  
ATOM   3710  H   GLY A 237      13.786  20.316  36.377  1.00  0.00           H  
ATOM   3711  CA  GLY A 237      12.615  18.657  37.020  1.00  0.00           C  
ATOM   3712  HA2 GLY A 237      11.589  18.320  36.856  1.00  0.00           H  
ATOM   3713  HA3 GLY A 237      12.732  18.877  38.083  1.00  0.00           H  
ATOM   3714  C   GLY A 237      13.557  17.505  36.649  1.00  0.00           C  
ATOM   3715  O   GLY A 237      13.999  16.759  37.520  1.00  0.00           O  
ATOM   3716  N   ASP A 238      13.982  17.438  35.378  1.00  0.00           N  
ATOM   3717  H   ASP A 238      13.530  18.035  34.695  1.00  0.00           H  
ATOM   3718  CA  ASP A 238      15.016  16.498  34.895  1.00  0.00           C  
ATOM   3719  HA  ASP A 238      14.766  15.497  35.252  1.00  0.00           H  
ATOM   3720  C   ASP A 238      16.430  16.830  35.436  1.00  0.00           C  
ATOM   3721  O   ASP A 238      17.402  16.130  35.156  1.00  0.00           O  
ATOM   3722  CB  ASP A 238      14.950  16.474  33.357  1.00  0.00           C  
ATOM   3723  HB2 ASP A 238      13.935  16.206  33.056  1.00  0.00           H  
ATOM   3724  HB3 ASP A 238      15.139  17.482  32.992  1.00  0.00           H  
ATOM   3725  CG  ASP A 238      15.936  15.486  32.699  1.00  0.00           C  
ATOM   3726  OD1 ASP A 238      15.792  14.256  32.906  1.00  0.00           O  
ATOM   3727  OD2 ASP A 238      16.818  15.939  31.928  1.00  0.00           O  
ATOM   3728  N   GLY A 239      16.559  17.912  36.217  1.00  0.00           N  
ATOM   3729  H   GLY A 239      15.717  18.401  36.484  1.00  0.00           H  
ATOM   3730  CA  GLY A 239      17.823  18.482  36.687  1.00  0.00           C  
ATOM   3731  HA2 GLY A 239      17.684  18.916  37.678  1.00  0.00           H  
ATOM   3732  HA3 GLY A 239      18.586  17.705  36.755  1.00  0.00           H  
ATOM   3733  C   GLY A 239      18.327  19.571  35.741  1.00  0.00           C  
ATOM   3734  O   GLY A 239      18.981  20.507  36.187  1.00  0.00           O  
ATOM   3735  N   THR A 240      17.962  19.493  34.455  1.00  0.00           N  
ATOM   3736  H   THR A 240      17.449  18.673  34.165  1.00  0.00           H  
ATOM   3737  CA  THR A 240      18.212  20.547  33.459  1.00  0.00           C  
ATOM   3738  HA  THR A 240      19.252  20.860  33.555  1.00  0.00           H  
ATOM   3739  C   THR A 240      17.345  21.783  33.718  1.00  0.00           C  
ATOM   3740  O   THR A 240      16.295  21.686  34.358  1.00  0.00           O  
ATOM   3741  CB  THR A 240      18.056  19.991  32.033  1.00  0.00           C  
ATOM   3742  HB  THR A 240      18.509  18.999  31.997  1.00  0.00           H  
ATOM   3743  CG2 THR A 240      16.623  19.901  31.515  1.00  0.00           C  
ATOM   3744 HG21 THR A 240      16.020  19.315  32.202  1.00  0.00           H  
ATOM   3745 HG22 THR A 240      16.621  19.414  30.539  1.00  0.00           H  
ATOM   3746 HG23 THR A 240      16.188  20.896  31.414  1.00  0.00           H  
ATOM   3747  OG1 THR A 240      18.749  20.824  31.145  1.00  0.00           O  
ATOM   3748  HG1 THR A 240      19.109  20.272  30.434  1.00  0.00           H  
ATOM   3749  N   PHE A 241      17.768  22.945  33.227  1.00  0.00           N  
ATOM   3750  H   PHE A 241      18.633  22.940  32.693  1.00  0.00           H  
ATOM   3751  CA  PHE A 241      17.172  24.254  33.510  1.00  0.00           C  
ATOM   3752  HA  PHE A 241      16.380  24.123  34.243  1.00  0.00           H  
ATOM   3753  C   PHE A 241      16.492  24.879  32.286  1.00  0.00           C  
ATOM   3754  O   PHE A 241      16.764  24.527  31.135  1.00  0.00           O  
ATOM   3755  CB  PHE A 241      18.216  25.185  34.161  1.00  0.00           C  
ATOM   3756  HB2 PHE A 241      17.837  26.208  34.143  1.00  0.00           H  
ATOM   3757  HB3 PHE A 241      19.134  25.179  33.574  1.00  0.00           H  
ATOM   3758  CG  PHE A 241      18.538  24.831  35.605  1.00  0.00           C  
ATOM   3759  CD1 PHE A 241      19.367  23.733  35.906  1.00  0.00           C  
ATOM   3760  HD1 PHE A 241      19.819  23.162  35.109  1.00  0.00           H  
ATOM   3761  CD2 PHE A 241      17.974  25.577  36.658  1.00  0.00           C  
ATOM   3762  HD2 PHE A 241      17.363  26.440  36.441  1.00  0.00           H  
ATOM   3763  CE1 PHE A 241      19.593  23.359  37.243  1.00  0.00           C  
ATOM   3764  HE1 PHE A 241      20.215  22.504  37.468  1.00  0.00           H  
ATOM   3765  CE2 PHE A 241      18.204  25.208  37.996  1.00  0.00           C  
ATOM   3766  HE2 PHE A 241      17.770  25.784  38.802  1.00  0.00           H  
ATOM   3767  CZ  PHE A 241      19.008  24.092  38.288  1.00  0.00           C  
ATOM   3768  HZ  PHE A 241      19.188  23.802  39.315  1.00  0.00           H  
ATOM   3769  N   GLN A 242      15.548  25.786  32.548  1.00  0.00           N  
ATOM   3770  H   GLN A 242      15.377  26.028  33.524  1.00  0.00           H  
ATOM   3771  CA  GLN A 242      14.721  26.498  31.569  1.00  0.00           C  
ATOM   3772  HA  GLN A 242      15.213  26.491  30.594  1.00  0.00           H  
ATOM   3773  C   GLN A 242      14.559  27.962  32.015  1.00  0.00           C  
ATOM   3774  O   GLN A 242      14.221  28.235  33.166  1.00  0.00           O  
ATOM   3775  CB  GLN A 242      13.349  25.806  31.447  1.00  0.00           C  
ATOM   3776  HB2 GLN A 242      12.889  25.727  32.435  1.00  0.00           H  
ATOM   3777  HB3 GLN A 242      12.700  26.408  30.810  1.00  0.00           H  
ATOM   3778  CG  GLN A 242      13.507  24.403  30.834  1.00  0.00           C  
ATOM   3779  HG2 GLN A 242      14.167  23.804  31.455  1.00  0.00           H  
ATOM   3780  HG3 GLN A 242      13.968  24.510  29.854  1.00  0.00           H  
ATOM   3781  CD  GLN A 242      12.225  23.604  30.645  1.00  0.00           C  
ATOM   3782  NE2 GLN A 242      12.356  22.420  30.082  1.00  0.00           N  
ATOM   3783 HE21 GLN A 242      11.540  22.074  29.584  1.00  0.00           H  
ATOM   3784 HE22 GLN A 242      13.262  22.041  29.845  1.00  0.00           H  
ATOM   3785  OE1 GLN A 242      11.119  24.003  30.968  1.00  0.00           O  
ATOM   3786  N   LYS A 243      14.819  28.911  31.112  1.00  0.00           N  
ATOM   3787  H   LYS A 243      15.057  28.632  30.160  1.00  0.00           H  
ATOM   3788  CA  LYS A 243      14.820  30.356  31.406  1.00  0.00           C  
ATOM   3789  HA  LYS A 243      14.124  30.553  32.225  1.00  0.00           H  
ATOM   3790  C   LYS A 243      14.335  31.129  30.182  1.00  0.00           C  
ATOM   3791  O   LYS A 243      14.469  30.655  29.054  1.00  0.00           O  
ATOM   3792  CB  LYS A 243      16.243  30.761  31.851  1.00  0.00           C  
ATOM   3793  HB2 LYS A 243      16.571  30.039  32.599  1.00  0.00           H  
ATOM   3794  HB3 LYS A 243      16.920  30.689  30.998  1.00  0.00           H  
ATOM   3795  CG  LYS A 243      16.359  32.158  32.491  1.00  0.00           C  
ATOM   3796  HG2 LYS A 243      15.726  32.183  33.378  1.00  0.00           H  
ATOM   3797  HG3 LYS A 243      16.015  32.920  31.794  1.00  0.00           H  
ATOM   3798  CD  LYS A 243      17.813  32.476  32.891  1.00  0.00           C  
ATOM   3799  HD2 LYS A 243      18.169  31.706  33.579  1.00  0.00           H  
ATOM   3800  HD3 LYS A 243      18.432  32.450  31.993  1.00  0.00           H  
ATOM   3801  CE  LYS A 243      17.939  33.866  33.552  1.00  0.00           C  
ATOM   3802  HE2 LYS A 243      17.663  34.633  32.817  1.00  0.00           H  
ATOM   3803  HE3 LYS A 243      17.205  33.935  34.365  1.00  0.00           H  
ATOM   3804  NZ  LYS A 243      19.323  34.136  34.090  1.00  0.00           N  
ATOM   3805  HZ1 LYS A 243      19.602  33.469  34.813  1.00  0.00           H  
ATOM   3806  HZ2 LYS A 243      19.377  35.061  34.527  1.00  0.00           H  
ATOM   3807  HZ3 LYS A 243      20.047  34.117  33.368  1.00  0.00           H  
ATOM   3808  N   TRP A 244      13.816  32.336  30.380  1.00  0.00           N  
ATOM   3809  H   TRP A 244      13.724  32.693  31.323  1.00  0.00           H  
ATOM   3810  CA  TRP A 244      13.468  33.228  29.267  1.00  0.00           C  
ATOM   3811  HA  TRP A 244      14.074  32.959  28.401  1.00  0.00           H  
ATOM   3812  C   TRP A 244      13.760  34.696  29.566  1.00  0.00           C  
ATOM   3813  O   TRP A 244      13.780  35.132  30.719  1.00  0.00           O  
ATOM   3814  CB  TRP A 244      12.004  33.056  28.866  1.00  0.00           C  
ATOM   3815  HB2 TRP A 244      11.843  32.025  28.564  1.00  0.00           H  
ATOM   3816  HB3 TRP A 244      11.790  33.678  27.995  1.00  0.00           H  
ATOM   3817  CG  TRP A 244      11.031  33.400  29.941  1.00  0.00           C  
ATOM   3818  CD1 TRP A 244      10.462  32.504  30.774  1.00  0.00           C  
ATOM   3819  HD1 TRP A 244      10.640  31.433  30.761  1.00  0.00           H  
ATOM   3820  CD2 TRP A 244      10.450  34.701  30.279  1.00  0.00           C  
ATOM   3821  CE2 TRP A 244       9.491  34.501  31.310  1.00  0.00           C  
ATOM   3822  CE3 TRP A 244      10.544  36.007  29.755  1.00  0.00           C  
ATOM   3823  HE3 TRP A 244      11.251  36.207  28.970  1.00  0.00           H  
ATOM   3824  NE1 TRP A 244       9.573  33.163  31.593  1.00  0.00           N  
ATOM   3825  HE1 TRP A 244       8.923  32.704  32.230  1.00  0.00           H  
ATOM   3826  CZ2 TRP A 244       8.601  35.498  31.729  1.00  0.00           C  
ATOM   3827  HZ2 TRP A 244       7.849  35.282  32.476  1.00  0.00           H  
ATOM   3828  CZ3 TRP A 244       9.698  37.036  30.214  1.00  0.00           C  
ATOM   3829  HZ3 TRP A 244       9.790  38.032  29.808  1.00  0.00           H  
ATOM   3830  CH2 TRP A 244       8.715  36.781  31.184  1.00  0.00           C  
ATOM   3831  HH2 TRP A 244       8.056  37.570  31.519  1.00  0.00           H  
ATOM   3832  N   ALA A 245      13.956  35.453  28.490  1.00  0.00           N  
ATOM   3833  H   ALA A 245      13.967  34.994  27.580  1.00  0.00           H  
ATOM   3834  CA  ALA A 245      14.168  36.896  28.513  1.00  0.00           C  
ATOM   3835  HA  ALA A 245      13.847  37.311  29.472  1.00  0.00           H  
ATOM   3836  C   ALA A 245      13.347  37.538  27.392  1.00  0.00           C  
ATOM   3837  O   ALA A 245      13.610  37.276  26.217  1.00  0.00           O  
ATOM   3838  CB  ALA A 245      15.675  37.153  28.337  1.00  0.00           C  
ATOM   3839  HB1 ALA A 245      16.239  36.617  29.102  1.00  0.00           H  
ATOM   3840  HB2 ALA A 245      16.006  36.802  27.358  1.00  0.00           H  
ATOM   3841  HB3 ALA A 245      15.882  38.220  28.422  1.00  0.00           H  
ATOM   3842  N   ALA A 246      12.368  38.382  27.712  1.00  0.00           N  
ATOM   3843  H   ALA A 246      12.201  38.609  28.693  1.00  0.00           H  
ATOM   3844  CA  ALA A 246      11.544  39.059  26.711  1.00  0.00           C  
ATOM   3845  HA  ALA A 246      11.787  38.667  25.730  1.00  0.00           H  
ATOM   3846  C   ALA A 246      11.847  40.557  26.651  1.00  0.00           C  
ATOM   3847  O   ALA A 246      12.048  41.199  27.675  1.00  0.00           O  
ATOM   3848  CB  ALA A 246      10.062  38.758  26.960  1.00  0.00           C  
ATOM   3849  HB1 ALA A 246       9.467  39.161  26.142  1.00  0.00           H  
ATOM   3850  HB2 ALA A 246       9.738  39.225  27.888  1.00  0.00           H  
ATOM   3851  HB3 ALA A 246       9.903  37.682  27.020  1.00  0.00           H  
ATOM   3852  N   VAL A 247      11.861  41.132  25.452  1.00  0.00           N  
ATOM   3853  H   VAL A 247      11.699  40.552  24.631  1.00  0.00           H  
ATOM   3854  CA  VAL A 247      12.117  42.561  25.235  1.00  0.00           C  
ATOM   3855  HA  VAL A 247      12.188  43.065  26.200  1.00  0.00           H  
ATOM   3856  C   VAL A 247      10.945  43.180  24.483  1.00  0.00           C  
ATOM   3857  O   VAL A 247      10.451  42.612  23.505  1.00  0.00           O  
ATOM   3858  CB  VAL A 247      13.471  42.780  24.527  1.00  0.00           C  
ATOM   3859  HB  VAL A 247      14.233  42.258  25.104  1.00  0.00           H  
ATOM   3860  CG1 VAL A 247      13.519  42.231  23.098  1.00  0.00           C  
ATOM   3861 HG11 VAL A 247      14.509  42.380  22.670  1.00  0.00           H  
ATOM   3862 HG12 VAL A 247      13.307  41.164  23.111  1.00  0.00           H  
ATOM   3863 HG13 VAL A 247      12.791  42.731  22.466  1.00  0.00           H  
ATOM   3864  CG2 VAL A 247      13.859  44.256  24.511  1.00  0.00           C  
ATOM   3865 HG21 VAL A 247      13.145  44.840  23.932  1.00  0.00           H  
ATOM   3866 HG22 VAL A 247      13.891  44.633  25.532  1.00  0.00           H  
ATOM   3867 HG23 VAL A 247      14.849  44.376  24.075  1.00  0.00           H  
ATOM   3868  N   VAL A 248      10.470  44.335  24.945  1.00  0.00           N  
ATOM   3869  H   VAL A 248      10.922  44.761  25.738  1.00  0.00           H  
ATOM   3870  CA  VAL A 248       9.482  45.139  24.219  1.00  0.00           C  
ATOM   3871  HA  VAL A 248       8.855  44.477  23.623  1.00  0.00           H  
ATOM   3872  C   VAL A 248      10.200  46.062  23.235  1.00  0.00           C  
ATOM   3873  O   VAL A 248      11.060  46.855  23.628  1.00  0.00           O  
ATOM   3874  CB  VAL A 248       8.539  45.922  25.158  1.00  0.00           C  
ATOM   3875  HB  VAL A 248       7.964  46.615  24.546  1.00  0.00           H  
ATOM   3876  CG1 VAL A 248       7.547  44.965  25.827  1.00  0.00           C  
ATOM   3877 HG11 VAL A 248       8.052  44.335  26.559  1.00  0.00           H  
ATOM   3878 HG12 VAL A 248       6.770  45.541  26.330  1.00  0.00           H  
ATOM   3879 HG13 VAL A 248       7.073  44.340  25.073  1.00  0.00           H  
ATOM   3880  CG2 VAL A 248       9.234  46.727  26.270  1.00  0.00           C  
ATOM   3881 HG21 VAL A 248       9.771  46.067  26.952  1.00  0.00           H  
ATOM   3882 HG22 VAL A 248       9.933  47.444  25.843  1.00  0.00           H  
ATOM   3883 HG23 VAL A 248       8.488  47.280  26.841  1.00  0.00           H  
ATOM   3884  N   VAL A 249       9.847  45.968  21.955  1.00  0.00           N  
ATOM   3885  H   VAL A 249       9.152  45.284  21.685  1.00  0.00           H  
ATOM   3886  CA  VAL A 249      10.409  46.805  20.887  1.00  0.00           C  
ATOM   3887  HA  VAL A 249      10.971  47.609  21.355  1.00  0.00           H  
ATOM   3888  C   VAL A 249       9.281  47.434  20.075  1.00  0.00           C  
ATOM   3889  O   VAL A 249       8.239  46.800  19.885  1.00  0.00           O  
ATOM   3890  CB  VAL A 249      11.407  46.069  19.962  1.00  0.00           C  
ATOM   3891  HB  VAL A 249      11.953  46.836  19.417  1.00  0.00           H  
ATOM   3892  CG1 VAL A 249      12.443  45.265  20.753  1.00  0.00           C  
ATOM   3893 HG11 VAL A 249      12.927  45.914  21.480  1.00  0.00           H  
ATOM   3894 HG12 VAL A 249      13.197  44.866  20.077  1.00  0.00           H  
ATOM   3895 HG13 VAL A 249      11.962  44.440  21.274  1.00  0.00           H  
ATOM   3896  CG2 VAL A 249      10.764  45.145  18.920  1.00  0.00           C  
ATOM   3897 HG21 VAL A 249      10.138  45.717  18.239  1.00  0.00           H  
ATOM   3898 HG22 VAL A 249      11.541  44.663  18.327  1.00  0.00           H  
ATOM   3899 HG23 VAL A 249      10.151  44.393  19.413  1.00  0.00           H  
ATOM   3900  N   PRO A 250       9.435  48.672  19.583  1.00  0.00           N  
ATOM   3901  CA  PRO A 250       8.497  49.191  18.610  1.00  0.00           C  
ATOM   3902  HA  PRO A 250       7.482  49.039  18.975  1.00  0.00           H  
ATOM   3903  C   PRO A 250       8.645  48.443  17.279  1.00  0.00           C  
ATOM   3904  O   PRO A 250       9.699  47.892  16.944  1.00  0.00           O  
ATOM   3905  CB  PRO A 250       8.739  50.697  18.521  1.00  0.00           C  
ATOM   3906  HB2 PRO A 250       8.668  51.059  17.494  1.00  0.00           H  
ATOM   3907  HB3 PRO A 250       8.011  51.213  19.148  1.00  0.00           H  
ATOM   3908  CG  PRO A 250      10.137  50.912  19.098  1.00  0.00           C  
ATOM   3909  HG2 PRO A 250      10.151  51.777  19.762  1.00  0.00           H  
ATOM   3910  HG3 PRO A 250      10.832  51.082  18.282  1.00  0.00           H  
ATOM   3911  CD  PRO A 250      10.489  49.630  19.865  1.00  0.00           C  
ATOM   3912  HD2 PRO A 250      10.518  49.840  20.935  1.00  0.00           H  
ATOM   3913  HD3 PRO A 250      11.452  49.239  19.535  1.00  0.00           H  
ATOM   3914  N   SER A 251       7.560  48.425  16.513  1.00  0.00           N  
ATOM   3915  H   SER A 251       6.725  48.887  16.849  1.00  0.00           H  
ATOM   3916  CA  SER A 251       7.522  47.757  15.216  1.00  0.00           C  
ATOM   3917  HA  SER A 251       7.728  46.696  15.363  1.00  0.00           H  
ATOM   3918  C   SER A 251       8.593  48.323  14.280  1.00  0.00           C  
ATOM   3919  O   SER A 251       8.814  49.536  14.219  1.00  0.00           O  
ATOM   3920  CB  SER A 251       6.139  47.896  14.573  1.00  0.00           C  
ATOM   3921  HB2 SER A 251       5.928  48.949  14.376  1.00  0.00           H  
ATOM   3922  HB3 SER A 251       6.135  47.356  13.624  1.00  0.00           H  
ATOM   3923  OG  SER A 251       5.136  47.365  15.418  1.00  0.00           O  
ATOM   3924  HG  SER A 251       5.029  47.966  16.167  1.00  0.00           H  
ATOM   3925  N   GLY A 252       9.248  47.439  13.537  1.00  0.00           N  
ATOM   3926  H   GLY A 252       9.124  46.453  13.755  1.00  0.00           H  
ATOM   3927  CA  GLY A 252      10.350  47.741  12.630  1.00  0.00           C  
ATOM   3928  HA2 GLY A 252      10.226  48.745  12.223  1.00  0.00           H  
ATOM   3929  HA3 GLY A 252      10.326  47.029  11.806  1.00  0.00           H  
ATOM   3930  C   GLY A 252      11.727  47.655  13.299  1.00  0.00           C  
ATOM   3931  O   GLY A 252      12.735  47.551  12.598  1.00  0.00           O  
ATOM   3932  N   GLU A 253      11.792  47.658  14.634  1.00  0.00           N  
ATOM   3933  H   GLU A 253      10.936  47.716  15.167  1.00  0.00           H  
ATOM   3934  CA  GLU A 253      13.052  47.529  15.364  1.00  0.00           C  
ATOM   3935  HA  GLU A 253      13.827  48.034  14.792  1.00  0.00           H  
ATOM   3936  C   GLU A 253      13.535  46.085  15.506  1.00  0.00           C  
ATOM   3937  O   GLU A 253      14.691  45.877  15.869  1.00  0.00           O  
ATOM   3938  CB  GLU A 253      12.987  48.191  16.743  1.00  0.00           C  
ATOM   3939  HB2 GLU A 253      12.272  47.654  17.360  1.00  0.00           H  
ATOM   3940  HB3 GLU A 253      13.964  48.095  17.208  1.00  0.00           H  
ATOM   3941  CG  GLU A 253      12.629  49.680  16.738  1.00  0.00           C  
ATOM   3942  HG2 GLU A 253      12.632  50.004  17.781  1.00  0.00           H  
ATOM   3943  HG3 GLU A 253      11.614  49.813  16.353  1.00  0.00           H  
ATOM   3944  CD  GLU A 253      13.614  50.576  15.947  1.00  0.00           C  
ATOM   3945  OE1 GLU A 253      14.727  50.144  15.562  1.00  0.00           O  
ATOM   3946  OE2 GLU A 253      13.305  51.782  15.779  1.00  0.00           O  
ATOM   3947  N   GLU A 254      12.704  45.085  15.188  1.00  0.00           N  
ATOM   3948  H   GLU A 254      11.778  45.322  14.841  1.00  0.00           H  
ATOM   3949  CA  GLU A 254      13.021  43.660  15.335  1.00  0.00           C  
ATOM   3950  HA  GLU A 254      13.046  43.406  16.394  1.00  0.00           H  
ATOM   3951  C   GLU A 254      14.391  43.286  14.745  1.00  0.00           C  
ATOM   3952  O   GLU A 254      15.081  42.413  15.275  1.00  0.00           O  
ATOM   3953  CB  GLU A 254      11.965  42.781  14.635  1.00  0.00           C  
ATOM   3954  HB2 GLU A 254      12.317  41.751  14.708  1.00  0.00           H  
ATOM   3955  HB3 GLU A 254      11.917  43.021  13.572  1.00  0.00           H  
ATOM   3956  CG  GLU A 254      10.553  42.799  15.239  1.00  0.00           C  
ATOM   3957  HG2 GLU A 254      10.136  41.809  15.062  1.00  0.00           H  
ATOM   3958  HG3 GLU A 254      10.622  42.942  16.312  1.00  0.00           H  
ATOM   3959  CD  GLU A 254       9.580  43.845  14.656  1.00  0.00           C  
ATOM   3960  OE1 GLU A 254      10.039  44.882  14.123  1.00  0.00           O  
ATOM   3961  OE2 GLU A 254       8.349  43.626  14.746  1.00  0.00           O  
ATOM   3962  N   GLN A 255      14.804  43.957  13.660  1.00  0.00           N  
ATOM   3963  H   GLN A 255      14.199  44.672  13.279  1.00  0.00           H  
ATOM   3964  CA  GLN A 255      16.088  43.692  13.011  1.00  0.00           C  
ATOM   3965  HA  GLN A 255      16.166  42.612  12.867  1.00  0.00           H  
ATOM   3966  C   GLN A 255      17.297  44.095  13.878  1.00  0.00           C  
ATOM   3967  O   GLN A 255      18.326  43.416  13.846  1.00  0.00           O  
ATOM   3968  CB  GLN A 255      16.109  44.335  11.607  1.00  0.00           C  
ATOM   3969  HB2 GLN A 255      16.932  43.874  11.057  1.00  0.00           H  
ATOM   3970  HB3 GLN A 255      15.181  44.067  11.094  1.00  0.00           H  
ATOM   3971  CG  GLN A 255      16.318  45.866  11.543  1.00  0.00           C  
ATOM   3972  HG2 GLN A 255      15.673  46.393  12.246  1.00  0.00           H  
ATOM   3973  HG3 GLN A 255      17.357  46.079  11.804  1.00  0.00           H  
ATOM   3974  CD  GLN A 255      16.076  46.428  10.143  1.00  0.00           C  
ATOM   3975  NE2 GLN A 255      16.908  46.054   9.191  1.00  0.00           N  
ATOM   3976 HE21 GLN A 255      16.827  46.494   8.287  1.00  0.00           H  
ATOM   3977 HE22 GLN A 255      17.582  45.320   9.366  1.00  0.00           H  
ATOM   3978  OE1 GLN A 255      15.184  47.232   9.890  1.00  0.00           O  
ATOM   3979  N   ARG A 256      17.186  45.195  14.644  1.00  0.00           N  
ATOM   3980  H   ARG A 256      16.264  45.623  14.713  1.00  0.00           H  
ATOM   3981  CA  ARG A 256      18.281  45.796  15.431  1.00  0.00           C  
ATOM   3982  HA  ARG A 256      19.197  45.791  14.838  1.00  0.00           H  
ATOM   3983  C   ARG A 256      18.623  45.007  16.702  1.00  0.00           C  
ATOM   3984  O   ARG A 256      19.787  44.958  17.092  1.00  0.00           O  
ATOM   3985  CB  ARG A 256      17.901  47.256  15.775  1.00  0.00           C  
ATOM   3986  HB2 ARG A 256      16.844  47.301  16.046  1.00  0.00           H  
ATOM   3987  HB3 ARG A 256      18.461  47.584  16.651  1.00  0.00           H  
ATOM   3988  CG  ARG A 256      18.160  48.261  14.638  1.00  0.00           C  
ATOM   3989  HG2 ARG A 256      17.799  47.864  13.689  1.00  0.00           H  
ATOM   3990  HG3 ARG A 256      17.609  49.174  14.861  1.00  0.00           H  
ATOM   3991  CD  ARG A 256      19.647  48.622  14.548  1.00  0.00           C  
ATOM   3992  HD2 ARG A 256      20.238  47.725  14.349  1.00  0.00           H  
ATOM   3993  HD3 ARG A 256      19.933  49.017  15.519  1.00  0.00           H  
ATOM   3994  NE  ARG A 256      19.919  49.635  13.505  1.00  0.00           N  
ATOM   3995  HE  ARG A 256      19.195  49.810  12.820  1.00  0.00           H  
ATOM   3996  CZ  ARG A 256      21.030  50.344  13.374  1.00  0.00           C  
ATOM   3997  NH1 ARG A 256      21.969  50.319  14.278  1.00  0.00           N  
ATOM   3998 HH11 ARG A 256      22.791  50.890  14.187  1.00  0.00           H  
ATOM   3999 HH12 ARG A 256      21.794  49.847  15.162  1.00  0.00           H  
ATOM   4000  NH2 ARG A 256      21.216  51.117  12.338  1.00  0.00           N  
ATOM   4001 HH21 ARG A 256      20.535  51.146  11.594  1.00  0.00           H  
ATOM   4002 HH22 ARG A 256      22.054  51.675  12.250  1.00  0.00           H  
ATOM   4003  N   TYR A 257      17.622  44.433  17.365  1.00  0.00           N  
ATOM   4004  H   TYR A 257      16.701  44.486  16.957  1.00  0.00           H  
ATOM   4005  CA  TYR A 257      17.768  43.803  18.682  1.00  0.00           C  
ATOM   4006  HA  TYR A 257      18.444  44.405  19.288  1.00  0.00           H  
ATOM   4007  C   TYR A 257      18.380  42.395  18.577  1.00  0.00           C  
ATOM   4008  O   TYR A 257      17.832  41.520  17.905  1.00  0.00           O  
ATOM   4009  CB  TYR A 257      16.406  43.795  19.395  1.00  0.00           C  
ATOM   4010  HB2 TYR A 257      16.451  43.078  20.212  1.00  0.00           H  
ATOM   4011  HB3 TYR A 257      15.632  43.451  18.707  1.00  0.00           H  
ATOM   4012  CG  TYR A 257      16.009  45.146  19.965  1.00  0.00           C  
ATOM   4013  CD1 TYR A 257      15.749  46.235  19.111  1.00  0.00           C  
ATOM   4014  HD1 TYR A 257      15.783  46.113  18.041  1.00  0.00           H  
ATOM   4015  CD2 TYR A 257      15.904  45.319  21.359  1.00  0.00           C  
ATOM   4016  HD2 TYR A 257      16.080  44.483  22.023  1.00  0.00           H  
ATOM   4017  CE1 TYR A 257      15.438  47.499  19.640  1.00  0.00           C  
ATOM   4018  HE1 TYR A 257      15.277  48.337  18.983  1.00  0.00           H  
ATOM   4019  CE2 TYR A 257      15.552  46.576  21.890  1.00  0.00           C  
ATOM   4020  HE2 TYR A 257      15.429  46.702  22.955  1.00  0.00           H  
ATOM   4021  CZ  TYR A 257      15.344  47.675  21.032  1.00  0.00           C  
ATOM   4022  OH  TYR A 257      15.081  48.910  21.535  1.00  0.00           O  
ATOM   4023  HH  TYR A 257      15.145  48.909  22.500  1.00  0.00           H  
ATOM   4024  N   THR A 258      19.498  42.163  19.270  1.00  0.00           N  
ATOM   4025  H   THR A 258      19.923  42.935  19.775  1.00  0.00           H  
ATOM   4026  CA  THR A 258      20.186  40.867  19.389  1.00  0.00           C  
ATOM   4027  HA  THR A 258      19.730  40.150  18.707  1.00  0.00           H  
ATOM   4028  C   THR A 258      20.034  40.313  20.801  1.00  0.00           C  
ATOM   4029  O   THR A 258      20.310  41.009  21.780  1.00  0.00           O  
ATOM   4030  CB  THR A 258      21.689  40.961  19.026  1.00  0.00           C  
ATOM   4031  HB  THR A 258      22.200  40.070  19.394  1.00  0.00           H  
ATOM   4032  CG2 THR A 258      21.895  41.029  17.512  1.00  0.00           C  
ATOM   4033 HG21 THR A 258      21.499  40.126  17.053  1.00  0.00           H  
ATOM   4034 HG22 THR A 258      22.961  41.092  17.288  1.00  0.00           H  
ATOM   4035 HG23 THR A 258      21.388  41.903  17.102  1.00  0.00           H  
ATOM   4036  OG1 THR A 258      22.324  42.102  19.569  1.00  0.00           O  
ATOM   4037  HG1 THR A 258      23.051  41.798  20.142  1.00  0.00           H  
ATOM   4038  N   CYS A 259      19.622  39.049  20.923  1.00  0.00           N  
ATOM   4039  H   CYS A 259      19.434  38.517  20.078  1.00  0.00           H  
ATOM   4040  CA  CYS A 259      19.636  38.320  22.193  1.00  0.00           C  
ATOM   4041  HA  CYS A 259      19.491  39.017  23.021  1.00  0.00           H  
ATOM   4042  C   CYS A 259      21.009  37.654  22.344  1.00  0.00           C  
ATOM   4043  O   CYS A 259      21.338  36.718  21.616  1.00  0.00           O  
ATOM   4044  CB  CYS A 259      18.486  37.302  22.250  1.00  0.00           C  
ATOM   4045  HB2 CYS A 259      17.538  37.838  22.216  1.00  0.00           H  
ATOM   4046  HB3 CYS A 259      18.537  36.667  21.368  1.00  0.00           H  
ATOM   4047  SG  CYS A 259      18.514  36.247  23.734  1.00  0.00           S  
ATOM   4048  N   HIS A 260      21.827  38.158  23.260  1.00  0.00           N  
ATOM   4049  H   HIS A 260      21.454  38.847  23.902  1.00  0.00           H  
ATOM   4050  CA  HIS A 260      23.140  37.613  23.568  1.00  0.00           C  
ATOM   4051  HA  HIS A 260      23.562  37.156  22.673  1.00  0.00           H  
ATOM   4052  C   HIS A 260      22.985  36.533  24.639  1.00  0.00           C  
ATOM   4053  O   HIS A 260      22.451  36.783  25.724  1.00  0.00           O  
ATOM   4054  CB  HIS A 260      24.096  38.732  24.009  1.00  0.00           C  
ATOM   4055  HB2 HIS A 260      24.995  38.277  24.426  1.00  0.00           H  
ATOM   4056  HB3 HIS A 260      23.628  39.326  24.797  1.00  0.00           H  
ATOM   4057  CG  HIS A 260      24.506  39.641  22.875  1.00  0.00           C  
ATOM   4058  CD2 HIS A 260      23.714  40.554  22.236  1.00  0.00           C  
ATOM   4059  HD2 HIS A 260      22.684  40.768  22.478  1.00  0.00           H  
ATOM   4060  ND1 HIS A 260      25.747  39.700  22.281  1.00  0.00           N  
ATOM   4061  HD1 HIS A 260      26.574  39.173  22.548  1.00  0.00           H  
ATOM   4062  CE1 HIS A 260      25.699  40.629  21.310  1.00  0.00           C  
ATOM   4063  HE1 HIS A 260      26.536  40.906  20.680  1.00  0.00           H  
ATOM   4064  NE2 HIS A 260      24.468  41.162  21.225  1.00  0.00           N  
ATOM   4065  N   VAL A 261      23.471  35.332  24.335  1.00  0.00           N  
ATOM   4066  H   VAL A 261      23.849  35.193  23.401  1.00  0.00           H  
ATOM   4067  CA  VAL A 261      23.451  34.187  25.245  1.00  0.00           C  
ATOM   4068  HA  VAL A 261      23.035  34.482  26.207  1.00  0.00           H  
ATOM   4069  C   VAL A 261      24.884  33.741  25.458  1.00  0.00           C  
ATOM   4070  O   VAL A 261      25.558  33.372  24.496  1.00  0.00           O  
ATOM   4071  CB  VAL A 261      22.583  33.041  24.681  1.00  0.00           C  
ATOM   4072  HB  VAL A 261      23.015  32.694  23.747  1.00  0.00           H  
ATOM   4073  CG1 VAL A 261      22.546  31.849  25.646  1.00  0.00           C  
ATOM   4074 HG11 VAL A 261      23.525  31.370  25.686  1.00  0.00           H  
ATOM   4075 HG12 VAL A 261      22.272  32.180  26.646  1.00  0.00           H  
ATOM   4076 HG13 VAL A 261      21.821  31.109  25.301  1.00  0.00           H  
ATOM   4077  CG2 VAL A 261      21.148  33.496  24.380  1.00  0.00           C  
ATOM   4078 HG21 VAL A 261      20.727  34.019  25.235  1.00  0.00           H  
ATOM   4079 HG22 VAL A 261      21.146  34.168  23.521  1.00  0.00           H  
ATOM   4080 HG23 VAL A 261      20.521  32.637  24.135  1.00  0.00           H  
ATOM   4081  N   GLN A 262      25.357  33.741  26.702  1.00  0.00           N  
ATOM   4082  H   GLN A 262      24.767  34.086  27.454  1.00  0.00           H  
ATOM   4083  CA  GLN A 262      26.639  33.122  27.032  1.00  0.00           C  
ATOM   4084  HA  GLN A 262      26.942  32.524  26.171  1.00  0.00           H  
ATOM   4085  C   GLN A 262      26.473  32.112  28.165  1.00  0.00           C  
ATOM   4086  O   GLN A 262      25.750  32.337  29.139  1.00  0.00           O  
ATOM   4087  CB  GLN A 262      27.769  34.154  27.199  1.00  0.00           C  
ATOM   4088  HB2 GLN A 262      28.713  33.618  27.308  1.00  0.00           H  
ATOM   4089  HB3 GLN A 262      27.829  34.743  26.283  1.00  0.00           H  
ATOM   4090  CG  GLN A 262      27.592  35.116  28.379  1.00  0.00           C  
ATOM   4091  HG2 GLN A 262      26.604  35.567  28.286  1.00  0.00           H  
ATOM   4092  HG3 GLN A 262      27.658  34.559  29.315  1.00  0.00           H  
ATOM   4093  CD  GLN A 262      28.623  36.249  28.394  1.00  0.00           C  
ATOM   4094  NE2 GLN A 262      29.910  35.954  28.343  1.00  0.00           N  
ATOM   4095 HE21 GLN A 262      30.235  34.995  28.312  1.00  0.00           H  
ATOM   4096 HE22 GLN A 262      30.568  36.722  28.314  1.00  0.00           H  
ATOM   4097  OE1 GLN A 262      28.283  37.425  28.459  1.00  0.00           O  
ATOM   4098  N   HIS A 263      27.105  30.955  27.981  1.00  0.00           N  
ATOM   4099  H   HIS A 263      27.755  30.872  27.206  1.00  0.00           H  
ATOM   4100  CA  HIS A 263      26.920  29.755  28.797  1.00  0.00           C  
ATOM   4101  HA  HIS A 263      26.679  30.040  29.826  1.00  0.00           H  
ATOM   4102  C   HIS A 263      28.217  28.945  28.805  1.00  0.00           C  
ATOM   4103  O   HIS A 263      28.970  28.969  27.832  1.00  0.00           O  
ATOM   4104  CB  HIS A 263      25.759  28.927  28.209  1.00  0.00           C  
ATOM   4105  HB2 HIS A 263      26.027  28.603  27.204  1.00  0.00           H  
ATOM   4106  HB3 HIS A 263      24.870  29.554  28.128  1.00  0.00           H  
ATOM   4107  CG  HIS A 263      25.395  27.703  29.008  1.00  0.00           C  
ATOM   4108  CD2 HIS A 263      24.762  27.698  30.212  1.00  0.00           C  
ATOM   4109  HD2 HIS A 263      24.424  28.561  30.765  1.00  0.00           H  
ATOM   4110  ND1 HIS A 263      25.690  26.390  28.646  1.00  0.00           N  
ATOM   4111  CE1 HIS A 263      25.200  25.620  29.635  1.00  0.00           C  
ATOM   4112  HE1 HIS A 263      25.259  24.540  29.655  1.00  0.00           H  
ATOM   4113  NE2 HIS A 263      24.652  26.382  30.599  1.00  0.00           N  
ATOM   4114  HE2 HIS A 263      24.246  26.049  31.475  1.00  0.00           H  
ATOM   4115  N   GLU A 264      28.459  28.196  29.881  1.00  0.00           N  
ATOM   4116  H   GLU A 264      27.790  28.205  30.646  1.00  0.00           H  
ATOM   4117  CA  GLU A 264      29.688  27.403  30.040  1.00  0.00           C  
ATOM   4118  HA  GLU A 264      30.552  28.066  29.946  1.00  0.00           H  
ATOM   4119  C   GLU A 264      29.810  26.305  28.965  1.00  0.00           C  
ATOM   4120  O   GLU A 264      30.910  26.016  28.488  1.00  0.00           O  
ATOM   4121  CB  GLU A 264      29.681  26.798  31.454  1.00  0.00           C  
ATOM   4122  HB2 GLU A 264      28.866  26.077  31.530  1.00  0.00           H  
ATOM   4123  HB3 GLU A 264      29.493  27.599  32.171  1.00  0.00           H  
ATOM   4124  CG  GLU A 264      30.998  26.113  31.837  1.00  0.00           C  
ATOM   4125  HG2 GLU A 264      31.211  25.311  31.127  1.00  0.00           H  
ATOM   4126  HG3 GLU A 264      31.810  26.842  31.776  1.00  0.00           H  
ATOM   4127  CD  GLU A 264      30.916  25.531  33.262  1.00  0.00           C  
ATOM   4128  OE1 GLU A 264      30.652  24.315  33.409  1.00  0.00           O  
ATOM   4129  OE2 GLU A 264      31.095  26.278  34.255  1.00  0.00           O  
ATOM   4130  N   GLY A 265      28.675  25.715  28.560  1.00  0.00           N  
ATOM   4131  H   GLY A 265      27.792  26.025  28.955  1.00  0.00           H  
ATOM   4132  CA  GLY A 265      28.639  24.658  27.548  1.00  0.00           C  
ATOM   4133  HA2 GLY A 265      29.334  23.865  27.821  1.00  0.00           H  
ATOM   4134  HA3 GLY A 265      27.631  24.242  27.515  1.00  0.00           H  
ATOM   4135  C   GLY A 265      29.004  25.140  26.143  1.00  0.00           C  
ATOM   4136  O   GLY A 265      29.522  24.356  25.346  1.00  0.00           O  
ATOM   4137  N   LEU A 266      28.730  26.413  25.828  1.00  0.00           N  
ATOM   4138  H   LEU A 266      28.441  27.039  26.568  1.00  0.00           H  
ATOM   4139  CA  LEU A 266      28.905  26.964  24.487  1.00  0.00           C  
ATOM   4140  HA  LEU A 266      28.431  26.281  23.789  1.00  0.00           H  
ATOM   4141  C   LEU A 266      30.398  27.100  24.105  1.00  0.00           C  
ATOM   4142  O   LEU A 266      31.188  27.629  24.897  1.00  0.00           O  
ATOM   4143  CB  LEU A 266      28.190  28.324  24.389  1.00  0.00           C  
ATOM   4144  HB2 LEU A 266      28.603  28.854  23.540  1.00  0.00           H  
ATOM   4145  HB3 LEU A 266      28.424  28.912  25.275  1.00  0.00           H  
ATOM   4146  CG  LEU A 266      26.665  28.254  24.203  1.00  0.00           C  
ATOM   4147  HG  LEU A 266      26.236  27.602  24.962  1.00  0.00           H  
ATOM   4148  CD1 LEU A 266      26.038  29.645  24.340  1.00  0.00           C  
ATOM   4149 HD11 LEU A 266      26.246  30.055  25.326  1.00  0.00           H  
ATOM   4150 HD12 LEU A 266      24.956  29.579  24.210  1.00  0.00           H  
ATOM   4151 HD13 LEU A 266      26.448  30.317  23.584  1.00  0.00           H  
ATOM   4152  CD2 LEU A 266      26.292  27.726  22.816  1.00  0.00           C  
ATOM   4153 HD21 LEU A 266      26.670  26.717  22.667  1.00  0.00           H  
ATOM   4154 HD22 LEU A 266      26.709  28.378  22.046  1.00  0.00           H  
ATOM   4155 HD23 LEU A 266      25.208  27.700  22.716  1.00  0.00           H  
ATOM   4156  N   PRO A 267      30.785  26.700  22.875  1.00  0.00           N  
ATOM   4157  CA  PRO A 267      32.087  27.042  22.306  1.00  0.00           C  
ATOM   4158  HA  PRO A 267      32.864  26.732  23.005  1.00  0.00           H  
ATOM   4159  C   PRO A 267      32.224  28.550  22.038  1.00  0.00           C  
ATOM   4160  O   PRO A 267      33.272  29.135  22.313  1.00  0.00           O  
ATOM   4161  CB  PRO A 267      32.224  26.216  21.018  1.00  0.00           C  
ATOM   4162  HB2 PRO A 267      33.236  25.826  20.899  1.00  0.00           H  
ATOM   4163  HB3 PRO A 267      31.950  26.814  20.148  1.00  0.00           H  
ATOM   4164  CG  PRO A 267      31.208  25.089  21.191  1.00  0.00           C  
ATOM   4165  HG2 PRO A 267      30.841  24.721  20.232  1.00  0.00           H  
ATOM   4166  HG3 PRO A 267      31.653  24.278  21.769  1.00  0.00           H  
ATOM   4167  CD  PRO A 267      30.101  25.755  22.005  1.00  0.00           C  
ATOM   4168  HD2 PRO A 267      29.417  26.290  21.346  1.00  0.00           H  
ATOM   4169  HD3 PRO A 267      29.567  24.993  22.574  1.00  0.00           H  
ATOM   4170  N   GLU A 268      31.166  29.194  21.538  1.00  0.00           N  
ATOM   4171  H   GLU A 268      30.356  28.653  21.271  1.00  0.00           H  
ATOM   4172  CA  GLU A 268      31.089  30.638  21.318  1.00  0.00           C  
ATOM   4173  HA  GLU A 268      31.879  31.103  21.904  1.00  0.00           H  
ATOM   4174  C   GLU A 268      29.746  31.212  21.807  1.00  0.00           C  
ATOM   4175  O   GLU A 268      28.734  30.502  21.787  1.00  0.00           O  
ATOM   4176  CB  GLU A 268      31.366  31.001  19.844  1.00  0.00           C  
ATOM   4177  HB2 GLU A 268      31.420  32.088  19.781  1.00  0.00           H  
ATOM   4178  HB3 GLU A 268      32.347  30.618  19.560  1.00  0.00           H  
ATOM   4179  CG  GLU A 268      30.328  30.530  18.809  1.00  0.00           C  
ATOM   4180  HG2 GLU A 268      30.532  31.057  17.873  1.00  0.00           H  
ATOM   4181  HG3 GLU A 268      29.327  30.835  19.122  1.00  0.00           H  
ATOM   4182  CD  GLU A 268      30.380  29.006  18.540  1.00  0.00           C  
ATOM   4183  OE1 GLU A 268      31.249  28.564  17.748  1.00  0.00           O  
ATOM   4184  OE2 GLU A 268      29.534  28.249  19.080  1.00  0.00           O  
ATOM   4185  N   PRO A 269      29.697  32.488  22.243  1.00  0.00           N  
ATOM   4186  CA  PRO A 269      28.435  33.142  22.575  1.00  0.00           C  
ATOM   4187  HA  PRO A 269      27.967  32.596  23.397  1.00  0.00           H  
ATOM   4188  C   PRO A 269      27.484  33.173  21.371  1.00  0.00           C  
ATOM   4189  O   PRO A 269      27.914  33.370  20.229  1.00  0.00           O  
ATOM   4190  CB  PRO A 269      28.794  34.554  23.059  1.00  0.00           C  
ATOM   4191  HB2 PRO A 269      28.134  34.885  23.861  1.00  0.00           H  
ATOM   4192  HB3 PRO A 269      28.764  35.261  22.228  1.00  0.00           H  
ATOM   4193  CG  PRO A 269      30.238  34.405  23.535  1.00  0.00           C  
ATOM   4194  HG2 PRO A 269      30.780  35.351  23.491  1.00  0.00           H  
ATOM   4195  HG3 PRO A 269      30.253  34.002  24.550  1.00  0.00           H  
ATOM   4196  CD  PRO A 269      30.810  33.375  22.560  1.00  0.00           C  
ATOM   4197  HD2 PRO A 269      31.151  33.873  21.651  1.00  0.00           H  
ATOM   4198  HD3 PRO A 269      31.636  32.846  23.036  1.00  0.00           H  
ATOM   4199  N   LEU A 270      26.181  33.014  21.622  1.00  0.00           N  
ATOM   4200  H   LEU A 270      25.877  32.934  22.588  1.00  0.00           H  
ATOM   4201  CA  LEU A 270      25.168  33.057  20.564  1.00  0.00           C  
ATOM   4202  HA  LEU A 270      25.646  32.856  19.605  1.00  0.00           H  
ATOM   4203  C   LEU A 270      24.570  34.463  20.482  1.00  0.00           C  
ATOM   4204  O   LEU A 270      23.971  34.945  21.443  1.00  0.00           O  
ATOM   4205  CB  LEU A 270      24.092  31.967  20.753  1.00  0.00           C  
ATOM   4206  HB2 LEU A 270      23.330  32.105  19.986  1.00  0.00           H  
ATOM   4207  HB3 LEU A 270      23.614  32.107  21.720  1.00  0.00           H  
ATOM   4208  CG  LEU A 270      24.599  30.515  20.652  1.00  0.00           C  
ATOM   4209  HG  LEU A 270      25.416  30.360  21.353  1.00  0.00           H  
ATOM   4210  CD1 LEU A 270      23.469  29.549  21.012  1.00  0.00           C  
ATOM   4211 HD11 LEU A 270      22.674  29.600  20.269  1.00  0.00           H  
ATOM   4212 HD12 LEU A 270      23.066  29.797  21.993  1.00  0.00           H  
ATOM   4213 HD13 LEU A 270      23.853  28.529  21.040  1.00  0.00           H  
ATOM   4214  CD2 LEU A 270      25.078  30.166  19.241  1.00  0.00           C  
ATOM   4215 HD21 LEU A 270      25.978  30.730  19.002  1.00  0.00           H  
ATOM   4216 HD22 LEU A 270      25.320  29.104  19.186  1.00  0.00           H  
ATOM   4217 HD23 LEU A 270      24.300  30.392  18.511  1.00  0.00           H  
ATOM   4218  N   MET A 271      24.712  35.106  19.321  1.00  0.00           N  
ATOM   4219  H   MET A 271      25.247  34.658  18.585  1.00  0.00           H  
ATOM   4220  CA  MET A 271      24.044  36.373  18.999  1.00  0.00           C  
ATOM   4221  HA  MET A 271      23.791  36.901  19.920  1.00  0.00           H  
ATOM   4222  C   MET A 271      22.728  36.052  18.283  1.00  0.00           C  
ATOM   4223  O   MET A 271      22.640  36.099  17.055  1.00  0.00           O  
ATOM   4224  CB  MET A 271      24.978  37.287  18.182  1.00  0.00           C  
ATOM   4225  HB2 MET A 271      24.414  38.162  17.859  1.00  0.00           H  
ATOM   4226  HB3 MET A 271      25.340  36.761  17.297  1.00  0.00           H  
ATOM   4227  CG  MET A 271      26.172  37.747  19.026  1.00  0.00           C  
ATOM   4228  HG2 MET A 271      26.744  36.868  19.327  1.00  0.00           H  
ATOM   4229  HG3 MET A 271      25.789  38.216  19.930  1.00  0.00           H  
ATOM   4230  SD  MET A 271      27.320  38.909  18.228  1.00  0.00           S  
ATOM   4231  CE  MET A 271      26.204  40.273  17.796  1.00  0.00           C  
ATOM   4232  HE1 MET A 271      25.705  40.053  16.852  1.00  0.00           H  
ATOM   4233  HE2 MET A 271      26.774  41.197  17.692  1.00  0.00           H  
ATOM   4234  HE3 MET A 271      25.456  40.400  18.576  1.00  0.00           H  
ATOM   4235  N   LEU A 272      21.719  35.641  19.053  1.00  0.00           N  
ATOM   4236  H   LEU A 272      21.827  35.709  20.062  1.00  0.00           H  
ATOM   4237  CA  LEU A 272      20.434  35.174  18.532  1.00  0.00           C  
ATOM   4238  HA  LEU A 272      20.637  34.524  17.678  1.00  0.00           H  
ATOM   4239  C   LEU A 272      19.561  36.322  18.023  1.00  0.00           C  
ATOM   4240  O   LEU A 272      19.542  37.423  18.580  1.00  0.00           O  
ATOM   4241  CB  LEU A 272      19.663  34.353  19.578  1.00  0.00           C  
ATOM   4242  HB2 LEU A 272      19.468  34.983  20.444  1.00  0.00           H  
ATOM   4243  HB3 LEU A 272      18.698  34.065  19.154  1.00  0.00           H  
ATOM   4244  CG  LEU A 272      20.370  33.082  20.062  1.00  0.00           C  
ATOM   4245  HG  LEU A 272      21.316  33.341  20.536  1.00  0.00           H  
ATOM   4246  CD1 LEU A 272      19.473  32.444  21.108  1.00  0.00           C  
ATOM   4247 HD11 LEU A 272      19.967  31.562  21.496  1.00  0.00           H  
ATOM   4248 HD12 LEU A 272      18.510  32.169  20.675  1.00  0.00           H  
ATOM   4249 HD13 LEU A 272      19.311  33.131  21.938  1.00  0.00           H  
ATOM   4250  CD2 LEU A 272      20.625  32.071  18.938  1.00  0.00           C  
ATOM   4251 HD21 LEU A 272      19.701  31.863  18.397  1.00  0.00           H  
ATOM   4252 HD22 LEU A 272      21.004  31.139  19.357  1.00  0.00           H  
ATOM   4253 HD23 LEU A 272      21.373  32.459  18.245  1.00  0.00           H  
ATOM   4254  N   ARG A 273      18.799  36.016  16.971  1.00  0.00           N  
ATOM   4255  H   ARG A 273      18.876  35.073  16.597  1.00  0.00           H  
ATOM   4256  CA  ARG A 273      17.827  36.898  16.312  1.00  0.00           C  
ATOM   4257  HA  ARG A 273      17.453  37.643  17.025  1.00  0.00           H  
ATOM   4258  C   ARG A 273      16.638  36.069  15.827  1.00  0.00           C  
ATOM   4259  O   ARG A 273      16.773  34.879  15.536  1.00  0.00           O  
ATOM   4260  CB  ARG A 273      18.493  37.616  15.115  1.00  0.00           C  
ATOM   4261  HB2 ARG A 273      17.724  37.961  14.422  1.00  0.00           H  
ATOM   4262  HB3 ARG A 273      19.120  36.901  14.578  1.00  0.00           H  
ATOM   4263  CG  ARG A 273      19.322  38.841  15.535  1.00  0.00           C  
ATOM   4264  HG2 ARG A 273      18.639  39.632  15.849  1.00  0.00           H  
ATOM   4265  HG3 ARG A 273      19.958  38.588  16.378  1.00  0.00           H  
ATOM   4266  CD  ARG A 273      20.216  39.363  14.403  1.00  0.00           C  
ATOM   4267  HD2 ARG A 273      19.640  39.400  13.475  1.00  0.00           H  
ATOM   4268  HD3 ARG A 273      20.506  40.383  14.655  1.00  0.00           H  
ATOM   4269  NE  ARG A 273      21.410  38.498  14.231  1.00  0.00           N  
ATOM   4270  HE  ARG A 273      21.242  37.501  14.169  1.00  0.00           H  
ATOM   4271  CZ  ARG A 273      22.684  38.863  14.164  1.00  0.00           C  
ATOM   4272  NH1 ARG A 273      23.066  40.115  14.166  1.00  0.00           N  
ATOM   4273 HH11 ARG A 273      22.381  40.854  14.140  1.00  0.00           H  
ATOM   4274 HH12 ARG A 273      24.047  40.348  14.104  1.00  0.00           H  
ATOM   4275  NH2 ARG A 273      23.617  37.951  14.092  1.00  0.00           N  
ATOM   4276 HH21 ARG A 273      24.588  38.215  14.020  1.00  0.00           H  
ATOM   4277 HH22 ARG A 273      23.376  36.969  14.112  1.00  0.00           H  
ATOM   4278  N   TRP A 274      15.481  36.723  15.736  1.00  0.00           N  
ATOM   4279  H   TRP A 274      15.481  37.711  15.961  1.00  0.00           H  
ATOM   4280  CA  TRP A 274      14.264  36.172  15.131  1.00  0.00           C  
ATOM   4281  HA  TRP A 274      14.177  35.113  15.384  1.00  0.00           H  
ATOM   4282  C   TRP A 274      14.308  36.289  13.595  1.00  0.00           C  
ATOM   4283  O   TRP A 274      15.158  36.995  13.039  1.00  0.00           O  
ATOM   4284  CB  TRP A 274      13.060  36.919  15.725  1.00  0.00           C  
ATOM   4285  HB2 TRP A 274      13.113  36.863  16.809  1.00  0.00           H  
ATOM   4286  HB3 TRP A 274      13.140  37.973  15.452  1.00  0.00           H  
ATOM   4287  CG  TRP A 274      11.710  36.429  15.310  1.00  0.00           C  
ATOM   4288  CD1 TRP A 274      11.211  35.195  15.550  1.00  0.00           C  
ATOM   4289  HD1 TRP A 274      11.727  34.402  16.081  1.00  0.00           H  
ATOM   4290  CD2 TRP A 274      10.681  37.140  14.550  1.00  0.00           C  
ATOM   4291  CE2 TRP A 274       9.572  36.259  14.364  1.00  0.00           C  
ATOM   4292  CE3 TRP A 274      10.573  38.439  14.004  1.00  0.00           C  
ATOM   4293  HE3 TRP A 274      11.392  39.133  14.119  1.00  0.00           H  
ATOM   4294  NE1 TRP A 274       9.951  35.090  14.993  1.00  0.00           N  
ATOM   4295  HE1 TRP A 274       9.406  34.234  15.005  1.00  0.00           H  
ATOM   4296  CZ2 TRP A 274       8.411  36.648  13.678  1.00  0.00           C  
ATOM   4297  HZ2 TRP A 274       7.591  35.958  13.562  1.00  0.00           H  
ATOM   4298  CZ3 TRP A 274       9.409  38.840  13.321  1.00  0.00           C  
ATOM   4299  HZ3 TRP A 274       9.337  39.841  12.920  1.00  0.00           H  
ATOM   4300  CH2 TRP A 274       8.330  37.952  13.161  1.00  0.00           C  
ATOM   4301  HH2 TRP A 274       7.437  38.274  12.644  1.00  0.00           H  
ATOM   4302  N   LYS A 275      13.379  35.617  12.911  1.00  0.00           N  
ATOM   4303  H   LYS A 275      12.643  35.166  13.437  1.00  0.00           H  
ATOM   4304  CA  LYS A 275      13.196  35.671  11.457  1.00  0.00           C  
ATOM   4305  HA  LYS A 275      13.661  36.580  11.083  1.00  0.00           H  
ATOM   4306  C   LYS A 275      11.706  35.771  11.088  1.00  0.00           C  
ATOM   4307  O   LYS A 275      10.889  35.010  11.657  1.00  0.00           O  
ATOM   4308  CB  LYS A 275      13.907  34.475  10.802  1.00  0.00           C  
ATOM   4309  HB2 LYS A 275      13.462  33.549  11.167  1.00  0.00           H  
ATOM   4310  HB3 LYS A 275      14.959  34.499  11.087  1.00  0.00           H  
ATOM   4311  CG  LYS A 275      13.804  34.528   9.270  1.00  0.00           C  
ATOM   4312  HG2 LYS A 275      14.087  35.527   8.934  1.00  0.00           H  
ATOM   4313  HG3 LYS A 275      12.771  34.349   8.973  1.00  0.00           H  
ATOM   4314  CD  LYS A 275      14.710  33.512   8.561  1.00  0.00           C  
ATOM   4315  HD2 LYS A 275      14.589  33.646   7.485  1.00  0.00           H  
ATOM   4316  HD3 LYS A 275      15.750  33.725   8.815  1.00  0.00           H  
ATOM   4317  CE  LYS A 275      14.381  32.055   8.923  1.00  0.00           C  
ATOM   4318  HE2 LYS A 275      13.321  31.872   8.721  1.00  0.00           H  
ATOM   4319  HE3 LYS A 275      14.547  31.906   9.995  1.00  0.00           H  
ATOM   4320  NZ  LYS A 275      15.217  31.093   8.144  1.00  0.00           N  
ATOM   4321  HZ1 LYS A 275      15.068  31.190   7.145  1.00  0.00           H  
ATOM   4322  HZ2 LYS A 275      14.996  30.132   8.387  1.00  0.00           H  
ATOM   4323  HZ3 LYS A 275      16.208  31.226   8.322  1.00  0.00           H  
ATOM   4324  OXT LYS A 275      11.369  36.616  10.223  1.00  0.00           O  
TER    4325      LYS A 275
ATOM   4326  N   MET B   1       6.503  40.243  60.755  1.00  0.00           N  
ATOM   4327  H   MET B   1       6.388  40.227  61.763  1.00  0.00           H  
ATOM   4328  H2  MET B   1       6.942  41.126  60.513  1.00  0.00           H  
ATOM   4329  H3  MET B   1       5.586  40.229  60.319  1.00  0.00           H  
ATOM   4330  CA  MET B   1       7.345  39.092  60.284  1.00  0.00           C  
ATOM   4331  HA  MET B   1       8.290  39.090  60.836  1.00  0.00           H  
ATOM   4332  C   MET B   1       7.683  39.280  58.805  1.00  0.00           C  
ATOM   4333  O   MET B   1       6.953  39.997  58.118  1.00  0.00           O  
ATOM   4334  CB  MET B   1       6.658  37.715  60.485  1.00  0.00           C  
ATOM   4335  HB2 MET B   1       5.753  37.672  59.874  1.00  0.00           H  
ATOM   4336  HB3 MET B   1       7.325  36.928  60.130  1.00  0.00           H  
ATOM   4337  CG  MET B   1       6.272  37.387  61.937  1.00  0.00           C  
ATOM   4338  HG2 MET B   1       5.578  38.146  62.298  1.00  0.00           H  
ATOM   4339  HG3 MET B   1       5.733  36.440  61.943  1.00  0.00           H  
ATOM   4340  SD  MET B   1       7.648  37.258  63.117  1.00  0.00           S  
ATOM   4341  CE  MET B   1       8.167  35.544  62.831  1.00  0.00           C  
ATOM   4342  HE1 MET B   1       7.344  34.868  63.054  1.00  0.00           H  
ATOM   4343  HE2 MET B   1       9.011  35.303  63.475  1.00  0.00           H  
ATOM   4344  HE3 MET B   1       8.463  35.416  61.792  1.00  0.00           H  
ATOM   4345  N   ILE B   2       8.740  38.656  58.270  1.00  0.00           N  
ATOM   4346  H   ILE B   2       9.317  38.024  58.821  1.00  0.00           H  
ATOM   4347  CA  ILE B   2       8.905  38.680  56.807  1.00  0.00           C  
ATOM   4348  HA  ILE B   2       8.642  39.683  56.467  1.00  0.00           H  
ATOM   4349  C   ILE B   2       7.869  37.733  56.199  1.00  0.00           C  
ATOM   4350  O   ILE B   2       7.637  36.617  56.656  1.00  0.00           O  
ATOM   4351  CB  ILE B   2      10.348  38.465  56.296  1.00  0.00           C  
ATOM   4352  HB  ILE B   2      10.665  37.493  56.619  1.00  0.00           H  
ATOM   4353  CG1 ILE B   2      11.355  39.478  56.875  1.00  0.00           C  
ATOM   4354 HG12 ILE B   2      12.358  39.095  56.685  1.00  0.00           H  
ATOM   4355 HG13 ILE B   2      11.226  39.526  57.956  1.00  0.00           H  
ATOM   4356  CG2 ILE B   2      10.423  38.457  54.756  1.00  0.00           C  
ATOM   4357 HG21 ILE B   2      11.465  38.375  54.442  1.00  0.00           H  
ATOM   4358 HG22 ILE B   2       9.889  37.590  54.368  1.00  0.00           H  
ATOM   4359 HG23 ILE B   2       9.994  39.370  54.337  1.00  0.00           H  
ATOM   4360  CD1 ILE B   2      11.280  40.902  56.305  1.00  0.00           C  
ATOM   4361 HD11 ILE B   2      11.735  41.595  57.014  1.00  0.00           H  
ATOM   4362 HD12 ILE B   2      11.831  40.950  55.363  1.00  0.00           H  
ATOM   4363 HD13 ILE B   2      10.245  41.200  56.135  1.00  0.00           H  
ATOM   4364  N   GLN B   3       7.204  38.224  55.165  1.00  0.00           N  
ATOM   4365  H   GLN B   3       7.410  39.170  54.865  1.00  0.00           H  
ATOM   4366  CA  GLN B   3       6.230  37.491  54.371  1.00  0.00           C  
ATOM   4367  HA  GLN B   3       6.228  36.428  54.620  1.00  0.00           H  
ATOM   4368  C   GLN B   3       6.670  37.679  52.932  1.00  0.00           C  
ATOM   4369  O   GLN B   3       6.895  38.817  52.509  1.00  0.00           O  
ATOM   4370  CB  GLN B   3       4.816  38.076  54.568  1.00  0.00           C  
ATOM   4371  HB2 GLN B   3       4.849  39.136  54.313  1.00  0.00           H  
ATOM   4372  HB3 GLN B   3       4.130  37.595  53.869  1.00  0.00           H  
ATOM   4373  CG  GLN B   3       4.236  37.961  55.989  1.00  0.00           C  
ATOM   4374  HG2 GLN B   3       3.445  38.706  56.087  1.00  0.00           H  
ATOM   4375  HG3 GLN B   3       4.995  38.202  56.732  1.00  0.00           H  
ATOM   4376  CD  GLN B   3       3.645  36.585  56.302  1.00  0.00           C  
ATOM   4377  NE2 GLN B   3       2.333  36.446  56.338  1.00  0.00           N  
ATOM   4378 HE21 GLN B   3       1.967  35.551  56.630  1.00  0.00           H  
ATOM   4379 HE22 GLN B   3       1.719  37.241  56.223  1.00  0.00           H  
ATOM   4380  OE1 GLN B   3       4.342  35.608  56.514  1.00  0.00           O  
ATOM   4381  N   ARG B   4       6.800  36.592  52.174  1.00  0.00           N  
ATOM   4382  H   ARG B   4       6.593  35.676  52.575  1.00  0.00           H  
ATOM   4383  CA  ARG B   4       7.120  36.695  50.748  1.00  0.00           C  
ATOM   4384  HA  ARG B   4       7.126  37.747  50.450  1.00  0.00           H  
ATOM   4385  C   ARG B   4       6.026  36.015  49.944  1.00  0.00           C  
ATOM   4386  O   ARG B   4       5.721  34.844  50.174  1.00  0.00           O  
ATOM   4387  CB  ARG B   4       8.530  36.168  50.444  1.00  0.00           C  
ATOM   4388  HB2 ARG B   4       8.719  36.358  49.388  1.00  0.00           H  
ATOM   4389  HB3 ARG B   4       8.569  35.095  50.630  1.00  0.00           H  
ATOM   4390  CG  ARG B   4       9.652  36.868  51.227  1.00  0.00           C  
ATOM   4391  HG2 ARG B   4       9.484  36.765  52.298  1.00  0.00           H  
ATOM   4392  HG3 ARG B   4       9.666  37.928  50.965  1.00  0.00           H  
ATOM   4393  CD  ARG B   4      10.998  36.227  50.872  1.00  0.00           C  
ATOM   4394  HD2 ARG B   4      11.101  36.208  49.783  1.00  0.00           H  
ATOM   4395  HD3 ARG B   4      10.995  35.197  51.236  1.00  0.00           H  
ATOM   4396  NE  ARG B   4      12.138  36.979  51.442  1.00  0.00           N  
ATOM   4397  HE  ARG B   4      12.028  37.983  51.545  1.00  0.00           H  
ATOM   4398  CZ  ARG B   4      13.364  36.503  51.615  1.00  0.00           C  
ATOM   4399  NH1 ARG B   4      13.631  35.234  51.552  1.00  0.00           N  
ATOM   4400 HH11 ARG B   4      14.608  34.957  51.509  1.00  0.00           H  
ATOM   4401 HH12 ARG B   4      12.907  34.577  51.366  1.00  0.00           H  
ATOM   4402  NH2 ARG B   4      14.369  37.291  51.846  1.00  0.00           N  
ATOM   4403 HH21 ARG B   4      15.296  36.897  51.843  1.00  0.00           H  
ATOM   4404 HH22 ARG B   4      14.250  38.293  51.878  1.00  0.00           H  
ATOM   4405  N   THR B   5       5.426  36.775  49.027  1.00  0.00           N  
ATOM   4406  H   THR B   5       5.777  37.716  48.898  1.00  0.00           H  
ATOM   4407  CA  THR B   5       4.445  36.285  48.047  1.00  0.00           C  
ATOM   4408  HA  THR B   5       3.638  35.801  48.565  1.00  0.00           H  
ATOM   4409  C   THR B   5       5.099  35.250  47.127  1.00  0.00           C  
ATOM   4410  O   THR B   5       6.253  35.432  46.737  1.00  0.00           O  
ATOM   4411  CB  THR B   5       3.835  37.435  47.206  1.00  0.00           C  
ATOM   4412  HB  THR B   5       3.139  36.999  46.488  1.00  0.00           H  
ATOM   4413  CG2 THR B   5       3.067  38.491  48.012  1.00  0.00           C  
ATOM   4414 HG21 THR B   5       2.929  39.395  47.416  1.00  0.00           H  
ATOM   4415 HG22 THR B   5       2.073  38.125  48.255  1.00  0.00           H  
ATOM   4416 HG23 THR B   5       3.590  38.749  48.934  1.00  0.00           H  
ATOM   4417  OG1 THR B   5       4.831  38.122  46.478  1.00  0.00           O  
ATOM   4418  HG1 THR B   5       5.050  38.953  46.922  1.00  0.00           H  
ATOM   4419  N   PRO B   6       4.398  34.161  46.765  1.00  0.00           N  
ATOM   4420  CA  PRO B   6       4.906  33.243  45.755  1.00  0.00           C  
ATOM   4421  HA  PRO B   6       5.887  32.863  46.035  1.00  0.00           H  
ATOM   4422  C   PRO B   6       5.032  33.936  44.399  1.00  0.00           C  
ATOM   4423  O   PRO B   6       4.083  34.563  43.926  1.00  0.00           O  
ATOM   4424  CB  PRO B   6       3.901  32.091  45.705  1.00  0.00           C  
ATOM   4425  HB2 PRO B   6       3.773  31.714  44.693  1.00  0.00           H  
ATOM   4426  HB3 PRO B   6       4.233  31.300  46.378  1.00  0.00           H  
ATOM   4427  CG  PRO B   6       2.597  32.702  46.219  1.00  0.00           C  
ATOM   4428  HG2 PRO B   6       1.953  31.956  46.686  1.00  0.00           H  
ATOM   4429  HG3 PRO B   6       2.076  33.197  45.398  1.00  0.00           H  
ATOM   4430  CD  PRO B   6       3.076  33.745  47.225  1.00  0.00           C  
ATOM   4431  HD2 PRO B   6       3.167  33.288  48.213  1.00  0.00           H  
ATOM   4432  HD3 PRO B   6       2.368  34.576  47.253  1.00  0.00           H  
ATOM   4433  N   LYS B   7       6.183  33.763  43.745  1.00  0.00           N  
ATOM   4434  H   LYS B   7       6.927  33.270  44.233  1.00  0.00           H  
ATOM   4435  CA  LYS B   7       6.354  34.002  42.308  1.00  0.00           C  
ATOM   4436  HA  LYS B   7       5.753  34.866  42.006  1.00  0.00           H  
ATOM   4437  C   LYS B   7       5.838  32.768  41.595  1.00  0.00           C  
ATOM   4438  O   LYS B   7       6.124  31.663  42.040  1.00  0.00           O  
ATOM   4439  CB  LYS B   7       7.834  34.262  41.954  1.00  0.00           C  
ATOM   4440  HB2 LYS B   7       7.884  34.494  40.888  1.00  0.00           H  
ATOM   4441  HB3 LYS B   7       8.413  33.355  42.139  1.00  0.00           H  
ATOM   4442  CG  LYS B   7       8.475  35.421  42.738  1.00  0.00           C  
ATOM   4443  HG2 LYS B   7       7.747  36.227  42.833  1.00  0.00           H  
ATOM   4444  HG3 LYS B   7       8.732  35.084  43.742  1.00  0.00           H  
ATOM   4445  CD  LYS B   7       9.726  36.003  42.044  1.00  0.00           C  
ATOM   4446  HD2 LYS B   7       9.400  36.460  41.107  1.00  0.00           H  
ATOM   4447  HD3 LYS B   7      10.123  36.812  42.661  1.00  0.00           H  
ATOM   4448  CE  LYS B   7      10.871  35.024  41.703  1.00  0.00           C  
ATOM   4449  HE2 LYS B   7      10.488  34.200  41.092  1.00  0.00           H  
ATOM   4450  HE3 LYS B   7      11.588  35.571  41.079  1.00  0.00           H  
ATOM   4451  NZ  LYS B   7      11.585  34.481  42.906  1.00  0.00           N  
ATOM   4452  HZ1 LYS B   7      11.857  35.224  43.554  1.00  0.00           H  
ATOM   4453  HZ2 LYS B   7      12.452  34.011  42.634  1.00  0.00           H  
ATOM   4454  HZ3 LYS B   7      11.023  33.790  43.403  1.00  0.00           H  
ATOM   4455  N   ILE B   8       5.076  32.925  40.522  1.00  0.00           N  
ATOM   4456  H   ILE B   8       4.886  33.863  40.182  1.00  0.00           H  
ATOM   4457  CA  ILE B   8       4.434  31.788  39.848  1.00  0.00           C  
ATOM   4458  HA  ILE B   8       4.821  30.848  40.249  1.00  0.00           H  
ATOM   4459  C   ILE B   8       4.783  31.848  38.364  1.00  0.00           C  
ATOM   4460  O   ILE B   8       4.610  32.884  37.724  1.00  0.00           O  
ATOM   4461  CB  ILE B   8       2.907  31.800  40.109  1.00  0.00           C  
ATOM   4462  HB  ILE B   8       2.505  32.733  39.714  1.00  0.00           H  
ATOM   4463  CG1 ILE B   8       2.602  31.745  41.626  1.00  0.00           C  
ATOM   4464 HG12 ILE B   8       2.843  30.754  42.011  1.00  0.00           H  
ATOM   4465 HG13 ILE B   8       3.214  32.466  42.162  1.00  0.00           H  
ATOM   4466  CG2 ILE B   8       2.220  30.613  39.399  1.00  0.00           C  
ATOM   4467 HG21 ILE B   8       1.145  30.614  39.586  1.00  0.00           H  
ATOM   4468 HG22 ILE B   8       2.636  29.670  39.760  1.00  0.00           H  
ATOM   4469 HG23 ILE B   8       2.358  30.675  38.318  1.00  0.00           H  
ATOM   4470  CD1 ILE B   8       1.154  32.100  41.970  1.00  0.00           C  
ATOM   4471 HD11 ILE B   8       0.921  33.083  41.570  1.00  0.00           H  
ATOM   4472 HD12 ILE B   8       0.461  31.371  41.555  1.00  0.00           H  
ATOM   4473 HD13 ILE B   8       1.044  32.131  43.055  1.00  0.00           H  
ATOM   4474  N   GLN B   9       5.247  30.726  37.814  1.00  0.00           N  
ATOM   4475  H   GLN B   9       5.443  29.924  38.414  1.00  0.00           H  
ATOM   4476  CA  GLN B   9       5.286  30.532  36.366  1.00  0.00           C  
ATOM   4477  HA  GLN B   9       4.697  31.308  35.872  1.00  0.00           H  
ATOM   4478  C   GLN B   9       4.680  29.203  35.993  1.00  0.00           C  
ATOM   4479  O   GLN B   9       4.992  28.193  36.619  1.00  0.00           O  
ATOM   4480  CB  GLN B   9       6.698  30.563  35.803  1.00  0.00           C  
ATOM   4481  HB2 GLN B   9       6.640  30.168  34.787  1.00  0.00           H  
ATOM   4482  HB3 GLN B   9       7.360  29.918  36.384  1.00  0.00           H  
ATOM   4483  CG  GLN B   9       7.261  31.978  35.724  1.00  0.00           C  
ATOM   4484  HG2 GLN B   9       7.840  32.218  36.610  1.00  0.00           H  
ATOM   4485  HG3 GLN B   9       6.449  32.701  35.630  1.00  0.00           H  
ATOM   4486  CD  GLN B   9       8.124  32.097  34.491  1.00  0.00           C  
ATOM   4487  NE2 GLN B   9       9.115  31.238  34.301  1.00  0.00           N  
ATOM   4488 HE21 GLN B   9       9.693  31.320  33.476  1.00  0.00           H  
ATOM   4489 HE22 GLN B   9       9.250  30.447  34.917  1.00  0.00           H  
ATOM   4490  OE1 GLN B   9       7.878  32.949  33.661  1.00  0.00           O  
ATOM   4491  N   VAL B  10       3.875  29.207  34.935  1.00  0.00           N  
ATOM   4492  H   VAL B  10       3.716  30.076  34.430  1.00  0.00           H  
ATOM   4493  CA  VAL B  10       3.287  27.987  34.385  1.00  0.00           C  
ATOM   4494  HA  VAL B  10       3.573  27.151  35.015  1.00  0.00           H  
ATOM   4495  C   VAL B  10       3.882  27.781  33.008  1.00  0.00           C  
ATOM   4496  O   VAL B  10       3.745  28.640  32.140  1.00  0.00           O  
ATOM   4497  CB  VAL B  10       1.749  28.024  34.359  1.00  0.00           C  
ATOM   4498  HB  VAL B  10       1.401  28.700  33.577  1.00  0.00           H  
ATOM   4499  CG1 VAL B  10       1.192  26.620  34.096  1.00  0.00           C  
ATOM   4500 HG11 VAL B  10       1.563  26.246  33.142  1.00  0.00           H  
ATOM   4501 HG12 VAL B  10       1.500  25.932  34.884  1.00  0.00           H  
ATOM   4502 HG13 VAL B  10       0.103  26.653  34.062  1.00  0.00           H  
ATOM   4503  CG2 VAL B  10       1.191  28.510  35.701  1.00  0.00           C  
ATOM   4504 HG21 VAL B  10       1.623  27.924  36.514  1.00  0.00           H  
ATOM   4505 HG22 VAL B  10       1.438  29.561  35.852  1.00  0.00           H  
ATOM   4506 HG23 VAL B  10       0.105  28.416  35.703  1.00  0.00           H  
ATOM   4507  N   TYR B  11       4.584  26.674  32.826  1.00  0.00           N  
ATOM   4508  H   TYR B  11       4.582  25.969  33.556  1.00  0.00           H  
ATOM   4509  CA  TYR B  11       5.315  26.403  31.596  1.00  0.00           C  
ATOM   4510  HA  TYR B  11       4.821  26.922  30.776  1.00  0.00           H  
ATOM   4511  C   TYR B  11       5.263  24.927  31.255  1.00  0.00           C  
ATOM   4512  O   TYR B  11       4.897  24.084  32.064  1.00  0.00           O  
ATOM   4513  CB  TYR B  11       6.757  26.956  31.659  1.00  0.00           C  
ATOM   4514  HB2 TYR B  11       7.266  26.732  30.721  1.00  0.00           H  
ATOM   4515  HB3 TYR B  11       6.686  28.044  31.695  1.00  0.00           H  
ATOM   4516  CG  TYR B  11       7.640  26.510  32.816  1.00  0.00           C  
ATOM   4517  CD1 TYR B  11       7.529  27.177  34.049  1.00  0.00           C  
ATOM   4518  HD1 TYR B  11       6.774  27.940  34.176  1.00  0.00           H  
ATOM   4519  CD2 TYR B  11       8.633  25.522  32.644  1.00  0.00           C  
ATOM   4520  HD2 TYR B  11       8.751  25.031  31.684  1.00  0.00           H  
ATOM   4521  CE1 TYR B  11       8.423  26.884  35.094  1.00  0.00           C  
ATOM   4522  HE1 TYR B  11       8.363  27.434  36.014  1.00  0.00           H  
ATOM   4523  CE2 TYR B  11       9.521  25.215  33.700  1.00  0.00           C  
ATOM   4524  HE2 TYR B  11      10.315  24.496  33.557  1.00  0.00           H  
ATOM   4525  CZ  TYR B  11       9.425  25.906  34.926  1.00  0.00           C  
ATOM   4526  OH  TYR B  11      10.288  25.652  35.945  1.00  0.00           O  
ATOM   4527  HH  TYR B  11      10.963  24.980  35.747  1.00  0.00           H  
ATOM   4528  N   SER B  12       5.623  24.618  30.028  1.00  0.00           N  
ATOM   4529  H   SER B  12       5.953  25.355  29.422  1.00  0.00           H  
ATOM   4530  CA  SER B  12       5.682  23.277  29.481  1.00  0.00           C  
ATOM   4531  HA  SER B  12       5.078  22.604  30.085  1.00  0.00           H  
ATOM   4532  C   SER B  12       7.143  22.795  29.484  1.00  0.00           C  
ATOM   4533  O   SER B  12       8.042  23.599  29.219  1.00  0.00           O  
ATOM   4534  CB  SER B  12       5.031  23.399  28.094  1.00  0.00           C  
ATOM   4535  HB2 SER B  12       4.949  22.444  27.610  1.00  0.00           H  
ATOM   4536  HB3 SER B  12       4.016  23.766  28.245  1.00  0.00           H  
ATOM   4537  OG  SER B  12       5.710  24.292  27.227  1.00  0.00           O  
ATOM   4538  HG  SER B  12       6.345  23.782  26.694  1.00  0.00           H  
ATOM   4539  N   ARG B  13       7.423  21.511  29.783  1.00  0.00           N  
ATOM   4540  H   ARG B  13       6.664  20.913  30.109  1.00  0.00           H  
ATOM   4541  CA  ARG B  13       8.819  21.005  29.773  1.00  0.00           C  
ATOM   4542  HA  ARG B  13       9.407  21.688  30.395  1.00  0.00           H  
ATOM   4543  C   ARG B  13       9.432  21.087  28.366  1.00  0.00           C  
ATOM   4544  O   ARG B  13      10.551  21.565  28.217  1.00  0.00           O  
ATOM   4545  CB  ARG B  13       8.932  19.601  30.407  1.00  0.00           C  
ATOM   4546  HB2 ARG B  13       8.494  19.657  31.405  1.00  0.00           H  
ATOM   4547  HB3 ARG B  13       8.383  18.868  29.812  1.00  0.00           H  
ATOM   4548  CG  ARG B  13      10.400  19.152  30.558  1.00  0.00           C  
ATOM   4549  HG2 ARG B  13      10.830  18.931  29.580  1.00  0.00           H  
ATOM   4550  HG3 ARG B  13      10.955  19.988  30.982  1.00  0.00           H  
ATOM   4551  CD  ARG B  13      10.589  17.947  31.497  1.00  0.00           C  
ATOM   4552  HD2 ARG B  13       9.819  17.969  32.274  1.00  0.00           H  
ATOM   4553  HD3 ARG B  13      11.563  18.058  31.982  1.00  0.00           H  
ATOM   4554  NE  ARG B  13      10.583  16.643  30.790  1.00  0.00           N  
ATOM   4555  HE  ARG B  13      10.626  16.654  29.776  1.00  0.00           H  
ATOM   4556  CZ  ARG B  13      10.724  15.453  31.366  1.00  0.00           C  
ATOM   4557  NH1 ARG B  13      10.710  15.299  32.665  1.00  0.00           N  
ATOM   4558 HH11 ARG B  13      10.510  16.085  33.264  1.00  0.00           H  
ATOM   4559 HH12 ARG B  13      10.823  14.379  33.068  1.00  0.00           H  
ATOM   4560  NH2 ARG B  13      10.901  14.386  30.635  1.00  0.00           N  
ATOM   4561 HH21 ARG B  13      10.928  14.453  29.629  1.00  0.00           H  
ATOM   4562 HH22 ARG B  13      11.010  13.483  31.072  1.00  0.00           H  
ATOM   4563  N   HIS B  14       8.707  20.658  27.339  1.00  0.00           N  
ATOM   4564  H   HIS B  14       7.854  20.157  27.537  1.00  0.00           H  
ATOM   4565  CA  HIS B  14       9.065  20.853  25.932  1.00  0.00           C  
ATOM   4566  HA  HIS B  14      10.085  21.235  25.871  1.00  0.00           H  
ATOM   4567  C   HIS B  14       8.143  21.899  25.284  1.00  0.00           C  
ATOM   4568  O   HIS B  14       7.084  22.214  25.849  1.00  0.00           O  
ATOM   4569  CB  HIS B  14       9.045  19.497  25.199  1.00  0.00           C  
ATOM   4570  HB2 HIS B  14       9.227  19.650  24.136  1.00  0.00           H  
ATOM   4571  HB3 HIS B  14       8.057  19.044  25.292  1.00  0.00           H  
ATOM   4572  CG  HIS B  14      10.090  18.538  25.720  1.00  0.00           C  
ATOM   4573  CD2 HIS B  14       9.917  17.606  26.709  1.00  0.00           C  
ATOM   4574  HD2 HIS B  14       8.991  17.403  27.229  1.00  0.00           H  
ATOM   4575  ND1 HIS B  14      11.415  18.484  25.339  1.00  0.00           N  
ATOM   4576  HD1 HIS B  14      11.861  19.028  24.607  1.00  0.00           H  
ATOM   4577  CE1 HIS B  14      12.026  17.552  26.093  1.00  0.00           C  
ATOM   4578  HE1 HIS B  14      13.076  17.290  26.017  1.00  0.00           H  
ATOM   4579  NE2 HIS B  14      11.153  16.992  26.951  1.00  0.00           N  
ATOM   4580  N   PRO B  15       8.523  22.453  24.118  1.00  0.00           N  
ATOM   4581  CA  PRO B  15       7.659  23.356  23.376  1.00  0.00           C  
ATOM   4582  HA  PRO B  15       7.571  24.279  23.951  1.00  0.00           H  
ATOM   4583  C   PRO B  15       6.271  22.746  23.162  1.00  0.00           C  
ATOM   4584  O   PRO B  15       6.131  21.546  22.900  1.00  0.00           O  
ATOM   4585  CB  PRO B  15       8.393  23.656  22.065  1.00  0.00           C  
ATOM   4586  HB2 PRO B  15       8.150  22.904  21.313  1.00  0.00           H  
ATOM   4587  HB3 PRO B  15       8.168  24.657  21.696  1.00  0.00           H  
ATOM   4588  CG  PRO B  15       9.861  23.516  22.468  1.00  0.00           C  
ATOM   4589  HG2 PRO B  15      10.196  24.425  22.972  1.00  0.00           H  
ATOM   4590  HG3 PRO B  15      10.499  23.296  21.611  1.00  0.00           H  
ATOM   4591  CD  PRO B  15       9.822  22.356  23.462  1.00  0.00           C  
ATOM   4592  HD2 PRO B  15      10.645  22.452  24.171  1.00  0.00           H  
ATOM   4593  HD3 PRO B  15       9.895  21.413  22.918  1.00  0.00           H  
ATOM   4594  N   ALA B  16       5.242  23.581  23.321  1.00  0.00           N  
ATOM   4595  H   ALA B  16       5.425  24.553  23.530  1.00  0.00           H  
ATOM   4596  CA  ALA B  16       3.860  23.150  23.186  1.00  0.00           C  
ATOM   4597  HA  ALA B  16       3.661  22.369  23.922  1.00  0.00           H  
ATOM   4598  C   ALA B  16       3.607  22.602  21.775  1.00  0.00           C  
ATOM   4599  O   ALA B  16       3.958  23.237  20.779  1.00  0.00           O  
ATOM   4600  CB  ALA B  16       2.946  24.345  23.462  1.00  0.00           C  
ATOM   4601  HB1 ALA B  16       3.049  25.075  22.657  1.00  0.00           H  
ATOM   4602  HB2 ALA B  16       1.910  24.007  23.507  1.00  0.00           H  
ATOM   4603  HB3 ALA B  16       3.221  24.821  24.401  1.00  0.00           H  
ATOM   4604  N   GLU B  17       2.951  21.451  21.689  1.00  0.00           N  
ATOM   4605  H   GLU B  17       2.718  20.943  22.532  1.00  0.00           H  
ATOM   4606  CA  GLU B  17       2.514  20.870  20.424  1.00  0.00           C  
ATOM   4607  HA  GLU B  17       2.463  21.631  19.643  1.00  0.00           H  
ATOM   4608  C   GLU B  17       1.116  20.318  20.648  1.00  0.00           C  
ATOM   4609  O   GLU B  17       0.913  19.497  21.543  1.00  0.00           O  
ATOM   4610  CB  GLU B  17       3.483  19.765  19.970  1.00  0.00           C  
ATOM   4611  HB2 GLU B  17       3.699  19.118  20.816  1.00  0.00           H  
ATOM   4612  HB3 GLU B  17       2.997  19.174  19.192  1.00  0.00           H  
ATOM   4613  CG  GLU B  17       4.814  20.286  19.414  1.00  0.00           C  
ATOM   4614  HG2 GLU B  17       4.610  20.969  18.586  1.00  0.00           H  
ATOM   4615  HG3 GLU B  17       5.338  20.848  20.189  1.00  0.00           H  
ATOM   4616  CD  GLU B  17       5.699  19.118  18.925  1.00  0.00           C  
ATOM   4617  OE1 GLU B  17       6.600  18.665  19.674  1.00  0.00           O  
ATOM   4618  OE2 GLU B  17       5.508  18.650  17.774  1.00  0.00           O  
ATOM   4619  N   ASN B  18       0.130  20.759  19.861  1.00  0.00           N  
ATOM   4620  H   ASN B  18       0.329  21.411  19.109  1.00  0.00           H  
ATOM   4621  CA  ASN B  18      -1.192  20.139  19.951  1.00  0.00           C  
ATOM   4622  HA  ASN B  18      -1.553  20.222  20.977  1.00  0.00           H  
ATOM   4623  C   ASN B  18      -1.047  18.644  19.627  1.00  0.00           C  
ATOM   4624  O   ASN B  18      -0.424  18.265  18.630  1.00  0.00           O  
ATOM   4625  CB  ASN B  18      -2.206  20.827  19.016  1.00  0.00           C  
ATOM   4626  HB2 ASN B  18      -3.079  20.179  18.928  1.00  0.00           H  
ATOM   4627  HB3 ASN B  18      -1.771  20.931  18.021  1.00  0.00           H  
ATOM   4628  CG  ASN B  18      -2.726  22.188  19.463  1.00  0.00           C  
ATOM   4629  ND2 ASN B  18      -2.158  22.839  20.461  1.00  0.00           N  
ATOM   4630 HD21 ASN B  18      -2.552  23.737  20.706  1.00  0.00           H  
ATOM   4631 HD22 ASN B  18      -1.313  22.509  20.905  1.00  0.00           H  
ATOM   4632  OD1 ASN B  18      -3.715  22.671  18.937  1.00  0.00           O  
ATOM   4633  N   GLY B  19      -1.620  17.805  20.490  1.00  0.00           N  
ATOM   4634  H   GLY B  19      -2.068  18.197  21.314  1.00  0.00           H  
ATOM   4635  CA  GLY B  19      -1.624  16.350  20.347  1.00  0.00           C  
ATOM   4636  HA2 GLY B  19      -2.489  15.957  20.883  1.00  0.00           H  
ATOM   4637  HA3 GLY B  19      -1.735  16.093  19.293  1.00  0.00           H  
ATOM   4638  C   GLY B  19      -0.377  15.638  20.876  1.00  0.00           C  
ATOM   4639  O   GLY B  19      -0.391  14.407  20.966  1.00  0.00           O  
ATOM   4640  N   LYS B  20       0.686  16.359  21.255  1.00  0.00           N  
ATOM   4641  H   LYS B  20       0.624  17.372  21.233  1.00  0.00           H  
ATOM   4642  CA  LYS B  20       1.893  15.745  21.819  1.00  0.00           C  
ATOM   4643  HA  LYS B  20       1.928  14.699  21.515  1.00  0.00           H  
ATOM   4644  C   LYS B  20       1.804  15.783  23.342  1.00  0.00           C  
ATOM   4645  O   LYS B  20       1.722  16.858  23.931  1.00  0.00           O  
ATOM   4646  CB  LYS B  20       3.150  16.443  21.267  1.00  0.00           C  
ATOM   4647  HB2 LYS B  20       2.915  16.916  20.312  1.00  0.00           H  
ATOM   4648  HB3 LYS B  20       3.447  17.229  21.962  1.00  0.00           H  
ATOM   4649  CG  LYS B  20       4.353  15.511  21.048  1.00  0.00           C  
ATOM   4650  HG2 LYS B  20       4.495  14.877  21.924  1.00  0.00           H  
ATOM   4651  HG3 LYS B  20       5.241  16.134  20.930  1.00  0.00           H  
ATOM   4652  CD  LYS B  20       4.204  14.642  19.785  1.00  0.00           C  
ATOM   4653  HD2 LYS B  20       3.983  15.286  18.931  1.00  0.00           H  
ATOM   4654  HD3 LYS B  20       3.381  13.936  19.916  1.00  0.00           H  
ATOM   4655  CE  LYS B  20       5.500  13.865  19.500  1.00  0.00           C  
ATOM   4656  HE2 LYS B  20       6.336  14.571  19.456  1.00  0.00           H  
ATOM   4657  HE3 LYS B  20       5.690  13.180  20.332  1.00  0.00           H  
ATOM   4658  NZ  LYS B  20       5.426  13.098  18.218  1.00  0.00           N  
ATOM   4659  HZ1 LYS B  20       4.597  12.513  18.173  1.00  0.00           H  
ATOM   4660  HZ2 LYS B  20       6.230  12.486  18.109  1.00  0.00           H  
ATOM   4661  HZ3 LYS B  20       5.413  13.716  17.411  1.00  0.00           H  
ATOM   4662  N   SER B  21       1.851  14.620  23.989  1.00  0.00           N  
ATOM   4663  H   SER B  21       1.863  13.756  23.469  1.00  0.00           H  
ATOM   4664  CA  SER B  21       1.902  14.569  25.450  1.00  0.00           C  
ATOM   4665  HA  SER B  21       1.100  15.193  25.830  1.00  0.00           H  
ATOM   4666  C   SER B  21       3.240  15.134  25.929  1.00  0.00           C  
ATOM   4667  O   SER B  21       4.302  14.769  25.422  1.00  0.00           O  
ATOM   4668  CB  SER B  21       1.677  13.151  25.982  1.00  0.00           C  
ATOM   4669  HB2 SER B  21       2.456  12.487  25.603  1.00  0.00           H  
ATOM   4670  HB3 SER B  21       1.721  13.166  27.073  1.00  0.00           H  
ATOM   4671  OG  SER B  21       0.404  12.677  25.571  1.00  0.00           O  
ATOM   4672  HG  SER B  21       0.289  11.769  25.895  1.00  0.00           H  
ATOM   4673  N   ASN B  22       3.196  16.035  26.896  1.00  0.00           N  
ATOM   4674  H   ASN B  22       2.292  16.242  27.303  1.00  0.00           H  
ATOM   4675  CA  ASN B  22       4.349  16.709  27.468  1.00  0.00           C  
ATOM   4676  HA  ASN B  22       5.227  16.062  27.400  1.00  0.00           H  
ATOM   4677  C   ASN B  22       4.094  16.918  28.976  1.00  0.00           C  
ATOM   4678  O   ASN B  22       3.210  16.275  29.539  1.00  0.00           O  
ATOM   4679  CB  ASN B  22       4.594  17.941  26.576  1.00  0.00           C  
ATOM   4680  HB2 ASN B  22       4.982  17.611  25.611  1.00  0.00           H  
ATOM   4681  HB3 ASN B  22       3.642  18.444  26.392  1.00  0.00           H  
ATOM   4682  CG  ASN B  22       5.578  18.929  27.138  1.00  0.00           C  
ATOM   4683  ND2 ASN B  22       5.175  20.163  27.250  1.00  0.00           N  
ATOM   4684 HD21 ASN B  22       4.284  20.447  26.855  1.00  0.00           H  
ATOM   4685 HD22 ASN B  22       5.834  20.845  27.584  1.00  0.00           H  
ATOM   4686  OD1 ASN B  22       6.656  18.608  27.611  1.00  0.00           O  
ATOM   4687  N   PHE B  23       4.873  17.747  29.664  1.00  0.00           N  
ATOM   4688  H   PHE B  23       5.632  18.205  29.180  1.00  0.00           H  
ATOM   4689  CA  PHE B  23       4.751  17.977  31.100  1.00  0.00           C  
ATOM   4690  HA  PHE B  23       3.964  17.344  31.505  1.00  0.00           H  
ATOM   4691  C   PHE B  23       4.348  19.430  31.357  1.00  0.00           C  
ATOM   4692  O   PHE B  23       4.992  20.349  30.845  1.00  0.00           O  
ATOM   4693  CB  PHE B  23       6.051  17.579  31.824  1.00  0.00           C  
ATOM   4694  HB2 PHE B  23       5.886  17.673  32.898  1.00  0.00           H  
ATOM   4695  HB3 PHE B  23       6.823  18.293  31.562  1.00  0.00           H  
ATOM   4696  CG  PHE B  23       6.583  16.181  31.526  1.00  0.00           C  
ATOM   4697  CD1 PHE B  23       7.228  15.904  30.301  1.00  0.00           C  
ATOM   4698  HD1 PHE B  23       7.372  16.684  29.567  1.00  0.00           H  
ATOM   4699  CD2 PHE B  23       6.448  15.152  32.479  1.00  0.00           C  
ATOM   4700  HD2 PHE B  23       5.972  15.346  33.429  1.00  0.00           H  
ATOM   4701  CE1 PHE B  23       7.680  14.604  30.011  1.00  0.00           C  
ATOM   4702  HE1 PHE B  23       8.150  14.392  29.060  1.00  0.00           H  
ATOM   4703  CE2 PHE B  23       6.929  13.859  32.200  1.00  0.00           C  
ATOM   4704  HE2 PHE B  23       6.820  13.073  32.935  1.00  0.00           H  
ATOM   4705  CZ  PHE B  23       7.532  13.581  30.962  1.00  0.00           C  
ATOM   4706  HZ  PHE B  23       7.887  12.583  30.744  1.00  0.00           H  
ATOM   4707  N   LEU B  24       3.278  19.631  32.124  1.00  0.00           N  
ATOM   4708  H   LEU B  24       2.794  18.823  32.504  1.00  0.00           H  
ATOM   4709  CA  LEU B  24       2.827  20.950  32.562  1.00  0.00           C  
ATOM   4710  HA  LEU B  24       3.158  21.708  31.851  1.00  0.00           H  
ATOM   4711  C   LEU B  24       3.455  21.231  33.924  1.00  0.00           C  
ATOM   4712  O   LEU B  24       3.188  20.512  34.884  1.00  0.00           O  
ATOM   4713  CB  LEU B  24       1.292  20.979  32.638  1.00  0.00           C  
ATOM   4714  HB2 LEU B  24       0.967  20.217  33.348  1.00  0.00           H  
ATOM   4715  HB3 LEU B  24       0.875  20.729  31.667  1.00  0.00           H  
ATOM   4716  CG  LEU B  24       0.730  22.344  33.072  1.00  0.00           C  
ATOM   4717  HG  LEU B  24       1.263  22.714  33.948  1.00  0.00           H  
ATOM   4718  CD1 LEU B  24       0.837  23.381  31.950  1.00  0.00           C  
ATOM   4719 HD11 LEU B  24       0.349  23.013  31.044  1.00  0.00           H  
ATOM   4720 HD12 LEU B  24       1.883  23.595  31.730  1.00  0.00           H  
ATOM   4721 HD13 LEU B  24       0.351  24.306  32.256  1.00  0.00           H  
ATOM   4722  CD2 LEU B  24      -0.739  22.184  33.454  1.00  0.00           C  
ATOM   4723 HD21 LEU B  24      -1.304  21.838  32.587  1.00  0.00           H  
ATOM   4724 HD22 LEU B  24      -0.843  21.450  34.252  1.00  0.00           H  
ATOM   4725 HD23 LEU B  24      -1.129  23.139  33.809  1.00  0.00           H  
ATOM   4726  N   ASN B  25       4.267  22.275  34.004  1.00  0.00           N  
ATOM   4727  H   ASN B  25       4.395  22.837  33.176  1.00  0.00           H  
ATOM   4728  CA  ASN B  25       4.982  22.716  35.190  1.00  0.00           C  
ATOM   4729  HA  ASN B  25       4.981  21.924  35.940  1.00  0.00           H  
ATOM   4730  C   ASN B  25       4.308  23.954  35.772  1.00  0.00           C  
ATOM   4731  O   ASN B  25       3.935  24.864  35.038  1.00  0.00           O  
ATOM   4732  CB  ASN B  25       6.442  23.051  34.817  1.00  0.00           C  
ATOM   4733  HB2 ASN B  25       6.448  23.785  34.015  1.00  0.00           H  
ATOM   4734  HB3 ASN B  25       6.935  23.528  35.661  1.00  0.00           H  
ATOM   4735  CG  ASN B  25       7.287  21.858  34.396  1.00  0.00           C  
ATOM   4736  ND2 ASN B  25       8.367  22.106  33.688  1.00  0.00           N  
ATOM   4737 HD21 ASN B  25       8.977  21.329  33.485  1.00  0.00           H  
ATOM   4738 HD22 ASN B  25       8.586  23.052  33.417  1.00  0.00           H  
ATOM   4739  OD1 ASN B  25       7.020  20.708  34.713  1.00  0.00           O  
ATOM   4740  N   CYS B  26       4.247  24.042  37.093  1.00  0.00           N  
ATOM   4741  H   CYS B  26       4.499  23.221  37.630  1.00  0.00           H  
ATOM   4742  CA  CYS B  26       4.020  25.281  37.817  1.00  0.00           C  
ATOM   4743  HA  CYS B  26       4.055  26.110  37.116  1.00  0.00           H  
ATOM   4744  C   CYS B  26       5.142  25.454  38.842  1.00  0.00           C  
ATOM   4745  O   CYS B  26       5.184  24.744  39.851  1.00  0.00           O  
ATOM   4746  CB  CYS B  26       2.628  25.283  38.448  1.00  0.00           C  
ATOM   4747  HB2 CYS B  26       1.903  25.197  37.639  1.00  0.00           H  
ATOM   4748  HB3 CYS B  26       2.527  24.420  39.108  1.00  0.00           H  
ATOM   4749  SG  CYS B  26       2.230  26.772  39.397  1.00  0.00           S  
ATOM   4750  N   TYR B  27       6.081  26.360  38.553  1.00  0.00           N  
ATOM   4751  H   TYR B  27       5.948  26.955  37.739  1.00  0.00           H  
ATOM   4752  CA  TYR B  27       7.203  26.636  39.450  1.00  0.00           C  
ATOM   4753  HA  TYR B  27       7.398  25.755  40.068  1.00  0.00           H  
ATOM   4754  C   TYR B  27       6.804  27.775  40.361  1.00  0.00           C  
ATOM   4755  O   TYR B  27       6.600  28.908  39.913  1.00  0.00           O  
ATOM   4756  CB  TYR B  27       8.497  26.922  38.691  1.00  0.00           C  
ATOM   4757  HB2 TYR B  27       8.609  26.155  37.925  1.00  0.00           H  
ATOM   4758  HB3 TYR B  27       8.416  27.889  38.197  1.00  0.00           H  
ATOM   4759  CG  TYR B  27       9.747  26.899  39.554  1.00  0.00           C  
ATOM   4760  CD1 TYR B  27      10.395  25.674  39.794  1.00  0.00           C  
ATOM   4761  HD1 TYR B  27       9.989  24.763  39.381  1.00  0.00           H  
ATOM   4762  CD2 TYR B  27      10.287  28.084  40.095  1.00  0.00           C  
ATOM   4763  HD2 TYR B  27       9.768  29.024  39.979  1.00  0.00           H  
ATOM   4764  CE1 TYR B  27      11.578  25.630  40.556  1.00  0.00           C  
ATOM   4765  HE1 TYR B  27      12.069  24.691  40.759  1.00  0.00           H  
ATOM   4766  CE2 TYR B  27      11.522  28.054  40.779  1.00  0.00           C  
ATOM   4767  HE2 TYR B  27      11.984  28.970  41.123  1.00  0.00           H  
ATOM   4768  CZ  TYR B  27      12.170  26.823  41.012  1.00  0.00           C  
ATOM   4769  OH  TYR B  27      13.377  26.781  41.635  1.00  0.00           O  
ATOM   4770  HH  TYR B  27      13.699  27.647  41.908  1.00  0.00           H  
ATOM   4771  N   VAL B  28       6.671  27.443  41.633  1.00  0.00           N  
ATOM   4772  H   VAL B  28       6.923  26.501  41.923  1.00  0.00           H  
ATOM   4773  CA  VAL B  28       6.301  28.387  42.665  1.00  0.00           C  
ATOM   4774  HA  VAL B  28       6.026  29.327  42.196  1.00  0.00           H  
ATOM   4775  C   VAL B  28       7.548  28.613  43.496  1.00  0.00           C  
ATOM   4776  O   VAL B  28       8.184  27.657  43.934  1.00  0.00           O  
ATOM   4777  CB  VAL B  28       5.076  27.896  43.454  1.00  0.00           C  
ATOM   4778  HB  VAL B  28       5.345  27.065  44.107  1.00  0.00           H  
ATOM   4779  CG1 VAL B  28       4.525  29.053  44.281  1.00  0.00           C  
ATOM   4780 HG11 VAL B  28       3.591  28.755  44.757  1.00  0.00           H  
ATOM   4781 HG12 VAL B  28       5.241  29.342  45.048  1.00  0.00           H  
ATOM   4782 HG13 VAL B  28       4.334  29.898  43.622  1.00  0.00           H  
ATOM   4783  CG2 VAL B  28       3.945  27.454  42.513  1.00  0.00           C  
ATOM   4784 HG21 VAL B  28       4.219  26.528  42.009  1.00  0.00           H  
ATOM   4785 HG22 VAL B  28       3.762  28.227  41.766  1.00  0.00           H  
ATOM   4786 HG23 VAL B  28       3.028  27.275  43.072  1.00  0.00           H  
ATOM   4787  N   SER B  29       7.955  29.869  43.643  1.00  0.00           N  
ATOM   4788  H   SER B  29       7.413  30.618  43.215  1.00  0.00           H  
ATOM   4789  CA  SER B  29       9.245  30.208  44.244  1.00  0.00           C  
ATOM   4790  HA  SER B  29       9.528  29.439  44.959  1.00  0.00           H  
ATOM   4791  C   SER B  29       9.179  31.524  44.987  1.00  0.00           C  
ATOM   4792  O   SER B  29       8.177  32.229  44.921  1.00  0.00           O  
ATOM   4793  CB  SER B  29      10.297  30.256  43.137  1.00  0.00           C  
ATOM   4794  HB2 SER B  29      10.187  29.358  42.534  1.00  0.00           H  
ATOM   4795  HB3 SER B  29      11.299  30.274  43.567  1.00  0.00           H  
ATOM   4796  OG  SER B  29      10.109  31.404  42.325  1.00  0.00           O  
ATOM   4797  HG  SER B  29      10.696  31.354  41.553  1.00  0.00           H  
ATOM   4798  N   GLY B  30      10.239  31.891  45.703  1.00  0.00           N  
ATOM   4799  H   GLY B  30      11.032  31.263  45.802  1.00  0.00           H  
ATOM   4800  CA  GLY B  30      10.272  33.203  46.349  1.00  0.00           C  
ATOM   4801  HA2 GLY B  30       9.937  33.959  45.636  1.00  0.00           H  
ATOM   4802  HA3 GLY B  30      11.290  33.465  46.627  1.00  0.00           H  
ATOM   4803  C   GLY B  30       9.344  33.313  47.559  1.00  0.00           C  
ATOM   4804  O   GLY B  30       9.147  34.427  48.023  1.00  0.00           O  
ATOM   4805  N   PHE B  31       8.758  32.218  48.063  1.00  0.00           N  
ATOM   4806  H   PHE B  31       9.010  31.306  47.704  1.00  0.00           H  
ATOM   4807  CA  PHE B  31       7.727  32.286  49.100  1.00  0.00           C  
ATOM   4808  HA  PHE B  31       7.351  33.307  49.118  1.00  0.00           H  
ATOM   4809  C   PHE B  31       8.273  32.017  50.499  1.00  0.00           C  
ATOM   4810  O   PHE B  31       9.278  31.330  50.694  1.00  0.00           O  
ATOM   4811  CB  PHE B  31       6.504  31.421  48.757  1.00  0.00           C  
ATOM   4812  HB2 PHE B  31       6.060  31.816  47.851  1.00  0.00           H  
ATOM   4813  HB3 PHE B  31       5.759  31.554  49.542  1.00  0.00           H  
ATOM   4814  CG  PHE B  31       6.730  29.935  48.562  1.00  0.00           C  
ATOM   4815  CD1 PHE B  31       6.997  29.421  47.280  1.00  0.00           C  
ATOM   4816  HD1 PHE B  31       7.079  30.090  46.437  1.00  0.00           H  
ATOM   4817  CD2 PHE B  31       6.568  29.050  49.640  1.00  0.00           C  
ATOM   4818  HD2 PHE B  31       6.317  29.430  50.619  1.00  0.00           H  
ATOM   4819  CE1 PHE B  31       7.124  28.032  47.090  1.00  0.00           C  
ATOM   4820  HE1 PHE B  31       7.301  27.628  46.113  1.00  0.00           H  
ATOM   4821  CE2 PHE B  31       6.710  27.666  49.444  1.00  0.00           C  
ATOM   4822  HE2 PHE B  31       6.597  26.991  50.271  1.00  0.00           H  
ATOM   4823  CZ  PHE B  31       6.997  27.153  48.173  1.00  0.00           C  
ATOM   4824  HZ  PHE B  31       7.093  26.086  48.025  1.00  0.00           H  
ATOM   4825  N   HIS B  32       7.616  32.622  51.479  1.00  0.00           N  
ATOM   4826  H   HIS B  32       6.802  33.178  51.244  1.00  0.00           H  
ATOM   4827  CA  HIS B  32       7.927  32.498  52.889  1.00  0.00           C  
ATOM   4828  HA  HIS B  32       8.219  31.473  53.116  1.00  0.00           H  
ATOM   4829  C   HIS B  32       6.674  32.896  53.691  1.00  0.00           C  
ATOM   4830  O   HIS B  32       6.201  34.015  53.461  1.00  0.00           O  
ATOM   4831  CB  HIS B  32       9.093  33.451  53.223  1.00  0.00           C  
ATOM   4832  HB2 HIS B  32       8.855  34.467  52.906  1.00  0.00           H  
ATOM   4833  HB3 HIS B  32      10.006  33.115  52.724  1.00  0.00           H  
ATOM   4834  CG  HIS B  32       9.318  33.458  54.699  1.00  0.00           C  
ATOM   4835  CD2 HIS B  32       9.894  32.424  55.377  1.00  0.00           C  
ATOM   4836  HD2 HIS B  32      10.412  31.585  54.933  1.00  0.00           H  
ATOM   4837  ND1 HIS B  32       8.613  34.203  55.619  1.00  0.00           N  
ATOM   4838  HD1 HIS B  32       8.070  35.046  55.473  1.00  0.00           H  
ATOM   4839  CE1 HIS B  32       8.720  33.617  56.811  1.00  0.00           C  
ATOM   4840  HE1 HIS B  32       8.242  33.960  57.721  1.00  0.00           H  
ATOM   4841  NE2 HIS B  32       9.484  32.526  56.704  1.00  0.00           N  
ATOM   4842  N   PRO B  33       6.173  32.104  54.659  1.00  0.00           N  
ATOM   4843  CA  PRO B  33       6.678  30.806  55.141  1.00  0.00           C  
ATOM   4844  HA  PRO B  33       7.735  30.901  55.383  1.00  0.00           H  
ATOM   4845  C   PRO B  33       6.492  29.669  54.120  1.00  0.00           C  
ATOM   4846  O   PRO B  33       6.032  29.894  53.010  1.00  0.00           O  
ATOM   4847  CB  PRO B  33       5.915  30.534  56.447  1.00  0.00           C  
ATOM   4848  HB2 PRO B  33       6.447  31.014  57.272  1.00  0.00           H  
ATOM   4849  HB3 PRO B  33       5.726  29.474  56.651  1.00  0.00           H  
ATOM   4850  CG  PRO B  33       4.600  31.267  56.220  1.00  0.00           C  
ATOM   4851  HG2 PRO B  33       4.129  31.526  57.162  1.00  0.00           H  
ATOM   4852  HG3 PRO B  33       3.920  30.655  55.624  1.00  0.00           H  
ATOM   4853  CD  PRO B  33       5.030  32.514  55.454  1.00  0.00           C  
ATOM   4854  HD2 PRO B  33       4.208  32.869  54.828  1.00  0.00           H  
ATOM   4855  HD3 PRO B  33       5.359  33.292  56.150  1.00  0.00           H  
ATOM   4856  N   SER B  34       6.907  28.446  54.463  1.00  0.00           N  
ATOM   4857  H   SER B  34       7.283  28.311  55.386  1.00  0.00           H  
ATOM   4858  CA  SER B  34       6.930  27.316  53.516  1.00  0.00           C  
ATOM   4859  HA  SER B  34       7.380  27.667  52.586  1.00  0.00           H  
ATOM   4860  C   SER B  34       5.553  26.752  53.150  1.00  0.00           C  
ATOM   4861  O   SER B  34       5.421  26.070  52.131  1.00  0.00           O  
ATOM   4862  CB  SER B  34       7.805  26.167  54.037  1.00  0.00           C  
ATOM   4863  HB2 SER B  34       8.511  26.540  54.775  1.00  0.00           H  
ATOM   4864  HB3 SER B  34       8.355  25.769  53.185  1.00  0.00           H  
ATOM   4865  OG  SER B  34       7.063  25.111  54.620  1.00  0.00           O  
ATOM   4866  HG  SER B  34       7.079  25.220  55.575  1.00  0.00           H  
ATOM   4867  N   ASP B  35       4.550  26.946  54.006  1.00  0.00           N  
ATOM   4868  H   ASP B  35       4.700  27.492  54.834  1.00  0.00           H  
ATOM   4869  CA  ASP B  35       3.238  26.364  53.798  1.00  0.00           C  
ATOM   4870  HA  ASP B  35       3.367  25.294  53.632  1.00  0.00           H  
ATOM   4871  C   ASP B  35       2.597  26.982  52.553  1.00  0.00           C  
ATOM   4872  O   ASP B  35       2.391  28.195  52.483  1.00  0.00           O  
ATOM   4873  CB  ASP B  35       2.372  26.534  55.052  1.00  0.00           C  
ATOM   4874  HB2 ASP B  35       1.453  25.958  54.923  1.00  0.00           H  
ATOM   4875  HB3 ASP B  35       2.094  27.586  55.146  1.00  0.00           H  
ATOM   4876  CG  ASP B  35       3.105  26.090  56.335  1.00  0.00           C  
ATOM   4877  OD1 ASP B  35       2.998  24.893  56.698  1.00  0.00           O  
ATOM   4878  OD2 ASP B  35       3.774  26.938  56.978  1.00  0.00           O  
ATOM   4879  N   ILE B  36       2.268  26.147  51.566  1.00  0.00           N  
ATOM   4880  H   ILE B  36       2.493  25.166  51.646  1.00  0.00           H  
ATOM   4881  CA  ILE B  36       1.691  26.606  50.304  1.00  0.00           C  
ATOM   4882  HA  ILE B  36       1.088  27.491  50.517  1.00  0.00           H  
ATOM   4883  C   ILE B  36       0.743  25.545  49.741  1.00  0.00           C  
ATOM   4884  O   ILE B  36       0.955  24.343  49.920  1.00  0.00           O  
ATOM   4885  CB  ILE B  36       2.826  27.025  49.335  1.00  0.00           C  
ATOM   4886  HB  ILE B  36       3.537  27.616  49.916  1.00  0.00           H  
ATOM   4887  CG1 ILE B  36       2.278  27.952  48.235  1.00  0.00           C  
ATOM   4888 HG12 ILE B  36       1.758  27.372  47.474  1.00  0.00           H  
ATOM   4889 HG13 ILE B  36       1.569  28.649  48.676  1.00  0.00           H  
ATOM   4890  CG2 ILE B  36       3.613  25.843  48.742  1.00  0.00           C  
ATOM   4891 HG21 ILE B  36       4.415  26.209  48.103  1.00  0.00           H  
ATOM   4892 HG22 ILE B  36       4.063  25.263  49.547  1.00  0.00           H  
ATOM   4893 HG23 ILE B  36       2.962  25.202  48.150  1.00  0.00           H  
ATOM   4894  CD1 ILE B  36       3.375  28.789  47.575  1.00  0.00           C  
ATOM   4895 HD11 ILE B  36       4.010  28.157  46.957  1.00  0.00           H  
ATOM   4896 HD12 ILE B  36       3.984  29.276  48.335  1.00  0.00           H  
ATOM   4897 HD13 ILE B  36       2.909  29.552  46.956  1.00  0.00           H  
ATOM   4898  N   GLU B  37      -0.319  25.985  49.072  1.00  0.00           N  
ATOM   4899  H   GLU B  37      -0.472  26.985  48.985  1.00  0.00           H  
ATOM   4900  CA  GLU B  37      -1.256  25.101  48.382  1.00  0.00           C  
ATOM   4901  HA  GLU B  37      -0.976  24.061  48.548  1.00  0.00           H  
ATOM   4902  C   GLU B  37      -1.174  25.383  46.886  1.00  0.00           C  
ATOM   4903  O   GLU B  37      -1.320  26.532  46.465  1.00  0.00           O  
ATOM   4904  CB  GLU B  37      -2.671  25.288  48.945  1.00  0.00           C  
ATOM   4905  HB2 GLU B  37      -3.068  26.240  48.603  1.00  0.00           H  
ATOM   4906  HB3 GLU B  37      -2.623  25.303  50.035  1.00  0.00           H  
ATOM   4907  CG  GLU B  37      -3.620  24.163  48.521  1.00  0.00           C  
ATOM   4908  HG2 GLU B  37      -3.687  24.135  47.430  1.00  0.00           H  
ATOM   4909  HG3 GLU B  37      -3.204  23.208  48.852  1.00  0.00           H  
ATOM   4910  CD  GLU B  37      -5.018  24.372  49.142  1.00  0.00           C  
ATOM   4911  OE1 GLU B  37      -5.256  23.895  50.280  1.00  0.00           O  
ATOM   4912  OE2 GLU B  37      -5.886  25.015  48.501  1.00  0.00           O  
ATOM   4913  N   VAL B  38      -0.905  24.350  46.091  1.00  0.00           N  
ATOM   4914  H   VAL B  38      -0.784  23.431  46.494  1.00  0.00           H  
ATOM   4915  CA  VAL B  38      -0.720  24.476  44.644  1.00  0.00           C  
ATOM   4916  HA  VAL B  38      -1.121  25.427  44.308  1.00  0.00           H  
ATOM   4917  C   VAL B  38      -1.476  23.350  43.954  1.00  0.00           C  
ATOM   4918  O   VAL B  38      -1.270  22.175  44.267  1.00  0.00           O  
ATOM   4919  CB  VAL B  38       0.774  24.428  44.269  1.00  0.00           C  
ATOM   4920  HB  VAL B  38       1.150  23.445  44.528  1.00  0.00           H  
ATOM   4921  CG1 VAL B  38       0.985  24.640  42.764  1.00  0.00           C  
ATOM   4922 HG11 VAL B  38       2.049  24.706  42.537  1.00  0.00           H  
ATOM   4923 HG12 VAL B  38       0.572  23.799  42.206  1.00  0.00           H  
ATOM   4924 HG13 VAL B  38       0.493  25.557  42.450  1.00  0.00           H  
ATOM   4925  CG2 VAL B  38       1.607  25.470  45.032  1.00  0.00           C  
ATOM   4926 HG21 VAL B  38       2.645  25.433  44.703  1.00  0.00           H  
ATOM   4927 HG22 VAL B  38       1.205  26.467  44.866  1.00  0.00           H  
ATOM   4928 HG23 VAL B  38       1.587  25.250  46.099  1.00  0.00           H  
ATOM   4929  N   ASP B  39      -2.345  23.690  43.007  1.00  0.00           N  
ATOM   4930  H   ASP B  39      -2.532  24.675  42.843  1.00  0.00           H  
ATOM   4931  CA  ASP B  39      -2.962  22.712  42.118  1.00  0.00           C  
ATOM   4932  HA  ASP B  39      -2.306  21.841  42.110  1.00  0.00           H  
ATOM   4933  C   ASP B  39      -2.983  23.173  40.656  1.00  0.00           C  
ATOM   4934  O   ASP B  39      -3.135  24.355  40.342  1.00  0.00           O  
ATOM   4935  CB  ASP B  39      -4.320  22.178  42.630  1.00  0.00           C  
ATOM   4936  HB2 ASP B  39      -4.786  21.623  41.815  1.00  0.00           H  
ATOM   4937  HB3 ASP B  39      -4.091  21.445  43.408  1.00  0.00           H  
ATOM   4938  CG  ASP B  39      -5.373  23.148  43.223  1.00  0.00           C
[truncated: 97,424 more chars]
