# Supplementary material for: Structural Modeling and Molecular Dynamics of the Immune Checkpoint Molecule HLA-G
Source: Front Immunol. 2020 Nov 6;11:575076. doi: 10.3389/fimmu.2020.575076 (PMC7677236; doi:10.3389/fimmu.2020.575076)
Supplement: Supplementary file 2 [file DataSheet_2.zip › Structures(PDB)/ClusPro_ILT4-HLA-G1_monomer.pdb]

HEADER rec.pdb
REMARK original generated coordinate pdb file
HELIX    1   1 PRO A   50  GLU A   53  1                                   4
HELIX    2   2 PRO A   57  TYR A   85  1                                  29
HELIX    3   3 THR A  138  ALA A  150  1                                  13
HELIX    4   4 VAL A  152  GLU A  173  1                                  22
HELIX    5   5 LYS A  176  GLN A  180  1                                   5
HELIX    6   6 ARG H  264  TYR H  266  1                                   3
HELIX    7   7 SER H  364  HIS H  366  1                                   3
SHEET    1   1 1 SER A   4  VAL A  12  0
SHEET    2   2 1 ARG A  21  VAL A  28  0
SHEET    3   3 1 THR A  31  ASP A  37  0
SHEET    4   4 1 THR A  94  LEU A 103  0
SHEET    5   5 1 LEU A 109  TYR A 118  0
SHEET    6   6 1 LYS A 121  LEU A 126  0
SHEET    7   7 1 TRP A 133  ALA A 135  0
SHEET    8   8 1 LYS A 186  PRO A 193  0
SHEET    9   9 1 GLU A 198  PHE A 208  0
SHEET   10  10 1 ILE A 214  ARG A 219  0
SHEET   11  11 1 PHE A 241  PRO A 250  0
SHEET   12  12 1 TYR A 257  GLN A 262  0
SHEET   13  13 1 LEU A 270  LEU A 272  0
SHEET   14  14 1 LYS B 321  SER B 326  0
SHEET   15  15 1 ASN B 336  PHE B 345  0
SHEET   16  16 1 GLU B 351  LYS B 356  0
SHEET   17  17 1 PHE B 377  PHE B 385  0
SHEET   18  18 1 TYR B 393  ASN B 398  0
SHEET   19  19 1 LYS B 406  LYS B 409  0
SHEET   20  20 1 THR H   6  GLU H  10  0
SHEET   21  21 1 VAL H  14  THR H  16  0
SHEET   22  22 1 VAL H  21  GLN H  26  0
SHEET   23  23 1 TYR H  34  GLU H  39  0
SHEET   24  24 1 GLN H  58  ILE H  61  0
SHEET   25  25 1 GLY H  70  TYR H  76  0
SHEET   26  26 1 LEU H  89  THR H  94  0
SHEET   27  27 1 THR H 101  GLN H 105  0
SHEET   28  28 1 VAL H 116  GLU H 121  0
SHEET   29  29 1 GLY H 128  LYS H 133  0
SHEET   30  30 1 GLN H 141  ASN H 144  0
SHEET   31  31 1 ILE H 156  VAL H 159  0
SHEET   32  32 1 HIS H 170  TYR H 175  0
SHEET   33  33 1 VAL H 194  GLY H 196  0
SHEET   34  34 1 SER H 202  GLN H 206  0
SHEET   35  35 1 THR H 218  SER H 223  0
SHEET   36  36 1 ARG H 229  LYS H 234  0
SHEET   37  37 1 ARG H 241  PRO H 244  0
SHEET   38  38 1 SER H 253  THR H 258  0
SHEET   39  39 1 TYR H 270  ALA H 275  0
SHEET   40  40 1 GLU H 281  SER H 283  0
SHEET   41  41 1 PHE H 302  GLN H 306  0
SHEET   42  42 1 THR H 310  ALA H 312  0
SHEET   43  43 1 VAL H 317  SER H 323  0
SHEET   44  44 1 THR H 329  LYS H 334  0
SHEET   45  45 1 LEU H 342  ARG H 345  0
SHEET   46  46 1 ILE H 347  GLU H 349  0
SHEET   47  47 1 LYS H 352  MET H 359  0
SHEET   48  48 1 TYR H 370  SER H 375  0
SHEET   49  49 1 VAL H 393  SER H 395  0
ATOM      1  N   GLY A   1      85.729  76.785  69.120  1.00  0.00      RA0  N
ATOM      2  H   GLY A   1      85.684  77.731  68.770  1.00  0.00      RA0  H
ATOM      3  CA  GLY A   1      87.018  76.387  69.732  1.00  0.00      RA0  C
ATOM      4  C   GLY A   1      87.259  77.131  71.010  1.00  0.00      RA0  C
ATOM      5  O   GLY A   1      88.093  78.032  71.057  1.00  0.00      RA0  O
ATOM      6  N   SER A   2      86.490  76.786  72.065  1.00  0.00      RA0  N
ATOM      7  H   SER A   2      85.837  76.048  71.898  1.00  0.00      RA0  H
ATOM      8  CA  SER A   2      86.532  77.388  73.374  1.00  0.00      RA0  C
ATOM      9  CB  SER A   2      85.144  77.197  73.963  1.00  0.00      RA0  C
ATOM     10  OG  SER A   2      84.444  76.279  73.117  1.00  0.00      RA0  O
ATOM     11  HG  SER A   2      84.797  75.411  73.305  1.00  0.00      RA0  H
ATOM     12  C   SER A   2      87.657  76.877  74.236  1.00  0.00      RA0  C
ATOM     13  O   SER A   2      88.029  77.539  75.202  1.00  0.00      RA0  O
ATOM     14  N   HIS A   3      88.228  75.697  73.922  1.00  0.00      RA0  N
ATOM     15  H   HIS A   3      87.728  75.134  73.263  1.00  0.00      RA0  H
ATOM     16  CA  HIS A   3      89.308  75.115  74.684  1.00  0.00      RA0  C
ATOM     17  CB  HIS A   3      90.604  75.927  74.597  1.00  0.00      RA0  C
ATOM     18  CG  HIS A   3      91.020  76.186  73.166  1.00  0.00      RA0  C
ATOM     19  ND1 HIS A   3      90.430  75.664  72.071  1.00  0.00      RA0  N
ATOM     20  HD1 HIS A   3      89.650  75.069  72.056  1.00  0.00      RA0  H
ATOM     21  CD2 HIS A   3      92.064  77.014  72.753  1.00  0.00      RA0  C
ATOM     22  NE2 HIS A   3      92.101  76.993  71.399  1.00  0.00      RA0  N
ATOM     23  CE1 HIS A   3      91.094  76.162  70.978  1.00  0.00      RA0  C
ATOM     24  C   HIS A   3      88.927  74.868  76.118  1.00  0.00      RA0  C
ATOM     25  O   HIS A   3      89.683  75.190  77.038  1.00  0.00      RA0  O
ATOM     26  N   SER A   4      87.746  74.247  76.340  1.00  0.00      RA0  N
ATOM     27  H   SER A   4      87.224  73.866  75.573  1.00  0.00      RA0  H
ATOM     28  CA  SER A   4      87.301  73.962  77.678  1.00  0.00      RA0  C
ATOM     29  CB  SER A   4      86.117  74.890  77.979  1.00  0.00      RA0  C
ATOM     30  OG  SER A   4      85.165  74.881  76.898  1.00  0.00      RA0  O
ATOM     31  HG  SER A   4      85.678  74.800  76.091  1.00  0.00      RA0  H
ATOM     32  C   SER A   4      87.041  72.486  77.827  1.00  0.00      RA0  C
ATOM     33  O   SER A   4      86.614  71.816  76.888  1.00  0.00      RA0  O
ATOM     34  N   MET A   5      87.321  71.939  79.034  1.00  0.00      RA0  N
ATOM     35  H   MET A   5      87.637  72.514  79.796  1.00  0.00      RA0  H
ATOM     36  CA  MET A   5      87.055  70.557  79.342  1.00  0.00      RA0  C
ATOM     37  CB  MET A   5      88.321  69.723  79.544  1.00  0.00      RA0  C
ATOM     38  CG  MET A   5      88.009  68.223  79.527  1.00  0.00      RA0  C
ATOM     39  SD  MET A   5      89.464  67.165  79.598  1.00  0.00      RA0  S
ATOM     40  CE  MET A   5      89.789  67.286  81.363  1.00  0.00      RA0  C
ATOM     41  C   MET A   5      86.222  70.540  80.587  1.00  0.00      RA0  C
ATOM     42  O   MET A   5      86.514  71.266  81.538  1.00  0.00      RA0  O
ATOM     43  N   ARG A   6      85.151  69.714  80.604  1.00  0.00      RA0  N
ATOM     44  H   ARG A   6      84.944  69.066  79.870  1.00  0.00      RA0  H
ATOM     45  CA  ARG A   6      84.259  69.713  81.732  1.00  0.00      RA0  C
ATOM     46  CB  ARG A   6      83.155  70.759  81.475  1.00  0.00      RA0  C
ATOM     47  CG  ARG A   6      83.179  71.314  80.036  1.00  0.00      RA0  C
ATOM     48  CD  ARG A   6      82.209  72.462  79.728  1.00  0.00      RA0  C
ATOM     49  NE  ARG A   6      82.690  73.290  78.612  1.00  0.00      RA0  N
ATOM     50  HE  ARG A   6      83.363  74.000  78.851  1.00  0.00      RA0  H
ATOM     51  CZ  ARG A   6      82.270  73.101  77.319  1.00  0.00      RA0  C
ATOM     52  NH1 ARG A   6      81.413  72.095  77.039  1.00  0.00      RA0  N
ATOM     53 HH11 ARG A   6      81.197  71.834  76.084  1.00  0.00      RA0  H
ATOM     54 HH12 ARG A   6      80.983  71.546  77.757  1.00  0.00      RA0  H
ATOM     55  NH2 ARG A   6      82.724  73.922  76.343  1.00  0.00      RA0  N
ATOM     56 HH21 ARG A   6      82.352  73.932  75.406  1.00  0.00      RA0  H
ATOM     57 HH22 ARG A   6      83.486  74.567  76.516  1.00  0.00      RA0  H
ATOM     58  C   ARG A   6      83.666  68.341  81.911  1.00  0.00      RA0  C
ATOM     59  O   ARG A   6      83.373  67.641  80.942  1.00  0.00      RA0  O
ATOM     60  N   TYR A   7      83.461  67.943  83.187  1.00  0.00      RA0  N
ATOM     61  H   TYR A   7      83.608  68.595  83.931  1.00  0.00      RA0  H
ATOM     62  CA  TYR A   7      82.880  66.685  83.575  1.00  0.00      RA0  C
ATOM     63  CB  TYR A   7      83.810  65.791  84.391  1.00  0.00      RA0  C
ATOM     64  CG  TYR A   7      84.695  64.942  83.506  1.00  0.00      RA0  C
ATOM     65  CD1 TYR A   7      85.891  65.449  83.008  1.00  0.00      RA0  C
ATOM     66  CE1 TYR A   7      86.739  64.625  82.276  1.00  0.00      RA0  C
ATOM     67  CD2 TYR A   7      84.324  63.633  83.215  1.00  0.00      RA0  C
ATOM     68  CE2 TYR A   7      85.176  62.806  82.490  1.00  0.00      RA0  C
ATOM     69  CZ  TYR A   7      86.399  63.296  82.044  1.00  0.00      RA0  C
ATOM     70  OH  TYR A   7      87.286  62.474  81.378  1.00  0.00      RA0  O
ATOM     71  HH  TYR A   7      87.197  61.563  81.678  1.00  0.00      RA0  H
ATOM     72  C   TYR A   7      81.623  66.990  84.314  1.00  0.00      RA0  C
ATOM     73  O   TYR A   7      81.531  67.969  85.051  1.00  0.00      RA0  O
ATOM     74  N   PHE A   8      80.635  66.097  84.148  1.00  0.00      RA0  N
ATOM     75  H   PHE A   8      80.787  65.238  83.656  1.00  0.00      RA0  H
ATOM     76  CA  PHE A   8      79.277  66.342  84.519  1.00  0.00      RA0  C
ATOM     77  CB  PHE A   8      78.785  66.315  83.128  1.00  0.00      RA0  C
ATOM     78  CG  PHE A   8      77.529  66.997  83.008  1.00  0.00      RA0  C
ATOM     79  CD1 PHE A   8      77.594  68.365  82.878  1.00  0.00      RA0  C
ATOM     80  CD2 PHE A   8      76.396  66.218  83.006  1.00  0.00      RA0  C
ATOM     81  CE1 PHE A   8      76.414  69.016  82.692  1.00  0.00      RA0  C
ATOM     82  CE2 PHE A   8      75.215  66.865  82.814  1.00  0.00      RA0  C
ATOM     83  CZ  PHE A   8      75.279  68.234  82.659  1.00  0.00      RA0  C
ATOM     84  C   PHE A   8      78.780  65.177  85.320  1.00  0.00      RA0  C
ATOM     85  O   PHE A   8      79.047  64.028  84.974  1.00  0.00      RA0  O
ATOM     86  N   SER A   9      78.014  65.450  86.396  1.00  0.00      RA0  N
ATOM     87  H   SER A   9      77.828  66.381  86.721  1.00  0.00      RA0  H
ATOM     88  CA  SER A   9      77.422  64.396  87.173  1.00  0.00      RA0  C
ATOM     89  CB  SER A   9      78.166  64.218  88.497  1.00  0.00      RA0  C
ATOM     90  OG  SER A   9      77.824  62.974  89.117  1.00  0.00      RA0  O
ATOM     91  HG  SER A   9      77.845  63.115  90.070  1.00  0.00      RA0  H
ATOM     92  C   SER A   9      75.989  64.772  87.413  1.00  0.00      RA0  C
ATOM     93  O   SER A   9      75.705  65.891  87.837  1.00  0.00      RA0  O
ATOM     94  N   ALA A  10      75.041  63.851  87.128  1.00  0.00      RA0  N
ATOM     95  H   ALA A  10      75.295  62.925  86.855  1.00  0.00      RA0  H
ATOM     96  CA  ALA A  10      73.659  64.112  87.431  1.00  0.00      RA0  C
ATOM     97  CB  ALA A  10      72.818  64.123  86.154  1.00  0.00      RA0  C
ATOM     98  C   ALA A  10      73.184  62.994  88.306  1.00  0.00      RA0  C
ATOM     99  O   ALA A  10      73.008  61.867  87.843  1.00  0.00      RA0  O
ATOM    100  N   ALA A  11      72.924  63.281  89.595  1.00  0.00      RA0  N
ATOM    101  H   ALA A  11      72.951  64.225  89.933  1.00  0.00      RA0  H
ATOM    102  CA  ALA A  11      72.489  62.232  90.471  1.00  0.00      RA0  C
ATOM    103  CB  ALA A  11      73.351  62.188  91.733  1.00  0.00      RA0  C
ATOM    104  C   ALA A  11      71.065  62.508  90.844  1.00  0.00      RA0  C
ATOM    105  O   ALA A  11      70.782  63.468  91.560  1.00  0.00      RA0  O
ATOM    106  N   VAL A  12      70.130  61.645  90.389  1.00  0.00      RA0  N
ATOM    107  H   VAL A  12      70.395  60.845  89.844  1.00  0.00      RA0  H
ATOM    108  CA  VAL A  12      68.741  61.847  90.702  1.00  0.00      RA0  C
ATOM    109  CB  VAL A  12      67.974  61.993  89.400  1.00  0.00      RA0  C
ATOM    110  CG1 VAL A  12      66.509  62.341  89.667  1.00  0.00      RA0  C
ATOM    111  CG2 VAL A  12      68.723  62.917  88.440  1.00  0.00      RA0  C
ATOM    112  C   VAL A  12      68.238  60.620  91.392  1.00  0.00      RA0  C
ATOM    113  O   VAL A  12      68.458  59.499  90.935  1.00  0.00      RA0  O
ATOM    114  N   SER A  13      67.533  60.811  92.525  1.00  0.00      RA0  N
ATOM    115  H   SER A  13      67.168  61.718  92.750  1.00  0.00      RA0  H
ATOM    116  CA  SER A  13      67.054  59.686  93.270  1.00  0.00      RA0  C
ATOM    117  CB  SER A  13      67.231  60.054  94.743  1.00  0.00      RA0  C
ATOM    118  OG  SER A  13      67.108  61.471  94.906  1.00  0.00      RA0  O
ATOM    119  HG  SER A  13      67.790  61.905  94.398  1.00  0.00      RA0  H
ATOM    120  C   SER A  13      65.667  59.314  92.860  1.00  0.00      RA0  C
ATOM    121  O   SER A  13      64.995  60.030  92.122  1.00  0.00      RA0  O
ATOM    122  N   ARG A  14      65.258  58.102  93.288  1.00  0.00      RA0  N
ATOM    123  H   ARG A  14      65.861  57.510  93.824  1.00  0.00      RA0  H
ATOM    124  CA  ARG A  14      63.923  57.594  93.162  1.00  0.00      RA0  C
ATOM    125  CB  ARG A  14      63.751  56.575  92.044  1.00  0.00      RA0  C
ATOM    126  CG  ARG A  14      64.502  56.781  90.736  1.00  0.00      RA0  C
ATOM    127  CD  ARG A  14      65.857  56.071  90.680  1.00  0.00      RA0  C
ATOM    128  NE  ARG A  14      66.126  55.816  89.274  1.00  0.00      RA0  N
ATOM    129  HE  ARG A  14      65.540  56.345  88.653  1.00  0.00      RA0  H
ATOM    130  CZ  ARG A  14      67.043  54.908  88.834  1.00  0.00      RA0  C
ATOM    131  NH1 ARG A  14      67.938  54.326  89.666  1.00  0.00      RA0  N
ATOM    132 HH11 ARG A  14      68.613  53.679  89.290  1.00  0.00      RA0  H
ATOM    133 HH12 ARG A  14      67.993  54.505  90.659  1.00  0.00      RA0  H
ATOM    134  NH2 ARG A  14      67.033  54.616  87.526  1.00  0.00      RA0  N
ATOM    135 HH21 ARG A  14      67.746  54.035  87.087  1.00  0.00      RA0  H
ATOM    136 HH22 ARG A  14      66.355  54.948  86.873  1.00  0.00      RA0  H
ATOM    137  C   ARG A  14      63.750  56.838  94.446  1.00  0.00      RA0  C
ATOM    138  O   ARG A  14      64.102  55.660  94.503  1.00  0.00      RA0  O
ATOM    139  N   PRO A  15      63.220  57.425  95.484  1.00  0.00      RA0  N
ATOM    140  CD  PRO A  15      62.752  58.795  95.613  1.00  0.00      RA0  C
ATOM    141  CA  PRO A  15      63.170  56.665  96.699  1.00  0.00      RA0  C
ATOM    142  CB  PRO A  15      62.740  57.714  97.733  1.00  0.00      RA0  C
ATOM    143  CG  PRO A  15      62.996  59.076  97.085  1.00  0.00      RA0  C
ATOM    144  C   PRO A  15      62.221  55.524  96.631  1.00  0.00      RA0  C
ATOM    145  O   PRO A  15      61.120  55.683  96.106  1.00  0.00      RA0  O
ATOM    146  N   GLY A  16      62.660  54.361  97.147  1.00  0.00      RA0  N
ATOM    147  H   GLY A  16      63.616  54.305  97.429  1.00  0.00      RA0  H
ATOM    148  CA  GLY A  16      61.878  53.165  97.221  1.00  0.00      RA0  C
ATOM    149  C   GLY A  16      62.162  52.332  96.011  1.00  0.00      RA0  C
ATOM    150  O   GLY A  16      62.224  51.106  96.091  1.00  0.00      RA0  O
ATOM    151  N   ARG A  17      62.329  52.989  94.847  1.00  0.00      RA0  N
ATOM    152  H   ARG A  17      62.353  53.987  94.853  1.00  0.00      RA0  H
ATOM    153  CA  ARG A  17      62.570  52.293  93.616  1.00  0.00      RA0  C
ATOM    154  CB  ARG A  17      62.311  53.185  92.407  1.00  0.00      RA0  C
ATOM    155  CG  ARG A  17      60.898  53.771  92.411  1.00  0.00      RA0  C
ATOM    156  CD  ARG A  17      60.608  54.581  91.147  1.00  0.00      RA0  C
ATOM    157  NE  ARG A  17      59.291  55.213  91.207  1.00  0.00      RA0  N
ATOM    158  HE  ARG A  17      59.077  55.679  92.073  1.00  0.00      RA0  H
ATOM    159  CZ  ARG A  17      58.495  55.192  90.096  1.00  0.00      RA0  C
ATOM    160  NH1 ARG A  17      58.911  54.523  88.995  1.00  0.00      RA0  N
ATOM    161 HH11 ARG A  17      58.375  54.481  88.148  1.00  0.00      RA0  H
ATOM    162 HH12 ARG A  17      59.789  54.034  88.982  1.00  0.00      RA0  H
ATOM    163  NH2 ARG A  17      57.306  55.839  90.114  1.00  0.00      RA0  N
ATOM    164 HH21 ARG A  17      56.685  55.859  89.325  1.00  0.00      RA0  H
ATOM    165 HH22 ARG A  17      56.996  56.338  90.930  1.00  0.00      RA0  H
ATOM    166  C   ARG A  17      63.942  51.692  93.588  1.00  0.00      RA0  C
ATOM    167  O   ARG A  17      64.126  50.594  93.070  1.00  0.00      RA0  O
ATOM    168  N   GLY A  18      64.963  52.384  94.127  1.00  0.00      RA0  N
ATOM    169  H   GLY A  18      64.908  53.309  94.511  1.00  0.00      RA0  H
ATOM    170  CA  GLY A  18      66.265  51.789  94.058  1.00  0.00      RA0  C
ATOM    171  C   GLY A  18      67.294  52.847  94.298  1.00  0.00      RA0  C
ATOM    172  O   GLY A  18      66.981  53.964  94.710  1.00  0.00      RA0  O
ATOM    173  N   GLU A  19      68.566  52.505  94.013  1.00  0.00      RA0  N
ATOM    174  H   GLU A  19      68.736  51.612  93.598  1.00  0.00      RA0  H
ATOM    175  CA  GLU A  19      69.681  53.382  94.234  1.00  0.00      RA0  C
ATOM    176  CB  GLU A  19      70.972  52.663  93.829  1.00  0.00      RA0  C
ATOM    177  CG  GLU A  19      71.332  51.355  94.539  1.00  0.00      RA0  C
ATOM    178  CD  GLU A  19      72.741  50.993  94.107  1.00  0.00      RA0  C
ATOM    179  OE1 GLU A  19      73.030  51.029  92.914  1.00  0.00      RA0  O
ATOM    180  OE2 GLU A  19      73.615  50.823  94.953  1.00  0.00      RA0  O
ATOM    181  C   GLU A  19      69.514  54.593  93.364  1.00  0.00      RA0  C
ATOM    182  O   GLU A  19      68.888  54.533  92.307  1.00  0.00      RA0  O
ATOM    183  N   PRO A  20      70.067  55.704  93.791  1.00  0.00      RA0  N
ATOM    184  CD  PRO A  20      70.693  55.908  95.092  1.00  0.00      RA0  C
ATOM    185  CA  PRO A  20      69.950  56.921  93.032  1.00  0.00      RA0  C
ATOM    186  CB  PRO A  20      70.608  57.966  93.934  1.00  0.00      RA0  C
ATOM    187  CG  PRO A  20      70.505  57.396  95.346  1.00  0.00      RA0  C
ATOM    188  C   PRO A  20      70.634  56.782  91.711  1.00  0.00      RA0  C
ATOM    189  O   PRO A  20      71.746  56.256  91.666  1.00  0.00      RA0  O
ATOM    190  N   ARG A  21      70.002  57.285  90.633  1.00  0.00      RA0  N
ATOM    191  H   ARG A  21      69.188  57.850  90.740  1.00  0.00      RA0  H
ATOM    192  CA  ARG A  21      70.540  57.122  89.314  1.00  0.00      RA0  C
ATOM    193  CB  ARG A  21      69.489  57.268  88.223  1.00  0.00      RA0  C
ATOM    194  CG  ARG A  21      70.121  56.889  86.887  1.00  0.00      RA0  C
ATOM    195  CD  ARG A  21      69.201  57.063  85.683  1.00  0.00      RA0  C
ATOM    196  NE  ARG A  21      69.839  56.489  84.501  1.00  0.00      RA0  N
ATOM    197  HE  ARG A  21      70.834  56.315  84.516  1.00  0.00      RA0  H
ATOM    198  CZ  ARG A  21      69.088  56.071  83.447  1.00  0.00      RA0  C
ATOM    199  NH1 ARG A  21      67.756  56.295  83.444  1.00  0.00      RA0  N
ATOM    200 HH11 ARG A  21      67.163  55.974  82.705  1.00  0.00      RA0  H
ATOM    201 HH12 ARG A  21      67.320  56.774  84.206  1.00  0.00      RA0  H
ATOM    202  NH2 ARG A  21      69.692  55.431  82.430  1.00  0.00      RA0  N
ATOM    203 HH21 ARG A  21      69.229  55.070  81.623  1.00  0.00      RA0  H
ATOM    204 HH22 ARG A  21      70.696  55.267  82.467  1.00  0.00      RA0  H
ATOM    205  C   ARG A  21      71.585  58.162  89.089  1.00  0.00      RA0  C
ATOM    206  O   ARG A  21      71.287  59.332  88.855  1.00  0.00      RA0  O
ATOM    207  N   PHE A  22      72.855  57.720  89.139  1.00  0.00      RA0  N
ATOM    208  H   PHE A  22      72.995  56.740  89.255  1.00  0.00      RA0  H
ATOM    209  CA  PHE A  22      74.016  58.532  88.921  1.00  0.00      RA0  C
ATOM    210  CB  PHE A  22      75.107  57.997  89.848  1.00  0.00      RA0  C
ATOM    211  CG  PHE A  22      76.468  58.529  89.479  1.00  0.00      RA0  C
ATOM    212  CD1 PHE A  22      76.928  59.706  90.052  1.00  0.00      RA0  C
ATOM    213  CD2 PHE A  22      77.271  57.823  88.589  1.00  0.00      RA0  C
ATOM    214  CE1 PHE A  22      78.206  60.152  89.753  1.00  0.00      RA0  C
ATOM    215  CE2 PHE A  22      78.546  58.276  88.286  1.00  0.00      RA0  C
ATOM    216  CZ  PHE A  22      79.016  59.438  88.878  1.00  0.00      RA0  C
ATOM    217  C   PHE A  22      74.373  58.393  87.466  1.00  0.00      RA0  C
ATOM    218  O   PHE A  22      74.695  57.299  87.004  1.00  0.00      RA0  O
ATOM    219  N   ILE A  23      74.286  59.504  86.698  1.00  0.00      RA0  N
ATOM    220  H   ILE A  23      74.039  60.390  87.100  1.00  0.00      RA0  H
ATOM    221  CA  ILE A  23      74.661  59.510  85.306  1.00  0.00      RA0  C
ATOM    222  CB  ILE A  23      73.516  59.967  84.401  1.00  0.00      RA0  C
ATOM    223  CG2 ILE A  23      73.945  59.985  82.932  1.00  0.00      RA0  C
ATOM    224  CG1 ILE A  23      72.267  59.121  84.585  1.00  0.00      RA0  C
ATOM    225  CD1 ILE A  23      71.169  59.585  83.629  1.00  0.00      RA0  C
ATOM    226  C   ILE A  23      75.788  60.491  85.169  1.00  0.00      RA0  C
ATOM    227  O   ILE A  23      75.684  61.625  85.636  1.00  0.00      RA0  O
ATOM    228  N   ALA A  24      76.900  60.074  84.518  1.00  0.00      RA0  N
ATOM    229  H   ALA A  24      76.894  59.217  84.000  1.00  0.00      RA0  H
ATOM    230  CA  ALA A  24      78.060  60.922  84.395  1.00  0.00      RA0  C
ATOM    231  CB  ALA A  24      79.257  60.343  85.150  1.00  0.00      RA0  C
ATOM    232  C   ALA A  24      78.417  61.099  82.943  1.00  0.00      RA0  C
ATOM    233  O   ALA A  24      78.311  60.162  82.153  1.00  0.00      RA0  O
ATOM    234  N   MET A  25      78.850  62.325  82.550  1.00  0.00      RA0  N
ATOM    235  H   MET A  25      78.965  63.077  83.206  1.00  0.00      RA0  H
ATOM    236  CA  MET A  25      79.228  62.557  81.177  1.00  0.00      RA0  C
ATOM    237  CB  MET A  25      78.053  63.082  80.360  1.00  0.00      RA0  C
ATOM    238  CG  MET A  25      77.097  62.001  79.865  1.00  0.00      RA0  C
ATOM    239  SD  MET A  25      75.447  62.680  79.759  1.00  0.00      RA0  S
ATOM    240  CE  MET A  25      75.420  63.263  81.460  1.00  0.00      RA0  C
ATOM    241  C   MET A  25      80.366  63.546  81.102  1.00  0.00      RA0  C
ATOM    242  O   MET A  25      80.454  64.475  81.903  1.00  0.00      RA0  O
ATOM    243  N   GLY A  26      81.266  63.373  80.102  1.00  0.00      RA0  N
ATOM    244  H   GLY A  26      81.100  62.670  79.406  1.00  0.00      RA0  H
ATOM    245  CA  GLY A  26      82.415  64.236  79.959  1.00  0.00      RA0  C
ATOM    246  C   GLY A  26      82.318  64.993  78.665  1.00  0.00      RA0  C
ATOM    247  O   GLY A  26      81.987  64.425  77.624  1.00  0.00      RA0  O
ATOM    248  N   TYR A  27      82.652  66.305  78.710  1.00  0.00      RA0  N
ATOM    249  H   TYR A  27      83.099  66.683  79.510  1.00  0.00      RA0  H
ATOM    250  CA  TYR A  27      82.536  67.164  77.561  1.00  0.00      RA0  C
ATOM    251  CB  TYR A  27      81.472  68.248  77.784  1.00  0.00      RA0  C
ATOM    252  CG  TYR A  27      80.109  67.662  78.052  1.00  0.00      RA0  C
ATOM    253  CD1 TYR A  27      79.774  67.207  79.321  1.00  0.00      RA0  C
ATOM    254  CE1 TYR A  27      78.548  66.595  79.536  1.00  0.00      RA0  C
ATOM    255  CD2 TYR A  27      79.187  67.578  77.020  1.00  0.00      RA0  C
ATOM    256  CE2 TYR A  27      77.956  66.974  77.239  1.00  0.00      RA0  C
ATOM    257  CZ  TYR A  27      77.657  66.443  78.485  1.00  0.00      RA0  C
ATOM    258  OH  TYR A  27      76.487  65.742  78.673  1.00  0.00      RA0  O
ATOM    259  HH  TYR A  27      76.357  65.183  77.904  1.00  0.00      RA0  H
ATOM    260  C   TYR A  27      83.823  67.895  77.306  1.00  0.00      RA0  C
ATOM    261  O   TYR A  27      84.476  68.387  78.227  1.00  0.00      RA0  O
ATOM    262  N   VAL A  28      84.218  67.971  76.017  1.00  0.00      RA0  N
ATOM    263  H   VAL A  28      83.617  67.674  75.268  1.00  0.00      RA0  H
ATOM    264  CA  VAL A  28      85.320  68.782  75.586  1.00  0.00      RA0  C
ATOM    265  CB  VAL A  28      86.423  67.960  74.917  1.00  0.00      RA0  C
ATOM    266  CG1 VAL A  28      87.452  68.869  74.242  1.00  0.00      RA0  C
ATOM    267  CG2 VAL A  28      87.093  67.024  75.920  1.00  0.00      RA0  C
ATOM    268  C   VAL A  28      84.695  69.719  74.600  1.00  0.00      RA0  C
ATOM    269  O   VAL A  28      84.193  69.293  73.560  1.00  0.00      RA0  O
ATOM    270  N   ASP A  29      84.739  71.031  74.894  1.00  0.00      RA0  N
ATOM    271  H   ASP A  29      85.291  71.345  75.664  1.00  0.00      RA0  H
ATOM    272  CA  ASP A  29      84.051  71.996  74.086  1.00  0.00      RA0  C
ATOM    273  CB  ASP A  29      84.868  72.354  72.841  1.00  0.00      RA0  C
ATOM    274  CG  ASP A  29      85.904  73.377  73.256  1.00  0.00      RA0  C
ATOM    275  OD1 ASP A  29      85.717  74.021  74.287  1.00  0.00      RA0  O
ATOM    276  OD2 ASP A  29      86.892  73.552  72.552  1.00  0.00      RA0  O
ATOM    277  C   ASP A  29      82.628  71.555  73.849  1.00  0.00      RA0  C
ATOM    278  O   ASP A  29      81.995  70.933  74.698  1.00  0.00      RA0  O
ATOM    279  N   ASP A  30      82.093  71.881  72.662  1.00  0.00      RA0  N
ATOM    280  H   ASP A  30      82.617  72.407  71.993  1.00  0.00      RA0  H
ATOM    281  CA  ASP A  30      80.724  71.724  72.248  1.00  0.00      RA0  C
ATOM    282  CB  ASP A  30      80.411  72.658  71.102  1.00  0.00      RA0  C
ATOM    283  CG  ASP A  30      80.607  74.039  71.688  1.00  0.00      RA0  C
ATOM    284  OD1 ASP A  30      80.396  74.208  72.890  1.00  0.00      RA0  O
ATOM    285  OD2 ASP A  30      81.004  74.934  70.956  1.00  0.00      RA0  O
ATOM    286  C   ASP A  30      80.295  70.276  72.146  1.00  0.00      RA0  C
ATOM    287  O   ASP A  30      79.102  70.027  71.954  1.00  0.00      RA0  O
ATOM    288  N   THR A  31      81.239  69.299  72.181  1.00  0.00      RA0  N
ATOM    289  H   THR A  31      82.205  69.471  72.391  1.00  0.00      RA0  H
ATOM    290  CA  THR A  31      80.916  67.892  72.040  1.00  0.00      RA0  C
ATOM    291  CB  THR A  31      81.668  67.448  70.800  1.00  0.00      RA0  C
ATOM    292  OG1 THR A  31      82.743  68.363  70.570  1.00  0.00      RA0  O
ATOM    293  HG1 THR A  31      82.375  69.175  70.225  1.00  0.00      RA0  H
ATOM    294  CG2 THR A  31      80.756  67.396  69.573  1.00  0.00      RA0  C
ATOM    295  C   THR A  31      81.235  67.101  73.285  1.00  0.00      RA0  C
ATOM    296  O   THR A  31      82.018  67.524  74.133  1.00  0.00      RA0  O
ATOM    297  N   GLN A  32      80.613  65.899  73.399  1.00  0.00      RA0  N
ATOM    298  H   GLN A  32      80.080  65.544  72.632  1.00  0.00      RA0  H
ATOM    299  CA  GLN A  32      80.738  65.014  74.534  1.00  0.00      RA0  C
ATOM    300  CB  GLN A  32      79.339  64.643  75.031  1.00  0.00      RA0  C
ATOM    301  CG  GLN A  32      79.292  63.499  76.050  1.00  0.00      RA0  C
ATOM    302  CD  GLN A  32      77.845  63.181  76.369  1.00  0.00      RA0  C
ATOM    303  OE1 GLN A  32      77.025  64.069  76.575  1.00  0.00      RA0  O
ATOM    304  NE2 GLN A  32      77.572  61.864  76.384  1.00  0.00      RA0  N
ATOM    305 HE21 GLN A  32      78.292  61.186  76.237  1.00  0.00      RA0  H
ATOM    306 HE22 GLN A  32      76.644  61.517  76.550  1.00  0.00      RA0  H
ATOM    307  C   GLN A  32      81.434  63.736  74.139  1.00  0.00      RA0  C
ATOM    308  O   GLN A  32      81.021  63.080  73.182  1.00  0.00      RA0  O
ATOM    309  N   PHE A  33      82.572  63.409  74.809  1.00  0.00      RA0  N
ATOM    310  H   PHE A  33      82.773  63.959  75.622  1.00  0.00      RA0  H
ATOM    311  CA  PHE A  33      83.298  62.182  74.577  1.00  0.00      RA0  C
ATOM    312  CB  PHE A  33      84.808  62.444  74.654  1.00  0.00      RA0  C
ATOM    313  CG  PHE A  33      85.297  62.798  76.040  1.00  0.00      RA0  C
ATOM    314  CD1 PHE A  33      85.073  64.064  76.568  1.00  0.00      RA0  C
ATOM    315  CD2 PHE A  33      86.006  61.860  76.780  1.00  0.00      RA0  C
ATOM    316  CE1 PHE A  33      85.567  64.392  77.824  1.00  0.00      RA0  C
ATOM    317  CE2 PHE A  33      86.501  62.188  78.035  1.00  0.00      RA0  C
ATOM    318  CZ  PHE A  33      86.285  63.457  78.556  1.00  0.00      RA0  C
ATOM    319  C   PHE A  33      82.882  60.924  75.326  1.00  0.00      RA0  C
ATOM    320  O   PHE A  33      82.751  59.875  74.699  1.00  0.00      RA0  O
ATOM    321  N   VAL A  34      82.641  60.965  76.663  1.00  0.00      RA0  N
ATOM    322  H   VAL A  34      82.574  61.828  77.165  1.00  0.00      RA0  H
ATOM    323  CA  VAL A  34      82.425  59.734  77.406  1.00  0.00      RA0  C
ATOM    324  CB  VAL A  34      83.625  59.489  78.333  1.00  0.00      RA0  C
ATOM    325  CG1 VAL A  34      83.681  60.526  79.455  1.00  0.00      RA0  C
ATOM    326  CG2 VAL A  34      83.669  58.061  78.869  1.00  0.00      RA0  C
ATOM    327  C   VAL A  34      81.128  59.780  78.170  1.00  0.00      RA0  C
ATOM    328  O   VAL A  34      80.643  60.858  78.510  1.00  0.00      RA0  O
ATOM    329  N   ARG A  35      80.531  58.589  78.449  1.00  0.00      RA0  N
ATOM    330  H   ARG A  35      80.949  57.719  78.177  1.00  0.00      RA0  H
ATOM    331  CA  ARG A  35      79.259  58.511  79.131  1.00  0.00      RA0  C
ATOM    332  CB  ARG A  35      78.227  58.294  78.030  1.00  0.00      RA0  C
ATOM    333  CG  ARG A  35      76.850  57.843  78.495  1.00  0.00      RA0  C
ATOM    334  CD  ARG A  35      76.353  56.625  77.712  1.00  0.00      RA0  C
ATOM    335  NE  ARG A  35      74.902  56.602  77.793  1.00  0.00      RA0  N
ATOM    336  HE  ARG A  35      74.442  57.379  77.332  1.00  0.00      RA0  H
ATOM    337  CZ  ARG A  35      74.240  55.831  78.693  1.00  0.00      RA0  C
ATOM    338  NH1 ARG A  35      74.836  54.727  79.190  1.00  0.00      RA0  N
ATOM    339 HH11 ARG A  35      74.361  54.158  79.870  1.00  0.00      RA0  H
ATOM    340 HH12 ARG A  35      75.756  54.442  78.909  1.00  0.00      RA0  H
ATOM    341  NH2 ARG A  35      73.002  56.197  79.074  1.00  0.00      RA0  N
ATOM    342 HH21 ARG A  35      72.475  55.718  79.792  1.00  0.00      RA0  H
ATOM    343 HH22 ARG A  35      72.586  57.017  78.645  1.00  0.00      RA0  H
ATOM    344  C   ARG A  35      79.227  57.349  80.098  1.00  0.00      RA0  C
ATOM    345  O   ARG A  35      79.722  56.262  79.804  1.00  0.00      RA0  O
ATOM    346  N   PHE A  36      78.607  57.562  81.285  1.00  0.00      RA0  N
ATOM    347  H   PHE A  36      78.151  58.435  81.472  1.00  0.00      RA0  H
ATOM    348  CA  PHE A  36      78.488  56.577  82.335  1.00  0.00      RA0  C
ATOM    349  CB  PHE A  36      79.428  56.918  83.490  1.00  0.00      RA0  C
ATOM    350  CG  PHE A  36      79.387  55.847  84.556  1.00  0.00      RA0  C
ATOM    351  CD1 PHE A  36      78.540  55.978  85.651  1.00  0.00      RA0  C
ATOM    352  CD2 PHE A  36      80.209  54.732  84.448  1.00  0.00      RA0  C
ATOM    353  CE1 PHE A  36      78.524  55.004  86.641  1.00  0.00      RA0  C
ATOM    354  CE2 PHE A  36      80.198  53.760  85.440  1.00  0.00      RA0  C
ATOM    355  CZ  PHE A  36      79.358  53.898  86.538  1.00  0.00      RA0  C
ATOM    356  C   PHE A  36      77.054  56.582  82.809  1.00  0.00      RA0  C
ATOM    357  O   PHE A  36      76.450  57.647  82.939  1.00  0.00      RA0  O
ATOM    358  N   ASP A  37      76.471  55.387  83.084  1.00  0.00      RA0  N
ATOM    359  H   ASP A  37      76.981  54.528  83.037  1.00  0.00      RA0  H
ATOM    360  CA  ASP A  37      75.097  55.286  83.523  1.00  0.00      RA0  C
ATOM    361  CB  ASP A  37      74.309  54.889  82.291  1.00  0.00      RA0  C
ATOM    362  CG  ASP A  37      72.815  55.003  82.434  1.00  0.00      RA0  C
ATOM    363  OD1 ASP A  37      72.311  55.209  83.534  1.00  0.00      RA0  O
ATOM    364  OD2 ASP A  37      72.145  54.894  81.409  1.00  0.00      RA0  O
ATOM    365  C   ASP A  37      74.986  54.217  84.579  1.00  0.00      RA0  C
ATOM    366  O   ASP A  37      75.321  53.058  84.342  1.00  0.00      RA0  O
ATOM    367  N   SER A  38      74.489  54.588  85.777  1.00  0.00      RA0  N
ATOM    368  H   SER A  38      74.217  55.545  85.901  1.00  0.00      RA0  H
ATOM    369  CA  SER A  38      74.338  53.690  86.894  1.00  0.00      RA0  C
ATOM    370  CB  SER A  38      74.126  54.505  88.173  1.00  0.00      RA0  C
ATOM    371  OG  SER A  38      74.148  53.669  89.337  1.00  0.00      RA0  O
ATOM    372  HG  SER A  38      73.850  52.813  89.014  1.00  0.00      RA0  H
ATOM    373  C   SER A  38      73.225  52.706  86.651  1.00  0.00      RA0  C
ATOM    374  O   SER A  38      73.117  51.707  87.361  1.00  0.00      RA0  O
ATOM    375  N   ASP A  39      72.314  53.002  85.704  1.00  0.00      RA0  N
ATOM    376  H   ASP A  39      72.410  53.813  85.125  1.00  0.00      RA0  H
ATOM    377  CA  ASP A  39      71.236  52.114  85.354  1.00  0.00      RA0  C
ATOM    378  CB  ASP A  39      70.087  52.817  84.634  1.00  0.00      RA0  C
ATOM    379  CG  ASP A  39      69.128  53.455  85.624  1.00  0.00      RA0  C
ATOM    380  OD1 ASP A  39      69.438  53.556  86.815  1.00  0.00      RA0  O
ATOM    381  OD2 ASP A  39      68.047  53.872  85.205  1.00  0.00      RA0  O
ATOM    382  C   ASP A  39      71.717  50.939  84.541  1.00  0.00      RA0  C
ATOM    383  O   ASP A  39      71.090  49.882  84.572  1.00  0.00      RA0  O
ATOM    384  N   SER A  40      72.837  51.087  83.797  1.00  0.00      RA0  N
ATOM    385  H   SER A  40      73.408  51.893  83.940  1.00  0.00      RA0  H
ATOM    386  CA  SER A  40      73.305  50.094  82.855  1.00  0.00      RA0  C
ATOM    387  CB  SER A  40      74.516  50.715  82.137  1.00  0.00      RA0  C
ATOM    388  OG  SER A  40      75.058  49.853  81.125  1.00  0.00      RA0  O
ATOM    389  HG  SER A  40      75.990  50.055  81.087  1.00  0.00      RA0  H
ATOM    390  C   SER A  40      73.648  48.778  83.502  1.00  0.00      RA0  C
ATOM    391  O   SER A  40      73.906  48.684  84.702  1.00  0.00      RA0  O
ATOM    392  N   ALA A  41      73.595  47.704  82.676  1.00  0.00      RA0  N
ATOM    393  H   ALA A  41      73.422  47.912  81.715  1.00  0.00      RA0  H
ATOM    394  CA  ALA A  41      73.909  46.356  83.070  1.00  0.00      RA0  C
ATOM    395  CB  ALA A  41      73.596  45.375  81.940  1.00  0.00      RA0  C
ATOM    396  C   ALA A  41      75.365  46.269  83.413  1.00  0.00      RA0  C
ATOM    397  O   ALA A  41      75.740  45.669  84.420  1.00  0.00      RA0  O
ATOM    398  N   CYS A  42      76.230  46.862  82.565  1.00  0.00      RA0  N
ATOM    399  H   CYS A  42      75.898  47.412  81.800  1.00  0.00      RA0  H
ATOM    400  CA  CYS A  42      77.635  46.903  82.855  1.00  0.00      RA0  C
ATOM    401  CB  CYS A  42      78.412  46.340  81.671  1.00  0.00      RA0  C
ATOM    402  SG  CYS A  42      77.696  44.792  81.063  1.00  0.00      RA0  S
ATOM    403  C   CYS A  42      77.950  48.343  83.094  1.00  0.00      RA0  C
ATOM    404  O   CYS A  42      78.010  49.118  82.142  1.00  0.00      RA0  O
ATOM    405  N   PRO A  43      78.126  48.761  84.316  1.00  0.00      RA0  N
ATOM    406  CD  PRO A  43      77.967  48.017  85.554  1.00  0.00      RA0  C
ATOM    407  CA  PRO A  43      78.437  50.151  84.502  1.00  0.00      RA0  C
ATOM    408  CB  PRO A  43      78.234  50.343  86.012  1.00  0.00      RA0  C
ATOM    409  CG  PRO A  43      77.509  49.095  86.524  1.00  0.00      RA0  C
ATOM    410  C   PRO A  43      79.850  50.424  84.085  1.00  0.00      RA0  C
ATOM    411  O   PRO A  43      80.766  50.003  84.790  1.00  0.00      RA0  O
ATOM    412  N   ARG A  44      80.061  51.196  83.004  1.00  0.00      RA0  N
ATOM    413  H   ARG A  44      79.335  51.619  82.460  1.00  0.00      RA0  H
ATOM    414  CA  ARG A  44      81.400  51.408  82.536  1.00  0.00      RA0  C
ATOM    415  CB  ARG A  44      81.735  50.294  81.539  1.00  0.00      RA0  C
ATOM    416  CG  ARG A  44      80.655  50.279  80.455  1.00  0.00      RA0  C
ATOM    417  CD  ARG A  44      80.729  49.208  79.370  1.00  0.00      RA0  C
ATOM    418  NE  ARG A  44      79.713  49.512  78.362  1.00  0.00      RA0  N
ATOM    419  HE  ARG A  44      79.138  50.327  78.522  1.00  0.00      RA0  H
ATOM    420  CZ  ARG A  44      79.598  48.810  77.202  1.00  0.00      RA0  C
ATOM    421  NH1 ARG A  44      80.334  47.691  77.028  1.00  0.00      RA0  N
ATOM    422 HH11 ARG A  44      80.293  47.143  76.189  1.00  0.00      RA0  H
ATOM    423 HH12 ARG A  44      80.958  47.371  77.746  1.00  0.00      RA0  H
ATOM    424  NH2 ARG A  44      78.752  49.263  76.252  1.00  0.00      RA0  N
ATOM    425 HH21 ARG A  44      78.548  48.796  75.391  1.00  0.00      RA0  H
ATOM    426 HH22 ARG A  44      78.293  50.161  76.391  1.00  0.00      RA0  H
ATOM    427  C   ARG A  44      81.456  52.741  81.864  1.00  0.00      RA0  C
ATOM    428  O   ARG A  44      80.442  53.237  81.376  1.00  0.00      RA0  O
ATOM    429  N   MET A  45      82.652  53.370  81.839  1.00  0.00      RA0  N
ATOM    430  H   MET A  45      83.477  52.938  82.210  1.00  0.00      RA0  H
ATOM    431  CA  MET A  45      82.772  54.615  81.136  1.00  0.00      RA0  C
ATOM    432  CB  MET A  45      84.049  55.358  81.532  1.00  0.00      RA0  C
ATOM    433  CG  MET A  45      84.064  55.785  82.998  1.00  0.00      RA0  C
ATOM    434  SD  MET A  45      82.748  56.931  83.421  1.00  0.00      RA0  S
ATOM    435  CE  MET A  45      83.464  58.434  82.744  1.00  0.00      RA0  C
ATOM    436  C   MET A  45      82.819  54.238  79.686  1.00  0.00      RA0  C
ATOM    437  O   MET A  45      83.769  53.593  79.245  1.00  0.00      RA0  O
ATOM    438  N   GLU A  46      81.801  54.637  78.895  1.00  0.00      RA0  N
ATOM    439  H   GLU A  46      81.078  55.214  79.262  1.00  0.00      RA0  H
ATOM    440  CA  GLU A  46      81.789  54.239  77.513  1.00  0.00      RA0  C
ATOM    441  CB  GLU A  46      80.402  53.840  77.045  1.00  0.00      RA0  C
ATOM    442  CG  GLU A  46      79.653  52.824  77.877  1.00  0.00      RA0  C
ATOM    443  CD  GLU A  46      78.658  52.165  76.951  1.00  0.00      RA0  C
ATOM    444  OE1 GLU A  46      78.885  52.144  75.745  1.00  0.00      RA0  O
ATOM    445  OE2 GLU A  46      77.662  51.628  77.412  1.00  0.00      RA0  O
ATOM    446  C   GLU A  46      82.159  55.405  76.643  1.00  0.00      RA0  C
ATOM    447  O   GLU A  46      81.634  56.505  76.807  1.00  0.00      RA0  O
ATOM    448  N   PRO A  47      83.099  55.172  75.748  1.00  0.00      RA0  N
ATOM    449  CD  PRO A  47      83.849  53.924  75.634  1.00  0.00      RA0  C
ATOM    450  CA  PRO A  47      83.517  56.182  74.800  1.00  0.00      RA0  C
ATOM    451  CB  PRO A  47      84.850  55.617  74.299  1.00  0.00      RA0  C
ATOM    452  CG  PRO A  47      84.715  54.100  74.394  1.00  0.00      RA0  C
ATOM    453  C   PRO A  47      82.504  56.372  73.703  1.00  0.00      RA0  C
ATOM    454  O   PRO A  47      82.062  55.366  73.149  1.00  0.00      RA0  O
ATOM    455  N   ARG A  48      82.016  57.613  73.468  1.00  0.00      RA0  N
ATOM    456  H   ARG A  48      82.443  58.330  73.995  1.00  0.00      RA0  H
ATOM    457  CA  ARG A  48      81.149  57.913  72.352  1.00  0.00      RA0  C
ATOM    458  CB  ARG A  48      80.042  58.869  72.789  1.00  0.00      RA0  C
ATOM    459  CG  ARG A  48      79.085  58.139  73.728  1.00  0.00      RA0  C
ATOM    460  CD  ARG A  48      78.562  56.874  73.045  1.00  0.00      RA0  C
ATOM    461  NE  ARG A  48      77.649  56.135  73.910  1.00  0.00      RA0  N
ATOM    462  HE  ARG A  48      76.779  56.595  74.124  1.00  0.00      RA0  H
ATOM    463  CZ  ARG A  48      78.024  54.902  74.364  1.00  0.00      RA0  C
ATOM    464  NH1 ARG A  48      79.235  54.390  74.040  1.00  0.00      RA0  N
ATOM    465 HH11 ARG A  48      79.495  53.481  74.402  1.00  0.00      RA0  H
ATOM    466 HH12 ARG A  48      79.920  54.855  73.463  1.00  0.00      RA0  H
ATOM    467  NH2 ARG A  48      77.175  54.201  75.145  1.00  0.00      RA0  N
ATOM    468 HH21 ARG A  48      77.463  53.309  75.538  1.00  0.00      RA0  H
ATOM    469 HH22 ARG A  48      76.252  54.519  75.369  1.00  0.00      RA0  H
ATOM    470  C   ARG A  48      81.824  58.394  71.088  1.00  0.00      RA0  C
ATOM    471  O   ARG A  48      81.577  57.874  70.000  1.00  0.00      RA0  O
ATOM    472  N   ALA A  49      82.728  59.396  71.210  1.00  0.00      RA0  N
ATOM    473  H   ALA A  49      83.026  59.656  72.127  1.00  0.00      RA0  H
ATOM    474  CA  ALA A  49      83.281  60.064  70.055  1.00  0.00      RA0  C
ATOM    475  CB  ALA A  49      83.807  61.431  70.512  1.00  0.00      RA0  C
ATOM    476  C   ALA A  49      84.387  59.251  69.457  1.00  0.00      RA0  C
ATOM    477  O   ALA A  49      85.096  58.528  70.150  1.00  0.00      RA0  O
ATOM    478  N   PRO A  50      84.564  59.377  68.168  1.00  0.00      RA0  N
ATOM    479  CD  PRO A  50      83.801  60.239  67.271  1.00  0.00      RA0  C
ATOM    480  CA  PRO A  50      85.549  58.595  67.464  1.00  0.00      RA0  C
ATOM    481  CB  PRO A  50      85.456  59.101  66.016  1.00  0.00      RA0  C
ATOM    482  CG  PRO A  50      84.723  60.438  66.080  1.00  0.00      RA0  C
ATOM    483  C   PRO A  50      86.914  58.706  68.075  1.00  0.00      RA0  C
ATOM    484  O   PRO A  50      87.582  57.685  68.236  1.00  0.00      RA0  O
ATOM    485  N   TRP A  51      87.329  59.929  68.445  1.00  0.00      RA0  N
ATOM    486  H   TRP A  51      86.688  60.680  68.320  1.00  0.00      RA0  H
ATOM    487  CA  TRP A  51      88.643  60.198  68.948  1.00  0.00      RA0  C
ATOM    488  CB  TRP A  51      88.977  61.696  68.971  1.00  0.00      RA0  C
ATOM    489  CG  TRP A  51      87.869  62.595  69.473  1.00  0.00      RA0  C
ATOM    490  CD2 TRP A  51      87.748  63.219  70.768  1.00  0.00      RA0  C
ATOM    491  CE2 TRP A  51      86.582  64.019  70.751  1.00  0.00      RA0  C
ATOM    492  CE3 TRP A  51      88.530  63.173  71.914  1.00  0.00      RA0  C
ATOM    493  CD1 TRP A  51      86.762  63.060  68.747  1.00  0.00      RA0  C
ATOM    494  NE1 TRP A  51      85.999  63.898  69.495  1.00  0.00      RA0  N
ATOM    495  HE1 TRP A  51      85.194  64.375  69.203  1.00  0.00      RA0  H
ATOM    496  CZ2 TRP A  51      86.229  64.752  71.877  1.00  0.00      RA0  C
ATOM    497  CZ3 TRP A  51      88.166  63.911  73.033  1.00  0.00      RA0  C
ATOM    498  CH2 TRP A  51      87.022  64.699  73.015  1.00  0.00      RA0  C
ATOM    499  C   TRP A  51      88.918  59.480  70.238  1.00  0.00      RA0  C
ATOM    500  O   TRP A  51      90.074  59.157  70.510  1.00  0.00      RA0  O
ATOM    501  N   VAL A  52      87.898  59.286  71.100  1.00  0.00      RA0  N
ATOM    502  H   VAL A  52      86.971  59.465  70.775  1.00  0.00      RA0  H
ATOM    503  CA  VAL A  52      88.033  58.544  72.335  1.00  0.00      RA0  C
ATOM    504  CB  VAL A  52      87.140  58.999  73.487  1.00  0.00      RA0  C
ATOM    505  CG1 VAL A  52      87.704  60.301  74.044  1.00  0.00      RA0  C
ATOM    506  CG2 VAL A  52      85.662  59.076  73.132  1.00  0.00      RA0  C
ATOM    507  C   VAL A  52      88.049  57.050  72.159  1.00  0.00      RA0  C
ATOM    508  O   VAL A  52      88.577  56.344  73.015  1.00  0.00      RA0  O
ATOM    509  N   GLU A  53      87.459  56.512  71.074  1.00  0.00      RA0  N
ATOM    510  H   GLU A  53      87.066  57.084  70.352  1.00  0.00      RA0  H
ATOM    511  CA  GLU A  53      87.343  55.083  70.914  1.00  0.00      RA0  C
ATOM    512  CB  GLU A  53      86.668  54.817  69.569  1.00  0.00      RA0  C
ATOM    513  CG  GLU A  53      86.424  53.352  69.219  1.00  0.00      RA0  C
ATOM    514  CD  GLU A  53      85.790  53.309  67.844  1.00  0.00      RA0  C
ATOM    515  OE1 GLU A  53      85.608  54.374  67.253  1.00  0.00      RA0  O
ATOM    516  OE2 GLU A  53      85.481  52.218  67.369  1.00  0.00      RA0  O
ATOM    517  C   GLU A  53      88.714  54.479  70.995  1.00  0.00      RA0  C
ATOM    518  O   GLU A  53      88.902  53.371  71.493  1.00  0.00      RA0  O
ATOM    519  N   GLN A  54      89.704  55.235  70.507  1.00  0.00      RA0  N
ATOM    520  H   GLN A  54      89.403  56.104  70.120  1.00  0.00      RA0  H
ATOM    521  CA  GLN A  54      91.103  54.934  70.394  1.00  0.00      RA0  C
ATOM    522  CB  GLN A  54      91.759  56.153  69.747  1.00  0.00      RA0  C
ATOM    523  CG  GLN A  54      93.285  56.177  69.726  1.00  0.00      RA0  C
ATOM    524  CD  GLN A  54      93.727  57.434  69.009  1.00  0.00      RA0  C
ATOM    525  OE1 GLN A  54      93.986  58.477  69.601  1.00  0.00      RA0  O
ATOM    526  NE2 GLN A  54      93.799  57.276  67.676  1.00  0.00      RA0  N
ATOM    527 HE21 GLN A  54      93.560  56.396  67.265  1.00  0.00      RA0  H
ATOM    528 HE22 GLN A  54      94.080  58.023  67.075  1.00  0.00      RA0  H
ATOM    529  C   GLN A  54      91.695  54.633  71.747  1.00  0.00      RA0  C
ATOM    530  O   GLN A  54      92.570  53.776  71.870  1.00  0.00      RA0  O
ATOM    531  N   GLU A  55      91.220  55.326  72.797  1.00  0.00      RA0  N
ATOM    532  H   GLU A  55      90.374  55.843  72.699  1.00  0.00      RA0  H
ATOM    533  CA  GLU A  55      91.818  55.284  74.106  1.00  0.00      RA0  C
ATOM    534  CB  GLU A  55      91.242  56.301  75.101  1.00  0.00      RA0  C
ATOM    535  CG  GLU A  55      92.067  57.600  75.238  1.00  0.00      RA0  C
ATOM    536  CD  GLU A  55      93.363  57.400  76.026  1.00  0.00      RA0  C
ATOM    537  OE1 GLU A  55      93.525  56.359  76.657  1.00  0.00      RA0  O
ATOM    538  OE2 GLU A  55      94.213  58.295  76.031  1.00  0.00      RA0  O
ATOM    539  C   GLU A  55      91.990  53.905  74.671  1.00  0.00      RA0  C
ATOM    540  O   GLU A  55      91.181  52.999  74.470  1.00  0.00      RA0  O
ATOM    541  N   GLY A  56      93.105  53.746  75.421  1.00  0.00      RA0  N
ATOM    542  H   GLY A  56      93.561  54.590  75.716  1.00  0.00      RA0  H
ATOM    543  CA  GLY A  56      93.495  52.506  76.029  1.00  0.00      RA0  C
ATOM    544  C   GLY A  56      92.579  52.177  77.165  1.00  0.00      RA0  C
ATOM    545  O   GLY A  56      92.131  53.027  77.932  1.00  0.00      RA0  O
ATOM    546  N   PRO A  57      92.351  50.900  77.287  1.00  0.00      RA0  N
ATOM    547  CD  PRO A  57      92.945  49.893  76.415  1.00  0.00      RA0  C
ATOM    548  CA  PRO A  57      91.484  50.347  78.288  1.00  0.00      RA0  C
ATOM    549  CB  PRO A  57      91.383  48.873  77.881  1.00  0.00      RA0  C
ATOM    550  CG  PRO A  57      92.681  48.577  77.133  1.00  0.00      RA0  C
ATOM    551  C   PRO A  57      92.008  50.561  79.671  1.00  0.00      RA0  C
ATOM    552  O   PRO A  57      91.223  50.458  80.612  1.00  0.00      RA0  O
ATOM    553  N   GLU A  58      93.317  50.836  79.825  1.00  0.00      RA0  N
ATOM    554  H   GLU A  58      93.895  50.989  79.023  1.00  0.00      RA0  H
ATOM    555  CA  GLU A  58      93.866  51.055  81.131  1.00  0.00      RA0  C
ATOM    556  CB  GLU A  58      95.388  51.258  81.079  1.00  0.00      RA0  C
ATOM    557  CG  GLU A  58      96.170  50.236  80.236  1.00  0.00      RA0  C
ATOM    558  CD  GLU A  58      95.993  50.530  78.753  1.00  0.00      RA0  C
ATOM    559  OE1 GLU A  58      96.146  49.618  77.944  1.00  0.00      RA0  O
ATOM    560  OE2 GLU A  58      95.641  51.665  78.422  1.00  0.00      RA0  O
ATOM    561  C   GLU A  58      93.199  52.276  81.674  1.00  0.00      RA0  C
ATOM    562  O   GLU A  58      92.822  52.336  82.843  1.00  0.00      RA0  O
ATOM    563  N   TYR A  59      93.024  53.277  80.796  1.00  0.00      RA0  N
ATOM    564  H   TYR A  59      93.316  53.124  79.848  1.00  0.00      RA0  H
ATOM    565  CA  TYR A  59      92.447  54.549  81.118  1.00  0.00      RA0  C
ATOM    566  CB  TYR A  59      92.539  55.483  79.903  1.00  0.00      RA0  C
ATOM    567  CG  TYR A  59      91.544  56.629  79.933  1.00  0.00      RA0  C
ATOM    568  CD1 TYR A  59      90.821  56.932  78.785  1.00  0.00      RA0  C
ATOM    569  CE1 TYR A  59      89.948  58.014  78.761  1.00  0.00      RA0  C
ATOM    570  CD2 TYR A  59      91.356  57.405  81.069  1.00  0.00      RA0  C
ATOM    571  CE2 TYR A  59      90.470  58.475  81.054  1.00  0.00      RA0  C
ATOM    572  CZ  TYR A  59      89.773  58.792  79.897  1.00  0.00      RA0  C
ATOM    573  OH  TYR A  59      88.921  59.878  79.888  1.00  0.00      RA0  O
ATOM    574  HH  TYR A  59      88.303  59.745  80.617  1.00  0.00      RA0  H
ATOM    575  C   TYR A  59      91.024  54.355  81.556  1.00  0.00      RA0  C
ATOM    576  O   TYR A  59      90.608  54.865  82.597  1.00  0.00      RA0  O
ATOM    577  N   TRP A  60      90.249  53.578  80.776  1.00  0.00      RA0  N
ATOM    578  H   TRP A  60      90.668  53.184  79.956  1.00  0.00      RA0  H
ATOM    579  CA  TRP A  60      88.851  53.387  81.035  1.00  0.00      RA0  C
ATOM    580  CB  TRP A  60      88.177  52.610  79.902  1.00  0.00      RA0  C
ATOM    581  CG  TRP A  60      88.344  53.315  78.576  1.00  0.00      RA0  C
ATOM    582  CD2 TRP A  60      87.854  54.614  78.184  1.00  0.00      RA0  C
ATOM    583  CE2 TRP A  60      88.251  54.831  76.843  1.00  0.00      RA0  C
ATOM    584  CE3 TRP A  60      87.124  55.588  78.853  1.00  0.00      RA0  C
ATOM    585  CD1 TRP A  60      89.009  52.822  77.445  1.00  0.00      RA0  C
ATOM    586  NE1 TRP A  60      88.961  53.710  76.419  1.00  0.00      RA0  N
ATOM    587  HE1 TRP A  60      89.383  53.582  75.536  1.00  0.00      RA0  H
ATOM    588  CZ2 TRP A  60      87.906  56.020  76.212  1.00  0.00      RA0  C
ATOM    589  CZ3 TRP A  60      86.789  56.771  78.207  1.00  0.00      RA0  C
ATOM    590  CH2 TRP A  60      87.177  56.988  76.891  1.00  0.00      RA0  C
ATOM    591  C   TRP A  60      88.670  52.640  82.318  1.00  0.00      RA0  C
ATOM    592  O   TRP A  60      87.730  52.913  83.064  1.00  0.00      RA0  O
ATOM    593  N   GLU A  61      89.547  51.654  82.599  1.00  0.00      RA0  N
ATOM    594  H   GLU A  61      90.323  51.447  82.001  1.00  0.00      RA0  H
ATOM    595  CA  GLU A  61      89.397  50.924  83.826  1.00  0.00      RA0  C
ATOM    596  CB  GLU A  61      90.334  49.716  83.821  1.00  0.00      RA0  C
ATOM    597  CG  GLU A  61      90.177  48.795  85.032  1.00  0.00      RA0  C
ATOM    598  CD  GLU A  61      91.515  48.716  85.734  1.00  0.00      RA0  C
ATOM    599  OE1 GLU A  61      91.560  48.476  86.937  1.00  0.00      RA0  O
ATOM    600  OE2 GLU A  61      92.531  48.972  85.096  1.00  0.00      RA0  O
ATOM    601  C   GLU A  61      89.659  51.842  84.975  1.00  0.00      RA0  C
ATOM    602  O   GLU A  61      89.013  51.741  86.016  1.00  0.00      RA0  O
ATOM    603  N   GLU A  62      90.648  52.744  84.836  1.00  0.00      RA0  N
ATOM    604  H   GLU A  62      91.197  52.756  83.997  1.00  0.00      RA0  H
ATOM    605  CA  GLU A  62      90.965  53.638  85.910  1.00  0.00      RA0  C
ATOM    606  CB  GLU A  62      92.122  54.573  85.597  1.00  0.00      RA0  C
ATOM    607  CG  GLU A  62      93.525  54.017  85.418  1.00  0.00      RA0  C
ATOM    608  CD  GLU A  62      94.411  55.226  85.564  1.00  0.00      RA0  C
ATOM    609  OE1 GLU A  62      94.374  55.841  86.625  1.00  0.00      RA0  O
ATOM    610  OE2 GLU A  62      95.051  55.633  84.603  1.00  0.00      RA0  O
ATOM    611  C   GLU A  62      89.820  54.580  86.132  1.00  0.00      RA0  C
ATOM    612  O   GLU A  62      89.360  54.746  87.259  1.00  0.00      RA0  O
ATOM    613  N   GLU A  63      89.293  55.176  85.042  1.00  0.00      RA0  N
ATOM    614  H   GLU A  63      89.643  54.938  84.140  1.00  0.00      RA0  H
ATOM    615  CA  GLU A  63      88.272  56.183  85.140  1.00  0.00      RA0  C
ATOM    616  CB  GLU A  63      88.064  56.815  83.756  1.00  0.00      RA0  C
ATOM    617  CG  GLU A  63      87.132  58.026  83.759  1.00  0.00      RA0  C
ATOM    618  CD  GLU A  63      87.349  58.906  82.538  1.00  0.00      RA0  C
ATOM    619  OE1 GLU A  63      86.898  58.552  81.457  1.00  0.00      RA0  O
ATOM    620  OE2 GLU A  63      87.965  59.964  82.663  1.00  0.00      RA0  O
ATOM    621  C   GLU A  63      87.036  55.598  85.757  1.00  0.00      RA0  C
ATOM    622  O   GLU A  63      86.394  56.236  86.589  1.00  0.00      RA0  O
ATOM    623  N   THR A  64      86.680  54.356  85.380  1.00  0.00      RA0  N
ATOM    624  H   THR A  64      87.249  53.857  84.728  1.00  0.00      RA0  H
ATOM    625  CA  THR A  64      85.508  53.713  85.908  1.00  0.00      RA0  C
ATOM    626  CB  THR A  64      85.224  52.432  85.118  1.00  0.00      RA0  C
ATOM    627  OG1 THR A  64      85.086  52.743  83.722  1.00  0.00      RA0  O
ATOM    628  HG1 THR A  64      85.957  52.979  83.416  1.00  0.00      RA0  H
ATOM    629  CG2 THR A  64      83.968  51.719  85.622  1.00  0.00      RA0  C
ATOM    630  C   THR A  64      85.671  53.516  87.388  1.00  0.00      RA0  C
ATOM    631  O   THR A  64      84.704  53.643  88.138  1.00  0.00      RA0  O
ATOM    632  N   ARG A  65      86.894  53.200  87.863  1.00  0.00      RA0  N
ATOM    633  H   ARG A  65      87.686  53.130  87.251  1.00  0.00      RA0  H
ATOM    634  CA  ARG A  65      87.055  52.921  89.267  1.00  0.00      RA0  C
ATOM    635  CB  ARG A  65      88.503  52.662  89.688  1.00  0.00      RA0  C
ATOM    636  CG  ARG A  65      89.272  51.534  89.016  1.00  0.00      RA0  C
ATOM    637  CD  ARG A  65      90.748  51.587  89.419  1.00  0.00      RA0  C
ATOM    638  NE  ARG A  65      91.567  50.835  88.476  1.00  0.00      RA0  N
ATOM    639  HE  ARG A  65      91.230  49.936  88.158  1.00  0.00      RA0  H
ATOM    640  CZ  ARG A  65      92.702  51.374  87.948  1.00  0.00      RA0  C
ATOM    641  NH1 ARG A  65      93.133  52.576  88.393  1.00  0.00      RA0  N
ATOM    642 HH11 ARG A  65      93.924  53.047  87.987  1.00  0.00      RA0  H
ATOM    643 HH12 ARG A  65      92.663  53.056  89.135  1.00  0.00      RA0  H
ATOM    644  NH2 ARG A  65      93.356  50.712  86.978  1.00  0.00      RA0  N
ATOM    645 HH21 ARG A  65      94.185  51.015  86.507  1.00  0.00      RA0  H
ATOM    646 HH22 ARG A  65      92.978  49.827  86.636  1.00  0.00      RA0  H
ATOM    647  C   ARG A  65      86.664  54.128  90.067  1.00  0.00      RA0  C
ATOM    648  O   ARG A  65      85.887  54.031  91.015  1.00  0.00      RA0  O
ATOM    649  N   ASN A  66      87.203  55.308  89.703  1.00  0.00      RA0  N
ATOM    650  H   ASN A  66      87.751  55.343  88.863  1.00  0.00      RA0  H
ATOM    651  CA  ASN A  66      86.918  56.518  90.423  1.00  0.00      RA0  C
ATOM    652  CB  ASN A  66      87.856  57.606  89.944  1.00  0.00      RA0  C
ATOM    653  CG  ASN A  66      87.063  58.633  89.169  1.00  0.00      RA0  C
ATOM    654  OD1 ASN A  66      86.777  58.427  88.000  1.00  0.00      RA0  O
ATOM    655  ND2 ASN A  66      86.755  59.747  89.846  1.00  0.00      RA0  N
ATOM    656 HD21 ASN A  66      86.945  59.783  90.829  1.00  0.00      RA0  H
ATOM    657 HD22 ASN A  66      86.399  60.575  89.409  1.00  0.00      RA0  H
ATOM    658  C   ASN A  66      85.489  56.940  90.214  1.00  0.00      RA0  C
ATOM    659  O   ASN A  66      84.842  57.420  91.142  1.00  0.00      RA0  O
ATOM    660  N   THR A  67      84.951  56.765  88.991  1.00  0.00      RA0  N
ATOM    661  H   THR A  67      85.521  56.439  88.238  1.00  0.00      RA0  H
ATOM    662  CA  THR A  67      83.594  57.144  88.692  1.00  0.00      RA0  C
ATOM    663  CB  THR A  67      83.387  57.052  87.190  1.00  0.00      RA0  C
ATOM    664  OG1 THR A  67      84.303  57.949  86.548  1.00  0.00      RA0  O
ATOM    665  HG1 THR A  67      85.199  57.714  86.800  1.00  0.00      RA0  H
ATOM    666  CG2 THR A  67      81.952  57.404  86.801  1.00  0.00      RA0  C
ATOM    667  C   THR A  67      82.665  56.342  89.549  1.00  0.00      RA0  C
ATOM    668  O   THR A  67      81.650  56.860  90.015  1.00  0.00      RA0  O
ATOM    669  N   LYS A  68      82.967  55.046  89.763  1.00  0.00      RA0  N
ATOM    670  H   LYS A  68      83.822  54.666  89.411  1.00  0.00      RA0  H
ATOM    671  CA  LYS A  68      82.126  54.239  90.599  1.00  0.00      RA0  C
ATOM    672  CB  LYS A  68      82.487  52.752  90.502  1.00  0.00      RA0  C
ATOM    673  CG  LYS A  68      81.680  51.834  91.432  1.00  0.00      RA0  C
ATOM    674  CD  LYS A  68      80.155  51.990  91.334  1.00  0.00      RA0  C
ATOM    675  CE  LYS A  68      79.418  51.050  92.296  1.00  0.00      RA0  C
ATOM    676  NZ  LYS A  68      78.014  51.462  92.442  1.00  0.00      RA0  N
ATOM    677  HZ1 LYS A  68      77.489  50.754  92.994  1.00  0.00      RA0  H
ATOM    678  HZ2 LYS A  68      77.983  52.359  92.975  1.00  0.00      RA0  H
ATOM    679  HZ3 LYS A  68      77.564  51.588  91.515  1.00  0.00      RA0  H
ATOM    680  C   LYS A  68      82.172  54.766  92.003  1.00  0.00      RA0  C
ATOM    681  O   LYS A  68      81.147  54.819  92.682  1.00  0.00      RA0  O
ATOM    682  N   ALA A  69      83.368  55.166  92.476  1.00  0.00      RA0  N
ATOM    683  H   ALA A  69      84.178  55.088  91.890  1.00  0.00      RA0  H
ATOM    684  CA  ALA A  69      83.525  55.681  93.809  1.00  0.00      RA0  C
ATOM    685  CB  ALA A  69      84.995  55.964  94.120  1.00  0.00      RA0  C
ATOM    686  C   ALA A  69      82.734  56.949  93.923  1.00  0.00      RA0  C
ATOM    687  O   ALA A  69      82.068  57.192  94.928  1.00  0.00      RA0  O
ATOM    688  N   HIS A  70      82.789  57.788  92.872  1.00  0.00      RA0  N
ATOM    689  H   HIS A  70      83.282  57.491  92.060  1.00  0.00      RA0  H
ATOM    690  CA  HIS A  70      82.095  59.045  92.814  1.00  0.00      RA0  C
ATOM    691  CB  HIS A  70      82.595  59.661  91.505  1.00  0.00      RA0  C
ATOM    692  CG  HIS A  70      81.784  60.772  90.886  1.00  0.00      RA0  C
ATOM    693  ND1 HIS A  70      81.833  61.006  89.562  1.00  0.00      RA0  N
ATOM    694  HD1 HIS A  70      82.333  60.493  88.891  1.00  0.00      RA0  H
ATOM    695  CD2 HIS A  70      80.957  61.726  91.483  1.00  0.00      RA0  C
ATOM    696  NE2 HIS A  70      80.517  62.543  90.499  1.00  0.00      RA0  N
ATOM    697  CE1 HIS A  70      81.051  62.101  89.317  1.00  0.00      RA0  C
ATOM    698  C   HIS A  70      80.616  58.775  92.881  1.00  0.00      RA0  C
ATOM    699  O   HIS A  70      79.874  59.491  93.551  1.00  0.00      RA0  O
ATOM    700  N   ALA A  71      80.151  57.703  92.216  1.00  0.00      RA0  N
ATOM    701  H   ALA A  71      80.776  57.159  91.659  1.00  0.00      RA0  H
ATOM    702  CA  ALA A  71      78.751  57.391  92.226  1.00  0.00      RA0  C
ATOM    703  CB  ALA A  71      78.467  56.110  91.441  1.00  0.00      RA0  C
ATOM    704  C   ALA A  71      78.331  57.164  93.646  1.00  0.00      RA0  C
ATOM    705  O   ALA A  71      77.219  57.521  94.034  1.00  0.00      RA0  O
ATOM    706  N   GLN A  72      79.201  56.516  94.445  1.00  0.00      RA0  N
ATOM    707  H   GLN A  72      80.110  56.306  94.081  1.00  0.00      RA0  H
ATOM    708  CA  GLN A  72      78.915  56.247  95.827  1.00  0.00      RA0  C
ATOM    709  CB  GLN A  72      79.897  55.239  96.419  1.00  0.00      RA0  C
ATOM    710  CG  GLN A  72      79.898  53.929  95.625  1.00  0.00      RA0  C
ATOM    711  CD  GLN A  72      78.501  53.334  95.557  1.00  0.00      RA0  C
ATOM    712  OE1 GLN A  72      77.947  53.087  94.481  1.00  0.00      RA0  O
ATOM    713  NE2 GLN A  72      77.971  53.064  96.764  1.00  0.00      RA0  N
ATOM    714 HE21 GLN A  72      78.472  53.294  97.602  1.00  0.00      RA0  H
ATOM    715 HE22 GLN A  72      77.083  52.625  96.906  1.00  0.00      RA0  H
ATOM    716  C   GLN A  72      78.844  57.542  96.592  1.00  0.00      RA0  C
ATOM    717  O   GLN A  72      77.926  57.755  97.383  1.00  0.00      RA0  O
ATOM    718  N   THR A  73      79.810  58.457  96.364  1.00  0.00      RA0  N
ATOM    719  H   THR A  73      80.502  58.283  95.662  1.00  0.00      RA0  H
ATOM    720  CA  THR A  73      79.857  59.677  97.126  1.00  0.00      RA0  C
ATOM    721  CB  THR A  73      81.281  60.249  97.282  1.00  0.00      RA0  C
ATOM    722  OG1 THR A  73      81.366  61.437  98.078  1.00  0.00      RA0  O
ATOM    723  HG1 THR A  73      80.926  62.143  97.614  1.00  0.00      RA0  H
ATOM    724  CG2 THR A  73      82.033  60.345  95.986  1.00  0.00      RA0  C
ATOM    725  C   THR A  73      78.642  60.507  96.826  1.00  0.00      RA0  C
ATOM    726  O   THR A  73      78.042  61.080  97.734  1.00  0.00      RA0  O
ATOM    727  N   ASP A  74      78.229  60.589  95.545  1.00  0.00      RA0  N
ATOM    728  H   ASP A  74      78.722  60.152  94.799  1.00  0.00      RA0  H
ATOM    729  CA  ASP A  74      77.072  61.377  95.206  1.00  0.00      RA0  C
ATOM    730  CB  ASP A  74      76.896  61.500  93.697  1.00  0.00      RA0  C
ATOM    731  CG  ASP A  74      77.076  62.956  93.329  1.00  0.00      RA0  C
ATOM    732  OD1 ASP A  74      77.157  63.770  94.247  1.00  0.00      RA0  O
ATOM    733  OD2 ASP A  74      77.142  63.268  92.137  1.00  0.00      RA0  O
ATOM    734  C   ASP A  74      75.866  60.808  95.881  1.00  0.00      RA0  C
ATOM    735  O   ASP A  74      75.015  61.552  96.363  1.00  0.00      RA0  O
ATOM    736  N   ARG A  75      75.750  59.469  95.937  1.00  0.00      RA0  N
ATOM    737  H   ARG A  75      76.459  58.898  95.518  1.00  0.00      RA0  H
ATOM    738  CA  ARG A  75      74.597  58.894  96.567  1.00  0.00      RA0  C
ATOM    739  CB  ARG A  75      74.598  57.395  96.353  1.00  0.00      RA0  C
ATOM    740  CG  ARG A  75      74.309  57.119  94.883  1.00  0.00      RA0  C
ATOM    741  CD  ARG A  75      74.735  55.710  94.515  1.00  0.00      RA0  C
ATOM    742  NE  ARG A  75      74.293  55.326  93.181  1.00  0.00      RA0  N
ATOM    743  HE  ARG A  75      74.003  56.028  92.520  1.00  0.00      RA0  H
ATOM    744  CZ  ARG A  75      74.180  53.984  93.020  1.00  0.00      RA0  C
ATOM    745  NH1 ARG A  75      74.591  53.184  94.022  1.00  0.00      RA0  N
ATOM    746 HH11 ARG A  75      74.348  52.195  94.011  1.00  0.00      RA0  H
ATOM    747 HH12 ARG A  75      75.097  53.487  94.829  1.00  0.00      RA0  H
ATOM    748  NH2 ARG A  75      73.653  53.458  91.901  1.00  0.00      RA0  N
ATOM    749 HH21 ARG A  75      73.392  52.479  91.890  1.00  0.00      RA0  H
ATOM    750 HH22 ARG A  75      73.493  53.977  91.052  1.00  0.00      RA0  H
ATOM    751  C   ARG A  75      74.596  59.281  98.012  1.00  0.00      RA0  C
ATOM    752  O   ARG A  75      73.547  59.578  98.581  1.00  0.00      RA0  O
ATOM    753  N   MET A  76      75.784  59.258  98.644  1.00  0.00      RA0  N
ATOM    754  H   MET A  76      76.605  59.047  98.110  1.00  0.00      RA0  H
ATOM    755  CA  MET A  76      75.949  59.593 100.031  1.00  0.00      RA0  C
ATOM    756  CB  MET A  76      77.382  59.305 100.474  1.00  0.00      RA0  C
ATOM    757  CG  MET A  76      77.654  59.670 101.933  1.00  0.00      RA0  C
ATOM    758  SD  MET A  76      79.380  59.420 102.375  1.00  0.00      RA0  S
ATOM    759  CE  MET A  76      79.543  57.732 101.774  1.00  0.00      RA0  C
ATOM    760  C   MET A  76      75.621  61.043 100.226  1.00  0.00      RA0  C
ATOM    761  O   MET A  76      74.939  61.410 101.181  1.00  0.00      RA0  O
ATOM    762  N   ASN A  77      76.078  61.903  99.293  1.00  0.00      RA0  N
ATOM    763  H   ASN A  77      76.473  61.544  98.453  1.00  0.00      RA0  H
ATOM    764  CA  ASN A  77      75.906  63.325  99.406  1.00  0.00      RA0  C
ATOM    765  CB  ASN A  77      76.468  64.088  98.203  1.00  0.00      RA0  C
ATOM    766  CG  ASN A  77      77.948  64.383  98.321  1.00  0.00      RA0  C
ATOM    767  OD1 ASN A  77      78.499  64.599  99.403  1.00  0.00      RA0  O
ATOM    768  ND2 ASN A  77      78.550  64.417  97.118  1.00  0.00      RA0  N
ATOM    769 HD21 ASN A  77      78.055  64.217  96.258  1.00  0.00      RA0  H
ATOM    770 HD22 ASN A  77      79.511  64.652  96.954  1.00  0.00      RA0  H
ATOM    771  C   ASN A  77      74.446  63.640  99.427  1.00  0.00      RA0  C
ATOM    772  O   ASN A  77      74.016  64.531 100.156  1.00  0.00      RA0  O
ATOM    773  N   LEU A  78      73.641  62.918  98.624  1.00  0.00      RA0  N
ATOM    774  H   LEU A  78      74.049  62.266  97.980  1.00  0.00      RA0  H
ATOM    775  CA  LEU A  78      72.242  63.222  98.553  1.00  0.00      RA0  C
ATOM    776  CB  LEU A  78      71.541  62.261  97.596  1.00  0.00      RA0  C
ATOM    777  CG  LEU A  78      71.805  62.538  96.117  1.00  0.00      RA0  C
ATOM    778  CD1 LEU A  78      71.698  61.271  95.274  1.00  0.00      RA0  C
ATOM    779  CD2 LEU A  78      70.883  63.626  95.577  1.00  0.00      RA0  C
ATOM    780  C   LEU A  78      71.636  63.095  99.917  1.00  0.00      RA0  C
ATOM    781  O   LEU A  78      70.942  64.004 100.370  1.00  0.00      RA0  O
ATOM    782  N   GLN A  79      71.908  61.986 100.629  1.00  0.00      RA0  N
ATOM    783  H   GLN A  79      72.618  61.375 100.275  1.00  0.00      RA0  H
ATOM    784  CA  GLN A  79      71.312  61.775 101.919  1.00  0.00      RA0  C
ATOM    785  CB  GLN A  79      71.590  60.370 102.453  1.00  0.00      RA0  C
ATOM    786  CG  GLN A  79      71.493  59.281 101.383  1.00  0.00      RA0  C
ATOM    787  CD  GLN A  79      70.255  59.475 100.530  1.00  0.00      RA0  C
ATOM    788  OE1 GLN A  79      69.152  59.742 101.008  1.00  0.00      RA0  O
ATOM    789  NE2 GLN A  79      70.518  59.347  99.217  1.00  0.00      RA0  N
ATOM    790 HE21 GLN A  79      71.466  59.185  98.919  1.00  0.00      RA0  H
ATOM    791 HE22 GLN A  79      69.817  59.416  98.508  1.00  0.00      RA0  H
ATOM    792  C   GLN A  79      71.797  62.820 102.878  1.00  0.00      RA0  C
ATOM    793  O   GLN A  79      71.032  63.328 103.696  1.00  0.00      RA0  O
ATOM    794  N   THR A  80      73.099  63.156 102.821  1.00  0.00      RA0  N
ATOM    795  H   THR A  80      73.693  62.756 102.124  1.00  0.00      RA0  H
ATOM    796  CA  THR A  80      73.661  64.117 103.730  1.00  0.00      RA0  C
ATOM    797  CB  THR A  80      75.169  64.025 103.550  1.00  0.00      RA0  C
ATOM    798  OG1 THR A  80      75.550  62.644 103.582  1.00  0.00      RA0  O
ATOM    799  HG1 THR A  80      75.365  62.265 102.731  1.00  0.00      RA0  H
ATOM    800  CG2 THR A  80      75.926  64.809 104.617  1.00  0.00      RA0  C
ATOM    801  C   THR A  80      73.076  65.479 103.489  1.00  0.00      RA0  C
ATOM    802  O   THR A  80      72.703  66.174 104.433  1.00  0.00      RA0  O
ATOM    803  N   LEU A  81      72.988  65.908 102.216  1.00  0.00      RA0  N
ATOM    804  H   LEU A  81      73.106  65.257 101.476  1.00  0.00      RA0  H
ATOM    805  CA  LEU A  81      72.447  67.205 101.917  1.00  0.00      RA0  C
ATOM    806  CB  LEU A  81      72.691  67.597 100.458  1.00  0.00      RA0  C
ATOM    807  CG  LEU A  81      73.971  68.406 100.203  1.00  0.00      RA0  C
ATOM    808  CD1 LEU A  81      75.254  67.625 100.493  1.00  0.00      RA0  C
ATOM    809  CD2 LEU A  81      73.985  68.988  98.789  1.00  0.00      RA0  C
ATOM    810  C   LEU A  81      70.988  67.267 102.253  1.00  0.00      RA0  C
ATOM    811  O   LEU A  81      70.510  68.291 102.740  1.00  0.00      RA0  O
ATOM    812  N   ARG A  82      70.238  66.173 102.017  1.00  0.00      RA0  N
ATOM    813  H   ARG A  82      70.661  65.346 101.649  1.00  0.00      RA0  H
ATOM    814  CA  ARG A  82      68.839  66.177 102.330  1.00  0.00      RA0  C
ATOM    815  CB  ARG A  82      68.137  64.858 102.051  1.00  0.00      RA0  C
ATOM    816  CG  ARG A  82      67.802  64.581 100.590  1.00  0.00      RA0  C
ATOM    817  CD  ARG A  82      66.847  63.394 100.438  1.00  0.00      RA0  C
ATOM    818  NE  ARG A  82      67.372  62.185 101.069  1.00  0.00      RA0  N
ATOM    819  HE  ARG A  82      68.089  61.670 100.585  1.00  0.00      RA0  H
ATOM    820  CZ  ARG A  82      66.859  61.774 102.269  1.00  0.00      RA0  C
ATOM    821  NH1 ARG A  82      65.897  62.503 102.887  1.00  0.00      RA0  N
ATOM    822 HH11 ARG A  82      65.513  62.207 103.784  1.00  0.00      RA0  H
ATOM    823 HH12 ARG A  82      65.497  63.342 102.508  1.00  0.00      RA0  H
ATOM    824  NH2 ARG A  82      67.337  60.638 102.813  1.00  0.00      RA0  N
ATOM    825 HH21 ARG A  82      66.988  60.314 103.709  1.00  0.00      RA0  H
ATOM    826 HH22 ARG A  82      68.036  60.081 102.346  1.00  0.00      RA0  H
ATOM    827  C   ARG A  82      68.751  66.441 103.798  1.00  0.00      RA0  C
ATOM    828  O   ARG A  82      67.853  67.147 104.253  1.00  0.00      RA0  O
ATOM    829  N   GLY A  83      69.683  65.849 104.572  1.00  0.00      RA0  N
ATOM    830  H   GLY A  83      70.361  65.243 104.153  1.00  0.00      RA0  H
ATOM    831  CA  GLY A  83      69.744  66.006 106.000  1.00  0.00      RA0  C
ATOM    832  C   GLY A  83      70.052  67.428 106.387  1.00  0.00      RA0  C
ATOM    833  O   GLY A  83      69.456  67.955 107.326  1.00  0.00      RA0  O
ATOM    834  N   TYR A  84      71.002  68.093 105.695  1.00  0.00      RA0  N
ATOM    835  H   TYR A  84      71.474  67.632 104.944  1.00  0.00      RA0  H
ATOM    836  CA  TYR A  84      71.354  69.439 106.073  1.00  0.00      RA0  C
ATOM    837  CB  TYR A  84      72.380  70.057 105.138  1.00  0.00      RA0  C
ATOM    838  CG  TYR A  84      73.721  69.390 105.194  1.00  0.00      RA0  C
ATOM    839  CD1 TYR A  84      74.206  68.846 106.375  1.00  0.00      RA0  C
ATOM    840  CE1 TYR A  84      75.475  68.285 106.393  1.00  0.00      RA0  C
ATOM    841  CD2 TYR A  84      74.480  69.360 104.036  1.00  0.00      RA0  C
ATOM    842  CE2 TYR A  84      75.744  68.801 104.052  1.00  0.00      RA0  C
ATOM    843  CZ  TYR A  84      76.236  68.270 105.232  1.00  0.00      RA0  C
ATOM    844  OH  TYR A  84      77.499  67.721 105.232  1.00  0.00      RA0  O
ATOM    845  HH  TYR A  84      77.743  67.624 104.310  1.00  0.00      RA0  H
ATOM    846  C   TYR A  84      70.155  70.316 105.895  1.00  0.00      RA0  C
ATOM    847  O   TYR A  84      69.917  71.229 106.683  1.00  0.00      RA0  O
ATOM    848  N   TYR A  85      69.426  70.096 104.787  1.00  0.00      RA0  N
ATOM    849  H   TYR A  85      69.714  69.341 104.196  1.00  0.00      RA0  H
ATOM    850  CA  TYR A  85      68.210  70.774 104.431  1.00  0.00      RA0  C
ATOM    851  CB  TYR A  85      67.971  70.685 102.929  1.00  0.00      RA0  C
ATOM    852  CG  TYR A  85      68.835  71.753 102.310  1.00  0.00      RA0  C
ATOM    853  CD1 TYR A  85      69.557  71.507 101.149  1.00  0.00      RA0  C
ATOM    854  CE1 TYR A  85      70.328  72.524 100.598  1.00  0.00      RA0  C
ATOM    855  CD2 TYR A  85      68.899  72.997 102.927  1.00  0.00      RA0  C
ATOM    856  CE2 TYR A  85      69.669  74.012 102.379  1.00  0.00      RA0  C
ATOM    857  CZ  TYR A  85      70.372  73.774 101.208  1.00  0.00      RA0  C
ATOM    858  OH  TYR A  85      71.103  74.789 100.621  1.00  0.00      RA0  O
ATOM    859  HH  TYR A  85      71.525  75.325 101.316  1.00  0.00      RA0  H
ATOM    860  C   TYR A  85      67.032  70.334 105.277  1.00  0.00      RA0  C
ATOM    861  O   TYR A  85      66.082  71.093 105.454  1.00  0.00      RA0  O
ATOM    862  N   ASN A  86      67.045  69.091 105.808  1.00  0.00      RA0  N
ATOM    863  H   ASN A  86      67.830  68.504 105.621  1.00  0.00      RA0  H
ATOM    864  CA  ASN A  86      65.949  68.546 106.577  1.00  0.00      RA0  C
ATOM    865  CB  ASN A  86      65.636  69.308 107.871  1.00  0.00      RA0  C
ATOM    866  CG  ASN A  86      64.583  68.561 108.675  1.00  0.00      RA0  C
ATOM    867  OD1 ASN A  86      63.675  69.152 109.252  1.00  0.00      RA0  O
ATOM    868  ND2 ASN A  86      64.763  67.224 108.727  1.00  0.00      RA0  N
ATOM    869 HD21 ASN A  86      65.544  66.758 108.312  1.00  0.00      RA0  H
ATOM    870 HD22 ASN A  86      64.088  66.656 109.198  1.00  0.00      RA0  H
ATOM    871  C   ASN A  86      64.741  68.370 105.701  1.00  0.00      RA0  C
ATOM    872  O   ASN A  86      63.621  68.716 106.074  1.00  0.00      RA0  O
ATOM    873  N   GLN A  87      64.949  67.810 104.494  1.00  0.00      RA0  N
ATOM    874  H   GLN A  87      65.848  67.411 104.309  1.00  0.00      RA0  H
ATOM    875  CA  GLN A  87      63.874  67.583 103.568  1.00  0.00      RA0  C
ATOM    876  CB  GLN A  87      64.308  67.917 102.145  1.00  0.00      RA0  C
ATOM    877  CG  GLN A  87      64.618  69.411 102.053  1.00  0.00      RA0  C
ATOM    878  CD  GLN A  87      63.425  70.187 102.575  1.00  0.00      RA0  C
ATOM    879  OE1 GLN A  87      62.329  70.107 102.033  1.00  0.00      RA0  O
ATOM    880  NE2 GLN A  87      63.688  70.930 103.668  1.00  0.00      RA0  N
ATOM    881 HE21 GLN A  87      64.589  70.976 104.109  1.00  0.00      RA0  H
ATOM    882 HE22 GLN A  87      62.969  71.451 104.126  1.00  0.00      RA0  H
ATOM    883  C   GLN A  87      63.353  66.178 103.714  1.00  0.00      RA0  C
ATOM    884  O   GLN A  87      63.962  65.339 104.378  1.00  0.00      RA0  O
ATOM    885  N   SER A  88      62.184  65.895 103.090  1.00  0.00      RA0  N
ATOM    886  H   SER A  88      61.747  66.585 102.514  1.00  0.00      RA0  H
ATOM    887  CA  SER A  88      61.545  64.607 103.188  1.00  0.00      RA0  C
ATOM    888  CB  SER A  88      60.110  64.850 102.738  1.00  0.00      RA0  C
ATOM    889  OG  SER A  88      60.104  66.009 101.893  1.00  0.00      RA0  O
ATOM    890  HG  SER A  88      60.163  65.692 100.991  1.00  0.00      RA0  H
ATOM    891  C   SER A  88      62.271  63.577 102.377  1.00  0.00      RA0  C
ATOM    892  O   SER A  88      62.844  63.862 101.326  1.00  0.00      RA0  O
ATOM    893  N   GLU A  89      62.272  62.330 102.891  1.00  0.00      RA0  N
ATOM    894  H   GLU A  89      62.050  62.195 103.858  1.00  0.00      RA0  H
ATOM    895  CA  GLU A  89      62.856  61.219 102.199  1.00  0.00      RA0  C
ATOM    896  CB  GLU A  89      62.840  60.005 103.138  1.00  0.00      RA0  C
ATOM    897  CG  GLU A  89      64.144  59.509 103.772  1.00  0.00      RA0  C
ATOM    898  CD  GLU A  89      64.754  60.548 104.695  1.00  0.00      RA0  C
ATOM    899  OE1 GLU A  89      64.139  61.581 104.935  1.00  0.00      RA0  O
ATOM    900  OE2 GLU A  89      65.903  60.382 105.093  1.00  0.00      RA0  O
ATOM    901  C   GLU A  89      61.987  60.823 101.043  1.00  0.00      RA0  C
ATOM    902  O   GLU A  89      62.481  60.379 100.010  1.00  0.00      RA0  O
ATOM    903  N   ALA A  90      60.659  60.983 101.193  1.00  0.00      RA0  N
ATOM    904  H   ALA A  90      60.337  61.379 102.048  1.00  0.00      RA0  H
ATOM    905  CA  ALA A  90      59.705  60.499 100.231  1.00  0.00      RA0  C
ATOM    906  CB  ALA A  90      58.279  60.804 100.692  1.00  0.00      RA0  C
ATOM    907  C   ALA A  90      59.921  61.109  98.883  1.00  0.00      RA0  C
ATOM    908  O   ALA A  90      59.805  60.420  97.871  1.00  0.00      RA0  O
ATOM    909  N   SER A  91      60.217  62.421  98.827  1.00  0.00      RA0  N
ATOM    910  H   SER A  91      60.494  62.879  99.665  1.00  0.00      RA0  H
ATOM    911  CA  SER A  91      60.372  63.075  97.560  1.00  0.00      RA0  C
ATOM    912  CB  SER A  91      60.221  64.542  97.952  1.00  0.00      RA0  C
ATOM    913  OG  SER A  91      60.527  64.666  99.359  1.00  0.00      RA0  O
ATOM    914  HG  SER A  91      61.485  64.627  99.412  1.00  0.00      RA0  H
ATOM    915  C   SER A  91      61.712  62.759  96.967  1.00  0.00      RA0  C
ATOM    916  O   SER A  91      62.654  62.368  97.655  1.00  0.00      RA0  O
ATOM    917  N   SER A  92      61.798  62.905  95.629  1.00  0.00      RA0  N
ATOM    918  H   SER A  92      61.068  63.356  95.123  1.00  0.00      RA0  H
ATOM    919  CA  SER A  92      62.998  62.658  94.880  1.00  0.00      RA0  C
ATOM    920  CB  SER A  92      62.631  62.248  93.448  1.00  0.00      RA0  C
ATOM    921  OG  SER A  92      63.815  62.203  92.650  1.00  0.00      RA0  O
ATOM    922  HG  SER A  92      63.724  61.507  92.000  1.00  0.00      RA0  H
ATOM    923  C   SER A  92      63.871  63.881  94.912  1.00  0.00      RA0  C
ATOM    924  O   SER A  92      63.387  65.009  94.819  1.00  0.00      RA0  O
ATOM    925  N   HIS A  93      65.205  63.675  95.006  1.00  0.00      RA0  N
ATOM    926  H   HIS A  93      65.598  62.757  94.927  1.00  0.00      RA0  H
ATOM    927  CA  HIS A  93      66.125  64.779  95.063  1.00  0.00      RA0  C
ATOM    928  CB  HIS A  93      66.853  64.872  96.397  1.00  0.00      RA0  C
ATOM    929  CG  HIS A  93      66.032  65.780  97.280  1.00  0.00      RA0  C
ATOM    930  ND1 HIS A  93      66.189  67.116  97.331  1.00  0.00      RA0  N
ATOM    931  HD1 HIS A  93      66.817  67.669  96.802  1.00  0.00      RA0  H
ATOM    932  CD2 HIS A  93      64.991  65.419  98.141  1.00  0.00      RA0  C
ATOM    933  NE2 HIS A  93      64.524  66.555  98.715  1.00  0.00      RA0  N
ATOM    934  CE1 HIS A  93      65.262  67.601  98.213  1.00  0.00      RA0  C
ATOM    935  C   HIS A  93      67.053  64.715  93.886  1.00  0.00      RA0  C
ATOM    936  O   HIS A  93      67.461  63.635  93.459  1.00  0.00      RA0  O
ATOM    937  N   THR A  94      67.399  65.894  93.315  1.00  0.00      RA0  N
ATOM    938  H   THR A  94      67.188  66.783  93.734  1.00  0.00      RA0  H
ATOM    939  CA  THR A  94      68.225  65.905  92.139  1.00  0.00      RA0  C
ATOM    940  CB  THR A  94      67.349  66.089  90.903  1.00  0.00      RA0  C
ATOM    941  OG1 THR A  94      68.087  66.260  89.688  1.00  0.00      RA0  O
ATOM    942  HG1 THR A  94      67.577  65.859  88.988  1.00  0.00      RA0  H
ATOM    943  CG2 THR A  94      66.362  67.199  91.150  1.00  0.00      RA0  C
ATOM    944  C   THR A  94      69.435  66.772  92.336  1.00  0.00      RA0  C
ATOM    945  O   THR A  94      69.344  67.967  92.622  1.00  0.00      RA0  O
ATOM    946  N   LEU A  95      70.628  66.165  92.158  1.00  0.00      RA0  N
ATOM    947  H   LEU A  95      70.684  65.253  91.761  1.00  0.00      RA0  H
ATOM    948  CA  LEU A  95      71.857  66.874  92.364  1.00  0.00      RA0  C
ATOM    949  CB  LEU A  95      72.666  66.151  93.450  1.00  0.00      RA0  C
ATOM    950  CG  LEU A  95      73.863  66.883  94.077  1.00  0.00      RA0  C
ATOM    951  CD1 LEU A  95      74.018  66.516  95.555  1.00  0.00      RA0  C
ATOM    952  CD2 LEU A  95      75.180  66.645  93.332  1.00  0.00      RA0  C
ATOM    953  C   LEU A  95      72.619  66.974  91.085  1.00  0.00      RA0  C
ATOM    954  O   LEU A  95      72.554  66.100  90.222  1.00  0.00      RA0  O
ATOM    955  N   GLN A  96      73.324  68.112  90.917  1.00  0.00      RA0  N
ATOM    956  H   GLN A  96      73.417  68.793  91.642  1.00  0.00      RA0  H
ATOM    957  CA  GLN A  96      74.149  68.299  89.764  1.00  0.00      RA0  C
ATOM    958  CB  GLN A  96      73.442  69.278  88.892  1.00  0.00      RA0  C
ATOM    959  CG  GLN A  96      72.080  68.676  88.628  1.00  0.00      RA0  C
ATOM    960  CD  GLN A  96      71.394  69.710  87.883  1.00  0.00      RA0  C
ATOM    961  OE1 GLN A  96      72.052  70.317  87.057  1.00  0.00      RA0  O
ATOM    962  NE2 GLN A  96      70.116  69.902  88.246  1.00  0.00      RA0  N
ATOM    963 HE21 GLN A  96      69.678  69.342  88.950  1.00  0.00      RA0  H
ATOM    964 HE22 GLN A  96      69.597  70.607  87.761  1.00  0.00      RA0  H
ATOM    965  C   GLN A  96      75.478  68.806  90.208  1.00  0.00      RA0  C
ATOM    966  O   GLN A  96      75.581  69.728  91.016  1.00  0.00      RA0  O
ATOM    967  N   TRP A  97      76.544  68.165  89.692  1.00  0.00      RA0  N
ATOM    968  H   TRP A  97      76.421  67.446  89.001  1.00  0.00      RA0  H
ATOM    969  CA  TRP A  97      77.890  68.497  90.061  1.00  0.00      RA0  C
ATOM    970  CB  TRP A  97      78.470  67.394  90.950  1.00  0.00      RA0  C
ATOM    971  CG  TRP A  97      79.977  67.507  91.059  1.00  0.00      RA0  C
ATOM    972  CD2 TRP A  97      80.996  66.738  90.379  1.00  0.00      RA0  C
ATOM    973  CE2 TRP A  97      82.254  67.169  90.853  1.00  0.00      RA0  C
ATOM    974  CE3 TRP A  97      80.951  65.743  89.416  1.00  0.00      RA0  C
ATOM    975  CD1 TRP A  97      80.693  68.370  91.896  1.00  0.00      RA0  C
ATOM    976  NE1 TRP A  97      82.032  68.171  91.782  1.00  0.00      RA0  N
ATOM    977  HE1 TRP A  97      82.749  68.636  92.272  1.00  0.00      RA0  H
ATOM    978  CZ2 TRP A  97      83.418  66.582  90.377  1.00  0.00      RA0  C
ATOM    979  CZ3 TRP A  97      82.120  65.169  88.935  1.00  0.00      RA0  C
ATOM    980  CH2 TRP A  97      83.352  65.579  89.421  1.00  0.00      RA0  C
ATOM    981  C   TRP A  97      78.734  68.611  88.831  1.00  0.00      RA0  C
ATOM    982  O   TRP A  97      78.556  67.850  87.880  1.00  0.00      RA0  O
ATOM    983  N   MET A  98      79.686  69.575  88.828  1.00  0.00      RA0  N
ATOM    984  H   MET A  98      79.853  70.167  89.622  1.00  0.00      RA0  H
ATOM    985  CA  MET A  98      80.546  69.717  87.686  1.00  0.00      RA0  C
ATOM    986  CB  MET A  98      80.055  70.739  86.654  1.00  0.00      RA0  C
ATOM    987  CG  MET A  98      78.861  70.330  85.794  1.00  0.00      RA0  C
ATOM    988  SD  MET A  98      78.650  71.426  84.380  1.00  0.00      RA0  S
ATOM    989  CE  MET A  98      79.220  72.951  85.146  1.00  0.00      RA0  C
ATOM    990  C   MET A  98      81.937  70.146  88.072  1.00  0.00      RA0  C
ATOM    991  O   MET A  98      82.146  70.925  89.002  1.00  0.00      RA0  O
ATOM    992  N   ILE A  99      82.934  69.609  87.333  1.00  0.00      RA0  N
ATOM    993  H   ILE A  99      82.699  69.050  86.533  1.00  0.00      RA0  H
ATOM    994  CA  ILE A  99      84.328  69.935  87.482  1.00  0.00      RA0  C
ATOM    995  CB  ILE A  99      85.137  68.750  88.035  1.00  0.00      RA0  C
ATOM    996  CG2 ILE A  99      85.036  67.533  87.129  1.00  0.00      RA0  C
ATOM    997  CG1 ILE A  99      86.604  69.096  88.279  1.00  0.00      RA0  C
ATOM    998  CD1 ILE A  99      86.808  70.071  89.430  1.00  0.00      RA0  C
ATOM    999  C   ILE A  99      84.793  70.356  86.119  1.00  0.00      RA0  C
ATOM   1000  O   ILE A  99      84.349  69.778  85.129  1.00  0.00      RA0  O
ATOM   1001  N   GLY A 100      85.683  71.375  86.009  1.00  0.00      RA0  N
ATOM   1002  H   GLY A 100      86.060  71.886  86.788  1.00  0.00      RA0  H
ATOM   1003  CA  GLY A 100      86.082  71.781  84.682  1.00  0.00      RA0  C
ATOM   1004  C   GLY A 100      87.284  72.687  84.681  1.00  0.00      RA0  C
ATOM   1005  O   GLY A 100      87.680  73.238  85.709  1.00  0.00      RA0  O
ATOM   1006  CB  CYS A 101      90.269  72.721  83.345  1.00  0.00      RA0  C
ATOM   1007  SG  CYS A 101      90.045  71.419  84.598  1.00  0.00      RA0  S
ATOM   1008  N   CYS A 101      87.883  72.859  83.474  1.00  0.00      RA0  N
ATOM   1009  H   CYS A 101      87.512  72.447  82.640  1.00  0.00      RA0  H
ATOM   1010  CA  CYS A 101      89.062  73.671  83.293  1.00  0.00      RA0  C
ATOM   1011  C   CYS A 101      88.963  74.410  81.983  1.00  0.00      RA0  C
ATOM   1012  O   CYS A 101      88.495  73.853  80.991  1.00  0.00      RA0  O
ATOM   1013  N   ASP A 102      89.433  75.683  81.946  1.00  0.00      RA0  N
ATOM   1014  H   ASP A 102      89.850  76.111  82.750  1.00  0.00      RA0  H
ATOM   1015  CA  ASP A 102      89.400  76.490  80.747  1.00  0.00      RA0  C
ATOM   1016  CB  ASP A 102      88.604  77.792  80.939  1.00  0.00      RA0  C
ATOM   1017  CG  ASP A 102      87.107  77.599  81.166  1.00  0.00      RA0  C
ATOM   1018  OD1 ASP A 102      86.709  76.751  81.954  1.00  0.00      RA0  O
ATOM   1019  OD2 ASP A 102      86.318  78.373  80.631  1.00  0.00      RA0  O
ATOM   1020  C   ASP A 102      90.805  76.849  80.325  1.00  0.00      RA0  C
ATOM   1021  O   ASP A 102      91.623  77.274  81.141  1.00  0.00      RA0  O
ATOM   1022  N   LEU A 103      91.112  76.711  79.011  1.00  0.00      RA0  N
ATOM   1023  H   LEU A 103      90.413  76.478  78.329  1.00  0.00      RA0  H
ATOM   1024  CA  LEU A 103      92.437  76.984  78.503  1.00  0.00      RA0  C
ATOM   1025  CB  LEU A 103      93.061  75.799  77.756  1.00  0.00      RA0  C
ATOM   1026  CG  LEU A 103      93.440  74.551  78.552  1.00  0.00      RA0  C
ATOM   1027  CD1 LEU A 103      94.194  73.557  77.665  1.00  0.00      RA0  C
ATOM   1028  CD2 LEU A 103      94.264  74.870  79.792  1.00  0.00      RA0  C
ATOM   1029  C   LEU A 103      92.414  78.117  77.520  1.00  0.00      RA0  C
ATOM   1030  O   LEU A 103      91.381  78.434  76.931  1.00  0.00      RA0  O
ATOM   1031  N   GLY A 104      93.587  78.775  77.361  1.00  0.00      RA0  N
ATOM   1032  H   GLY A 104      94.398  78.343  77.742  1.00  0.00      RA0  H
ATOM   1033  CA  GLY A 104      93.788  79.812  76.390  1.00  0.00      RA0  C
ATOM   1034  C   GLY A 104      94.206  79.135  75.119  1.00  0.00      RA0  C
ATOM   1035  O   GLY A 104      94.494  77.938  75.101  1.00  0.00      RA0  O
ATOM   1036  N   SER A 105      94.296  79.916  74.026  1.00  0.00      RA0  N
ATOM   1037  H   SER A 105      94.115  80.896  74.080  1.00  0.00      RA0  H
ATOM   1038  CA  SER A 105      94.606  79.385  72.729  1.00  0.00      RA0  C
ATOM   1039  CB  SER A 105      94.450  80.580  71.817  1.00  0.00      RA0  C
ATOM   1040  OG  SER A 105      93.405  81.365  72.411  1.00  0.00      RA0  O
ATOM   1041  HG  SER A 105      92.605  80.871  72.256  1.00  0.00      RA0  H
ATOM   1042  C   SER A 105      95.959  78.750  72.783  1.00  0.00      RA0  C
ATOM   1043  O   SER A 105      96.217  77.775  72.079  1.00  0.00      RA0  O
ATOM   1044  N   ASP A 106      96.853  79.306  73.620  1.00  0.00      RA0  N
ATOM   1045  H   ASP A 106      96.542  80.031  74.231  1.00  0.00      RA0  H
ATOM   1046  CA  ASP A 106      98.204  78.844  73.789  1.00  0.00      RA0  C
ATOM   1047  CB  ASP A 106      99.018  79.838  74.632  1.00  0.00      RA0  C
ATOM   1048  CG  ASP A 106      98.126  80.761  75.454  1.00  0.00      RA0  C
ATOM   1049  OD1 ASP A 106      97.220  80.307  76.150  1.00  0.00      RA0  O
ATOM   1050  OD2 ASP A 106      98.316  81.967  75.385  1.00  0.00      RA0  O
ATOM   1051  C   ASP A 106      98.191  77.498  74.441  1.00  0.00      RA0  C
ATOM   1052  O   ASP A 106      99.027  76.642  74.148  1.00  0.00      RA0  O
ATOM   1053  N   GLY A 107      97.211  77.274  75.336  1.00  0.00      RA0  N
ATOM   1054  H   GLY A 107      96.502  77.963  75.484  1.00  0.00      RA0  H
ATOM   1055  CA  GLY A 107      97.203  76.085  76.135  1.00  0.00      RA0  C
ATOM   1056  C   GLY A 107      97.359  76.493  77.577  1.00  0.00      RA0  C
ATOM   1057  O   GLY A 107      97.357  75.648  78.471  1.00  0.00      RA0  O
ATOM   1058  N   ARG A 108      97.497  77.811  77.832  1.00  0.00      RA0  N
ATOM   1059  H   ARG A 108      97.417  78.482  77.094  1.00  0.00      RA0  H
ATOM   1060  CA  ARG A 108      97.631  78.361  79.157  1.00  0.00      RA0  C
ATOM   1061  CB  ARG A 108      98.144  79.802  79.105  1.00  0.00      RA0  C
ATOM   1062  CG  ARG A 108      97.333  80.823  79.900  1.00  0.00      RA0  C
ATOM   1063  CD  ARG A 108      97.781  82.250  79.598  1.00  0.00      RA0  C
ATOM   1064  NE  ARG A 108      97.591  82.567  78.184  1.00  0.00      RA0  N
ATOM   1065  HE  ARG A 108      97.757  81.845  77.486  1.00  0.00      RA0  H
ATOM   1066  CZ  ARG A 108      97.259  83.832  77.806  1.00  0.00      RA0  C
ATOM   1067  NH1 ARG A 108      97.042  84.772  78.754  1.00  0.00      RA0  N
ATOM   1068 HH11 ARG A 108      96.808  85.721  78.529  1.00  0.00      RA0  H
ATOM   1069 HH12 ARG A 108      97.113  84.545  79.729  1.00  0.00      RA0  H
ATOM   1070  NH2 ARG A 108      97.157  84.118  76.492  1.00  0.00      RA0  N
ATOM   1071 HH21 ARG A 108      96.892  85.001  76.106  1.00  0.00      RA0  H
ATOM   1072 HH22 ARG A 108      97.382  83.380  75.832  1.00  0.00      RA0  H
ATOM   1073  C   ARG A 108      96.331  78.207  79.897  1.00  0.00      RA0  C
ATOM   1074  O   ARG A 108      95.262  78.410  79.331  1.00  0.00      RA0  O
ATOM   1075  N   LEU A 109      96.385  77.866  81.205  1.00  0.00      RA0  N
ATOM   1076  H   LEU A 109      97.254  77.830  81.695  1.00  0.00      RA0  H
ATOM   1077  CA  LEU A 109      95.172  77.635  81.943  1.00  0.00      RA0  C
ATOM   1078  CB  LEU A 109      95.434  76.616  83.059  1.00  0.00      RA0  C
ATOM   1079  CG  LEU A 109      94.240  76.331  83.979  1.00  0.00      RA0  C
ATOM   1080  CD1 LEU A 109      93.149  75.515  83.290  1.00  0.00      RA0  C
ATOM   1081  CD2 LEU A 109      94.672  75.658  85.280  1.00  0.00      RA0  C
ATOM   1082  C   LEU A 109      94.699  78.926  82.541  1.00  0.00      RA0  C
ATOM   1083  O   LEU A 109      95.310  79.465  83.463  1.00  0.00      RA0  O
ATOM   1084  N   LEU A 110      93.593  79.466  81.986  1.00  0.00      RA0  N
ATOM   1085  H   LEU A 110      93.089  78.880  81.348  1.00  0.00      RA0  H
ATOM   1086  CA  LEU A 110      93.010  80.698  82.435  1.00  0.00      RA0  C
ATOM   1087  CB  LEU A 110      91.968  81.178  81.426  1.00  0.00      RA0  C
ATOM   1088  CG  LEU A 110      92.501  81.290  79.998  1.00  0.00      RA0  C
ATOM   1089  CD1 LEU A 110      91.370  81.562  79.005  1.00  0.00      RA0  C
ATOM   1090  CD2 LEU A 110      93.629  82.317  79.878  1.00  0.00      RA0  C
ATOM   1091  C   LEU A 110      92.361  80.543  83.781  1.00  0.00      RA0  C
ATOM   1092  O   LEU A 110      92.547  81.394  84.649  1.00  0.00      RA0  O
ATOM   1093  N   ARG A 111      91.577  79.460  83.995  1.00  0.00      RA0  N
ATOM   1094  H   ARG A 111      91.437  78.722  83.329  1.00  0.00      RA0  H
ATOM   1095  CA  ARG A 111      90.916  79.277  85.264  1.00  0.00      RA0  C
ATOM   1096  CB  ARG A 111      89.818  80.317  85.474  1.00  0.00      RA0  C
ATOM   1097  CG  ARG A 111      88.763  80.268  84.383  1.00  0.00      RA0  C
ATOM   1098  CD  ARG A 111      87.538  79.478  84.822  1.00  0.00      RA0  C
ATOM   1099  NE  ARG A 111      86.633  79.339  83.696  1.00  0.00      RA0  N
ATOM   1100  HE  ARG A 111      86.747  78.524  83.108  1.00  0.00      RA0  H
ATOM   1101  CZ  ARG A 111      85.795  80.362  83.392  1.00  0.00      RA0  C
ATOM   1102  NH1 ARG A 111      85.642  81.400  84.250  1.00  0.00      RA0  N
ATOM   1103 HH11 ARG A 111      85.044  82.185  84.096  1.00  0.00      RA0  H
ATOM   1104 HH12 ARG A 111      86.122  81.465  85.149  1.00  0.00      RA0  H
ATOM   1105  NH2 ARG A 111      85.138  80.299  82.216  1.00  0.00      RA0  N
ATOM   1106 HH21 ARG A 111      84.466  80.971  81.910  1.00  0.00      RA0  H
ATOM   1107 HH22 ARG A 111      85.348  79.529  81.586  1.00  0.00      RA0  H
ATOM   1108  C   ARG A 111      90.408  77.859  85.338  1.00  0.00      RA0  C
ATOM   1109  O   ARG A 111      90.458  77.131  84.348  1.00  0.00      RA0  O
ATOM   1110  N   GLY A 112      89.928  77.424  86.532  1.00  0.00      RA0  N
ATOM   1111  H   GLY A 112      89.845  78.013  87.341  1.00  0.00      RA0  H
ATOM   1112  CA  GLY A 112      89.416  76.085  86.717  1.00  0.00      RA0  C
ATOM   1113  C   GLY A 112      88.358  76.125  87.783  1.00  0.00      RA0  C
ATOM   1114  O   GLY A 112      88.422  76.958  88.686  1.00  0.00      RA0  O
ATOM   1115  N   TYR A 113      87.349  75.220  87.718  1.00  0.00      RA0  N
ATOM   1116  H   TYR A 113      87.308  74.470  87.056  1.00  0.00      RA0  H
ATOM   1117  CA  TYR A 113      86.312  75.317  88.709  1.00  0.00      RA0  C
ATOM   1118  CB  TYR A 113      85.187  76.246  88.243  1.00  0.00      RA0  C
ATOM   1119  CG  TYR A 113      84.878  75.986  86.786  1.00  0.00      RA0  C
ATOM   1120  CD1 TYR A 113      84.130  74.885  86.380  1.00  0.00      RA0  C
ATOM   1121  CE1 TYR A 113      83.933  74.634  85.025  1.00  0.00      RA0  C
ATOM   1122  CD2 TYR A 113      85.371  76.866  85.836  1.00  0.00      RA0  C
ATOM   1123  CE2 TYR A 113      85.178  76.613  84.489  1.00  0.00      RA0  C
ATOM   1124  CZ  TYR A 113      84.487  75.486  84.077  1.00  0.00      RA0  C
ATOM   1125  OH  TYR A 113      84.368  75.226  82.728  1.00  0.00      RA0  O
ATOM   1126  HH  TYR A 113      85.055  75.724  82.275  1.00  0.00      RA0  H
ATOM   1127  C   TYR A 113      85.725  73.988  89.099  1.00  0.00      RA0  C
ATOM   1128  O   TYR A 113      85.869  72.980  88.406  1.00  0.00      RA0  O
ATOM   1129  N   GLU A 114      85.066  73.984  90.285  1.00  0.00      RA0  N
ATOM   1130  H   GLU A 114      84.980  74.820  90.829  1.00  0.00      RA0  H
ATOM   1131  CA  GLU A 114      84.269  72.890  90.776  1.00  0.00      RA0  C
ATOM   1132  CB  GLU A 114      84.961  72.099  91.872  1.00  0.00      RA0  C
ATOM   1133  CG  GLU A 114      84.024  70.953  92.219  1.00  0.00      RA0  C
ATOM   1134  CD  GLU A 114      84.761  69.846  92.917  1.00  0.00      RA0  C
ATOM   1135  OE1 GLU A 114      85.253  70.031  94.022  1.00  0.00      RA0  O
ATOM   1136  OE2 GLU A 114      84.832  68.756  92.376  1.00  0.00      RA0  O
ATOM   1137  C   GLU A 114      82.980  73.514  91.249  1.00  0.00      RA0  C
ATOM   1138  O   GLU A 114      83.001  74.488  92.003  1.00  0.00      RA0  O
ATOM   1139  N   GLN A 115      81.819  72.976  90.804  1.00  0.00      RA0  N
ATOM   1140  H   GLN A 115      81.790  72.100  90.325  1.00  0.00      RA0  H
ATOM   1141  CA  GLN A 115      80.555  73.585  91.140  1.00  0.00      RA0  C
ATOM   1142  CB  GLN A 115      79.985  74.342  89.955  1.00  0.00      RA0  C
ATOM   1143  CG  GLN A 115      80.218  75.842  90.037  1.00  0.00      RA0  C
ATOM   1144  CD  GLN A 115      78.913  76.534  89.754  1.00  0.00      RA0  C
ATOM   1145  OE1 GLN A 115      78.608  76.893  88.619  1.00  0.00      RA0  O
ATOM   1146  NE2 GLN A 115      78.159  76.693  90.845  1.00  0.00      RA0  N
ATOM   1147 HE21 GLN A 115      78.457  76.384  91.746  1.00  0.00      RA0  H
ATOM   1148 HE22 GLN A 115      77.244  77.107  90.948  1.00  0.00      RA0  H
ATOM   1149  C   GLN A 115      79.582  72.539  91.614  1.00  0.00      RA0  C
ATOM   1150  O   GLN A 115      79.548  71.428  91.086  1.00  0.00      RA0  O
ATOM   1151  N   TYR A 116      78.765  72.883  92.642  1.00  0.00      RA0  N
ATOM   1152  H   TYR A 116      78.783  73.807  93.034  1.00  0.00      RA0  H
ATOM   1153  CA  TYR A 116      77.780  71.987  93.207  1.00  0.00      RA0  C
ATOM   1154  CB  TYR A 116      78.082  71.682  94.675  1.00  0.00      RA0  C
ATOM   1155  CG  TYR A 116      79.363  70.904  94.820  1.00  0.00      RA0  C
ATOM   1156  CD1 TYR A 116      80.589  71.558  94.802  1.00  0.00      RA0  C
ATOM   1157  CE1 TYR A 116      81.763  70.825  94.878  1.00  0.00      RA0  C
ATOM   1158  CD2 TYR A 116      79.309  69.527  94.975  1.00  0.00      RA0  C
ATOM   1159  CE2 TYR A 116      80.484  68.796  95.063  1.00  0.00      RA0  C
ATOM   1160  CZ  TYR A 116      81.709  69.443  94.973  1.00  0.00      RA0  C
ATOM   1161  OH  TYR A 116      82.872  68.709  94.956  1.00  0.00      RA0  O
ATOM   1162  HH  TYR A 116      83.587  69.287  94.688  1.00  0.00      RA0  H
ATOM   1163  C   TYR A 116      76.427  72.649  93.187  1.00  0.00      RA0  C
ATOM   1164  O   TYR A 116      76.309  73.821  93.546  1.00  0.00      RA0  O
ATOM   1165  N   ALA A 117      75.366  71.901  92.778  1.00  0.00      RA0  N
ATOM   1166  H   ALA A 117      75.465  70.954  92.462  1.00  0.00      RA0  H
ATOM   1167  CA  ALA A 117      74.022  72.435  92.744  1.00  0.00      RA0  C
ATOM   1168  CB  ALA A 117      73.644  72.864  91.345  1.00  0.00      RA0  C
ATOM   1169  C   ALA A 117      73.031  71.379  93.157  1.00  0.00      RA0  C
ATOM   1170  O   ALA A 117      73.130  70.219  92.754  1.00  0.00      RA0  O
ATOM   1171  N   TYR A 118      72.012  71.783  93.955  1.00  0.00      RA0  N
ATOM   1172  H   TYR A 118      71.882  72.760  94.139  1.00  0.00      RA0  H
ATOM   1173  CA  TYR A 118      71.036  70.857  94.469  1.00  0.00      RA0  C
ATOM   1174  CB  TYR A 118      71.254  70.727  95.979  1.00  0.00      RA0  C
ATOM   1175  CG  TYR A 118      70.745  69.405  96.502  1.00  0.00      RA0  C
ATOM   1176  CD1 TYR A 118      70.364  69.291  97.832  1.00  0.00      RA0  C
ATOM   1177  CE1 TYR A 118      69.969  68.059  98.339  1.00  0.00      RA0  C
ATOM   1178  CD2 TYR A 118      70.676  68.298  95.666  1.00  0.00      RA0  C
ATOM   1179  CE2 TYR A 118      70.285  67.066  96.175  1.00  0.00      RA0  C
ATOM   1180  CZ  TYR A 118      69.968  66.937  97.520  1.00  0.00      RA0  C
ATOM   1181  OH  TYR A 118      69.673  65.694  98.047  1.00  0.00      RA0  O
ATOM   1182  HH  TYR A 118      69.634  65.757  98.993  1.00  0.00      RA0  H
ATOM   1183  C   TYR A 118      69.667  71.420  94.159  1.00  0.00      RA0  C
ATOM   1184  O   TYR A 118      69.369  72.575  94.455  1.00  0.00      RA0  O
ATOM   1185  N   ASP A 119      68.812  70.601  93.516  1.00  0.00      RA0  N
ATOM   1186  H   ASP A 119      69.056  69.629  93.508  1.00  0.00      RA0  H
ATOM   1187  CA  ASP A 119      67.451  70.884  93.126  1.00  0.00      RA0  C
ATOM   1188  CB  ASP A 119      66.592  70.768  94.411  1.00  0.00      RA0  C
ATOM   1189  CG  ASP A 119      67.266  69.917  95.499  1.00  0.00      RA0  C
ATOM   1190  OD1 ASP A 119      67.443  68.713  95.303  1.00  0.00      RA0  O
ATOM   1191  OD2 ASP A 119      67.624  70.465  96.544  1.00  0.00      RA0  O
ATOM   1192  C   ASP A 119      67.297  72.212  92.453  1.00  0.00      RA0  C
ATOM   1193  O   ASP A 119      66.252  72.850  92.581  1.00  0.00      RA0  O
ATOM   1194  N   GLY A 120      68.297  72.628  91.650  1.00  0.00      RA0  N
ATOM   1195  H   GLY A 120      69.139  72.094  91.647  1.00  0.00      RA0  H
ATOM   1196  CA  GLY A 120      68.200  73.857  90.912  1.00  0.00      RA0  C
ATOM   1197  C   GLY A 120      68.710  75.031  91.702  1.00  0.00      RA0  C
ATOM   1198  O   GLY A 120      68.461  76.172  91.313  1.00  0.00      RA0  O
ATOM   1199  N   LYS A 121      69.423  74.805  92.828  1.00  0.00      RA0  N
ATOM   1200  H   LYS A 121      69.662  73.887  93.138  1.00  0.00      RA0  H
ATOM   1201  CA  LYS A 121      69.929  75.929  93.573  1.00  0.00      RA0  C
ATOM   1202  CB  LYS A 121      69.254  75.806  94.952  1.00  0.00      RA0  C
ATOM   1203  CG  LYS A 121      69.292  76.917  96.010  1.00  0.00      RA0  C
ATOM   1204  CD  LYS A 121      70.609  77.089  96.771  1.00  0.00      RA0  C
ATOM   1205  CE  LYS A 121      71.204  75.800  97.356  1.00  0.00      RA0  C
ATOM   1206  NZ  LYS A 121      70.291  75.173  98.317  1.00  0.00      RA0  N
ATOM   1207  HZ1 LYS A 121      70.855  74.585  98.972  1.00  0.00      RA0  H
ATOM   1208  HZ2 LYS A 121      69.859  75.895  98.924  1.00  0.00      RA0  H
ATOM   1209  HZ3 LYS A 121      69.572  74.589  97.847  1.00  0.00      RA0  H
ATOM   1210  C   LYS A 121      71.429  75.870  93.623  1.00  0.00      RA0  C
ATOM   1211  O   LYS A 121      72.021  74.792  93.607  1.00  0.00      RA0  O
ATOM   1212  N   ASP A 122      72.078  77.056  93.685  1.00  0.00      RA0  N
ATOM   1213  H   ASP A 122      71.564  77.907  93.767  1.00  0.00      RA0  H
ATOM   1214  CA  ASP A 122      73.514  77.163  93.748  1.00  0.00      RA0  C
ATOM   1215  CB  ASP A 122      74.128  78.382  93.065  1.00  0.00      RA0  C
ATOM   1216  CG  ASP A 122      75.322  77.871  92.264  1.00  0.00      RA0  C
ATOM   1217  OD1 ASP A 122      76.341  77.541  92.865  1.00  0.00      RA0  O
ATOM   1218  OD2 ASP A 122      75.228  77.770  91.037  1.00  0.00      RA0  O
ATOM   1219  C   ASP A 122      73.940  76.935  95.164  1.00  0.00      RA0  C
ATOM   1220  O   ASP A 122      73.644  77.749  96.035  1.00  0.00      RA0  O
ATOM   1221  N   TYR A 123      74.513  75.743  95.438  1.00  0.00      RA0  N
ATOM   1222  H   TYR A 123      74.796  75.233  94.621  1.00  0.00      RA0  H
ATOM   1223  CA  TYR A 123      75.018  75.324  96.718  1.00  0.00      RA0  C
ATOM   1224  CB  TYR A 123      74.894  73.798  96.777  1.00  0.00      RA0  C
ATOM   1225  CG  TYR A 123      75.018  73.264  98.184  1.00  0.00      RA0  C
ATOM   1226  CD1 TYR A 123      73.934  73.330  99.052  1.00  0.00      RA0  C
ATOM   1227  CE1 TYR A 123      74.035  72.795 100.331  1.00  0.00      RA0  C
ATOM   1228  CD2 TYR A 123      76.207  72.682  98.605  1.00  0.00      RA0  C
ATOM   1229  CE2 TYR A 123      76.310  72.155  99.885  1.00  0.00      RA0  C
ATOM   1230  CZ  TYR A 123      75.223  72.208 100.748  1.00  0.00      RA0  C
ATOM   1231  OH  TYR A 123      75.326  71.685 102.020  1.00  0.00      RA0  O
ATOM   1232  HH  TYR A 123      76.206  71.850 102.361  1.00  0.00      RA0  H
ATOM   1233  C   TYR A 123      76.417  75.788  97.067  1.00  0.00      RA0  C
ATOM   1234  O   TYR A 123      76.614  76.515  98.040  1.00  0.00      RA0  O
ATOM   1235  N   LEU A 124      77.426  75.431  96.236  1.00  0.00      RA0  N
ATOM   1236  H   LEU A 124      77.279  75.013  95.334  1.00  0.00      RA0  H
ATOM   1237  CA  LEU A 124      78.796  75.640  96.634  1.00  0.00      RA0  C
ATOM   1238  CB  LEU A 124      79.213  74.398  97.435  1.00  0.00      RA0  C
ATOM   1239  CG  LEU A 124      80.648  74.298  97.958  1.00  0.00      RA0  C
ATOM   1240  CD1 LEU A 124      80.924  75.257  99.113  1.00  0.00      RA0  C
ATOM   1241  CD2 LEU A 124      80.983  72.862  98.365  1.00  0.00      RA0  C
ATOM   1242  C   LEU A 124      79.634  75.798  95.397  1.00  0.00      RA0  C
ATOM   1243  O   LEU A 124      79.406  75.116  94.400  1.00  0.00      RA0  O
ATOM   1244  N   ALA A 125      80.644  76.696  95.433  1.00  0.00      RA0  N
ATOM   1245  H   ALA A 125      80.897  77.216  96.254  1.00  0.00      RA0  H
ATOM   1246  CA  ALA A 125      81.451  76.890  94.260  1.00  0.00      RA0  C
ATOM   1247  CB  ALA A 125      80.929  78.061  93.427  1.00  0.00      RA0  C
ATOM   1248  C   ALA A 125      82.872  77.166  94.657  1.00  0.00      RA0  C
ATOM   1249  O   ALA A 125      83.151  77.662  95.747  1.00  0.00      RA0  O
ATOM   1250  N   LEU A 126      83.820  76.834  93.756  1.00  0.00      RA0  N
ATOM   1251  H   LEU A 126      83.562  76.486  92.853  1.00  0.00      RA0  H
ATOM   1252  CA  LEU A 126      85.208  77.089  94.027  1.00  0.00      RA0  C
ATOM   1253  CB  LEU A 126      86.022  75.856  93.628  1.00  0.00      RA0  C
ATOM   1254  CG  LEU A 126      87.541  75.944  93.799  1.00  0.00      RA0  C
ATOM   1255  CD1 LEU A 126      87.968  76.400  95.195  1.00  0.00      RA0  C
ATOM   1256  CD2 LEU A 126      88.201  74.618  93.418  1.00  0.00      RA0  C
ATOM   1257  C   LEU A 126      85.592  78.308  93.229  1.00  0.00      RA0  C
ATOM   1258  O   LEU A 126      85.130  78.494  92.104  1.00  0.00      RA0  O
ATOM   1259  N   ASN A 127      86.426  79.191  93.823  1.00  0.00      RA0  N
ATOM   1260  H   ASN A 127      86.837  78.936  94.697  1.00  0.00      RA0  H
ATOM   1261  CA  ASN A 127      86.847  80.438  93.228  1.00  0.00      RA0  C
ATOM   1262  CB  ASN A 127      87.377  81.414  94.275  1.00  0.00      RA0  C
ATOM   1263  CG  ASN A 127      86.279  81.901  95.198  1.00  0.00      RA0  C
ATOM   1264  OD1 ASN A 127      85.150  82.184  94.799  1.00  0.00      RA0  O
ATOM   1265  ND2 ASN A 127      86.663  81.965  96.482  1.00  0.00      RA0  N
ATOM   1266 HD21 ASN A 127      87.577  81.641  96.741  1.00  0.00      RA0  H
ATOM   1267 HD22 ASN A 127      86.047  82.279  97.208  1.00  0.00      RA0  H
ATOM   1268  C   ASN A 127      87.881  80.197  92.164  1.00  0.00      RA0  C
ATOM   1269  O   ASN A 127      88.639  79.230  92.218  1.00  0.00      RA0  O
ATOM   1270  N   GLU A 128      87.957  81.125  91.182  1.00  0.00      RA0  N
ATOM   1271  H   GLU A 128      87.317  81.891  91.219  1.00  0.00      RA0  H
ATOM   1272  CA  GLU A 128      88.832  81.023  90.041  1.00  0.00      RA0  C
ATOM   1273  CB  GLU A 128      88.420  81.979  88.912  1.00  0.00      RA0  C
ATOM   1274  CG  GLU A 128      86.967  81.613  88.554  1.00  0.00      RA0  C
ATOM   1275  CD  GLU A 128      86.518  82.095  87.182  1.00  0.00      RA0  C
ATOM   1276  OE1 GLU A 128      87.336  82.524  86.378  1.00  0.00      RA0  O
ATOM   1277  OE2 GLU A 128      85.334  81.984  86.876  1.00  0.00      RA0  O
ATOM   1278  C   GLU A 128      90.266  80.989  90.480  1.00  0.00      RA0  C
ATOM   1279  O   GLU A 128      91.090  80.306  89.872  1.00  0.00      RA0  O
ATOM   1280  N   ASP A 129      90.593  81.739  91.546  1.00  0.00      RA0  N
ATOM   1281  H   ASP A 129      89.868  82.156  92.092  1.00  0.00      RA0  H
ATOM   1282  CA  ASP A 129      91.915  81.853  92.097  1.00  0.00      RA0  C
ATOM   1283  CB  ASP A 129      92.000  83.025  93.077  1.00  0.00      RA0  C
ATOM   1284  CG  ASP A 129      91.281  82.747  94.384  1.00  0.00      RA0  C
ATOM   1285  OD1 ASP A 129      90.475  81.826  94.462  1.00  0.00      RA0  O
ATOM   1286  OD2 ASP A 129      91.547  83.463  95.342  1.00  0.00      RA0  O
ATOM   1287  C   ASP A 129      92.384  80.539  92.666  1.00  0.00      RA0  C
ATOM   1288  O   ASP A 129      93.589  80.317  92.785  1.00  0.00      RA0  O
ATOM   1289  N   LEU A 130      91.447  79.643  93.043  1.00  0.00      RA0  N
ATOM   1290  H   LEU A 130      90.489  79.931  93.017  1.00  0.00      RA0  H
ATOM   1291  CA  LEU A 130      91.771  78.346  93.582  1.00  0.00      RA0  C
ATOM   1292  CB  LEU A 130      92.575  77.470  92.612  1.00  0.00      RA0  C
ATOM   1293  CG  LEU A 130      91.905  77.355  91.236  1.00  0.00      RA0  C
ATOM   1294  CD1 LEU A 130      92.777  76.635  90.206  1.00  0.00      RA0  C
ATOM   1295  CD2 LEU A 130      90.519  76.725  91.331  1.00  0.00      RA0  C
ATOM   1296  C   LEU A 130      92.359  78.448  94.959  1.00  0.00      RA0  C
ATOM   1297  O   LEU A 130      93.053  77.532  95.402  1.00  0.00      RA0  O
ATOM   1298  N   ARG A 131      92.184  79.601  95.634  1.00  0.00      RA0  N
ATOM   1299  H   ARG A 131      91.610  80.320  95.232  1.00  0.00      RA0  H
ATOM   1300  CA  ARG A 131      92.594  79.772  97.005  1.00  0.00      RA0  C
ATOM   1301  CB  ARG A 131      92.837  81.227  97.397  1.00  0.00      RA0  C
ATOM   1302  CG  ARG A 131      94.242  81.778  97.151  1.00  0.00      RA0  C
ATOM   1303  CD  ARG A 131      94.592  81.949  95.674  1.00  0.00      RA0  C
ATOM   1304  NE  ARG A 131      95.658  82.934  95.511  1.00  0.00      RA0  N
ATOM   1305  HE  ARG A 131      96.590  82.562  95.539  1.00  0.00      RA0  H
ATOM   1306  CZ  ARG A 131      95.305  84.253  95.409  1.00  0.00      RA0  C
ATOM   1307  NH1 ARG A 131      94.000  84.608  95.401  1.00  0.00      RA0  N
ATOM   1308 HH11 ARG A 131      93.667  85.550  95.335  1.00  0.00      RA0  H
ATOM   1309 HH12 ARG A 131      93.250  83.926  95.460  1.00  0.00      RA0  H
ATOM   1310  NH2 ARG A 131      96.275  85.192  95.315  1.00  0.00      RA0  N
ATOM   1311 HH21 ARG A 131      96.065  86.170  95.236  1.00  0.00      RA0  H
ATOM   1312 HH22 ARG A 131      97.247  84.942  95.322  1.00  0.00      RA0  H
ATOM   1313  C   ARG A 131      91.632  79.197  98.019  1.00  0.00      RA0  C
ATOM   1314  O   ARG A 131      92.075  78.599  99.000  1.00  0.00      RA0  O
ATOM   1315  N   SER A 132      90.298  79.391  97.839  1.00  0.00      RA0  N
ATOM   1316  H   SER A 132      89.918  79.915  97.076  1.00  0.00      RA0  H
ATOM   1317  CA  SER A 132      89.352  78.948  98.839  1.00  0.00      RA0  C
ATOM   1318  CB  SER A 132      89.377  79.926 100.025  1.00  0.00      RA0  C
ATOM   1319  OG  SER A 132      90.698  80.439 100.237  1.00  0.00      RA0  O
ATOM   1320  HG  SER A 132      91.264  79.672 100.307  1.00  0.00      RA0  H
ATOM   1321  C   SER A 132      87.955  78.883  98.269  1.00  0.00      RA0  C
ATOM   1322  O   SER A 132      87.659  79.461  97.225  1.00  0.00      RA0  O
ATOM   1323  N   TRP A 133      87.053  78.169  98.982  1.00  0.00      RA0  N
ATOM   1324  H   TRP A 133      87.318  77.867  99.899  1.00  0.00      RA0  H
ATOM   1325  CA  TRP A 133      85.693  77.897  98.583  1.00  0.00      RA0  C
ATOM   1326  CB  TRP A 133      85.216  76.577  99.187  1.00  0.00      RA0  C
ATOM   1327  CG  TRP A 133      85.889  75.427  98.485  1.00  0.00      RA0  C
ATOM   1328  CD2 TRP A 133      85.329  74.605  97.444  1.00  0.00      RA0  C
ATOM   1329  CE2 TRP A 133      86.314  73.666  97.066  1.00  0.00      RA0  C
ATOM   1330  CE3 TRP A 133      84.089  74.602  96.819  1.00  0.00      RA0  C
ATOM   1331  CD1 TRP A 133      87.189  74.937  98.683  1.00  0.00      RA0  C
ATOM   1332  NE1 TRP A 133      87.443  73.898  97.844  1.00  0.00      RA0  N
ATOM   1333  HE1 TRP A 133      88.283  73.398  97.783  1.00  0.00      RA0  H
ATOM   1334  CZ2 TRP A 133      86.030  72.745  96.067  1.00  0.00      RA0  C
ATOM   1335  CZ3 TRP A 133      83.816  73.676  95.822  1.00  0.00      RA0  C
ATOM   1336  CH2 TRP A 133      84.785  72.753  95.451  1.00  0.00      RA0  C
ATOM   1337  C   TRP A 133      84.744  78.998  98.978  1.00  0.00      RA0  C
ATOM   1338  O   TRP A 133      85.017  79.785  99.882  1.00  0.00      RA0  O
ATOM   1339  N   THR A 134      83.595  79.080  98.258  1.00  0.00      RA0  N
ATOM   1340  H   THR A 134      83.403  78.463  97.491  1.00  0.00      RA0  H
ATOM   1341  CA  THR A 134      82.532  80.017  98.544  1.00  0.00      RA0  C
ATOM   1342  CB  THR A 134      82.622  80.995  97.387  1.00  0.00      RA0  C
ATOM   1343  OG1 THR A 134      84.005  81.301  97.183  1.00  0.00      RA0  O
ATOM   1344  HG1 THR A 134      84.101  81.578  96.271  1.00  0.00      RA0  H
ATOM   1345  CG2 THR A 134      81.788  82.261  97.576  1.00  0.00      RA0  C
ATOM   1346  C   THR A 134      81.234  79.245  98.590  1.00  0.00      RA0  C
ATOM   1347  O   THR A 134      81.113  78.205  97.941  1.00  0.00      RA0  O
ATOM   1348  N   ALA A 135      80.226  79.728  99.367  1.00  0.00      RA0  N
ATOM   1349  H   ALA A 135      80.236  80.617  99.828  1.00  0.00      RA0  H
ATOM   1350  CA  ALA A 135      78.994  78.980  99.506  1.00  0.00      RA0  C
ATOM   1351  CB  ALA A 135      79.132  78.103 100.744  1.00  0.00      RA0  C
ATOM   1352  C   ALA A 135      77.791  79.880  99.686  1.00  0.00      RA0  C
ATOM   1353  O   ALA A 135      77.895  81.009 100.162  1.00  0.00      RA0  O
ATOM   1354  N   ALA A 136      76.615  79.375  99.233  1.00  0.00      RA0  N
ATOM   1355  H   ALA A 136      76.639  78.434  98.884  1.00  0.00      RA0  H
ATOM   1356  CA  ALA A 136      75.314  80.010  99.230  1.00  0.00      RA0  C
ATOM   1357  CB  ALA A 136      74.334  79.266  98.357  1.00  0.00      RA0  C
ATOM   1358  C   ALA A 136      74.617  80.173 100.563  1.00  0.00      RA0  C
ATOM   1359  O   ALA A 136      74.082  81.250 100.828  1.00  0.00      RA0  O
ATOM   1360  N   ASP A 137      74.567  79.127 101.426  1.00  0.00      RA0  N
ATOM   1361  H   ASP A 137      74.926  78.220 101.218  1.00  0.00      RA0  H
ATOM   1362  CA  ASP A 137      73.785  79.221 102.640  1.00  0.00      RA0  C
ATOM   1363  CB  ASP A 137      72.385  78.651 102.380  1.00  0.00      RA0  C
ATOM   1364  CG  ASP A 137      72.417  77.127 102.341  1.00  0.00      RA0  C
ATOM   1365  OD1 ASP A 137      73.168  76.544 101.569  1.00  0.00      RA0  O
ATOM   1366  OD2 ASP A 137      71.678  76.499 103.086  1.00  0.00      RA0  O
ATOM   1367  C   ASP A 137      74.424  78.463 103.772  1.00  0.00      RA0  C
ATOM   1368  O   ASP A 137      75.576  78.043 103.692  1.00  0.00      RA0  O
ATOM   1369  N   THR A 138      73.663  78.283 104.879  1.00  0.00      RA0  N
ATOM   1370  H   THR A 138      72.712  78.590 104.906  1.00  0.00      RA0  H
ATOM   1371  CA  THR A 138      74.139  77.641 106.078  1.00  0.00      RA0  C
ATOM   1372  CB  THR A 138      72.986  77.802 107.041  1.00  0.00      RA0  C
ATOM   1373  OG1 THR A 138      72.355  79.055 106.734  1.00  0.00      RA0  O
ATOM   1374  HG1 THR A 138      71.570  79.098 107.267  1.00  0.00      RA0  H
ATOM   1375  CG2 THR A 138      73.419  77.725 108.506  1.00  0.00      RA0  C
ATOM   1376  C   THR A 138      74.522  76.218 105.797  1.00  0.00      RA0  C
ATOM   1377  O   THR A 138      75.568  75.756 106.254  1.00  0.00      RA0  O
ATOM   1378  N   ALA A 139      73.691  75.477 105.037  1.00  0.00      RA0  N
ATOM   1379  H   ALA A 139      72.926  75.910 104.551  1.00  0.00      RA0  H
ATOM   1380  CA  ALA A 139      74.002  74.105 104.738  1.00  0.00      RA0  C
ATOM   1381  CB  ALA A 139      72.896  73.463 103.908  1.00  0.00      RA0  C
ATOM   1382  C   ALA A 139      75.280  74.087 103.954  1.00  0.00      RA0  C
ATOM   1383  O   ALA A 139      76.178  73.283 104.202  1.00  0.00      RA0  O
ATOM   1384  N   ALA A 140      75.392  75.014 102.989  1.00  0.00      RA0  N
ATOM   1385  H   ALA A 140      74.607  75.613 102.801  1.00  0.00      RA0  H
ATOM   1386  CA  ALA A 140      76.549  75.123 102.150  1.00  0.00      RA0  C
ATOM   1387  CB  ALA A 140      76.330  76.155 101.064  1.00  0.00      RA0  C
ATOM   1388  C   ALA A 140      77.721  75.441 103.021  1.00  0.00      RA0  C
ATOM   1389  O   ALA A 140      78.835  74.994 102.755  1.00  0.00      RA0  O
ATOM   1390  N   GLN A 141      77.493  76.246 104.078  1.00  0.00      RA0  N
ATOM   1391  H   GLN A 141      76.555  76.548 104.237  1.00  0.00      RA0  H
ATOM   1392  CA  GLN A 141      78.516  76.655 105.000  1.00  0.00      RA0  C
ATOM   1393  CB  GLN A 141      78.060  77.649 106.043  1.00  0.00      RA0  C
ATOM   1394  CG  GLN A 141      77.954  79.086 105.553  1.00  0.00      RA0  C
ATOM   1395  CD  GLN A 141      77.617  79.931 106.764  1.00  0.00      RA0  C
ATOM   1396  OE1 GLN A 141      78.238  79.786 107.818  1.00  0.00      RA0  O
ATOM   1397  NE2 GLN A 141      76.597  80.794 106.570  1.00  0.00      RA0  N
ATOM   1398 HE21 GLN A 141      76.171  80.861 105.661  1.00  0.00      RA0  H
ATOM   1399 HE22 GLN A 141      76.238  81.393 107.292  1.00  0.00      RA0  H
ATOM   1400  C   GLN A 141      79.059  75.446 105.692  1.00  0.00      RA0  C
ATOM   1401  O   GLN A 141      80.259  75.356 105.945  1.00  0.00      RA0  O
ATOM   1402  N   ILE A 142      78.186  74.482 106.032  1.00  0.00      RA0  N
ATOM   1403  H   ILE A 142      77.217  74.582 105.792  1.00  0.00      RA0  H
ATOM   1404  CA  ILE A 142      78.650  73.305 106.705  1.00  0.00      RA0  C
ATOM   1405  CB  ILE A 142      77.481  72.382 107.056  1.00  0.00      RA0  C
ATOM   1406  CG2 ILE A 142      77.970  71.075 107.681  1.00  0.00      RA0  C
ATOM   1407  CG1 ILE A 142      76.465  73.096 107.946  1.00  0.00      RA0  C
ATOM   1408  CD1 ILE A 142      75.198  72.267 108.154  1.00  0.00      RA0  C
ATOM   1409  C   ILE A 142      79.606  72.609 105.787  1.00  0.00      RA0  C
ATOM   1410  O   ILE A 142      80.693  72.210 106.200  1.00  0.00      RA0  O
ATOM   1411  N   SER A 143      79.230  72.461 104.500  1.00  0.00      RA0  N
ATOM   1412  H   SER A 143      78.320  72.771 104.213  1.00  0.00      RA0  H
ATOM   1413  CA  SER A 143      80.083  71.788 103.562  1.00  0.00      RA0  C
ATOM   1414  CB  SER A 143      79.268  71.539 102.305  1.00  0.00      RA0  C
ATOM   1415  OG  SER A 143      78.062  72.295 102.431  1.00  0.00      RA0  O
ATOM   1416  HG  SER A 143      78.321  73.192 102.231  1.00  0.00      RA0  H
ATOM   1417  C   SER A 143      81.337  72.578 103.347  1.00  0.00      RA0  C
ATOM   1418  O   SER A 143      82.413  72.006 103.182  1.00  0.00      RA0  O
ATOM   1419  N   LYS A 144      81.234  73.919 103.355  1.00  0.00      RA0  N
ATOM   1420  H   LYS A 144      80.361  74.350 103.565  1.00  0.00      RA0  H
ATOM   1421  CA  LYS A 144      82.381  74.757 103.146  1.00  0.00      RA0  C
ATOM   1422  CB  LYS A 144      81.997  76.235 103.013  1.00  0.00      RA0  C
ATOM   1423  CG  LYS A 144      83.214  77.169 103.067  1.00  0.00      RA0  C
ATOM   1424  CD  LYS A 144      82.889  78.650 102.839  1.00  0.00      RA0  C
ATOM   1425  CE  LYS A 144      84.013  79.611 103.262  1.00  0.00      RA0  C
ATOM   1426  NZ  LYS A 144      85.241  79.381 102.494  1.00  0.00      RA0  N
ATOM   1427  HZ1 LYS A 144      86.064  79.768 103.004  1.00  0.00      RA0  H
ATOM   1428  HZ2 LYS A 144      85.545  78.378 102.474  1.00  0.00      RA0  H
ATOM   1429  HZ3 LYS A 144      85.226  79.747 101.520  1.00  0.00      RA0  H
ATOM   1430  C   LYS A 144      83.351  74.532 104.267  1.00  0.00      RA0  C
ATOM   1431  O   LYS A 144      84.559  74.445 104.048  1.00  0.00      RA0  O
ATOM   1432  N   ARG A 145      82.831  74.412 105.504  1.00  0.00      RA0  N
ATOM   1433  H   ARG A 145      81.839  74.422 105.609  1.00  0.00      RA0  H
ATOM   1434  CA  ARG A 145      83.648  74.224 106.668  1.00  0.00      RA0  C
ATOM   1435  CB  ARG A 145      82.823  74.279 107.948  1.00  0.00      RA0  C
ATOM   1436  CG  ARG A 145      82.284  75.695 108.158  1.00  0.00      RA0  C
ATOM   1437  CD  ARG A 145      81.212  75.807 109.243  1.00  0.00      RA0  C
ATOM   1438  NE  ARG A 145      80.473  77.064 109.093  1.00  0.00      RA0  N
ATOM   1439  HE  ARG A 145      80.046  77.215 108.192  1.00  0.00      RA0  H
ATOM   1440  CZ  ARG A 145      80.373  77.938 110.140  1.00  0.00      RA0  C
ATOM   1441  NH1 ARG A 145      81.001  77.650 111.310  1.00  0.00      RA0  N
ATOM   1442 HH11 ARG A 145      80.956  78.257 112.111  1.00  0.00      RA0  H
ATOM   1443 HH12 ARG A 145      81.543  76.809 111.421  1.00  0.00      RA0  H
ATOM   1444  NH2 ARG A 145      79.652  79.074 109.990  1.00  0.00      RA0  N
ATOM   1445 HH21 ARG A 145      79.550  79.755 110.719  1.00  0.00      RA0  H
ATOM   1446 HH22 ARG A 145      79.174  79.291 109.120  1.00  0.00      RA0  H
ATOM   1447  C   ARG A 145      84.404  72.944 106.498  1.00  0.00      RA0  C
ATOM   1448  O   ARG A 145      85.606  72.887 106.752  1.00  0.00      RA0  O
ATOM   1449  N   LYS A 146      83.706  71.881 106.053  1.00  0.00      RA0  N
ATOM   1450  H   LYS A 146      82.741  72.014 105.826  1.00  0.00      RA0  H
ATOM   1451  CA  LYS A 146      84.322  70.592 105.924  1.00  0.00      RA0  C
ATOM   1452  CB  LYS A 146      83.415  69.534 105.297  1.00  0.00      RA0  C
ATOM   1453  CG  LYS A 146      81.999  69.304 105.797  1.00  0.00      RA0  C
ATOM   1454  CD  LYS A 146      81.877  68.638 107.160  1.00  0.00      RA0  C
ATOM   1455  CE  LYS A 146      80.678  67.692 107.116  1.00  0.00      RA0  C
ATOM   1456  NZ  LYS A 146      79.656  68.280 106.240  1.00  0.00      RA0  N
ATOM   1457  HZ1 LYS A 146      78.740  67.794 106.361  1.00  0.00      RA0  H
ATOM   1458  HZ2 LYS A 146      79.519  69.288 106.436  1.00  0.00      RA0  H
ATOM   1459  HZ3 LYS A 146      79.891  68.160 105.230  1.00  0.00      RA0  H
ATOM   1460  C   LYS A 146      85.418  70.648 104.909  1.00  0.00      RA0  C
ATOM   1461  O   LYS A 146      86.540  70.219 105.171  1.00  0.00      RA0  O
ATOM   1462  N   CYS A 147      85.117  71.200 103.719  1.00  0.00      RA0  N
ATOM   1463  H   CYS A 147      84.237  71.653 103.573  1.00  0.00      RA0  H
ATOM   1464  CA  CYS A 147      86.053  71.199 102.630  1.00  0.00      RA0  C
ATOM   1465  CB  CYS A 147      85.346  71.577 101.323  1.00  0.00      RA0  C
ATOM   1466  SG  CYS A 147      84.614  73.229 101.290  1.00  0.00      RA0  S
ATOM   1467  C   CYS A 147      87.253  72.030 102.947  1.00  0.00      RA0  C
ATOM   1468  O   CYS A 147      88.373  71.654 102.608  1.00  0.00      RA0  O
ATOM   1469  N   GLU A 148      87.044  73.200 103.574  1.00  0.00      RA0  N
ATOM   1470  H   GLU A 148      86.120  73.456 103.855  1.00  0.00      RA0  H
ATOM   1471  CA  GLU A 148      88.116  74.101 103.880  1.00  0.00      RA0  C
ATOM   1472  CB  GLU A 148      87.596  75.511 104.197  1.00  0.00      RA0  C
ATOM   1473  CG  GLU A 148      88.400  76.528 103.389  1.00  0.00      RA0  C
ATOM   1474  CD  GLU A 148      87.491  77.673 103.002  1.00  0.00      RA0  C
ATOM   1475  OE1 GLU A 148      87.156  78.501 103.843  1.00  0.00      RA0  O
ATOM   1476  OE2 GLU A 148      87.096  77.755 101.843  1.00  0.00      RA0  O
ATOM   1477  C   GLU A 148      89.002  73.501 104.935  1.00  0.00      RA0  C
ATOM   1478  O   GLU A 148      90.225  73.599 104.854  1.00  0.00      RA0  O
ATOM   1479  N   ALA A 149      88.403  72.843 105.948  1.00  0.00      RA0  N
ATOM   1480  H   ALA A 149      87.404  72.790 105.982  1.00  0.00      RA0  H
ATOM   1481  CA  ALA A 149      89.155  72.245 107.015  1.00  0.00      RA0  C
ATOM   1482  CB  ALA A 149      88.240  71.584 108.046  1.00  0.00      RA0  C
ATOM   1483  C   ALA A 149      90.028  71.200 106.401  1.00  0.00      RA0  C
ATOM   1484  O   ALA A 149      91.158  70.983 106.836  1.00  0.00      RA0  O
ATOM   1485  N   ALA A 150      89.484  70.513 105.378  1.00  0.00      RA0  N
ATOM   1486  H   ALA A 150      88.532  70.713 105.146  1.00  0.00      RA0  H
ATOM   1487  CA  ALA A 150      90.135  69.470 104.633  1.00  0.00      RA0  C
ATOM   1488  CB  ALA A 150      89.177  68.776 103.662  1.00  0.00      RA0  C
ATOM   1489  C   ALA A 150      91.310  70.026 103.877  1.00  0.00      RA0  C
ATOM   1490  O   ALA A 150      92.289  69.314 103.657  1.00  0.00      RA0  O
ATOM   1491  N   ASN A 151      91.245  71.308 103.456  1.00  0.00      RA0  N
ATOM   1492  H   ASN A 151      90.423  71.834 103.672  1.00  0.00      RA0  H
ATOM   1493  CA  ASN A 151      92.263  71.906 102.624  1.00  0.00      RA0  C
ATOM   1494  CB  ASN A 151      93.669  71.955 103.219  1.00  0.00      RA0  C
ATOM   1495  CG  ASN A 151      94.064  73.416 103.235  1.00  0.00      RA0  C
ATOM   1496  OD1 ASN A 151      95.048  73.846 102.642  1.00  0.00      RA0  O
ATOM   1497  ND2 ASN A 151      93.212  74.179 103.959  1.00  0.00      RA0  N
ATOM   1498 HD21 ASN A 151      92.412  73.804 104.442  1.00  0.00      RA0  H
ATOM   1499 HD22 ASN A 151      93.344  75.165 104.050  1.00  0.00      RA0  H
ATOM   1500  C   ASN A 151      92.206  71.325 101.237  1.00  0.00      RA0  C
ATOM   1501  O   ASN A 151      93.215  71.268 100.540  1.00  0.00      RA0  O
ATOM   1502  N   VAL A 152      90.992  70.967 100.777  1.00  0.00      RA0  N
ATOM   1503  H   VAL A 152      90.220  71.130 101.395  1.00  0.00      RA0  H
ATOM   1504  CA  VAL A 152      90.727  70.321  99.517  1.00  0.00      RA0  C
ATOM   1505  CB  VAL A 152      89.283  69.819  99.429  1.00  0.00      RA0  C
ATOM   1506  CG1 VAL A 152      88.307  70.970  99.219  1.00  0.00      RA0  C
ATOM   1507  CG2 VAL A 152      89.139  68.723  98.370  1.00  0.00      RA0  C
ATOM   1508  C   VAL A 152      91.119  71.158  98.327  1.00  0.00      RA0  C
ATOM   1509  O   VAL A 152      91.372  70.609  97.257  1.00  0.00      RA0  O
ATOM   1510  N   ALA A 153      91.163  72.499  98.447  1.00  0.00      RA0  N
ATOM   1511  H   ALA A 153      91.065  72.905  99.353  1.00  0.00      RA0  H
ATOM   1512  CA  ALA A 153      91.436  73.339  97.304  1.00  0.00      RA0  C
ATOM   1513  CB  ALA A 153      91.474  74.815  97.707  1.00  0.00      RA0  C
ATOM   1514  C   ALA A 153      92.753  72.947  96.699  1.00  0.00      RA0  C
ATOM   1515  O   ALA A 153      92.902  72.928  95.479  1.00  0.00      RA0  O
ATOM   1516  N   GLU A 154      93.739  72.623  97.548  1.00  0.00      RA0  N
ATOM   1517  H   GLU A 154      93.558  72.574  98.531  1.00  0.00      RA0  H
ATOM   1518  CA  GLU A 154      95.059  72.223  97.154  1.00  0.00      RA0  C
ATOM   1519  CB  GLU A 154      95.945  72.040  98.396  1.00  0.00      RA0  C
ATOM   1520  CG  GLU A 154      97.259  71.274  98.177  1.00  0.00      RA0  C
ATOM   1521  CD  GLU A 154      96.989  69.779  98.284  1.00  0.00      RA0  C
ATOM   1522  OE1 GLU A 154      96.042  69.408  98.974  1.00  0.00      RA0  O
ATOM   1523  OE2 GLU A 154      97.704  68.980  97.682  1.00  0.00      RA0  O
ATOM   1524  C   GLU A 154      94.972  70.984  96.314  1.00  0.00      RA0  C
ATOM   1525  O   GLU A 154      95.593  70.900  95.254  1.00  0.00      RA0  O
ATOM   1526  N   GLN A 155      94.184  69.990  96.768  1.00  0.00      RA0  N
ATOM   1527  H   GLN A 155      93.884  70.078  97.717  1.00  0.00      RA0  H
ATOM   1528  CA  GLN A 155      94.065  68.743  96.069  1.00  0.00      RA0  C
ATOM   1529  CB  GLN A 155      93.197  67.776  96.885  1.00  0.00      RA0  C
ATOM   1530  CG  GLN A 155      93.823  67.284  98.191  1.00  0.00      RA0  C
ATOM   1531  CD  GLN A 155      94.835  66.205  97.893  1.00  0.00      RA0  C
ATOM   1532  OE1 GLN A 155      94.463  65.050  97.681  1.00  0.00      RA0  O
ATOM   1533  NE2 GLN A 155      96.100  66.619  97.883  1.00  0.00      RA0  N
ATOM   1534 HE21 GLN A 155      96.324  67.579  98.118  1.00  0.00      RA0  H
ATOM   1535 HE22 GLN A 155      96.918  66.110  97.641  1.00  0.00      RA0  H
ATOM   1536  C   GLN A 155      93.418  68.978  94.745  1.00  0.00      RA0  C
ATOM   1537  O   GLN A 155      93.872  68.462  93.726  1.00  0.00      RA0  O
ATOM   1538  N   ARG A 156      92.336  69.775  94.728  1.00  0.00      RA0  N
ATOM   1539  H   ARG A 156      92.105  70.279  95.560  1.00  0.00      RA0  H
ATOM   1540  CA  ARG A 156      91.622  70.010  93.507  1.00  0.00      RA0  C
ATOM   1541  CB  ARG A 156      90.305  70.737  93.773  1.00  0.00      RA0  C
ATOM   1542  CG  ARG A 156      89.382  70.566  92.570  1.00  0.00      RA0  C
ATOM   1543  CD  ARG A 156      88.971  69.104  92.390  1.00  0.00      RA0  C
ATOM   1544  NE  ARG A 156      87.722  68.829  93.096  1.00  0.00      RA0  N
ATOM   1545  HE  ARG A 156      86.960  69.484  92.972  1.00  0.00      RA0  H
ATOM   1546  CZ  ARG A 156      87.474  67.665  93.760  1.00  0.00      RA0  C
ATOM   1547  NH1 ARG A 156      88.467  66.773  93.936  1.00  0.00      RA0  N
ATOM   1548 HH11 ARG A 156      88.296  65.869  94.335  1.00  0.00      RA0  H
ATOM   1549 HH12 ARG A 156      89.401  66.993  93.646  1.00  0.00      RA0  H
ATOM   1550  NH2 ARG A 156      86.234  67.426  94.221  1.00  0.00      RA0  N
ATOM   1551 HH21 ARG A 156      85.932  66.632  94.746  1.00  0.00      RA0  H
ATOM   1552 HH22 ARG A 156      85.524  68.121  93.992  1.00  0.00      RA0  H
ATOM   1553  C   ARG A 156      92.493  70.765  92.548  1.00  0.00      RA0  C
ATOM   1554  O   ARG A 156      92.460  70.491  91.349  1.00  0.00      RA0  O
ATOM   1555  N   ARG A 157      93.300  71.735  93.034  1.00  0.00      RA0  N
ATOM   1556  H   ARG A 157      93.381  71.893  94.017  1.00  0.00      RA0  H
ATOM   1557  CA  ARG A 157      94.136  72.478  92.131  1.00  0.00      RA0  C
ATOM   1558  CB  ARG A 157      94.833  73.639  92.839  1.00  0.00      RA0  C
ATOM   1559  CG  ARG A 157      95.563  74.494  91.809  1.00  0.00      RA0  C
ATOM   1560  CD  ARG A 157      96.260  75.742  92.342  1.00  0.00      RA0  C
ATOM   1561  NE  ARG A 157      96.856  76.428  91.202  1.00  0.00      RA0  N
ATOM   1562  HE  ARG A 157      97.507  75.905  90.630  1.00  0.00      RA0  H
ATOM   1563  CZ  ARG A 157      96.413  77.641  90.774  1.00  0.00      RA0  C
ATOM   1564  NH1 ARG A 157      95.590  78.373  91.562  1.00  0.00      RA0  N
ATOM   1565 HH11 ARG A 157      95.191  79.256  91.292  1.00  0.00      RA0  H
ATOM   1566 HH12 ARG A 157      95.321  78.047  92.473  1.00  0.00      RA0  H
ATOM   1567  NH2 ARG A 157      96.806  78.066  89.558  1.00  0.00      RA0  N
ATOM   1568 HH21 ARG A 157      96.590  78.948  89.142  1.00  0.00      RA0  H
ATOM   1569 HH22 ARG A 157      97.346  77.418  88.979  1.00  0.00      RA0  H
ATOM   1570  C   ARG A 157      95.115  71.541  91.507  1.00  0.00      RA0  C
ATOM   1571  O   ARG A 157      95.440  71.669  90.330  1.00  0.00      RA0  O
ATOM   1572  N   ALA A 158      95.597  70.556  92.284  1.00  0.00      RA0  N
ATOM   1573  H   ALA A 158      95.353  70.512  93.256  1.00  0.00      RA0  H
ATOM   1574  CA  ALA A 158      96.593  69.650  91.794  1.00  0.00      RA0  C
ATOM   1575  CB  ALA A 158      96.974  68.612  92.851  1.00  0.00      RA0  C
ATOM   1576  C   ALA A 158      96.033  68.968  90.593  1.00  0.00      RA0  C
ATOM   1577  O   ALA A 158      96.750  68.727  89.626  1.00  0.00      RA0  O
ATOM   1578  N   TYR A 159      94.745  68.592  90.652  1.00  0.00      RA0  N
ATOM   1579  H   TYR A 159      94.239  68.825  91.484  1.00  0.00      RA0  H
ATOM   1580  CA  TYR A 159      94.062  67.984  89.549  1.00  0.00      RA0  C
ATOM   1581  CB  TYR A 159      92.694  67.462  89.950  1.00  0.00      RA0  C
ATOM   1582  CG  TYR A 159      91.847  67.207  88.719  1.00  0.00      RA0  C
ATOM   1583  CD1 TYR A 159      92.180  66.206  87.811  1.00  0.00      RA0  C
ATOM   1584  CE1 TYR A 159      91.365  65.957  86.710  1.00  0.00      RA0  C
ATOM   1585  CD2 TYR A 159      90.715  67.983  88.498  1.00  0.00      RA0  C
ATOM   1586  CE2 TYR A 159      89.899  67.734  87.402  1.00  0.00      RA0  C
ATOM   1587  CZ  TYR A 159      90.205  66.700  86.526  1.00  0.00      RA0  C
ATOM   1588  OH  TYR A 159      89.333  66.411  85.498  1.00  0.00      RA0  O
ATOM   1589  HH  TYR A 159      89.707  65.769  84.895  1.00  0.00      RA0  H
ATOM   1590  C   TYR A 159      93.892  68.981  88.436  1.00  0.00      RA0  C
ATOM   1591  O   TYR A 159      94.302  68.734  87.303  1.00  0.00      RA0  O
ATOM   1592  N   LEU A 160      93.354  70.178  88.749  1.00  0.00      RA0  N
ATOM   1593  H   LEU A 160      93.218  70.414  89.706  1.00  0.00      RA0  H
ATOM   1594  CA  LEU A 160      93.008  71.137  87.731  1.00  0.00      RA0  C
ATOM   1595  CB  LEU A 160      92.335  72.366  88.345  1.00  0.00      RA0  C
ATOM   1596  CG  LEU A 160      90.971  72.065  88.968  1.00  0.00      RA0  C
ATOM   1597  CD1 LEU A 160      90.437  73.245  89.776  1.00  0.00      RA0  C
ATOM   1598  CD2 LEU A 160      89.960  71.601  87.924  1.00  0.00      RA0  C
ATOM   1599  C   LEU A 160      94.221  71.551  86.965  1.00  0.00      RA0  C
ATOM   1600  O   LEU A 160      94.231  71.519  85.736  1.00  0.00      RA0  O
ATOM   1601  N   GLU A 161      95.281  71.950  87.683  1.00  0.00      RA0  N
ATOM   1602  H   GLU A 161      95.181  72.053  88.659  1.00  0.00      RA0  H
ATOM   1603  CA  GLU A 161      96.492  72.397  87.062  1.00  0.00      RA0  C
ATOM   1604  CB  GLU A 161      97.376  73.083  88.113  1.00  0.00      RA0  C
ATOM   1605  CG  GLU A 161      98.338  74.140  87.564  1.00  0.00      RA0  C
ATOM   1606  CD  GLU A 161      97.977  75.494  88.152  1.00  0.00      RA0  C
ATOM   1607  OE1 GLU A 161      98.668  75.972  89.048  1.00  0.00      RA0  O
ATOM   1608  OE2 GLU A 161      96.993  76.090  87.731  1.00  0.00      RA0  O
ATOM   1609  C   GLU A 161      97.208  71.269  86.375  1.00  0.00      RA0  C
ATOM   1610  O   GLU A 161      97.780  71.472  85.306  1.00  0.00      RA0  O
ATOM   1611  N   GLY A 162      97.347  70.098  87.037  1.00  0.00      RA0  N
ATOM   1612  H   GLY A 162      96.865  69.927  87.898  1.00  0.00      RA0  H
ATOM   1613  CA  GLY A 162      98.081  69.034  86.400  1.00  0.00      RA0  C
ATOM   1614  C   GLY A 162      97.358  68.138  85.419  1.00  0.00      RA0  C
ATOM   1615  O   GLY A 162      97.488  68.266  84.203  1.00  0.00      RA0  O
ATOM   1616  N   THR A 163      96.487  67.256  85.967  1.00  0.00      RA0  N
ATOM   1617  H   THR A 163      96.260  67.338  86.940  1.00  0.00      RA0  H
ATOM   1618  CA  THR A 163      95.888  66.141  85.267  1.00  0.00      RA0  C
ATOM   1619  CB  THR A 163      95.299  65.292  86.369  1.00  0.00      RA0  C
ATOM   1620  OG1 THR A 163      96.113  65.495  87.532  1.00  0.00      RA0  O
ATOM   1621  HG1 THR A 163      96.976  65.158  87.316  1.00  0.00      RA0  H
ATOM   1622  CG2 THR A 163      95.188  63.812  85.993  1.00  0.00      RA0  C
ATOM   1623  C   THR A 163      94.894  66.608  84.261  1.00  0.00      RA0  C
ATOM   1624  O   THR A 163      94.852  66.130  83.129  1.00  0.00      RA0  O
ATOM   1625  SG  CYS A 164      90.654  69.637  83.791  1.00  0.00      RA0  S
ATOM   1626  CB  CYS A 164      92.201  69.162  84.616  1.00  0.00      RA0  C
ATOM   1627  N   CYS A 164      94.061  67.570  84.680  1.00  0.00      RA0  N
ATOM   1628  H   CYS A 164      94.219  67.995  85.572  1.00  0.00      RA0  H
ATOM   1629  CA  CYS A 164      92.992  68.075  83.876  1.00  0.00      RA0  C
ATOM   1630  C   CYS A 164      93.565  68.660  82.628  1.00  0.00      RA0  C
ATOM   1631  O   CYS A 164      93.085  68.406  81.525  1.00  0.00      RA0  O
ATOM   1632  N   VAL A 165      94.629  69.461  82.786  1.00  0.00      RA0  N
ATOM   1633  H   VAL A 165      95.002  69.613  83.702  1.00  0.00      RA0  H
ATOM   1634  CA  VAL A 165      95.277  70.123  81.694  1.00  0.00      RA0  C
ATOM   1635  CB  VAL A 165      96.291  71.146  82.209  1.00  0.00      RA0  C
ATOM   1636  CG1 VAL A 165      97.165  71.713  81.093  1.00  0.00      RA0  C
ATOM   1637  CG2 VAL A 165      95.557  72.267  82.943  1.00  0.00      RA0  C
ATOM   1638  C   VAL A 165      95.906  69.099  80.794  1.00  0.00      RA0  C
ATOM   1639  O   VAL A 165      95.847  69.217  79.571  1.00  0.00      RA0  O
ATOM   1640  N   GLU A 166      96.516  68.055  81.391  1.00  0.00      RA0  N
ATOM   1641  H   GLU A 166      96.554  68.031  82.391  1.00  0.00      RA0  H
ATOM   1642  CA  GLU A 166      97.217  67.025  80.677  1.00  0.00      RA0  C
ATOM   1643  CB  GLU A 166      97.865  66.043  81.668  1.00  0.00      RA0  C
ATOM   1644  CG  GLU A 166      99.093  65.263  81.170  1.00  0.00      RA0  C
ATOM   1645  CD  GLU A 166      98.767  63.841  80.727  1.00  0.00      RA0  C
ATOM   1646  OE1 GLU A 166      98.093  63.101  81.442  1.00  0.00      RA0  O
ATOM   1647  OE2 GLU A 166      99.234  63.430  79.672  1.00  0.00      RA0  O
ATOM   1648  C   GLU A 166      96.257  66.326  79.768  1.00  0.00      RA0  C
ATOM   1649  O   GLU A 166      96.543  66.127  78.589  1.00  0.00      RA0  O
ATOM   1650  N   TRP A 167      95.076  65.953  80.291  1.00  0.00      RA0  N
ATOM   1651  H   TRP A 167      94.874  66.171  81.245  1.00  0.00      RA0  H
ATOM   1652  CA  TRP A 167      94.110  65.254  79.503  1.00  0.00      RA0  C
ATOM   1653  CB  TRP A 167      93.146  64.455  80.336  1.00  0.00      RA0  C
ATOM   1654  CG  TRP A 167      93.904  63.195  80.666  1.00  0.00      RA0  C
ATOM   1655  CD2 TRP A 167      93.708  61.874  80.121  1.00  0.00      RA0  C
ATOM   1656  CE2 TRP A 167      94.655  61.018  80.734  1.00  0.00      RA0  C
ATOM   1657  CE3 TRP A 167      92.829  61.369  79.172  1.00  0.00      RA0  C
ATOM   1658  CD1 TRP A 167      94.962  63.064  81.574  1.00  0.00      RA0  C
ATOM   1659  NE1 TRP A 167      95.410  61.784  81.618  1.00  0.00      RA0  N
ATOM   1660  HE1 TRP A 167      96.192  61.512  82.145  1.00  0.00      RA0  H
ATOM   1661  CZ2 TRP A 167      94.691  59.675  80.381  1.00  0.00      RA0  C
ATOM   1662  CZ3 TRP A 167      92.881  60.026  78.826  1.00  0.00      RA0  C
ATOM   1663  CH2 TRP A 167      93.807  59.183  79.429  1.00  0.00      RA0  C
ATOM   1664  C   TRP A 167      93.497  66.123  78.453  1.00  0.00      RA0  C
ATOM   1665  O   TRP A 167      93.200  65.646  77.358  1.00  0.00      RA0  O
ATOM   1666  N   LEU A 168      93.288  67.422  78.739  1.00  0.00      RA0  N
ATOM   1667  H   LEU A 168      93.505  67.786  79.647  1.00  0.00      RA0  H
ATOM   1668  CA  LEU A 168      92.753  68.282  77.724  1.00  0.00      RA0  C
ATOM   1669  CB  LEU A 168      92.338  69.647  78.281  1.00  0.00      RA0  C
ATOM   1670  CG  LEU A 168      91.583  70.497  77.250  1.00  0.00      RA0  C
ATOM   1671  CD1 LEU A 168      90.514  69.697  76.505  1.00  0.00      RA0  C
ATOM   1672  CD2 LEU A 168      90.989  71.760  77.872  1.00  0.00      RA0  C
ATOM   1673  C   LEU A 168      93.766  68.380  76.621  1.00  0.00      RA0  C
ATOM   1674  O   LEU A 168      93.409  68.470  75.447  1.00  0.00      RA0  O
ATOM   1675  N   HIS A 169      95.069  68.364  76.974  1.00  0.00      RA0  N
ATOM   1676  H   HIS A 169      95.320  68.316  77.942  1.00  0.00      RA0  H
ATOM   1677  CA  HIS A 169      96.123  68.431  75.995  1.00  0.00      RA0  C
ATOM   1678  CB  HIS A 169      97.506  68.516  76.632  1.00  0.00      RA0  C
ATOM   1679  CG  HIS A 169      97.799  69.972  76.890  1.00  0.00      RA0  C
ATOM   1680  ND1 HIS A 169      98.615  70.425  77.859  1.00  0.00      RA0  N
ATOM   1681  HD1 HIS A 169      99.092  69.878  78.517  1.00  0.00      RA0  H
ATOM   1682  CD2 HIS A 169      97.294  71.063  76.178  1.00  0.00      RA0  C
ATOM   1683  NE2 HIS A 169      97.818  72.184  76.728  1.00  0.00      RA0  N
ATOM   1684  CE1 HIS A 169      98.630  71.793  77.761  1.00  0.00      RA0  C
ATOM   1685  C   HIS A 169      95.967  67.254  75.086  1.00  0.00      RA0  C
ATOM   1686  O   HIS A 169      96.023  67.386  73.864  1.00  0.00      RA0  O
ATOM   1687  N   ARG A 170      95.757  66.064  75.679  1.00  0.00      RA0  N
ATOM   1688  H   ARG A 170      95.737  66.032  76.681  1.00  0.00      RA0  H
ATOM   1689  CA  ARG A 170      95.647  64.846  74.932  1.00  0.00      RA0  C
ATOM   1690  CB  ARG A 170      95.427  63.621  75.796  1.00  0.00      RA0  C
ATOM   1691  CG  ARG A 170      96.524  63.339  76.796  1.00  0.00      RA0  C
ATOM   1692  CD  ARG A 170      96.178  62.066  77.548  1.00  0.00      RA0  C
ATOM   1693  NE  ARG A 170      97.092  61.925  78.664  1.00  0.00      RA0  N
ATOM   1694  HE  ARG A 170      97.370  62.763  79.162  1.00  0.00      RA0  H
ATOM   1695  CZ  ARG A 170      97.619  60.727  79.004  1.00  0.00      RA0  C
ATOM   1696  NH1 ARG A 170      97.213  59.601  78.363  1.00  0.00      RA0  N
ATOM   1697 HH11 ARG A 170      97.599  58.695  78.545  1.00  0.00      RA0  H
ATOM   1698 HH12 ARG A 170      96.482  59.624  77.666  1.00  0.00      RA0  H
ATOM   1699  NH2 ARG A 170      98.540  60.727  79.988  1.00  0.00      RA0  N
ATOM   1700 HH21 ARG A 170      99.016  59.929  80.351  1.00  0.00      RA0  H
ATOM   1701 HH22 ARG A 170      98.772  61.638  80.392  1.00  0.00      RA0  H
ATOM   1702  C   ARG A 170      94.433  64.905  74.053  1.00  0.00      RA0  C
ATOM   1703  O   ARG A 170      94.484  64.491  72.896  1.00  0.00      RA0  O
ATOM   1704  N   TYR A 171      93.308  65.434  74.578  1.00  0.00      RA0  N
ATOM   1705  H   TYR A 171      93.332  65.796  75.507  1.00  0.00      RA0  H
ATOM   1706  CA  TYR A 171      92.078  65.527  73.835  1.00  0.00      RA0  C
ATOM   1707  CB  TYR A 171      90.916  65.829  74.783  1.00  0.00      RA0  C
ATOM   1708  CG  TYR A 171      90.621  64.553  75.547  1.00  0.00      RA0  C
ATOM   1709  CD1 TYR A 171      90.898  63.332  74.943  1.00  0.00      RA0  C
ATOM   1710  CE1 TYR A 171      90.593  62.143  75.593  1.00  0.00      RA0  C
ATOM   1711  CD2 TYR A 171      90.070  64.578  76.826  1.00  0.00      RA0  C
ATOM   1712  CE2 TYR A 171      89.767  63.384  77.480  1.00  0.00      RA0  C
ATOM   1713  CZ  TYR A 171      90.008  62.163  76.853  1.00  0.00      RA0  C
ATOM   1714  OH  TYR A 171      89.665  60.960  77.440  1.00  0.00      RA0  O
ATOM   1715  HH  TYR A 171      89.395  61.046  78.355  1.00  0.00      RA0  H
ATOM   1716  C   TYR A 171      92.237  66.470  72.681  1.00  0.00      RA0  C
ATOM   1717  O   TYR A 171      91.611  66.294  71.637  1.00  0.00      RA0  O
ATOM   1718  N   LEU A 172      92.996  67.562  72.875  1.00  0.00      RA0  N
ATOM   1719  H   LEU A 172      93.486  67.676  73.737  1.00  0.00      RA0  H
ATOM   1720  CA  LEU A 172      93.269  68.467  71.792  1.00  0.00      RA0  C
ATOM   1721  CB  LEU A 172      93.819  69.798  72.305  1.00  0.00      RA0  C
ATOM   1722  CG  LEU A 172      92.783  70.575  73.121  1.00  0.00      RA0  C
ATOM   1723  CD1 LEU A 172      93.378  71.838  73.747  1.00  0.00      RA0  C
ATOM   1724  CD2 LEU A 172      91.518  70.870  72.310  1.00  0.00      RA0  C
ATOM   1725  C   LEU A 172      94.207  67.823  70.806  1.00  0.00      RA0  C
ATOM   1726  O   LEU A 172      94.137  68.103  69.612  1.00  0.00      RA0  O
ATOM   1727  N   GLU A 173      95.136  66.968  71.283  1.00  0.00      RA0  N
ATOM   1728  H   GLU A 173      95.154  66.752  72.258  1.00  0.00      RA0  H
ATOM   1729  CA  GLU A 173      96.071  66.298  70.415  1.00  0.00      RA0  C
ATOM   1730  CB  GLU A 173      97.281  65.703  71.144  1.00  0.00      RA0  C
ATOM   1731  CG  GLU A 173      98.393  65.255  70.180  1.00  0.00      RA0  C
ATOM   1732  CD  GLU A 173      98.579  66.250  69.045  1.00  0.00      RA0  C
ATOM   1733  OE1 GLU A 173      98.592  67.457  69.271  1.00  0.00      RA0  O
ATOM   1734  OE2 GLU A 173      98.617  65.837  67.891  1.00  0.00      RA0  O
ATOM   1735  C   GLU A 173      95.338  65.369  69.490  1.00  0.00      RA0  C
ATOM   1736  O   GLU A 173      95.566  65.388  68.281  1.00  0.00      RA0  O
ATOM   1737  N   ASN A 174      94.427  64.527  70.024  1.00  0.00      RA0  N
ATOM   1738  H   ASN A 174      94.124  64.632  70.973  1.00  0.00      RA0  H
ATOM   1739  CA  ASN A 174      93.730  63.604  69.172  1.00  0.00      RA0  C
ATOM   1740  CB  ASN A 174      93.654  62.185  69.749  1.00  0.00      RA0  C
ATOM   1741  CG  ASN A 174      92.391  61.857  70.517  1.00  0.00      RA0  C
ATOM   1742  OD1 ASN A 174      91.505  62.659  70.780  1.00  0.00      RA0  O
ATOM   1743  ND2 ASN A 174      92.366  60.558  70.850  1.00  0.00      RA0  N
ATOM   1744 HD21 ASN A 174      93.125  59.938  70.622  1.00  0.00      RA0  H
ATOM   1745 HD22 ASN A 174      91.586  60.123  71.303  1.00  0.00      RA0  H
ATOM   1746  C   ASN A 174      92.455  64.213  68.670  1.00  0.00      RA0  C
ATOM   1747  O   ASN A 174      91.884  65.103  69.300  1.00  0.00      RA0  O
ATOM   1748  N   GLY A 175      92.010  63.764  67.476  1.00  0.00      RA0  N
ATOM   1749  H   GLY A 175      92.570  63.110  66.974  1.00  0.00      RA0  H
ATOM   1750  CA  GLY A 175      90.756  64.185  66.911  1.00  0.00      RA0  C
ATOM   1751  C   GLY A 175      90.724  65.679  66.798  1.00  0.00      RA0  C
ATOM   1752  O   GLY A 175      89.696  66.304  67.051  1.00  0.00      RA0  O
ATOM   1753  N   LYS A 176      91.832  66.289  66.351  1.00  0.00      RA0  N
ATOM   1754  H   LYS A 176      92.535  65.713  65.937  1.00  0.00      RA0  H
ATOM   1755  CA  LYS A 176      91.954  67.720  66.325  1.00  0.00      RA0  C
ATOM   1756  CB  LYS A 176      93.268  68.079  65.648  1.00  0.00      RA0  C
ATOM   1757  CG  LYS A 176      93.841  69.443  66.017  1.00  0.00      RA0  C
ATOM   1758  CD  LYS A 176      95.020  69.285  66.974  1.00  0.00      RA0  C
ATOM   1759  CE  LYS A 176      96.151  68.415  66.411  1.00  0.00      RA0  C
ATOM   1760  NZ  LYS A 176      96.702  67.598  67.497  1.00  0.00      RA0  N
ATOM   1761  HZ1 LYS A 176      97.363  66.851  67.185  1.00  0.00      RA0  H
ATOM   1762  HZ2 LYS A 176      97.251  68.110  68.226  1.00  0.00      RA0  H
ATOM   1763  HZ3 LYS A 176      95.946  67.073  67.976  1.00  0.00      RA0  H
ATOM   1764  C   LYS A 176      90.836  68.326  65.522  1.00  0.00      RA0  C
ATOM   1765  O   LYS A 176      90.201  69.281  65.967  1.00  0.00      RA0  O
ATOM   1766  N   GLU A 177      90.529  67.760  64.338  1.00  0.00      RA0  N
ATOM   1767  H   GLU A 177      90.993  66.893  64.166  1.00  0.00      RA0  H
ATOM   1768  CA  GLU A 177      89.584  68.352  63.425  1.00  0.00      RA0  C
ATOM   1769  CB  GLU A 177      89.450  67.501  62.147  1.00  0.00      RA0  C
ATOM   1770  CG  GLU A 177      90.665  66.679  61.668  1.00  0.00      RA0  C
ATOM   1771  CD  GLU A 177      90.963  65.557  62.656  1.00  0.00      RA0  C
ATOM   1772  OE1 GLU A 177      90.026  64.911  63.120  1.00  0.00      RA0  O
ATOM   1773  OE2 GLU A 177      92.107  65.444  63.095  1.00  0.00      RA0  O
ATOM   1774  C   GLU A 177      88.240  68.424  64.076  1.00  0.00      RA0  C
ATOM   1775  O   GLU A 177      87.542  69.432  63.979  1.00  0.00      RA0  O
ATOM   1776  N   MET A 178      87.865  67.346  64.784  1.00  0.00      RA0  N
ATOM   1777  H   MET A 178      88.533  66.605  64.881  1.00  0.00      RA0  H
ATOM   1778  CA  MET A 178      86.540  67.191  65.303  1.00  0.00      RA0  C
ATOM   1779  CB  MET A 178      86.398  65.847  66.015  1.00  0.00      RA0  C
ATOM   1780  CG  MET A 178      84.985  65.618  66.554  1.00  0.00      RA0  C
ATOM   1781  SD  MET A 178      83.736  65.623  65.258  1.00  0.00      RA0  S
ATOM   1782  CE  MET A 178      82.290  65.437  66.313  1.00  0.00      RA0  C
ATOM   1783  C   MET A 178      86.214  68.324  66.225  1.00  0.00      RA0  C
ATOM   1784  O   MET A 178      85.085  68.810  66.217  1.00  0.00      RA0  O
ATOM   1785  N   LEU A 179      87.148  68.701  67.121  1.00  0.00      RA0  N
ATOM   1786  H   LEU A 179      88.052  68.269  67.077  1.00  0.00      RA0  H
ATOM   1787  CA  LEU A 179      86.935  69.837  67.976  1.00  0.00      RA0  C
ATOM   1788  CB  LEU A 179      87.831  69.792  69.222  1.00  0.00      RA0  C
ATOM   1789  CG  LEU A 179      87.561  68.657  70.221  1.00  0.00      RA0  C
ATOM   1790  CD1 LEU A 179      86.064  68.455  70.457  1.00  0.00      RA0  C
ATOM   1791  CD2 LEU A 179      88.300  67.358  69.889  1.00  0.00      RA0  C
ATOM   1792  C   LEU A 179      87.145  71.154  67.273  1.00  0.00      RA0  C
ATOM   1793  O   LEU A 179      86.326  72.064  67.379  1.00  0.00      RA0  O
ATOM   1794  N   GLN A 180      88.242  71.272  66.500  1.00  0.00      RA0  N
ATOM   1795  H   GLN A 180      88.761  70.440  66.306  1.00  0.00      RA0  H
ATOM   1796  CA  GLN A 180      88.703  72.515  65.924  1.00  0.00      RA0  C
ATOM   1797  CB  GLN A 180      90.148  72.428  65.435  1.00  0.00      RA0  C
ATOM   1798  CG  GLN A 180      91.125  72.165  66.587  1.00  0.00      RA0  C
ATOM   1799  CD  GLN A 180      91.085  73.294  67.595  1.00  0.00      RA0  C
ATOM   1800  OE1 GLN A 180      91.711  74.330  67.412  1.00  0.00      RA0  O
ATOM   1801  NE2 GLN A 180      90.341  73.026  68.685  1.00  0.00      RA0  N
ATOM   1802 HE21 GLN A 180      89.870  72.150  68.788  1.00  0.00      RA0  H
ATOM   1803 HE22 GLN A 180      90.223  73.701  69.413  1.00  0.00      RA0  H
ATOM   1804  C   GLN A 180      87.781  73.078  64.881  1.00  0.00      RA0  C
ATOM   1805  O   GLN A 180      87.732  74.293  64.701  1.00  0.00      RA0  O
ATOM   1806  N   ARG A 181      87.049  72.225  64.145  1.00  0.00      RA0  N
ATOM   1807  H   ARG A 181      87.057  71.256  64.387  1.00  0.00      RA0  H
ATOM   1808  CA  ARG A 181      86.262  72.670  63.025  1.00  0.00      RA0  C
ATOM   1809  CB  ARG A 181      85.452  71.466  62.559  1.00  0.00      RA0  C
ATOM   1810  CG  ARG A 181      84.672  71.659  61.269  1.00  0.00      RA0  C
ATOM   1811  CD  ARG A 181      83.912  70.384  60.900  1.00  0.00      RA0  C
ATOM   1812  NE  ARG A 181      82.937  70.025  61.931  1.00  0.00      RA0  N
ATOM   1813  HE  ARG A 181      83.313  69.668  62.793  1.00  0.00      RA0  H
ATOM   1814  CZ  ARG A 181      81.614  70.233  61.652  1.00  0.00      RA0  C
ATOM   1815  NH1 ARG A 181      81.277  70.791  60.476  1.00  0.00      RA0  N
ATOM   1816 HH11 ARG A 181      80.347  70.949  60.128  1.00  0.00      RA0  H
ATOM   1817 HH12 ARG A 181      81.954  71.198  59.834  1.00  0.00      RA0  H
ATOM   1818  NH2 ARG A 181      80.669  69.891  62.559  1.00  0.00      RA0  N
ATOM   1819 HH21 ARG A 181      79.690  70.066  62.406  1.00  0.00      RA0  H
ATOM   1820 HH22 ARG A 181      80.911  69.458  63.431  1.00  0.00      RA0  H
ATOM   1821  C   ARG A 181      85.372  73.825  63.385  1.00  0.00      RA0  C
ATOM   1822  O   ARG A 181      84.643  73.799  64.377  1.00  0.00      RA0  O
ATOM   1823  N   ALA A 182      85.465  74.902  62.569  1.00  0.00      RA0  N
ATOM   1824  H   ALA A 182      86.053  74.882  61.763  1.00  0.00      RA0  H
ATOM   1825  CA  ALA A 182      84.605  76.045  62.680  1.00  0.00      RA0  C
ATOM   1826  CB  ALA A 182      85.442  77.313  62.835  1.00  0.00      RA0  C
ATOM   1827  C   ALA A 182      83.824  76.060  61.401  1.00  0.00      RA0  C
ATOM   1828  O   ALA A 182      84.341  76.440  60.351  1.00  0.00      RA0  O
ATOM   1829  N   ASP A 183      82.536  75.674  61.472  1.00  0.00      RA0  N
ATOM   1830  H   ASP A 183      82.122  75.463  62.350  1.00  0.00      RA0  H
ATOM   1831  CA  ASP A 183      81.717  75.535  60.298  1.00  0.00      RA0  C
ATOM   1832  CB  ASP A 183      81.055  74.162  60.330  1.00  0.00      RA0  C
ATOM   1833  CG  ASP A 183      81.460  73.239  59.205  1.00  0.00      RA0  C
ATOM   1834  OD1 ASP A 183      82.639  72.928  59.073  1.00  0.00      RA0  O
ATOM   1835  OD2 ASP A 183      80.577  72.659  58.579  1.00  0.00      RA0  O
ATOM   1836  C   ASP A 183      80.557  76.480  60.425  1.00  0.00      RA0  C
ATOM   1837  O   ASP A 183      79.771  76.382  61.368  1.00  0.00      RA0  O
ATOM   1838  N   PRO A 184      80.446  77.400  59.493  1.00  0.00      RA0  N
ATOM   1839  CD  PRO A 184      81.373  77.550  58.376  1.00  0.00      RA0  C
ATOM   1840  CA  PRO A 184      79.368  78.365  59.501  1.00  0.00      RA0  C
ATOM   1841  CB  PRO A 184      79.889  79.390  58.484  1.00  0.00      RA0  C
ATOM   1842  CG  PRO A 184      80.715  78.590  57.482  1.00  0.00      RA0  C
ATOM   1843  C   PRO A 184      78.035  77.766  59.137  1.00  0.00      RA0  C
ATOM   1844  O   PRO A 184      77.990  76.798  58.380  1.00  0.00      RA0  O
ATOM   1845  N   PRO A 185      76.969  78.329  59.648  1.00  0.00      RA0  N
ATOM   1846  CD  PRO A 185      76.968  79.502  60.519  1.00  0.00      RA0  C
ATOM   1847  CA  PRO A 185      75.644  77.801  59.432  1.00  0.00      RA0  C
ATOM   1848  CB  PRO A 185      74.819  78.504  60.513  1.00  0.00      RA0  C
ATOM   1849  CG  PRO A 185      75.497  79.860  60.684  1.00  0.00      RA0  C
ATOM   1850  C   PRO A 185      75.064  78.076  58.082  1.00  0.00      RA0  C
ATOM   1851  O   PRO A 185      75.339  79.129  57.512  1.00  0.00      RA0  O
ATOM   1852  N   LYS A 186      74.242  77.150  57.548  1.00  0.00      RA0  N
ATOM   1853  H   LYS A 186      73.945  76.383  58.122  1.00  0.00      RA0  H
ATOM   1854  CA  LYS A 186      73.577  77.459  56.317  1.00  0.00      RA0  C
ATOM   1855  CB  LYS A 186      73.207  76.182  55.565  1.00  0.00      RA0  C
ATOM   1856  CG  LYS A 186      72.685  76.468  54.157  1.00  0.00      RA0  C
ATOM   1857  CD  LYS A 186      72.484  75.189  53.343  1.00  0.00      RA0  C
ATOM   1858  CE  LYS A 186      72.064  75.473  51.900  1.00  0.00      RA0  C
ATOM   1859  NZ  LYS A 186      71.982  74.209  51.155  1.00  0.00      RA0  N
ATOM   1860  HZ1 LYS A 186      71.730  74.405  50.165  1.00  0.00      RA0  H
ATOM   1861  HZ2 LYS A 186      72.904  73.729  51.189  1.00  0.00      RA0  H
ATOM   1862  HZ3 LYS A 186      71.257  73.598  51.583  1.00  0.00      RA0  H
ATOM   1863  C   LYS A 186      72.377  78.245  56.740  1.00  0.00      RA0  C
ATOM   1864  O   LYS A 186      71.545  77.751  57.498  1.00  0.00      RA0  O
ATOM   1865  N   THR A 187      72.252  79.500  56.261  1.00  0.00      RA0  N
ATOM   1866  H   THR A 187      72.864  79.909  55.585  1.00  0.00      RA0  H
ATOM   1867  CA  THR A 187      71.219  80.319  56.830  1.00  0.00      RA0  C
ATOM   1868  CB  THR A 187      72.012  81.241  57.779  1.00  0.00      RA0  C
ATOM   1869  OG1 THR A 187      71.194  82.140  58.525  1.00  0.00      RA0  O
ATOM   1870  HG1 THR A 187      70.617  81.606  59.057  1.00  0.00      RA0  H
ATOM   1871  CG2 THR A 187      73.119  81.989  57.036  1.00  0.00      RA0  C
ATOM   1872  C   THR A 187      70.353  80.996  55.803  1.00  0.00      RA0  C
ATOM   1873  O   THR A 187      70.807  81.362  54.719  1.00  0.00      RA0  O
ATOM   1874  N   HIS A 188      69.055  81.174  56.160  1.00  0.00      RA0  N
ATOM   1875  H   HIS A 188      68.735  80.983  57.092  1.00  0.00      RA0  H
ATOM   1876  CA  HIS A 188      68.066  81.808  55.324  1.00  0.00      RA0  C
ATOM   1877  CB  HIS A 188      67.449  80.803  54.348  1.00  0.00      RA0  C
ATOM   1878  CG  HIS A 188      66.584  79.813  55.098  1.00  0.00      RA0  C
ATOM   1879  ND1 HIS A 188      67.060  78.906  55.975  1.00  0.00      RA0  N
ATOM   1880  HD1 HIS A 188      67.995  78.780  56.242  1.00  0.00      RA0  H
ATOM   1881  CD2 HIS A 188      65.196  79.667  55.010  1.00  0.00      RA0  C
ATOM   1882  NE2 HIS A 188      64.843  78.661  55.846  1.00  0.00      RA0  N
ATOM   1883  CE1 HIS A 188      65.985  78.192  56.441  1.00  0.00      RA0  C
ATOM   1884  C   HIS A 188      66.988  82.406  56.198  1.00  0.00      RA0  C
ATOM   1885  O   HIS A 188      66.845  82.042  57.364  1.00  0.00      RA0  O
ATOM   1886  N   VAL A 189      66.195  83.357  55.645  1.00  0.00      RA0  N
ATOM   1887  H   VAL A 189      66.203  83.530  54.661  1.00  0.00      RA0  H
ATOM   1888  CA  VAL A 189      65.134  83.989  56.393  1.00  0.00      RA0  C
ATOM   1889  CB  VAL A 189      65.321  85.516  56.351  1.00  0.00      RA0  C
ATOM   1890  CG1 VAL A 189      64.314  86.272  57.222  1.00  0.00      RA0  C
ATOM   1891  CG2 VAL A 189      66.758  85.893  56.720  1.00  0.00      RA0  C
ATOM   1892  C   VAL A 189      63.818  83.574  55.789  1.00  0.00      RA0  C
ATOM   1893  O   VAL A 189      63.737  83.290  54.594  1.00  0.00      RA0  O
ATOM   1894  N   THR A 190      62.754  83.498  56.625  1.00  0.00      RA0  N
ATOM   1895  H   THR A 190      62.815  83.730  57.594  1.00  0.00      RA0  H
ATOM   1896  CA  THR A 190      61.436  83.118  56.179  1.00  0.00      RA0  C
ATOM   1897  CB  THR A 190      61.154  81.646  56.566  1.00  0.00      RA0  C
ATOM   1898  OG1 THR A 190      59.907  81.188  56.028  1.00  0.00      RA0  O
ATOM   1899  HG1 THR A 190      59.504  80.597  56.677  1.00  0.00      RA0  H
ATOM   1900  CG2 THR A 190      61.243  81.394  58.066  1.00  0.00      RA0  C
ATOM   1901  C   THR A 190      60.440  84.129  56.679  1.00  0.00      RA0  C
ATOM   1902  O   THR A 190      60.512  84.579  57.821  1.00  0.00      RA0  O
ATOM   1903  N   HIS A 191      59.453  84.480  55.822  1.00  0.00      RA0  N
ATOM   1904  H   HIS A 191      59.266  83.862  55.058  1.00  0.00      RA0  H
ATOM   1905  CA  HIS A 191      58.482  85.511  56.094  1.00  0.00      RA0  C
ATOM   1906  CB  HIS A 191      58.455  86.414  54.866  1.00  0.00      RA0  C
ATOM   1907  CG  HIS A 191      57.202  87.239  54.755  1.00  0.00      RA0  C
ATOM   1908  ND1 HIS A 191      56.403  87.200  53.675  1.00  0.00      RA0  N
ATOM   1909  HD1 HIS A 191      56.528  86.641  52.880  1.00  0.00      RA0  H
ATOM   1910  CD2 HIS A 191      56.691  88.162  55.667  1.00  0.00      RA0  C
ATOM   1911  NE2 HIS A 191      55.566  88.679  55.120  1.00  0.00      RA0  N
ATOM   1912  CE1 HIS A 191      55.390  88.093  53.894  1.00  0.00      RA0  C
ATOM   1913  C   HIS A 191      57.156  84.871  56.406  1.00  0.00      RA0  C
ATOM   1914  O   HIS A 191      56.770  83.879  55.787  1.00  0.00      RA0  O
ATOM   1915  N   HIS A 192      56.441  85.416  57.418  1.00  0.00      RA0  N
ATOM   1916  H   HIS A 192      56.894  86.123  57.966  1.00  0.00      RA0  H
ATOM   1917  CA  HIS A 192      55.137  84.933  57.803  1.00  0.00      RA0  C
ATOM   1918  CB  HIS A 192      55.075  84.197  59.153  1.00  0.00      RA0  C
ATOM   1919  CG  HIS A 192      56.366  83.543  59.595  1.00  0.00      RA0  C
ATOM   1920  ND1 HIS A 192      56.979  82.500  59.006  1.00  0.00      RA0  N
ATOM   1921  HD1 HIS A 192      56.687  81.944  58.240  1.00  0.00      RA0  H
ATOM   1922  CD2 HIS A 192      57.102  83.891  60.728  1.00  0.00      RA0  C
ATOM   1923  NE2 HIS A 192      58.162  83.065  60.829  1.00  0.00      RA0  N
ATOM   1924  CE1 HIS A 192      58.085  82.205  59.761  1.00  0.00      RA0  C
ATOM   1925  C   HIS A 192      54.224  86.119  57.877  1.00  0.00      RA0  C
ATOM   1926  O   HIS A 192      54.283  86.893  58.830  1.00  0.00      RA0  O
ATOM   1927  N   PRO A 193      53.385  86.278  56.889  1.00  0.00      RA0  N
ATOM   1928  CD  PRO A 193      53.242  85.416  55.724  1.00  0.00      RA0  C
ATOM   1929  CA  PRO A 193      52.520  87.432  56.868  1.00  0.00      RA0  C
ATOM   1930  CB  PRO A 193      52.167  87.521  55.382  1.00  0.00      RA0  C
ATOM   1931  CG  PRO A 193      52.121  86.064  54.919  1.00  0.00      RA0  C
ATOM   1932  C   PRO A 193      51.288  87.408  57.720  1.00  0.00      RA0  C
ATOM   1933  O   PRO A 193      50.680  86.356  57.917  1.00  0.00      RA0  O
ATOM   1934  N   VAL A 194      50.916  88.603  58.213  1.00  0.00      RA0  N
ATOM   1935  H   VAL A 194      51.463  89.400  57.950  1.00  0.00      RA0  H
ATOM   1936  CA  VAL A 194      49.674  88.875  58.870  1.00  0.00      RA0  C
ATOM   1937  CB  VAL A 194      49.826  89.491  60.255  1.00  0.00      RA0  C
ATOM   1938  CG1 VAL A 194      48.464  89.932  60.777  1.00  0.00      RA0  C
ATOM   1939  CG2 VAL A 194      50.504  88.512  61.212  1.00  0.00      RA0  C
ATOM   1940  C   VAL A 194      49.062  89.811  57.884  1.00  0.00      RA0  C
ATOM   1941  O   VAL A 194      49.695  90.783  57.481  1.00  0.00      RA0  O
ATOM   1942  N   PHE A 195      47.810  89.565  57.477  1.00  0.00      RA0  N
ATOM   1943  H   PHE A 195      47.296  88.836  57.922  1.00  0.00      RA0  H
ATOM   1944  CA  PHE A 195      47.310  90.235  56.309  1.00  0.00      RA0  C
ATOM   1945  CB  PHE A 195      45.881  89.776  56.000  1.00  0.00      RA0  C
ATOM   1946  CG  PHE A 195      45.865  88.277  55.815  1.00  0.00      RA0  C
ATOM   1947  CD1 PHE A 195      45.077  87.484  56.641  1.00  0.00      RA0  C
ATOM   1948  CD2 PHE A 195      46.647  87.691  54.826  1.00  0.00      RA0  C
ATOM   1949  CE1 PHE A 195      45.077  86.103  56.482  1.00  0.00      RA0  C
ATOM   1950  CE2 PHE A 195      46.646  86.310  54.668  1.00  0.00      RA0  C
ATOM   1951  CZ  PHE A 195      45.864  85.516  55.499  1.00  0.00      RA0  C
ATOM   1952  C   PHE A 195      47.394  91.732  56.371  1.00  0.00      RA0  C
ATOM   1953  O   PHE A 195      48.154  92.336  55.615  1.00  0.00      RA0  O
ATOM   1954  N   ASP A 196      46.637  92.378  57.276  1.00  0.00      RA0  N
ATOM   1955  H   ASP A 196      46.124  91.925  58.006  1.00  0.00      RA0  H
ATOM   1956  CA  ASP A 196      46.626  93.813  57.239  1.00  0.00      RA0  C
ATOM   1957  CB  ASP A 196      45.354  94.335  57.954  1.00  0.00      RA0  C
ATOM   1958  CG  ASP A 196      45.039  93.714  59.326  1.00  0.00      RA0  C
ATOM   1959  OD1 ASP A 196      44.044  94.111  59.920  1.00  0.00      RA0  O
ATOM   1960  OD2 ASP A 196      45.759  92.839  59.808  1.00  0.00      RA0  O
ATOM   1961  C   ASP A 196      47.883  94.430  57.767  1.00  0.00      RA0  C
ATOM   1962  O   ASP A 196      48.571  95.169  57.065  1.00  0.00      RA0  O
ATOM   1963  N   TYR A 197      48.147  94.166  59.065  1.00  0.00      RA0  N
ATOM   1964  H   TYR A 197      47.522  93.505  59.475  1.00  0.00      RA0  H
ATOM   1965  CA  TYR A 197      49.174  94.801  59.845  1.00  0.00      RA0  C
ATOM   1966  CB  TYR A 197      48.753  94.930  61.316  1.00  0.00      RA0  C
ATOM   1967  CG  TYR A 197      47.396  95.576  61.464  1.00  0.00      RA0  C
ATOM   1968  CD1 TYR A 197      46.429  94.898  62.229  1.00  0.00      RA0  C
ATOM   1969  CE1 TYR A 197      45.170  95.488  62.402  1.00  0.00      RA0  C
ATOM   1970  CD2 TYR A 197      47.136  96.822  60.854  1.00  0.00      RA0  C
ATOM   1971  CE2 TYR A 197      45.870  97.404  61.021  1.00  0.00      RA0  C
ATOM   1972  CZ  TYR A 197      44.908  96.739  61.805  1.00  0.00      RA0  C
ATOM   1973  OH  TYR A 197      43.685  97.348  62.020  1.00  0.00      RA0  O
ATOM   1974  HH  TYR A 197      43.031  96.644  62.006  1.00  0.00      RA0  H
ATOM   1975  C   TYR A 197      50.602  94.332  59.788  1.00  0.00      RA0  C
ATOM   1976  O   TYR A 197      51.493  95.151  59.566  1.00  0.00      RA0  O
ATOM   1977  N   GLU A 198      50.875  93.017  59.940  1.00  0.00      RA0  N
ATOM   1978  H   GLU A 198      50.194  92.306  59.775  1.00  0.00      RA0  H
ATOM   1979  CA  GLU A 198      52.229  92.699  60.320  1.00  0.00      RA0  C
ATOM   1980  CB  GLU A 198      52.185  92.390  61.837  1.00  0.00      RA0  C
ATOM   1981  CG  GLU A 198      53.469  92.190  62.672  1.00  0.00      RA0  C
ATOM   1982  CD  GLU A 198      53.422  90.919  63.517  1.00  0.00      RA0  C
ATOM   1983  OE1 GLU A 198      52.936  89.890  63.063  1.00  0.00      RA0  O
ATOM   1984  OE2 GLU A 198      53.881  90.935  64.655  1.00  0.00      RA0  O
ATOM   1985  C   GLU A 198      52.800  91.533  59.568  1.00  0.00      RA0  C
ATOM   1986  O   GLU A 198      52.110  90.861  58.806  1.00  0.00      RA0  O
ATOM   1987  N   ALA A 199      54.124  91.304  59.761  1.00  0.00      RA0  N
ATOM   1988  H   ALA A 199      54.651  91.931  60.333  1.00  0.00      RA0  H
ATOM   1989  CA  ALA A 199      54.827  90.188  59.196  1.00  0.00      RA0  C
ATOM   1990  CB  ALA A 199      55.522  90.623  57.910  1.00  0.00      RA0  C
ATOM   1991  C   ALA A 199      55.869  89.740  60.186  1.00  0.00      RA0  C
ATOM   1992  O   ALA A 199      56.464  90.554  60.891  1.00  0.00      RA0  O
ATOM   1993  N   THR A 200      56.126  88.415  60.261  1.00  0.00      RA0  N
ATOM   1994  H   THR A 200      55.690  87.812  59.597  1.00  0.00      RA0  H
ATOM   1995  CA  THR A 200      57.114  87.908  61.171  1.00  0.00      RA0  C
ATOM   1996  CB  THR A 200      56.521  86.813  62.056  1.00  0.00      RA0  C
ATOM   1997  OG1 THR A 200      55.144  87.098  62.343  1.00  0.00      RA0  O
ATOM   1998  HG1 THR A 200      54.751  87.301  61.500  1.00  0.00      RA0  H
ATOM   1999  CG2 THR A 200      57.330  86.632  63.347  1.00  0.00      RA0  C
ATOM   2000  C   THR A 200      58.270  87.436  60.346  1.00  0.00      RA0  C
ATOM   2001  O   THR A 200      58.114  86.572  59.484  1.00  0.00      RA0  O
ATOM   2002  N   LEU A 201      59.470  88.008  60.578  1.00  0.00      RA0  N
ATOM   2003  H   LEU A 201      59.614  88.672  61.310  1.00  0.00      RA0  H
ATOM   2004  CA  LEU A 201      60.597  87.554  59.820  1.00  0.00      RA0  C
ATOM   2005  CB  LEU A 201      61.433  88.723  59.292  1.00  0.00      RA0  C
ATOM   2006  CG  LEU A 201      61.096  89.164  57.862  1.00  0.00      RA0  C
ATOM   2007  CD1 LEU A 201      59.647  89.626  57.694  1.00  0.00      RA0  C
ATOM   2008  CD2 LEU A 201      62.084  90.219  57.364  1.00  0.00      RA0  C
ATOM   2009  C   LEU A 201      61.418  86.670  60.700  1.00  0.00      RA0  C
ATOM   2010  O   LEU A 201      61.966  87.102  61.713  1.00  0.00      RA0  O
ATOM   2011  N   ARG A 202      61.539  85.391  60.296  1.00  0.00      RA0  N
ATOM   2012  H   ARG A 202      61.136  85.104  59.430  1.00  0.00      RA0  H
ATOM   2013  CA  ARG A 202      62.249  84.412  61.068  1.00  0.00      RA0  C
ATOM   2014  CB  ARG A 202      61.393  83.167  61.213  1.00  0.00      RA0  C
ATOM   2015  CG  ARG A 202      61.630  82.358  62.481  1.00  0.00      RA0  C
ATOM   2016  CD  ARG A 202      60.449  81.414  62.701  1.00  0.00      RA0  C
ATOM   2017  NE  ARG A 202      60.474  80.840  64.040  1.00  0.00      RA0  N
ATOM   2018  HE  ARG A 202      61.064  80.035  64.145  1.00  0.00      RA0  H
ATOM   2019  CZ  ARG A 202      59.760  81.445  65.032  1.00  0.00      RA0  C
ATOM   2020  NH1 ARG A 202      58.983  82.514  64.799  1.00  0.00      RA0  N
ATOM   2021 HH11 ARG A 202      58.573  82.991  65.597  1.00  0.00      RA0  H
ATOM   2022 HH12 ARG A 202      58.796  82.874  63.881  1.00  0.00      RA0  H
ATOM   2023  NH2 ARG A 202      59.825  80.976  66.277  1.00  0.00      RA0  N
ATOM   2024 HH21 ARG A 202      59.324  81.483  66.994  1.00  0.00      RA0  H
ATOM   2025 HH22 ARG A 202      60.346  80.169  66.556  1.00  0.00      RA0  H
ATOM   2026  C   ARG A 202      63.570  84.143  60.403  1.00  0.00      RA0  C
ATOM   2027  O   ARG A 202      63.616  83.730  59.245  1.00  0.00      RA0  O
ATOM   2028  CB  CYS A 203      66.875  85.359  61.102  1.00  0.00      RA0  C
ATOM   2029  SG  CYS A 203      68.482  85.539  60.286  1.00  0.00      RA0  S
ATOM   2030  N   CYS A 203      64.681  84.361  61.143  1.00  0.00      RA0  N
ATOM   2031  H   CYS A 203      64.580  84.591  62.106  1.00  0.00      RA0  H
ATOM   2032  CA  CYS A 203      66.029  84.161  60.666  1.00  0.00      RA0  C
ATOM   2033  C   CYS A 203      66.501  82.860  61.272  1.00  0.00      RA0  C
ATOM   2034  O   CYS A 203      66.501  82.713  62.494  1.00  0.00      RA0  O
ATOM   2035  N   TRP A 204      66.911  81.878  60.427  1.00  0.00      RA0  N
ATOM   2036  H   TRP A 204      66.988  82.051  59.441  1.00  0.00      RA0  H
ATOM   2037  CA  TRP A 204      67.292  80.563  60.901  1.00  0.00      RA0  C
ATOM   2038  CB  TRP A 204      66.610  79.527  60.019  1.00  0.00      RA0  C
ATOM   2039  CG  TRP A 204      65.234  79.175  60.514  1.00  0.00      RA0  C
ATOM   2040  CD2 TRP A 204      64.929  78.166  61.488  1.00  0.00      RA0  C
ATOM   2041  CE2 TRP A 204      63.528  78.100  61.605  1.00  0.00      RA0  C
ATOM   2042  CE3 TRP A 204      65.734  77.326  62.245  1.00  0.00      RA0  C
ATOM   2043  CD1 TRP A 204      63.990  79.676  60.094  1.00  0.00      RA0  C
ATOM   2044  NE1 TRP A 204      62.972  79.037  60.738  1.00  0.00      RA0  N
ATOM   2045  HE1 TRP A 204      62.004  79.165  60.586  1.00  0.00      RA0  H
ATOM   2046  CZ2 TRP A 204      62.976  77.172  62.471  1.00  0.00      RA0  C
ATOM   2047  CZ3 TRP A 204      65.166  76.404  63.112  1.00  0.00      RA0  C
ATOM   2048  CH2 TRP A 204      63.785  76.326  63.219  1.00  0.00      RA0  C
ATOM   2049  C   TRP A 204      68.768  80.337  60.757  1.00  0.00      RA0  C
ATOM   2050  O   TRP A 204      69.344  80.574  59.697  1.00  0.00      RA0  O
ATOM   2051  N   ALA A 205      69.412  79.833  61.833  1.00  0.00      RA0  N
ATOM   2052  H   ALA A 205      68.908  79.573  62.657  1.00  0.00      RA0  H
ATOM   2053  CA  ALA A 205      70.792  79.439  61.753  1.00  0.00      RA0  C
ATOM   2054  CB  ALA A 205      71.613  80.088  62.867  1.00  0.00      RA0  C
ATOM   2055  C   ALA A 205      70.798  77.949  61.937  1.00  0.00      RA0  C
ATOM   2056  O   ALA A 205      70.489  77.446  63.017  1.00  0.00      RA0  O
ATOM   2057  N   LEU A 206      71.184  77.196  60.887  1.00  0.00      RA0  N
ATOM   2058  H   LEU A 206      71.528  77.582  60.029  1.00  0.00      RA0  H
ATOM   2059  CA  LEU A 206      71.092  75.763  60.965  1.00  0.00      RA0  C
ATOM   2060  CB  LEU A 206      70.091  75.253  59.930  1.00  0.00      RA0  C
ATOM   2061  CG  LEU A 206      68.654  75.684  60.198  1.00  0.00      RA0  C
ATOM   2062  CD1 LEU A 206      67.732  75.403  59.010  1.00  0.00      RA0  C
ATOM   2063  CD2 LEU A 206      68.139  75.043  61.481  1.00  0.00      RA0  C
ATOM   2064  C   LEU A 206      72.418  75.122  60.669  1.00  0.00      RA0  C
ATOM   2065  O   LEU A 206      73.164  75.584  59.807  1.00  0.00      RA0  O
ATOM   2066  N   GLY A 207      72.726  74.022  61.400  1.00  0.00      RA0  N
ATOM   2067  H   GLY A 207      72.222  73.873  62.251  1.00  0.00      RA0  H
ATOM   2068  CA  GLY A 207      73.872  73.184  61.147  1.00  0.00      RA0  C
ATOM   2069  C   GLY A 207      75.181  73.880  61.389  1.00  0.00      RA0  C
ATOM   2070  O   GLY A 207      76.002  73.952  60.475  1.00  0.00      RA0  O
ATOM   2071  N   PHE A 208      75.432  74.399  62.613  1.00  0.00      RA0  N
ATOM   2072  H   PHE A 208      74.784  74.311  63.372  1.00  0.00      RA0  H
ATOM   2073  CA  PHE A 208      76.678  75.091  62.831  1.00  0.00      RA0  C
ATOM   2074  CB  PHE A 208      76.482  76.599  63.011  1.00  0.00      RA0  C
ATOM   2075  CG  PHE A 208      75.557  76.922  64.163  1.00  0.00      RA0  C
ATOM   2076  CD1 PHE A 208      76.079  77.164  65.428  1.00  0.00      RA0  C
ATOM   2077  CD2 PHE A 208      74.184  76.996  63.954  1.00  0.00      RA0  C
ATOM   2078  CE1 PHE A 208      75.229  77.473  66.482  1.00  0.00      RA0  C
ATOM   2079  CE2 PHE A 208      73.335  77.305  65.008  1.00  0.00      RA0  C
ATOM   2080  CZ  PHE A 208      73.857  77.539  66.274  1.00  0.00      RA0  C
ATOM   2081  C   PHE A 208      77.421  74.541  64.023  1.00  0.00      RA0  C
ATOM   2082  O   PHE A 208      76.825  74.006  64.956  1.00  0.00      RA0  O
ATOM   2083  N   TYR A 209      78.775  74.624  63.977  1.00  0.00      RA0  N
ATOM   2084  H   TYR A 209      79.239  75.111  63.228  1.00  0.00      RA0  H
ATOM   2085  CA  TYR A 209      79.667  74.180  65.024  1.00  0.00      RA0  C
ATOM   2086  CB  TYR A 209      80.162  72.765  64.713  1.00  0.00      RA0  C
ATOM   2087  CG  TYR A 209      80.884  72.190  65.907  1.00  0.00      RA0  C
ATOM   2088  CD1 TYR A 209      80.161  71.509  66.876  1.00  0.00      RA0  C
ATOM   2089  CE1 TYR A 209      80.809  70.999  67.993  1.00  0.00      RA0  C
ATOM   2090  CD2 TYR A 209      82.258  72.343  66.045  1.00  0.00      RA0  C
ATOM   2091  CE2 TYR A 209      82.906  71.843  67.167  1.00  0.00      RA0  C
ATOM   2092  CZ  TYR A 209      82.178  71.179  68.147  1.00  0.00      RA0  C
ATOM   2093  OH  TYR A 209      82.809  70.698  69.275  1.00  0.00      RA0  O
ATOM   2094  HH  TYR A 209      83.721  70.976  69.244  1.00  0.00      RA0  H
ATOM   2095  C   TYR A 209      80.802  75.170  65.019  1.00  0.00      RA0  C
ATOM   2096  O   TYR A 209      81.304  75.431  63.925  1.00  0.00      RA0  O
ATOM   2097  N   PRO A 210      81.303  75.752  66.098  1.00  0.00      RA0  N
ATOM   2098  CD  PRO A 210      82.407  76.698  65.958  1.00  0.00      RA0  C
ATOM   2099  CA  PRO A 210      80.914  75.585  67.480  1.00  0.00      RA0  C
ATOM   2100  CB  PRO A 210      82.100  76.196  68.229  1.00  0.00      RA0  C
ATOM   2101  CG  PRO A 210      82.559  77.332  67.329  1.00  0.00      RA0  C
ATOM   2102  C   PRO A 210      79.608  76.258  67.809  1.00  0.00      RA0  C
ATOM   2103  O   PRO A 210      79.094  77.018  66.992  1.00  0.00      RA0  O
ATOM   2104  N   ALA A 211      79.094  75.994  69.031  1.00  0.00      RA0  N
ATOM   2105  H   ALA A 211      79.694  75.491  69.659  1.00  0.00      RA0  H
ATOM   2106  CA  ALA A 211      77.814  76.382  69.574  1.00  0.00      RA0  C
ATOM   2107  CB  ALA A 211      77.575  75.747  70.944  1.00  0.00      RA0  C
ATOM   2108  C   ALA A 211      77.600  77.865  69.717  1.00  0.00      RA0  C
ATOM   2109  O   ALA A 211      76.468  78.325  69.574  1.00  0.00      RA0  O
ATOM   2110  N   GLU A 212      78.639  78.652  70.062  1.00  0.00      RA0  N
ATOM   2111  H   GLU A 212      79.554  78.252  70.084  1.00  0.00      RA0  H
ATOM   2112  CA  GLU A 212      78.453  80.067  70.274  1.00  0.00      RA0  C
ATOM   2113  CB  GLU A 212      78.884  80.762  71.563  1.00  0.00      RA0  C
ATOM   2114  CG  GLU A 212      77.697  81.545  72.210  1.00  0.00      RA0  C
ATOM   2115  CD  GLU A 212      76.276  80.951  72.012  1.00  0.00      RA0  C
ATOM   2116  OE1 GLU A 212      75.994  79.823  72.405  1.00  0.00      RA0  O
ATOM   2117  OE2 GLU A 212      75.404  81.647  71.483  1.00  0.00      RA0  O
ATOM   2118  C   GLU A 212      78.077  80.732  68.985  1.00  0.00      RA0  C
ATOM   2119  O   GLU A 212      78.702  80.501  67.952  1.00  0.00      RA0  O
ATOM   2120  N   ILE A 213      77.015  81.568  69.014  1.00  0.00      RA0  N
ATOM   2121  H   ILE A 213      76.508  81.733  69.862  1.00  0.00      RA0  H
ATOM   2122  CA  ILE A 213      76.628  82.293  67.842  1.00  0.00      RA0  C
ATOM   2123  CB  ILE A 213      75.949  81.424  66.773  1.00  0.00      RA0  C
ATOM   2124  CG2 ILE A 213      74.565  80.967  67.186  1.00  0.00      RA0  C
ATOM   2125  CG1 ILE A 213      75.932  82.112  65.411  1.00  0.00      RA0  C
ATOM   2126  CD1 ILE A 213      75.396  81.183  64.322  1.00  0.00      RA0  C
ATOM   2127  C   ILE A 213      75.859  83.516  68.244  1.00  0.00      RA0  C
ATOM   2128  O   ILE A 213      74.992  83.464  69.118  1.00  0.00      RA0  O
ATOM   2129  N   ILE A 214      76.149  84.665  67.598  1.00  0.00      RA0  N
ATOM   2130  H   ILE A 214      76.784  84.686  66.821  1.00  0.00      RA0  H
ATOM   2131  CA  ILE A 214      75.434  85.858  67.947  1.00  0.00      RA0  C
ATOM   2132  CB  ILE A 214      76.348  87.048  68.265  1.00  0.00      RA0  C
ATOM   2133  CG2 ILE A 214      75.507  88.313  68.442  1.00  0.00      RA0  C
ATOM   2134  CG1 ILE A 214      77.223  86.814  69.507  1.00  0.00      RA0  C
ATOM   2135  CD1 ILE A 214      78.513  86.018  69.281  1.00  0.00      RA0  C
ATOM   2136  C   ILE A 214      74.471  86.148  66.843  1.00  0.00      RA0  C
ATOM   2137  O   ILE A 214      74.861  86.517  65.736  1.00  0.00      RA0  O
ATOM   2138  N   LEU A 215      73.170  85.953  67.134  1.00  0.00      RA0  N
ATOM   2139  H   LEU A 215      72.891  85.801  68.081  1.00  0.00      RA0  H
ATOM   2140  CA  LEU A 215      72.126  86.250  66.202  1.00  0.00      RA0  C
ATOM   2141  CB  LEU A 215      71.081  85.136  66.140  1.00  0.00      RA0  C
ATOM   2142  CG  LEU A 215      71.602  83.757  65.744  1.00  0.00      RA0  C
ATOM   2143  CD1 LEU A 215      70.464  82.738  65.693  1.00  0.00      RA0  C
ATOM   2144  CD2 LEU A 215      72.378  83.789  64.431  1.00  0.00      RA0  C
ATOM   2145  C   LEU A 215      71.452  87.474  66.742  1.00  0.00      RA0  C
ATOM   2146  O   LEU A 215      71.096  87.515  67.920  1.00  0.00      RA0  O
ATOM   2147  N   THR A 216      71.291  88.519  65.902  1.00  0.00      RA0  N
ATOM   2148  H   THR A 216      71.657  88.546  64.966  1.00  0.00      RA0  H
ATOM   2149  CA  THR A 216      70.649  89.724  66.348  1.00  0.00      RA0  C
ATOM   2150  CB  THR A 216      71.725  90.584  67.016  1.00  0.00      RA0  C
ATOM   2151  OG1 THR A 216      72.601  89.736  67.770  1.00  0.00      RA0  O
ATOM   2152  HG1 THR A 216      72.027  89.182  68.292  1.00  0.00      RA0  H
ATOM   2153  CG2 THR A 216      71.133  91.667  67.922  1.00  0.00      RA0  C
ATOM   2154  C   THR A 216      69.998  90.369  65.154  1.00  0.00      RA0  C
ATOM   2155  O   THR A 216      70.364  90.090  64.012  1.00  0.00      RA0  O
ATOM   2156  N   TRP A 217      69.005  91.256  65.402  1.00  0.00      RA0  N
ATOM   2157  H   TRP A 217      68.803  91.585  66.326  1.00  0.00      RA0  H
ATOM   2158  CA  TRP A 217      68.318  91.959  64.358  1.00  0.00      RA0  C
ATOM   2159  CB  TRP A 217      66.823  91.641  64.367  1.00  0.00      RA0  C
ATOM   2160  CG  TRP A 217      66.469  90.359  63.650  1.00  0.00      RA0  C
ATOM   2161  CD2 TRP A 217      66.087  90.215  62.267  1.00  0.00      RA0  C
ATOM   2162  CE2 TRP A 217      65.758  88.857  62.051  1.00  0.00      RA0  C
ATOM   2163  CE3 TRP A 217      65.987  91.124  61.221  1.00  0.00      RA0  C
ATOM   2164  CD1 TRP A 217      66.357  89.069  64.194  1.00  0.00      RA0  C
ATOM   2165  NE1 TRP A 217      65.935  88.178  63.253  1.00  0.00      RA0  N
ATOM   2166  HE1 TRP A 217      65.751  87.223  63.402  1.00  0.00      RA0  H
ATOM   2167  CZ2 TRP A 217      65.332  88.450  60.791  1.00  0.00      RA0  C
ATOM   2168  CZ3 TRP A 217      65.563  90.701  59.966  1.00  0.00      RA0  C
ATOM   2169  CH2 TRP A 217      65.234  89.368  59.753  1.00  0.00      RA0  C
ATOM   2170  C   TRP A 217      68.474  93.429  64.578  1.00  0.00      RA0  C
ATOM   2171  O   TRP A 217      68.326  93.916  65.699  1.00  0.00      RA0  O
ATOM   2172  N   GLN A 218      68.790  94.170  63.492  1.00  0.00      RA0  N
ATOM   2173  H   GLN A 218      68.909  93.751  62.591  1.00  0.00      RA0  H
ATOM   2174  CA  GLN A 218      68.883  95.599  63.577  1.00  0.00      RA0  C
ATOM   2175  CB  GLN A 218      70.342  96.042  63.402  1.00  0.00      RA0  C
ATOM   2176  CG  GLN A 218      71.171  96.168  64.686  1.00  0.00      RA0  C
ATOM   2177  CD  GLN A 218      71.210  94.870  65.461  1.00  0.00      RA0  C
ATOM   2178  OE1 GLN A 218      71.499  93.799  64.934  1.00  0.00      RA0  O
ATOM   2179  NE2 GLN A 218      70.877  95.037  66.747  1.00  0.00      RA0  N
ATOM   2180 HE21 GLN A 218      70.660  95.929  67.145  1.00  0.00      RA0  H
ATOM   2181 HE22 GLN A 218      70.736  94.324  67.436  1.00  0.00      RA0  H
ATOM   2182  C   GLN A 218      68.056  96.212  62.496  1.00  0.00      RA0  C
ATOM   2183  O   GLN A 218      68.011  95.722  61.368  1.00  0.00      RA0  O
ATOM   2184  N   ARG A 219      67.358  97.310  62.842  1.00  0.00      RA0  N
ATOM   2185  H   ARG A 219      67.448  97.654  63.778  1.00  0.00      RA0  H
ATOM   2186  CA  ARG A 219      66.581  98.064  61.906  1.00  0.00      RA0  C
ATOM   2187  CB  ARG A 219      65.356  98.612  62.622  1.00  0.00      RA0  C
ATOM   2188  CG  ARG A 219      64.532  99.574  61.778  1.00  0.00      RA0  C
ATOM   2189  CD  ARG A 219      63.460 100.271  62.611  1.00  0.00      RA0  C
ATOM   2190  NE  ARG A 219      62.786 101.262  61.784  1.00  0.00      RA0  N
ATOM   2191  HE  ARG A 219      63.325 102.080  61.565  1.00  0.00      RA0  H
ATOM   2192  CZ  ARG A 219      61.581 100.940  61.233  1.00  0.00      RA0  C
ATOM   2193  NH1 ARG A 219      60.939  99.812  61.598  1.00  0.00      RA0  N
ATOM   2194 HH11 ARG A 219      60.050  99.607  61.156  1.00  0.00      RA0  H
ATOM   2195 HH12 ARG A 219      61.269  99.142  62.278  1.00  0.00      RA0  H
ATOM   2196  NH2 ARG A 219      61.035 101.752  60.310  1.00  0.00      RA0  N
ATOM   2197 HH21 ARG A 219      60.189 101.425  59.841  1.00  0.00      RA0  H
ATOM   2198 HH22 ARG A 219      61.408 102.632  60.026  1.00  0.00      RA0  H
ATOM   2199  C   ARG A 219      67.490  99.160  61.470  1.00  0.00      RA0  C
ATOM   2200  O   ARG A 219      67.585 100.211  62.101  1.00  0.00      RA0  O
ATOM   2201  N   ASP A 220      68.231  98.867  60.391  1.00  0.00      RA0  N
ATOM   2202  H   ASP A 220      67.984  98.027  59.907  1.00  0.00      RA0  H
ATOM   2203  CA  ASP A 220      69.219  99.677  59.756  1.00  0.00      RA0  C
ATOM   2204  CB  ASP A 220      68.651 101.008  59.237  1.00  0.00      RA0  C
ATOM   2205  CG  ASP A 220      67.509 100.871  58.247  1.00  0.00      RA0  C
ATOM   2206  OD1 ASP A 220      67.759 100.610  57.074  1.00  0.00      RA0  O
ATOM   2207  OD2 ASP A 220      66.363 101.132  58.608  1.00  0.00      RA0  O
ATOM   2208  C   ASP A 220      70.288 100.034  60.737  1.00  0.00      RA0  C
ATOM   2209  O   ASP A 220      71.305 100.564  60.323  1.00  0.00      RA0  O
ATOM   2210  N   GLY A 221      70.235  99.563  62.001  1.00  0.00      RA0  N
ATOM   2211  H   GLY A 221      69.498  98.992  62.343  1.00  0.00      RA0  H
ATOM   2212  CA  GLY A 221      71.190 100.058  62.958  1.00  0.00      RA0  C
ATOM   2213  C   GLY A 221      70.504 100.299  64.274  1.00  0.00      RA0  C
ATOM   2214  O   GLY A 221      71.160 100.654  65.254  1.00  0.00      RA0  O
ATOM   2215  N   GLU A 222      69.165 100.139  64.333  1.00  0.00      RA0  N
ATOM   2216  H   GLU A 222      68.614  99.859  63.559  1.00  0.00      RA0  H
ATOM   2217  CA  GLU A 222      68.465 100.263  65.584  1.00  0.00      RA0  C
ATOM   2218  CB  GLU A 222      67.076 100.830  65.294  1.00  0.00      RA0  C
ATOM   2219  CG  GLU A 222      66.539 101.789  66.352  1.00  0.00      RA0  C
ATOM   2220  CD  GLU A 222      66.226 101.013  67.605  1.00  0.00      RA0  C
ATOM   2221  OE1 GLU A 222      65.160 100.408  67.658  1.00  0.00      RA0  O
ATOM   2222  OE2 GLU A 222      67.050 101.015  68.516  1.00  0.00      RA0  O
ATOM   2223  C   GLU A 222      68.443  98.870  66.159  1.00  0.00      RA0  C
ATOM   2224  O   GLU A 222      68.350  97.898  65.416  1.00  0.00      RA0  O
ATOM   2225  N   ASP A 223      68.520  98.722  67.498  1.00  0.00      RA0  N
ATOM   2226  H   ASP A 223      68.260  99.502  68.076  1.00  0.00      RA0  H
ATOM   2227  CA  ASP A 223      68.595  97.419  68.119  1.00  0.00      RA0  C
ATOM   2228  CB  ASP A 223      69.436  97.434  69.384  1.00  0.00      RA0  C
ATOM   2229  CG  ASP A 223      69.463  96.021  69.918  1.00  0.00      RA0  C
ATOM   2230  OD1 ASP A 223      69.410  95.084  69.126  1.00  0.00      RA0  O
ATOM   2231  OD2 ASP A 223      69.514  95.841  71.126  1.00  0.00      RA0  O
ATOM   2232  C   ASP A 223      67.215  96.892  68.417  1.00  0.00      RA0  C
ATOM   2233  O   ASP A 223      66.435  97.493  69.154  1.00  0.00      RA0  O
ATOM   2234  N   GLN A 224      66.911  95.735  67.799  1.00  0.00      RA0  N
ATOM   2235  H   GLN A 224      67.705  95.302  67.366  1.00  0.00      RA0  H
ATOM   2236  CA  GLN A 224      65.701  94.951  67.812  1.00  0.00      RA0  C
ATOM   2237  CB  GLN A 224      65.264  94.496  66.429  1.00  0.00      RA0  C
ATOM   2238  CG  GLN A 224      65.299  95.725  65.490  1.00  0.00      RA0  C
ATOM   2239  CD  GLN A 224      64.308  96.867  65.799  1.00  0.00      RA0  C
ATOM   2240  OE1 GLN A 224      63.388  97.115  65.024  1.00  0.00      RA0  O
ATOM   2241  NE2 GLN A 224      64.628  97.689  66.816  1.00  0.00      RA0  N
ATOM   2242 HE21 GLN A 224      65.257  97.479  67.562  1.00  0.00      RA0  H
ATOM   2243 HE22 GLN A 224      64.270  98.617  66.965  1.00  0.00      RA0  H
ATOM   2244  C   GLN A 224      65.501  94.126  69.062  1.00  0.00      RA0  C
ATOM   2245  O   GLN A 224      64.434  93.539  69.237  1.00  0.00      RA0  O
ATOM   2246  N   THR A 225      66.514  94.022  69.945  1.00  0.00      RA0  N
ATOM   2247  H   THR A 225      67.367  94.530  69.796  1.00  0.00      RA0  H
ATOM   2248  CA  THR A 225      66.533  93.078  71.040  1.00  0.00      RA0  C
ATOM   2249  CB  THR A 225      67.799  93.292  71.861  1.00  0.00      RA0  C
ATOM   2250  OG1 THR A 225      68.924  93.080  71.000  1.00  0.00      RA0  O
ATOM   2251  HG1 THR A 225      69.212  93.956  70.721  1.00  0.00      RA0  H
ATOM   2252  CG2 THR A 225      67.893  92.371  73.079  1.00  0.00      RA0  C
ATOM   2253  C   THR A 225      65.250  93.082  71.814  1.00  0.00      RA0  C
ATOM   2254  O   THR A 225      64.838  92.035  72.313  1.00  0.00      RA0  O
ATOM   2255  N   GLN A 226      64.583  94.232  71.989  1.00  0.00      RA0  N
ATOM   2256  H   GLN A 226      64.861  95.048  71.479  1.00  0.00      RA0  H
ATOM   2257  CA  GLN A 226      63.376  94.144  72.761  1.00  0.00      RA0  C
ATOM   2258  CB  GLN A 226      62.808  95.536  73.021  1.00  0.00      RA0  C
ATOM   2259  CG  GLN A 226      63.717  96.363  73.929  1.00  0.00      RA0  C
ATOM   2260  CD  GLN A 226      63.875  95.657  75.262  1.00  0.00      RA0  C
ATOM   2261  OE1 GLN A 226      64.976  95.430  75.749  1.00  0.00      RA0  O
ATOM   2262  NE2 GLN A 226      62.706  95.324  75.843  1.00  0.00      RA0  N
ATOM   2263 HE21 GLN A 226      61.825  95.542  75.422  1.00  0.00      RA0  H
ATOM   2264 HE22 GLN A 226      62.700  94.832  76.713  1.00  0.00      RA0  H
ATOM   2265  C   GLN A 226      62.355  93.267  72.064  1.00  0.00      RA0  C
ATOM   2266  O   GLN A 226      61.821  92.337  72.667  1.00  0.00      RA0  O
ATOM   2267  N   ASP A 227      62.078  93.521  70.766  1.00  0.00      RA0  N
ATOM   2268  H   ASP A 227      62.660  94.141  70.229  1.00  0.00      RA0  H
ATOM   2269  CA  ASP A 227      61.055  92.837  70.003  1.00  0.00      RA0  C
ATOM   2270  CB  ASP A 227      60.567  93.687  68.820  1.00  0.00      RA0  C
ATOM   2271  CG  ASP A 227      61.740  94.136  67.982  1.00  0.00      RA0  C
ATOM   2272  OD1 ASP A 227      62.192  93.354  67.154  1.00  0.00      RA0  O
ATOM   2273  OD2 ASP A 227      62.205  95.255  68.184  1.00  0.00      RA0  O
ATOM   2274  C   ASP A 227      61.361  91.407  69.621  1.00  0.00      RA0  C
ATOM   2275  O   ASP A 227      60.440  90.608  69.463  1.00  0.00      RA0  O
ATOM   2276  N   VAL A 228      62.641  91.025  69.458  1.00  0.00      RA0  N
ATOM   2277  H   VAL A 228      63.313  91.761  69.562  1.00  0.00      RA0  H
ATOM   2278  CA  VAL A 228      62.969  89.732  68.906  1.00  0.00      RA0  C
ATOM   2279  CB  VAL A 228      64.473  89.680  68.555  1.00  0.00      RA0  C
ATOM   2280  CG1 VAL A 228      64.951  88.335  67.994  1.00  0.00      RA0  C
ATOM   2281  CG2 VAL A 228      64.814  90.791  67.565  1.00  0.00      RA0  C
ATOM   2282  C   VAL A 228      62.556  88.564  69.752  1.00  0.00      RA0  C
ATOM   2283  O   VAL A 228      62.743  88.525  70.967  1.00  0.00      RA0  O
ATOM   2284  N   GLU A 229      61.979  87.553  69.066  1.00  0.00      RA0  N
ATOM   2285  H   GLU A 229      61.753  87.743  68.127  1.00  0.00      RA0  H
ATOM   2286  CA  GLU A 229      61.603  86.301  69.653  1.00  0.00      RA0  C
ATOM   2287  CB  GLU A 229      60.393  85.857  68.803  1.00  0.00      RA0  C
ATOM   2288  CG  GLU A 229      59.724  84.483  68.973  1.00  0.00      RA0  C
ATOM   2289  CD  GLU A 229      58.802  84.154  67.786  1.00  0.00      RA0  C
ATOM   2290  OE1 GLU A 229      58.570  82.977  67.536  1.00  0.00      RA0  O
ATOM   2291  OE2 GLU A 229      58.323  85.045  67.084  1.00  0.00      RA0  O
ATOM   2292  C   GLU A 229      62.802  85.436  69.447  1.00  0.00      RA0  C
ATOM   2293  O   GLU A 229      63.011  84.902  68.358  1.00  0.00      RA0  O
ATOM   2294  N   LEU A 230      63.621  85.273  70.506  1.00  0.00      RA0  N
ATOM   2295  H   LEU A 230      63.363  85.595  71.417  1.00  0.00      RA0  H
ATOM   2296  CA  LEU A 230      64.872  84.592  70.343  1.00  0.00      RA0  C
ATOM   2297  CB  LEU A 230      65.996  85.535  70.804  1.00  0.00      RA0  C
ATOM   2298  CG  LEU A 230      67.468  85.101  70.659  1.00  0.00      RA0  C
ATOM   2299  CD1 LEU A 230      67.975  84.251  71.829  1.00  0.00      RA0  C
ATOM   2300  CD2 LEU A 230      67.772  84.480  69.294  1.00  0.00      RA0  C
ATOM   2301  C   LEU A 230      64.824  83.303  71.104  1.00  0.00      RA0  C
ATOM   2302  O   LEU A 230      64.226  83.231  72.177  1.00  0.00      RA0  O
ATOM   2303  N   VAL A 231      65.430  82.237  70.535  1.00  0.00      RA0  N
ATOM   2304  H   VAL A 231      65.932  82.321  69.670  1.00  0.00      RA0  H
ATOM   2305  CA  VAL A 231      65.483  80.954  71.182  1.00  0.00      RA0  C
ATOM   2306  CB  VAL A 231      64.689  79.869  70.434  1.00  0.00      RA0  C
ATOM   2307  CG1 VAL A 231      65.459  79.225  69.274  1.00  0.00      RA0  C
ATOM   2308  CG2 VAL A 231      64.179  78.816  71.416  1.00  0.00      RA0  C
ATOM   2309  C   VAL A 231      66.928  80.565  71.333  1.00  0.00      RA0  C
ATOM   2310  O   VAL A 231      67.770  80.885  70.496  1.00  0.00      RA0  O
ATOM   2311  N   GLU A 232      67.226  79.834  72.427  1.00  0.00      RA0  N
ATOM   2312  H   GLU A 232      66.412  79.535  72.921  1.00  0.00      RA0  H
ATOM   2313  CA  GLU A 232      68.543  79.465  72.879  1.00  0.00      RA0  C
ATOM   2314  CB  GLU A 232      68.527  78.880  74.289  1.00  0.00      RA0  C
ATOM   2315  CG  GLU A 232      67.377  79.400  75.144  1.00  0.00      RA0  C
ATOM   2316  CD  GLU A 232      66.332  78.307  75.247  1.00  0.00      RA0  C
ATOM   2317  OE1 GLU A 232      65.147  78.591  75.359  1.00  0.00      RA0  O
ATOM   2318  OE2 GLU A 232      66.685  77.141  75.359  1.00  0.00      RA0  O
ATOM   2319  C   GLU A 232      69.183  78.467  71.969  1.00  0.00      RA0  C
ATOM   2320  O   GLU A 232      68.524  77.825  71.154  1.00  0.00      RA0  O
ATOM   2321  N   THR A 233      70.518  78.311  72.119  1.00  0.00      RA0  N
ATOM   2322  H   THR A 233      71.041  78.785  72.825  1.00  0.00      RA0  H
ATOM   2323  CA  THR A 233      71.292  77.417  71.300  1.00  0.00      RA0  C
ATOM   2324  CB  THR A 233      72.782  77.686  71.572  1.00  0.00      RA0  C
ATOM   2325  OG1 THR A 233      73.067  79.094  71.703  1.00  0.00      RA0  O
ATOM   2326  HG1 THR A 233      73.970  79.133  72.060  1.00  0.00      RA0  H
ATOM   2327  CG2 THR A 233      73.655  77.027  70.501  1.00  0.00      RA0  C
ATOM   2328  C   THR A 233      70.965  75.989  71.645  1.00  0.00      RA0  C
ATOM   2329  O   THR A 233      71.070  75.570  72.798  1.00  0.00      RA0  O
ATOM   2330  N   ARG A 234      70.560  75.198  70.622  1.00  0.00      RA0  N
ATOM   2331  H   ARG A 234      70.488  75.517  69.674  1.00  0.00      RA0  H
ATOM   2332  CA  ARG A 234      70.186  73.823  70.829  1.00  0.00      RA0  C
ATOM   2333  CB  ARG A 234      68.653  73.731  70.779  1.00  0.00      RA0  C
ATOM   2334  CG  ARG A 234      67.988  74.539  71.895  1.00  0.00      RA0  C
ATOM   2335  CD  ARG A 234      66.469  74.622  71.796  1.00  0.00      RA0  C
ATOM   2336  NE  ARG A 234      65.934  75.380  72.926  1.00  0.00      RA0  N
ATOM   2337  HE  ARG A 234      66.383  76.242  73.190  1.00  0.00      RA0  H
ATOM   2338  CZ  ARG A 234      64.864  74.964  73.630  1.00  0.00      RA0  C
ATOM   2339  NH1 ARG A 234      64.319  73.762  73.418  1.00  0.00      RA0  N
ATOM   2340 HH11 ARG A 234      63.558  73.402  73.963  1.00  0.00      RA0  H
ATOM   2341 HH12 ARG A 234      64.686  73.168  72.703  1.00  0.00      RA0  H
ATOM   2342  NH2 ARG A 234      64.364  75.789  74.536  1.00  0.00      RA0  N
ATOM   2343 HH21 ARG A 234      63.523  75.602  75.033  1.00  0.00      RA0  H
ATOM   2344 HH22 ARG A 234      64.839  76.665  74.717  1.00  0.00      RA0  H
ATOM   2345  C   ARG A 234      70.807  72.972  69.752  1.00  0.00      RA0  C
ATOM   2346  O   ARG A 234      70.972  73.415  68.618  1.00  0.00      RA0  O
ATOM   2347  N   PRO A 235      71.184  71.763  70.111  1.00  0.00      RA0  N
ATOM   2348  CD  PRO A 235      71.115  71.238  71.471  1.00  0.00      RA0  C
ATOM   2349  CA  PRO A 235      71.803  70.825  69.196  1.00  0.00      RA0  C
ATOM   2350  CB  PRO A 235      72.548  69.884  70.144  1.00  0.00      RA0  C
ATOM   2351  CG  PRO A 235      71.640  69.811  71.368  1.00  0.00      RA0  C
ATOM   2352  C   PRO A 235      70.843  70.085  68.304  1.00  0.00      RA0  C
ATOM   2353  O   PRO A 235      69.647  70.084  68.587  1.00  0.00      RA0  O
ATOM   2354  N   ALA A 236      71.340  69.582  67.148  1.00  0.00      RA0  N
ATOM   2355  H   ALA A 236      72.311  69.746  67.006  1.00  0.00      RA0  H
ATOM   2356  CA  ALA A 236      70.665  68.698  66.222  1.00  0.00      RA0  C
ATOM   2357  CB  ALA A 236      71.344  68.732  64.851  1.00  0.00      RA0  C
ATOM   2358  C   ALA A 236      70.650  67.272  66.710  1.00  0.00      RA0  C
ATOM   2359  O   ALA A 236      69.660  66.558  66.543  1.00  0.00      RA0  O
ATOM   2360  N   GLY A 237      71.770  66.833  67.335  1.00  0.00      RA0  N
ATOM   2361  H   GLY A 237      72.506  67.489  67.488  1.00  0.00      RA0  H
ATOM   2362  CA  GLY A 237      72.006  65.463  67.730  1.00  0.00      RA0  C
ATOM   2363  C   GLY A 237      73.293  65.019  67.081  1.00  0.00      RA0  C
ATOM   2364  O   GLY A 237      74.055  64.231  67.641  1.00  0.00      RA0  O
ATOM   2365  N   ASP A 238      73.580  65.569  65.891  1.00  0.00      RA0  N
ATOM   2366  H   ASP A 238      72.882  66.142  65.470  1.00  0.00      RA0  H
ATOM   2367  CA  ASP A 238      74.748  65.331  65.085  1.00  0.00      RA0  C
ATOM   2368  CB  ASP A 238      74.675  66.110  63.764  1.00  0.00      RA0  C
ATOM   2369  CG  ASP A 238      74.383  65.222  62.581  1.00  0.00      RA0  C
ATOM   2370  OD1 ASP A 238      74.188  64.031  62.761  1.00  0.00      RA0  O
ATOM   2371  OD2 ASP A 238      74.312  65.721  61.466  1.00  0.00      RA0  O
ATOM   2372  C   ASP A 238      75.938  65.887  65.803  1.00  0.00      RA0  C
ATOM   2373  O   ASP A 238      77.083  65.650  65.424  1.00  0.00      RA0  O
ATOM   2374  N   GLY A 239      75.695  66.708  66.832  1.00  0.00      RA0  N
ATOM   2375  H   GLY A 239      74.768  66.950  67.093  1.00  0.00      RA0  H
ATOM   2376  CA  GLY A 239      76.748  67.369  67.536  1.00  0.00      RA0  C
ATOM   2377  C   GLY A 239      76.630  68.797  67.102  1.00  0.00      RA0  C
ATOM   2378  O   GLY A 239      76.883  69.717  67.876  1.00  0.00      RA0  O
ATOM   2379  N   THR A 240      76.176  69.008  65.847  1.00  0.00      RA0  N
ATOM   2380  H   THR A 240      76.003  68.244  65.232  1.00  0.00      RA0  H
ATOM   2381  CA  THR A 240      76.020  70.326  65.287  1.00  0.00      RA0  C
ATOM   2382  CB  THR A 240      75.949  69.965  63.801  1.00  0.00      RA0  C
ATOM   2383  OG1 THR A 240      77.199  70.191  63.130  1.00  0.00      RA0  O
ATOM   2384  HG1 THR A 240      76.994  70.109  62.204  1.00  0.00      RA0  H
ATOM   2385  CG2 THR A 240      74.751  70.538  63.069  1.00  0.00      RA0  C
ATOM   2386  C   THR A 240      74.788  70.976  65.868  1.00  0.00      RA0  C
ATOM   2387  O   THR A 240      73.902  70.295  66.383  1.00  0.00      RA0  O
ATOM   2388  N   PHE A 241      74.697  72.325  65.774  1.00  0.00      RA0  N
ATOM   2389  H   PHE A 241      75.404  72.843  65.293  1.00  0.00      RA0  H
ATOM   2390  CA  PHE A 241      73.663  73.092  66.439  1.00  0.00      RA0  C
ATOM   2391  CB  PHE A 241      74.291  74.118  67.386  1.00  0.00      RA0  C
ATOM   2392  CG  PHE A 241      75.215  73.427  68.359  1.00  0.00      RA0  C
ATOM   2393  CD1 PHE A 241      76.566  73.284  68.063  1.00  0.00      RA0  C
ATOM   2394  CD2 PHE A 241      74.710  72.928  69.552  1.00  0.00      RA0  C
ATOM   2395  CE1 PHE A 241      77.404  72.620  68.949  1.00  0.00      RA0  C
ATOM   2396  CE2 PHE A 241      75.549  72.265  70.439  1.00  0.00      RA0  C
ATOM   2397  CZ  PHE A 241      76.893  72.100  70.132  1.00  0.00      RA0  C
ATOM   2398  C   PHE A 241      72.686  73.756  65.494  1.00  0.00      RA0  C
ATOM   2399  O   PHE A 241      72.979  73.997  64.322  1.00  0.00      RA0  O
ATOM   2400  N   GLN A 242      71.469  74.065  66.022  1.00  0.00      RA0  N
ATOM   2401  H   GLN A 242      71.266  73.950  66.986  1.00  0.00      RA0  H
ATOM   2402  CA  GLN A 242      70.404  74.721  65.288  1.00  0.00      RA0  C
ATOM   2403  CB  GLN A 242      69.310  73.707  64.923  1.00  0.00      RA0  C
ATOM   2404  CG  GLN A 242      69.705  72.556  63.992  1.00  0.00      RA0  C
ATOM   2405  CD  GLN A 242      68.575  71.539  63.948  1.00  0.00      RA0  C
ATOM   2406  OE1 GLN A 242      68.548  70.590  64.724  1.00  0.00      RA0  O
ATOM   2407  NE2 GLN A 242      67.649  71.778  63.001  1.00  0.00      RA0  N
ATOM   2408 HE21 GLN A 242      67.723  72.551  62.373  1.00  0.00      RA0  H
ATOM   2409 HE22 GLN A 242      66.845  71.192  62.858  1.00  0.00      RA0  H
ATOM   2410  C   GLN A 242      69.752  75.775  66.162  1.00  0.00      RA0  C
ATOM   2411  O   GLN A 242      69.407  75.501  67.311  1.00  0.00      RA0  O
ATOM   2412  N   LYS A 243      69.515  77.000  65.619  1.00  0.00      RA0  N
ATOM   2413  H   LYS A 243      69.687  77.201  64.654  1.00  0.00      RA0  H
ATOM   2414  CA  LYS A 243      69.005  78.112  66.400  1.00  0.00      RA0  C
ATOM   2415  CB  LYS A 243      70.239  78.810  67.025  1.00  0.00      RA0  C
ATOM   2416  CG  LYS A 243      70.142  79.836  68.177  1.00  0.00      RA0  C
ATOM   2417  CD  LYS A 243      71.560  80.140  68.718  1.00  0.00      RA0  C
ATOM   2418  CE  LYS A 243      71.781  81.210  69.817  1.00  0.00      RA0  C
ATOM   2419  NZ  LYS A 243      73.200  81.217  70.255  1.00  0.00      RA0  N
ATOM   2420  HZ1 LYS A 243      73.390  81.742  71.135  1.00  0.00      RA0  H
ATOM   2421  HZ2 LYS A 243      73.521  80.252  70.490  1.00  0.00      RA0  H
ATOM   2422  HZ3 LYS A 243      73.870  81.629  69.576  1.00  0.00      RA0  H
ATOM   2423  C   LYS A 243      68.149  79.017  65.534  1.00  0.00      RA0  C
ATOM   2424  O   LYS A 243      68.287  79.015  64.312  1.00  0.00      RA0  O
ATOM   2425  N   TRP A 244      67.232  79.823  66.144  1.00  0.00      RA0  N
ATOM   2426  H   TRP A 244      67.135  79.906  67.137  1.00  0.00      RA0  H
ATOM   2427  CA  TRP A 244      66.403  80.703  65.346  1.00  0.00      RA0  C
ATOM   2428  CB  TRP A 244      65.108  80.080  64.777  1.00  0.00      RA0  C
ATOM   2429  CG  TRP A 244      64.117  79.546  65.795  1.00  0.00      RA0  C
ATOM   2430  CD2 TRP A 244      63.293  80.242  66.767  1.00  0.00      RA0  C
ATOM   2431  CE2 TRP A 244      62.524  79.239  67.444  1.00  0.00      RA0  C
ATOM   2432  CE3 TRP A 244      63.169  81.601  67.106  1.00  0.00      RA0  C
ATOM   2433  CD1 TRP A 244      63.786  78.192  65.944  1.00  0.00      RA0  C
ATOM   2434  NE1 TRP A 244      62.850  78.005  66.905  1.00  0.00      RA0  N
ATOM   2435  HE1 TRP A 244      62.459  77.142  67.174  1.00  0.00      RA0  H
ATOM   2436  CZ2 TRP A 244      61.650  79.617  68.472  1.00  0.00      RA0  C
ATOM   2437  CZ3 TRP A 244      62.293  81.975  68.132  1.00  0.00      RA0  C
ATOM   2438  CH2 TRP A 244      61.560  80.980  68.799  1.00  0.00      RA0  C
ATOM   2439  C   TRP A 244      66.103  82.006  66.055  1.00  0.00      RA0  C
ATOM   2440  O   TRP A 244      66.054  82.061  67.283  1.00  0.00      RA0  O
ATOM   2441  N   ALA A 245      65.913  83.105  65.271  1.00  0.00      RA0  N
ATOM   2442  H   ALA A 245      65.974  83.038  64.273  1.00  0.00      RA0  H
ATOM   2443  CA  ALA A 245      65.570  84.404  65.808  1.00  0.00      RA0  C
ATOM   2444  CB  ALA A 245      66.786  85.330  65.783  1.00  0.00      RA0  C
ATOM   2445  C   ALA A 245      64.489  85.030  64.958  1.00  0.00      RA0  C
ATOM   2446  O   ALA A 245      64.693  85.269  63.768  1.00  0.00      RA0  O
ATOM   2447  N   ALA A 246      63.328  85.383  65.563  1.00  0.00      RA0  N
ATOM   2448  H   ALA A 246      63.210  85.336  66.557  1.00  0.00      RA0  H
ATOM   2449  CA  ALA A 246      62.227  85.922  64.800  1.00  0.00      RA0  C
ATOM   2450  CB  ALA A 246      60.974  85.083  64.977  1.00  0.00      RA0  C
ATOM   2451  C   ALA A 246      61.920  87.325  65.244  1.00  0.00      RA0  C
ATOM   2452  O   ALA A 246      62.022  87.657  66.425  1.00  0.00      RA0  O
ATOM   2453  N   VAL A 247      61.534  88.198  64.286  1.00  0.00      RA0  N
ATOM   2454  H   VAL A 247      61.476  87.903  63.331  1.00  0.00      RA0  H
ATOM   2455  CA  VAL A 247      61.221  89.559  64.627  1.00  0.00      RA0  C
ATOM   2456  CB  VAL A 247      62.369  90.456  64.119  1.00  0.00      RA0  C
ATOM   2457  CG1 VAL A 247      62.607  90.260  62.623  1.00  0.00      RA0  C
ATOM   2458  CG2 VAL A 247      62.173  91.938  64.422  1.00  0.00      RA0  C
ATOM   2459  C   VAL A 247      59.906  89.949  64.018  1.00  0.00      RA0  C
ATOM   2460  O   VAL A 247      59.598  89.597  62.879  1.00  0.00      RA0  O
ATOM   2461  N   VAL A 248      59.094  90.709  64.786  1.00  0.00      RA0  N
ATOM   2462  H   VAL A 248      59.480  91.101  65.623  1.00  0.00      RA0  H
ATOM   2463  CA  VAL A 248      57.811  91.158  64.318  1.00  0.00      RA0  C
ATOM   2464  CB  VAL A 248      56.831  91.097  65.505  1.00  0.00      RA0  C
ATOM   2465  CG1 VAL A 248      56.839  89.673  66.061  1.00  0.00      RA0  C
ATOM   2466  CG2 VAL A 248      57.106  92.081  66.650  1.00  0.00      RA0  C
ATOM   2467  C   VAL A 248      57.989  92.526  63.739  1.00  0.00      RA0  C
ATOM   2468  O   VAL A 248      58.544  93.420  64.379  1.00  0.00      RA0  O
ATOM   2469  N   VAL A 249      57.527  92.709  62.484  1.00  0.00      RA0  N
ATOM   2470  H   VAL A 249      57.063  91.962  62.004  1.00  0.00      RA0  H
ATOM   2471  CA  VAL A 249      57.657  93.973  61.814  1.00  0.00      RA0  C
ATOM   2472  CB  VAL A 249      58.780  93.910  60.745  1.00  0.00      RA0  C
ATOM   2473  CG1 VAL A 249      60.129  93.549  61.364  1.00  0.00      RA0  C
ATOM   2474  CG2 VAL A 249      58.465  92.974  59.571  1.00  0.00      RA0  C
ATOM   2475  C   VAL A 249      56.345  94.316  61.168  1.00  0.00      RA0  C
ATOM   2476  O   VAL A 249      55.554  93.441  60.820  1.00  0.00      RA0  O
ATOM   2477  N   PRO A 250      56.092  95.596  61.031  1.00  0.00      RA0  N
ATOM   2478  CD  PRO A 250      56.828  96.680  61.661  1.00  0.00      RA0  C
ATOM   2479  CA  PRO A 250      54.907  96.039  60.344  1.00  0.00      RA0  C
ATOM   2480  CB  PRO A 250      54.797  97.517  60.742  1.00  0.00      RA0  C
ATOM   2481  CG  PRO A 250      55.746  97.717  61.924  1.00  0.00      RA0  C
ATOM   2482  C   PRO A 250      55.107  95.870  58.872  1.00  0.00      RA0  C
ATOM   2483  O   PRO A 250      56.253  95.840  58.432  1.00  0.00      RA0  O
ATOM   2484  N   SER A 251      54.017  95.757  58.090  1.00  0.00      RA0  N
ATOM   2485  H   SER A 251      53.083  95.688  58.446  1.00  0.00      RA0  H
ATOM   2486  CA  SER A 251      54.165  95.524  56.681  1.00  0.00      RA0  C
ATOM   2487  CB  SER A 251      52.770  95.244  56.149  1.00  0.00      RA0  C
ATOM   2488  OG  SER A 251      52.121  94.395  57.100  1.00  0.00      RA0  O
ATOM   2489  HG  SER A 251      51.197  94.383  56.872  1.00  0.00      RA0  H
ATOM   2490  C   SER A 251      54.859  96.696  56.068  1.00  0.00      RA0  C
ATOM   2491  O   SER A 251      54.612  97.843  56.437  1.00  0.00      RA0  O
ATOM   2492  N   GLY A 252      55.767  96.411  55.109  1.00  0.00      RA0  N
ATOM   2493  H   GLY A 252      56.063  95.459  54.969  1.00  0.00      RA0  H
ATOM   2494  CA  GLY A 252      56.471  97.422  54.371  1.00  0.00      RA0  C
ATOM   2495  C   GLY A 252      57.828  97.642  54.976  1.00  0.00      RA0  C
ATOM   2496  O   GLY A 252      58.716  98.205  54.338  1.00  0.00      RA0  O
ATOM   2497  N   GLU A 253      58.008  97.219  56.240  1.00  0.00      RA0  N
ATOM   2498  H   GLU A 253      57.278  96.699  56.689  1.00  0.00      RA0  H
ATOM   2499  CA  GLU A 253      59.230  97.353  56.991  1.00  0.00      RA0  C
ATOM   2500  CB  GLU A 253      58.961  97.371  58.487  1.00  0.00      RA0  C
ATOM   2501  CG  GLU A 253      58.076  98.570  58.840  1.00  0.00      RA0  C
ATOM   2502  CD  GLU A 253      58.916  99.771  59.217  1.00  0.00      RA0  C
ATOM   2503  OE1 GLU A 253      59.887 100.082  58.537  1.00  0.00      RA0  O
ATOM   2504  OE2 GLU A 253      58.631 100.393  60.237  1.00  0.00      RA0  O
ATOM   2505  C   GLU A 253      60.288  96.364  56.582  1.00  0.00      RA0  C
ATOM   2506  O   GLU A 253      61.471  96.584  56.837  1.00  0.00      RA0  O
ATOM   2507  N   GLU A 254      59.898  95.258  55.926  1.00  0.00      RA0  N
ATOM   2508  H   GLU A 254      58.936  95.191  55.650  1.00  0.00      RA0  H
ATOM   2509  CA  GLU A 254      60.761  94.133  55.661  1.00  0.00      RA0  C
ATOM   2510  CB  GLU A 254      60.113  93.085  54.744  1.00  0.00      RA0  C
ATOM   2511  CG  GLU A 254      58.717  92.576  55.117  1.00  0.00      RA0  C
ATOM   2512  CD  GLU A 254      57.681  93.631  54.793  1.00  0.00      RA0  C
ATOM   2513  OE1 GLU A 254      57.938  94.472  53.934  1.00  0.00      RA0  O
ATOM   2514  OE2 GLU A 254      56.641  93.651  55.435  1.00  0.00      RA0  O
ATOM   2515  C   GLU A 254      62.051  94.555  55.013  1.00  0.00      RA0  C
ATOM   2516  O   GLU A 254      63.079  93.906  55.210  1.00  0.00      RA0  O
ATOM   2517  N   GLN A 255      62.042  95.614  54.186  1.00  0.00      RA0  N
ATOM   2518  H   GLN A 255      61.171  96.097  54.103  1.00  0.00      RA0  H
ATOM   2519  CA  GLN A 255      63.253  96.036  53.532  1.00  0.00      RA0  C
ATOM   2520  CB  GLN A 255      62.932  97.170  52.549  1.00  0.00      RA0  C
ATOM   2521  CG  GLN A 255      62.091  98.285  53.193  1.00  0.00      RA0  C
ATOM   2522  CD  GLN A 255      62.100  99.548  52.361  1.00  0.00      RA0  C
ATOM   2523  OE1 GLN A 255      62.896 100.464  52.573  1.00  0.00      RA0  O
ATOM   2524  NE2 GLN A 255      61.153  99.553  51.409  1.00  0.00      RA0  N
ATOM   2525 HE21 GLN A 255      60.508  98.787  51.361  1.00  0.00      RA0  H
ATOM   2526 HE22 GLN A 255      61.047 100.298  50.752  1.00  0.00      RA0  H
ATOM   2527  C   GLN A 255      64.289  96.521  54.523  1.00  0.00      RA0  C
ATOM   2528  O   GLN A 255      65.479  96.275  54.335  1.00  0.00      RA0  O
ATOM   2529  N   ARG A 256      63.870  97.250  55.581  1.00  0.00      RA0  N
ATOM   2530  H   ARG A 256      62.888  97.273  55.766  1.00  0.00      RA0  H
ATOM   2531  CA  ARG A 256      64.731  97.875  56.562  1.00  0.00      RA0  C
ATOM   2532  CB  ARG A 256      63.936  98.886  57.382  1.00  0.00      RA0  C
ATOM   2533  CG  ARG A 256      63.518 100.016  56.459  1.00  0.00      RA0  C
ATOM   2534  CD  ARG A 256      64.734 100.365  55.606  1.00  0.00      RA0  C
ATOM   2535  NE  ARG A 256      64.507 101.551  54.800  1.00  0.00      RA0  N
ATOM   2536  HE  ARG A 256      63.865 101.436  54.028  1.00  0.00      RA0  H
ATOM   2537  CZ  ARG A 256      65.198 102.655  55.195  1.00  0.00      RA0  C
ATOM   2538  NH1 ARG A 256      66.045 102.576  56.245  1.00  0.00      RA0  N
ATOM   2539 HH11 ARG A 256      66.577 103.334  56.619  1.00  0.00      RA0  H
ATOM   2540 HH12 ARG A 256      66.233 101.708  56.754  1.00  0.00      RA0  H
ATOM   2541  NH2 ARG A 256      65.023 103.813  54.524  1.00  0.00      RA0  N
ATOM   2542 HH21 ARG A 256      65.511 104.652  54.773  1.00  0.00      RA0  H
ATOM   2543 HH22 ARG A 256      64.391 103.858  53.746  1.00  0.00      RA0  H
ATOM   2544  C   ARG A 256      65.481  96.948  57.492  1.00  0.00      RA0  C
ATOM   2545  O   ARG A 256      66.649  97.198  57.795  1.00  0.00      RA0  O
ATOM   2546  N   TYR A 257      64.841  95.869  57.983  1.00  0.00      RA0  N
ATOM   2547  H   TYR A 257      63.984  95.596  57.545  1.00  0.00      RA0  H
ATOM   2548  CA  TYR A 257      65.405  95.037  59.017  1.00  0.00      RA0  C
ATOM   2549  CB  TYR A 257      64.297  94.202  59.653  1.00  0.00      RA0  C
ATOM   2550  CG  TYR A 257      63.452  95.055  60.554  1.00  0.00      RA0  C
ATOM   2551  CD1 TYR A 257      62.637  96.054  60.038  1.00  0.00      RA0  C
ATOM   2552  CE1 TYR A 257      61.938  96.889  60.895  1.00  0.00      RA0  C
ATOM   2553  CD2 TYR A 257      63.508  94.832  61.919  1.00  0.00      RA0  C
ATOM   2554  CE2 TYR A 257      62.792  95.654  62.768  1.00  0.00      RA0  C
ATOM   2555  CZ  TYR A 257      62.054  96.717  62.267  1.00  0.00      RA0  C
ATOM   2556  OH  TYR A 257      61.469  97.620  63.131  1.00  0.00      RA0  O
ATOM   2557  HH  TYR A 257      61.818  97.420  64.008  1.00  0.00      RA0  H
ATOM   2558  C   TYR A 257      66.434  94.077  58.495  1.00  0.00      RA0  C
ATOM   2559  O   TYR A 257      66.181  93.331  57.548  1.00  0.00      RA0  O
ATOM   2560  N   THR A 258      67.628  94.063  59.145  1.00  0.00      RA0  N
ATOM   2561  H   THR A 258      67.789  94.610  59.962  1.00  0.00      RA0  H
ATOM   2562  CA  THR A 258      68.680  93.157  58.765  1.00  0.00      RA0  C
ATOM   2563  CB  THR A 258      69.828  94.064  58.360  1.00  0.00      RA0  C
ATOM   2564  OG1 THR A 258      69.385  94.978  57.336  1.00  0.00      RA0  O
ATOM   2565  HG1 THR A 258      68.625  95.435  57.695  1.00  0.00      RA0  H
ATOM   2566  CG2 THR A 258      71.049  93.261  57.920  1.00  0.00      RA0  C
ATOM   2567  C   THR A 258      69.008  92.239  59.903  1.00  0.00      RA0  C
ATOM   2568  O   THR A 258      69.109  92.652  61.057  1.00  0.00      RA0  O
ATOM   2569  SG  CYS A 259      69.313  87.186  61.175  1.00  0.00      RA0  S
ATOM   2570  CB  CYS A 259      68.898  88.596  60.110  1.00  0.00      RA0  C
ATOM   2571  N   CYS A 259      69.212  90.949  59.569  1.00  0.00      RA0  N
ATOM   2572  H   CYS A 259      69.218  90.692  58.604  1.00  0.00      RA0  H
ATOM   2573  CA  CYS A 259      69.561  89.918  60.513  1.00  0.00      RA0  C
ATOM   2574  C   CYS A 259      71.057  89.795  60.493  1.00  0.00      RA0  C
ATOM   2575  O   CYS A 259      71.640  89.346  59.508  1.00  0.00      RA0  O
ATOM   2576  N   HIS A 260      71.723  90.195  61.599  1.00  0.00      RA0  N
ATOM   2577  H   HIS A 260      71.219  90.411  62.434  1.00  0.00      RA0  H
ATOM   2578  CA  HIS A 260      73.160  90.143  61.673  1.00  0.00      RA0  C
ATOM   2579  CB  HIS A 260      73.710  91.315  62.491  1.00  0.00      RA0  C
ATOM   2580  CG  HIS A 260      73.532  92.639  61.783  1.00  0.00      RA0  C
ATOM   2581  ND1 HIS A 260      74.563  93.411  61.392  1.00  0.00      RA0  N
ATOM   2582  HD1 HIS A 260      75.514  93.219  61.531  1.00  0.00      RA0  H
ATOM   2583  CD2 HIS A 260      72.339  93.280  61.435  1.00  0.00      RA0  C
ATOM   2584  NE2 HIS A 260      72.663  94.447  60.825  1.00  0.00      RA0  N
ATOM   2585  CE1 HIS A 260      74.031  94.528  60.803  1.00  0.00      RA0  C
ATOM   2586  C   HIS A 260      73.550  88.867  62.349  1.00  0.00      RA0  C
ATOM   2587  O   HIS A 260      73.063  88.547  63.433  1.00  0.00      RA0  O
ATOM   2588  N   VAL A 261      74.443  88.096  61.696  1.00  0.00      RA0  N
ATOM   2589  H   VAL A 261      74.809  88.389  60.810  1.00  0.00      RA0  H
ATOM   2590  CA  VAL A 261      74.888  86.843  62.235  1.00  0.00      RA0  C
ATOM   2591  CB  VAL A 261      74.475  85.702  61.302  1.00  0.00      RA0  C
ATOM   2592  CG1 VAL A 261      75.096  84.366  61.717  1.00  0.00      RA0  C
ATOM   2593  CG2 VAL A 261      72.953  85.630  61.194  1.00  0.00      RA0  C
ATOM   2594  C   VAL A 261      76.381  86.894  62.365  1.00  0.00      RA0  C
ATOM   2595  O   VAL A 261      77.082  87.189  61.399  1.00  0.00      RA0  O
ATOM   2596  N   GLN A 262      76.914  86.614  63.573  1.00  0.00      RA0  N
ATOM   2597  H   GLN A 262      76.327  86.393  64.358  1.00  0.00      RA0  H
ATOM   2598  CA  GLN A 262      78.342  86.574  63.727  1.00  0.00      RA0  C
ATOM   2599  CB  GLN A 262      78.957  87.802  64.402  1.00  0.00      RA0  C
ATOM   2600  CG  GLN A 262      78.680  87.963  65.886  1.00  0.00      RA0  C
ATOM   2601  CD  GLN A 262      79.459  89.150  66.404  1.00  0.00      RA0  C
ATOM   2602  OE1 GLN A 262      78.957  90.262  66.505  1.00  0.00      RA0  O
ATOM   2603  NE2 GLN A 262      80.731  88.852  66.721  1.00  0.00      RA0  N
ATOM   2604 HE21 GLN A 262      81.085  87.922  66.627  1.00  0.00      RA0  H
ATOM   2605 HE22 GLN A 262      81.348  89.561  67.060  1.00  0.00      RA0  H
ATOM   2606  C   GLN A 262      78.722  85.248  64.324  1.00  0.00      RA0  C
ATOM   2607  O   GLN A 262      78.106  84.793  65.288  1.00  0.00      RA0  O
ATOM   2608  N   HIS A 263      79.759  84.595  63.743  1.00  0.00      RA0  N
ATOM   2609  H   HIS A 263      80.321  84.991  63.013  1.00  0.00      RA0  H
ATOM   2610  CA  HIS A 263      80.138  83.262  64.141  1.00  0.00      RA0  C
ATOM   2611  CB  HIS A 263      79.307  82.283  63.305  1.00  0.00      RA0  C
ATOM   2612  CG  HIS A 263      79.619  80.837  63.599  1.00  0.00      RA0  C
ATOM   2613  ND1 HIS A 263      80.029  79.962  62.661  1.00  0.00      RA0  N
ATOM   2614  HD1 HIS A 263      80.158  80.136  61.706  1.00  0.00      RA0  H
ATOM   2615  CD2 HIS A 263      79.526  80.175  64.824  1.00  0.00      RA0  C
ATOM   2616  NE2 HIS A 263      79.889  78.891  64.608  1.00  0.00      RA0  N
ATOM   2617  CE1 HIS A 263      80.196  78.751  63.285  1.00  0.00      RA0  C
ATOM   2618  C   HIS A 263      81.615  83.071  63.915  1.00  0.00      RA0  C
ATOM   2619  O   HIS A 263      82.215  83.712  63.056  1.00  0.00      RA0  O
ATOM   2620  N   GLU A 264      82.235  82.144  64.675  1.00  0.00      RA0  N
ATOM   2621  H   GLU A 264      81.717  81.620  65.353  1.00  0.00      RA0  H
ATOM   2622  CA  GLU A 264      83.650  81.883  64.614  1.00  0.00      RA0  C
ATOM   2623  CB  GLU A 264      83.988  80.919  65.740  1.00  0.00      RA0  C
ATOM   2624  CG  GLU A 264      85.475  80.665  65.961  1.00  0.00      RA0  C
ATOM   2625  CD  GLU A 264      85.609  79.879  67.245  1.00  0.00      RA0  C
ATOM   2626  OE1 GLU A 264      86.596  79.167  67.405  1.00  0.00      RA0  O
ATOM   2627  OE2 GLU A 264      84.711  79.979  68.078  1.00  0.00      RA0  O
ATOM   2628  C   GLU A 264      84.025  81.351  63.260  1.00  0.00      RA0  C
ATOM   2629  O   GLU A 264      85.097  81.656  62.742  1.00  0.00      RA0  O
ATOM   2630  N   GLY A 265      83.148  80.528  62.660  1.00  0.00      RA0  N
ATOM   2631  H   GLY A 265      82.331  80.301  63.185  1.00  0.00      RA0  H
ATOM   2632  CA  GLY A 265      83.384  79.887  61.397  1.00  0.00      RA0  C
ATOM   2633  C   GLY A 265      83.506  80.878  60.270  1.00  0.00      RA0  C
ATOM   2634  O   GLY A 265      84.261  80.641  59.330  1.00  0.00      RA0  O
ATOM   2635  N   LEU A 266      82.742  81.990  60.313  1.00  0.00      RA0  N
ATOM   2636  H   LEU A 266      82.462  82.315  61.215  1.00  0.00      RA0  H
ATOM   2637  CA  LEU A 266      82.643  82.939  59.225  1.00  0.00      RA0  C
ATOM   2638  CB  LEU A 266      81.467  83.874  59.517  1.00  0.00      RA0  C
ATOM   2639  CG  LEU A 266      80.084  83.273  59.294  1.00  0.00      RA0  C
ATOM   2640  CD1 LEU A 266      78.987  84.144  59.908  1.00  0.00      RA0  C
ATOM   2641  CD2 LEU A 266      79.835  83.013  57.810  1.00  0.00      RA0  C
ATOM   2642  C   LEU A 266      83.861  83.794  59.037  1.00  0.00      RA0  C
ATOM   2643  O   LEU A 266      84.540  84.202  59.978  1.00  0.00      RA0  O
ATOM   2644  N   PRO A 267      84.161  84.006  57.773  1.00  0.00      RA0  N
ATOM   2645  CD  PRO A 267      83.592  83.285  56.641  1.00  0.00      RA0  C
ATOM   2646  CA  PRO A 267      85.162  84.962  57.376  1.00  0.00      RA0  C
ATOM   2647  CB  PRO A 267      85.351  84.687  55.878  1.00  0.00      RA0  C
ATOM   2648  CG  PRO A 267      84.702  83.332  55.603  1.00  0.00      RA0  C
ATOM   2649  C   PRO A 267      84.662  86.349  57.636  1.00  0.00      RA0  C
ATOM   2650  O   PRO A 267      85.437  87.186  58.094  1.00  0.00      RA0  O
ATOM   2651  N   GLU A 268      83.367  86.612  57.352  1.00  0.00      RA0  N
ATOM   2652  H   GLU A 268      82.753  85.972  56.878  1.00  0.00      RA0  H
ATOM   2653  CA  GLU A 268      82.823  87.924  57.567  1.00  0.00      RA0  C
ATOM   2654  CB  GLU A 268      82.775  88.660  56.212  1.00  0.00      RA0  C
ATOM   2655  CG  GLU A 268      81.846  88.058  55.143  1.00  0.00      RA0  C
ATOM   2656  CD  GLU A 268      82.382  86.734  54.628  1.00  0.00      RA0  C
ATOM   2657  OE1 GLU A 268      83.355  86.745  53.881  1.00  0.00      RA0  O
ATOM   2658  OE2 GLU A 268      81.844  85.693  55.000  1.00  0.00      RA0  O
ATOM   2659  C   GLU A 268      81.453  87.737  58.146  1.00  0.00      RA0  C
ATOM   2660  O   GLU A 268      80.837  86.684  57.987  1.00  0.00      RA0  O
ATOM   2661  N   PRO A 269      80.976  88.742  58.836  1.00  0.00      RA0  N
ATOM   2662  CD  PRO A 269      81.679  89.959  59.221  1.00  0.00      RA0  C
ATOM   2663  CA  PRO A 269      79.658  88.661  59.407  1.00  0.00      RA0  C
ATOM   2664  CB  PRO A 269      79.588  89.875  60.342  1.00  0.00      RA0  C
ATOM   2665  CG  PRO A 269      81.030  90.334  60.545  1.00  0.00      RA0  C
ATOM   2666  C   PRO A 269      78.607  88.724  58.344  1.00  0.00      RA0  C
ATOM   2667  O   PRO A 269      78.826  89.371  57.321  1.00  0.00      RA0  O
ATOM   2668  N   LEU A 270      77.450  88.070  58.567  1.00  0.00      RA0  N
ATOM   2669  H   LEU A 270      77.266  87.658  59.462  1.00  0.00      RA0  H
ATOM   2670  CA  LEU A 270      76.449  88.025  57.540  1.00  0.00      RA0  C
ATOM   2671  CB  LEU A 270      75.889  86.615  57.381  1.00  0.00      RA0  C
ATOM   2672  CG  LEU A 270      76.934  85.595  56.935  1.00  0.00      RA0  C
ATOM   2673  CD1 LEU A 270      76.317  84.204  56.788  1.00  0.00      RA0  C
ATOM   2674  CD2 LEU A 270      77.669  86.033  55.666  1.00  0.00      RA0  C
ATOM   2675  C   LEU A 270      75.336  88.984  57.837  1.00  0.00      RA0  C
ATOM   2676  O   LEU A 270      74.675  88.887  58.871  1.00  0.00      RA0  O
ATOM   2677  N   MET A 271      75.098  89.943  56.915  1.00  0.00      RA0  N
ATOM   2678  H   MET A 271      75.625  89.931  56.066  1.00  0.00      RA0  H
ATOM   2679  CA  MET A 271      73.999  90.851  57.079  1.00  0.00      RA0  C
ATOM   2680  CB  MET A 271      74.409  92.246  56.620  1.00  0.00      RA0  C
ATOM   2681  CG  MET A 271      75.525  92.855  57.468  1.00  0.00      RA0  C
ATOM   2682  SD  MET A 271      75.990  94.493  56.884  1.00  0.00      RA0  S
ATOM   2683  CE  MET A 271      74.400  95.307  57.105  1.00  0.00      RA0  C
ATOM   2684  C   MET A 271      72.866  90.302  56.262  1.00  0.00      RA0  C
ATOM   2685  O   MET A 271      72.633  90.723  55.130  1.00  0.00      RA0  O
ATOM   2686  N   LEU A 272      72.100  89.363  56.855  1.00  0.00      RA0  N
ATOM   2687  H   LEU A 272      72.288  89.148  57.814  1.00  0.00      RA0  H
ATOM   2688  CA  LEU A 272      71.061  88.630  56.175  1.00  0.00      RA0  C
ATOM   2689  CB  LEU A 272      70.718  87.344  56.906  1.00  0.00      RA0  C
ATOM   2690  CG  LEU A 272      71.884  86.376  56.992  1.00  0.00      RA0  C
ATOM   2691  CD1 LEU A 272      71.498  85.194  57.866  1.00  0.00      RA0  C
ATOM   2692  CD2 LEU A 272      72.383  85.938  55.614  1.00  0.00      RA0  C
ATOM   2693  C   LEU A 272      69.802  89.417  55.999  1.00  0.00      RA0  C
ATOM   2694  O   LEU A 272      69.443  90.249  56.829  1.00  0.00      RA0  O
ATOM   2695  N   ARG A 273      69.097  89.132  54.878  1.00  0.00      RA0  N
ATOM   2696  H   ARG A 273      69.368  88.418  54.228  1.00  0.00      RA0  H
ATOM   2697  CA  ARG A 273      67.828  89.730  54.561  1.00  0.00      RA0  C
ATOM   2698  CB  ARG A 273      67.986  91.080  53.873  1.00  0.00      RA0  C
ATOM   2699  CG  ARG A 273      67.842  92.234  54.861  1.00  0.00      RA0  C
ATOM   2700  CD  ARG A 273      68.698  93.417  54.437  1.00  0.00      RA0  C
ATOM   2701  NE  ARG A 273      70.096  92.995  54.356  1.00  0.00      RA0  N
ATOM   2702  HE  ARG A 273      70.279  92.041  54.099  1.00  0.00      RA0  H
ATOM   2703  CZ  ARG A 273      71.078  93.909  54.564  1.00  0.00      RA0  C
ATOM   2704  NH1 ARG A 273      70.750  95.149  54.991  1.00  0.00      RA0  N
ATOM   2705 HH11 ARG A 273      71.384  95.924  55.030  1.00  0.00      RA0  H
ATOM   2706 HH12 ARG A 273      69.822  95.334  55.349  1.00  0.00      RA0  H
ATOM   2707  NH2 ARG A 273      72.358  93.535  54.354  1.00  0.00      RA0  N
ATOM   2708 HH21 ARG A 273      73.130  94.173  54.406  1.00  0.00      RA0  H
ATOM   2709 HH22 ARG A 273      72.579  92.569  54.156  1.00  0.00      RA0  H
ATOM   2710  C   ARG A 273      67.059  88.790  53.675  1.00  0.00      RA0  C
ATOM   2711  O   ARG A 273      67.632  87.922  53.018  1.00  0.00      RA0  O
ATOM   2712  N   TRP A 274      65.718  88.948  53.663  1.00  0.00      RA0  N
ATOM   2713  H   TRP A 274      65.351  89.787  54.062  1.00  0.00      RA0  H
ATOM   2714  CA  TRP A 274      64.789  88.132  52.926  1.00  0.00      RA0  C
ATOM   2715  CB  TRP A 274      63.509  88.043  53.773  1.00  0.00      RA0  C
ATOM   2716  CG  TRP A 274      62.507  87.073  53.196  1.00  0.00      RA0  C
ATOM   2717  CD2 TRP A 274      61.249  87.365  52.552  1.00  0.00      RA0  C
ATOM   2718  CE2 TRP A 274      60.677  86.133  52.158  1.00  0.00      RA0  C
ATOM   2719  CE3 TRP A 274      60.583  88.555  52.281  1.00  0.00      RA0  C
ATOM   2720  CD1 TRP A 274      62.621  85.679  53.157  1.00  0.00      RA0  C
ATOM   2721  NE1 TRP A 274      61.546  85.117  52.548  1.00  0.00      RA0  N
ATOM   2722  HE1 TRP A 274      61.415  84.154  52.414  1.00  0.00      RA0  H
ATOM   2723  CZ2 TRP A 274      59.455  86.125  51.496  1.00  0.00      RA0  C
ATOM   2724  CZ3 TRP A 274      59.361  88.531  51.620  1.00  0.00      RA0  C
ATOM   2725  CH2 TRP A 274      58.800  87.321  51.227  1.00  0.00      RA0  C
ATOM   2726  C   TRP A 274      64.527  88.758  51.587  1.00  0.00      RA0  C
ATOM   2727  O   TRP A 274      64.944  89.885  51.325  1.00  0.00      RA0  O
ATOM   2728  N   LYS A 275      63.874  87.999  50.677  1.00  0.00      RA0  N
ATOM   2729  H   LYS A 275      63.475  87.110  50.908  1.00  0.00      RA0  H
ATOM   2730  CA  LYS A 275      63.553  88.488  49.362  1.00  0.00      RA0  C
ATOM   2731  CB  LYS A 275      64.504  87.833  48.354  1.00  0.00      RA0  C
ATOM   2732  CG  LYS A 275      64.279  88.202  46.884  1.00  0.00      RA0  C
ATOM   2733  CD  LYS A 275      64.651  87.041  45.957  1.00  0.00      RA0  C
ATOM   2734  CE  LYS A 275      63.838  85.779  46.283  1.00  0.00      RA0  C
ATOM   2735  NZ  LYS A 275      62.898  85.462  45.195  1.00  0.00      RA0  N
ATOM   2736  HZ1 LYS A 275      62.160  84.822  45.550  1.00  0.00      RA0  H
ATOM   2737  HZ2 LYS A 275      62.417  86.325  44.873  1.00  0.00      RA0  H
ATOM   2738  HZ3 LYS A 275      63.408  85.008  44.411  1.00  0.00      RA0  H
ATOM   2739  C   LYS A 275      62.141  88.111  49.037  1.00  0.00      RA0  C
ATOM   2740  O   LYS A 275      61.630  87.080  49.469  1.00  0.00      RA0  O
ATOM   2741  N   GLN A 276      61.483  88.950  48.220  1.00  0.00      RA0  N
ATOM   2742  H   GLN A 276      61.993  89.720  47.831  1.00  0.00      RA0  H
ATOM   2743  CA  GLN A 276      60.107  88.792  47.859  1.00  0.00      RA0  C
ATOM   2744  CB  GLN A 276      59.527  90.081  47.260  1.00  0.00      RA0  C
ATOM   2745  CG  GLN A 276      59.460  91.283  48.217  1.00  0.00      RA0  C
ATOM   2746  CD  GLN A 276      60.847  91.838  48.481  1.00  0.00      RA0  C
ATOM   2747  OE1 GLN A 276      61.770  91.647  47.694  1.00  0.00      RA0  O
ATOM   2748  NE2 GLN A 276      60.953  92.502  49.645  1.00  0.00      RA0  N
ATOM   2749 HE21 GLN A 276      60.163  92.634  50.247  1.00  0.00      RA0  H
ATOM   2750 HE22 GLN A 276      61.825  92.889  49.951  1.00  0.00      RA0  H
ATOM   2751  C   GLN A 276      59.975  87.637  46.910  1.00  0.00      RA0  C
ATOM   2752  O   GLN A 276      60.959  87.028  46.491  1.00  0.00      RA0  O
ATOM   2753  N   SER A 277      58.717  87.330  46.536  1.00  0.00      RA0  N
ATOM   2754  H   SER A 277      57.947  87.847  46.910  1.00  0.00      RA0  H
ATOM   2755  CA  SER A 277      58.387  86.191  45.730  1.00  0.00      RA0  C
ATOM   2756  CB  SER A 277      56.882  86.264  45.567  1.00  0.00      RA0  C
ATOM   2757  OG  SER A 277      56.386  86.901  46.753  1.00  0.00      RA0  O
ATOM   2758  HG  SER A 277      55.455  86.713  46.789  1.00  0.00      RA0  H
ATOM   2759  C   SER A 277      59.161  86.234  44.458  1.00  0.00      RA0  C
ATOM   2760  O   SER A 277      59.611  85.193  43.985  1.00  0.00      RA0  O
TER    2761      SER A 277
ATOM   2762  N   MET B 315      60.380  74.185  96.913  1.00  0.00      RB0  N
ATOM   2763  H   MET B 315      59.865  74.783  96.294  1.00  0.00      RB0  H
ATOM   2764  CA  MET B 315      61.614  73.716  96.236  1.00  0.00      RB0  C
ATOM   2765  CB  MET B 315      61.633  72.191  96.113  1.00  0.00      RB0  C
ATOM   2766  CG  MET B 315      61.527  71.497  97.473  1.00  0.00      RB0  C
ATOM   2767  SD  MET B 315      62.834  71.981  98.615  1.00  0.00      RB0  S
ATOM   2768  CE  MET B 315      64.239  71.309  97.712  1.00  0.00      RB0  C
ATOM   2769  C   MET B 315      61.749  74.363  94.898  1.00  0.00      RB0  C
ATOM   2770  O   MET B 315      60.829  75.024  94.421  1.00  0.00      RB0  O
ATOM   2771  N   ILE B 316      62.913  74.190  94.244  1.00  0.00      RB0  N
ATOM   2772  H   ILE B 316      63.593  73.522  94.543  1.00  0.00      RB0  H
ATOM   2773  CA  ILE B 316      63.047  74.785  92.949  1.00  0.00      RB0  C
ATOM   2774  CB  ILE B 316      64.492  75.069  92.547  1.00  0.00      RB0  C
ATOM   2775  CG2 ILE B 316      64.594  75.680  91.147  1.00  0.00      RB0  C
ATOM   2776  CG1 ILE B 316      65.183  75.935  93.602  1.00  0.00      RB0  C
ATOM   2777  CD1 ILE B 316      64.582  77.338  93.695  1.00  0.00      RB0  C
ATOM   2778  C   ILE B 316      62.313  73.901  91.999  1.00  0.00      RB0  C
ATOM   2779  O   ILE B 316      62.407  72.678  92.080  1.00  0.00      RB0  O
ATOM   2780  N   GLN B 317      61.497  74.502  91.113  1.00  0.00      RB0  N
ATOM   2781  H   GLN B 317      61.387  75.495  91.042  1.00  0.00      RB0  H
ATOM   2782  CA  GLN B 317      60.796  73.723  90.139  1.00  0.00      RB0  C
ATOM   2783  CB  GLN B 317      59.328  73.539  90.530  1.00  0.00      RB0  C
ATOM   2784  CG  GLN B 317      59.101  72.626  91.737  1.00  0.00      RB0  C
ATOM   2785  CD  GLN B 317      59.475  71.198  91.390  1.00  0.00      RB0  C
ATOM   2786  OE1 GLN B 317      58.765  70.509  90.670  1.00  0.00      RB0  O
ATOM   2787  NE2 GLN B 317      60.596  70.767  91.984  1.00  0.00      RB0  N
ATOM   2788 HE21 GLN B 317      61.171  71.432  92.462  1.00  0.00      RB0  H
ATOM   2789 HE22 GLN B 317      60.934  69.829  91.977  1.00  0.00      RB0  H
ATOM   2790  C   GLN B 317      60.870  74.482  88.855  1.00  0.00      RB0  C
ATOM   2791  O   GLN B 317      60.564  75.674  88.811  1.00  0.00      RB0  O
ATOM   2792  N   ARG B 318      61.302  73.807  87.773  1.00  0.00      RB0  N
ATOM   2793  H   ARG B 318      61.437  72.812  87.782  1.00  0.00      RB0  H
ATOM   2794  CA  ARG B 318      61.395  74.478  86.510  1.00  0.00      RB0  C
ATOM   2795  CB  ARG B 318      62.882  74.635  86.137  1.00  0.00      RB0  C
ATOM   2796  CG  ARG B 318      63.664  75.708  86.922  1.00  0.00      RB0  C
ATOM   2797  CD  ARG B 318      65.185  75.751  86.657  1.00  0.00      RB0  C
ATOM   2798  NE  ARG B 318      65.755  77.047  87.052  1.00  0.00      RB0  N
ATOM   2799  HE  ARG B 318      65.078  77.761  87.246  1.00  0.00      RB0  H
ATOM   2800  CZ  ARG B 318      67.104  77.311  86.953  1.00  0.00      RB0  C
ATOM   2801  NH1 ARG B 318      68.000  76.330  86.756  1.00  0.00      RB0  N
ATOM   2802 HH11 ARG B 318      68.989  76.542  86.667  1.00  0.00      RB0  H
ATOM   2803 HH12 ARG B 318      67.764  75.366  86.605  1.00  0.00      RB0  H
ATOM   2804  NH2 ARG B 318      67.554  78.579  87.023  1.00  0.00      RB0  N
ATOM   2805 HH21 ARG B 318      68.522  78.749  86.766  1.00  0.00      RB0  H
ATOM   2806 HH22 ARG B 318      66.996  79.369  87.272  1.00  0.00      RB0  H
ATOM   2807  C   ARG B 318      60.631  73.681  85.507  1.00  0.00      RB0  C
ATOM   2808  O   ARG B 318      60.894  72.493  85.327  1.00  0.00      RB0  O
ATOM   2809  N   THR B 319      59.673  74.336  84.816  1.00  0.00      RB0  N
ATOM   2810  H   THR B 319      59.567  75.329  84.886  1.00  0.00      RB0  H
ATOM   2811  CA  THR B 319      58.881  73.666  83.823  1.00  0.00      RB0  C
ATOM   2812  CB  THR B 319      57.813  74.725  83.467  1.00  0.00      RB0  C
ATOM   2813  OG1 THR B 319      58.475  75.992  83.292  1.00  0.00      RB0  O
ATOM   2814  HG1 THR B 319      59.184  75.855  82.669  1.00  0.00      RB0  H
ATOM   2815  CG2 THR B 319      56.713  74.933  84.505  1.00  0.00      RB0  C
ATOM   2816  C   THR B 319      59.728  73.541  82.599  1.00  0.00      RB0  C
ATOM   2817  O   THR B 319      60.616  74.356  82.353  1.00  0.00      RB0  O
ATOM   2818  N   PRO B 320      59.466  72.530  81.816  1.00  0.00      RB0  N
ATOM   2819  CD  PRO B 320      58.411  71.543  82.012  1.00  0.00      RB0  C
ATOM   2820  CA  PRO B 320      60.241  72.298  80.627  1.00  0.00      RB0  C
ATOM   2821  CB  PRO B 320      59.826  70.879  80.251  1.00  0.00      RB0  C
ATOM   2822  CG  PRO B 320      58.380  70.754  80.715  1.00  0.00      RB0  C
ATOM   2823  C   PRO B 320      59.954  73.269  79.525  1.00  0.00      RB0  C
ATOM   2824  O   PRO B 320      58.803  73.669  79.356  1.00  0.00      RB0  O
ATOM   2825  N   LYS B 321      60.996  73.652  78.760  1.00  0.00      RB0  N
ATOM   2826  H   LYS B 321      61.849  73.168  78.917  1.00  0.00      RB0  H
ATOM   2827  CA  LYS B 321      60.817  74.488  77.608  1.00  0.00      RB0  C
ATOM   2828  CB  LYS B 321      62.030  75.406  77.471  1.00  0.00      RB0  C
ATOM   2829  CG  LYS B 321      62.283  76.284  78.700  1.00  0.00      RB0  C
ATOM   2830  CD  LYS B 321      63.447  77.257  78.492  1.00  0.00      RB0  C
ATOM   2831  CE  LYS B 321      64.792  76.572  78.234  1.00  0.00      RB0  C
ATOM   2832  NZ  LYS B 321      65.771  77.578  77.805  1.00  0.00      RB0  N
ATOM   2833  HZ1 LYS B 321      66.532  77.142  77.234  1.00  0.00      RB0  H
ATOM   2834  HZ2 LYS B 321      65.317  78.219  77.115  1.00  0.00      RB0  H
ATOM   2835  HZ3 LYS B 321      66.169  78.136  78.583  1.00  0.00      RB0  H
ATOM   2836  C   LYS B 321      60.765  73.511  76.480  1.00  0.00      RB0  C
ATOM   2837  O   LYS B 321      61.480  72.510  76.505  1.00  0.00      RB0  O
ATOM   2838  N   ILE B 322      59.909  73.755  75.467  1.00  0.00      RB0  N
ATOM   2839  H   ILE B 322      59.334  74.571  75.428  1.00  0.00      RB0  H
ATOM   2840  CA  ILE B 322      59.762  72.746  74.455  1.00  0.00      RB0  C
ATOM   2841  CB  ILE B 322      58.422  71.995  74.573  1.00  0.00      RB0  C
ATOM   2842  CG2 ILE B 322      58.385  70.765  73.656  1.00  0.00      RB0  C
ATOM   2843  CG1 ILE B 322      58.089  71.606  76.013  1.00  0.00      RB0  C
ATOM   2844  CD1 ILE B 322      56.686  71.020  76.118  1.00  0.00      RB0  C
ATOM   2845  C   ILE B 322      59.893  73.332  73.085  1.00  0.00      RB0  C
ATOM   2846  O   ILE B 322      59.341  74.393  72.799  1.00  0.00      RB0  O
ATOM   2847  N   GLN B 323      60.647  72.646  72.196  1.00  0.00      RB0  N
ATOM   2848  H   GLN B 323      61.088  71.777  72.432  1.00  0.00      RB0  H
ATOM   2849  CA  GLN B 323      60.735  73.079  70.830  1.00  0.00      RB0  C
ATOM   2850  CB  GLN B 323      62.083  73.746  70.581  1.00  0.00      RB0  C
ATOM   2851  CG  GLN B 323      62.070  75.269  70.659  1.00  0.00      RB0  C
ATOM   2852  CD  GLN B 323      62.539  75.784  69.319  1.00  0.00      RB0  C
ATOM   2853  OE1 GLN B 323      61.798  75.845  68.349  1.00  0.00      RB0  O
ATOM   2854  NE2 GLN B 323      63.830  76.124  69.285  1.00  0.00      RB0  N
ATOM   2855 HE21 GLN B 323      64.411  76.086  70.095  1.00  0.00      RB0  H
ATOM   2856 HE22 GLN B 323      64.224  76.445  68.426  1.00  0.00      RB0  H
ATOM   2857  C   GLN B 323      60.671  71.852  69.969  1.00  0.00      RB0  C
ATOM   2858  O   GLN B 323      61.318  70.844  70.256  1.00  0.00      RB0  O
ATOM   2859  N   VAL B 324      59.845  71.900  68.900  1.00  0.00      RB0  N
ATOM   2860  H   VAL B 324      59.389  72.752  68.645  1.00  0.00      RB0  H
ATOM   2861  CA  VAL B 324      59.687  70.760  68.042  1.00  0.00      RB0  C
ATOM   2862  CB  VAL B 324      58.232  70.297  67.986  1.00  0.00      RB0  C
ATOM   2863  CG1 VAL B 324      58.130  68.914  67.340  1.00  0.00      RB0  C
ATOM   2864  CG2 VAL B 324      57.602  70.306  69.376  1.00  0.00      RB0  C
ATOM   2865  C   VAL B 324      60.176  71.159  66.689  1.00  0.00      RB0  C
ATOM   2866  O   VAL B 324      59.673  72.084  66.064  1.00  0.00      RB0  O
ATOM   2867  N   TYR B 325      61.194  70.478  66.165  1.00  0.00      RB0  N
ATOM   2868  H   TYR B 325      61.571  69.628  66.541  1.00  0.00      RB0  H
ATOM   2869  CA  TYR B 325      61.622  70.915  64.872  1.00  0.00      RB0  C
ATOM   2870  CB  TYR B 325      62.669  72.038  65.013  1.00  0.00      RB0  C
ATOM   2871  CG  TYR B 325      63.778  71.657  65.981  1.00  0.00      RB0  C
ATOM   2872  CD1 TYR B 325      63.638  71.925  67.339  1.00  0.00      RB0  C
ATOM   2873  CE1 TYR B 325      64.640  71.567  68.234  1.00  0.00      RB0  C
ATOM   2874  CD2 TYR B 325      64.945  71.049  65.525  1.00  0.00      RB0  C
ATOM   2875  CE2 TYR B 325      65.953  70.700  66.421  1.00  0.00      RB0  C
ATOM   2876  CZ  TYR B 325      65.800  70.948  67.781  1.00  0.00      RB0  C
ATOM   2877  OH  TYR B 325      66.775  70.580  68.692  1.00  0.00      RB0  O
ATOM   2878  HH  TYR B 325      67.626  70.477  68.265  1.00  0.00      RB0  H
ATOM   2879  C   TYR B 325      62.221  69.762  64.152  1.00  0.00      RB0  C
ATOM   2880  O   TYR B 325      62.351  68.674  64.709  1.00  0.00      RB0  O
ATOM   2881  N   SER B 326      62.578  69.963  62.873  1.00  0.00      RB0  N
ATOM   2882  H   SER B 326      62.529  70.856  62.431  1.00  0.00      RB0  H
ATOM   2883  CA  SER B 326      63.155  68.904  62.101  1.00  0.00      RB0  C
ATOM   2884  CB  SER B 326      62.324  68.952  60.841  1.00  0.00      RB0  C
ATOM   2885  OG  SER B 326      61.515  70.138  60.949  1.00  0.00      RB0  O
ATOM   2886  HG  SER B 326      61.781  70.691  60.222  1.00  0.00      RB0  H
ATOM   2887  C   SER B 326      64.608  69.212  61.921  1.00  0.00      RB0  C
ATOM   2888  O   SER B 326      65.024  70.367  62.012  1.00  0.00      RB0  O
ATOM   2889  N   ARG B 327      65.424  68.161  61.703  1.00  0.00      RB0  N
ATOM   2890  H   ARG B 327      64.995  67.256  61.673  1.00  0.00      RB0  H
ATOM   2891  CA  ARG B 327      66.844  68.312  61.553  1.00  0.00      RB0  C
ATOM   2892  CB  ARG B 327      67.502  66.956  61.462  1.00  0.00      RB0  C
ATOM   2893  CG  ARG B 327      68.340  66.654  62.694  1.00  0.00      RB0  C
ATOM   2894  CD  ARG B 327      69.023  65.317  62.472  1.00  0.00      RB0  C
ATOM   2895  NE  ARG B 327      69.820  65.386  61.253  1.00  0.00      RB0  N
ATOM   2896  HE  ARG B 327      69.450  65.848  60.440  1.00  0.00      RB0  H
ATOM   2897  CZ  ARG B 327      71.092  64.925  61.314  1.00  0.00      RB0  C
ATOM   2898  NH1 ARG B 327      71.499  64.273  62.418  1.00  0.00      RB0  N
ATOM   2899 HH11 ARG B 327      72.470  63.997  62.522  1.00  0.00      RB0  H
ATOM   2900 HH12 ARG B 327      70.893  64.038  63.176  1.00  0.00      RB0  H
ATOM   2901  NH2 ARG B 327      71.920  65.148  60.281  1.00  0.00      RB0  N
ATOM   2902 HH21 ARG B 327      72.914  64.989  60.398  1.00  0.00      RB0  H
ATOM   2903 HH22 ARG B 327      71.606  65.504  59.396  1.00  0.00      RB0  H
ATOM   2904  C   ARG B 327      67.144  69.104  60.313  1.00  0.00      RB0  C
ATOM   2905  O   ARG B 327      68.027  69.960  60.314  1.00  0.00      RB0  O
ATOM   2906  N   HIS B 328      66.408  68.844  59.218  1.00  0.00      RB0  N
ATOM   2907  H   HIS B 328      65.635  68.208  59.251  1.00  0.00      RB0  H
ATOM   2908  CA  HIS B 328      66.638  69.540  57.979  1.00  0.00      RB0  C
ATOM   2909  CB  HIS B 328      67.223  68.483  57.019  1.00  0.00      RB0  C
ATOM   2910  CG  HIS B 328      68.511  67.964  57.628  1.00  0.00      RB0  C
ATOM   2911  ND1 HIS B 328      69.437  68.760  58.199  1.00  0.00      RB0  N
ATOM   2912  HD1 HIS B 328      69.371  69.732  58.332  1.00  0.00      RB0  H
ATOM   2913  CD2 HIS B 328      68.936  66.636  57.753  1.00  0.00      RB0  C
ATOM   2914  NE2 HIS B 328      70.128  66.644  58.409  1.00  0.00      RB0  N
ATOM   2915  CE1 HIS B 328      70.435  67.956  58.679  1.00  0.00      RB0  C
ATOM   2916  C   HIS B 328      65.355  70.205  57.588  1.00  0.00      RB0  C
ATOM   2917  O   HIS B 328      64.293  69.891  58.123  1.00  0.00      RB0  O
ATOM   2918  N   PRO B 329      65.412  71.099  56.636  1.00  0.00      RB0  N
ATOM   2919  CD  PRO B 329      66.602  71.597  55.947  1.00  0.00      RB0  C
ATOM   2920  CA  PRO B 329      64.233  71.817  56.243  1.00  0.00      RB0  C
ATOM   2921  CB  PRO B 329      64.708  72.716  55.098  1.00  0.00      RB0  C
ATOM   2922  CG  PRO B 329      66.185  72.948  55.386  1.00  0.00      RB0  C
ATOM   2923  C   PRO B 329      63.168  70.858  55.820  1.00  0.00      RB0  C
ATOM   2924  O   PRO B 329      63.482  69.853  55.184  1.00  0.00      RB0  O
ATOM   2925  N   ALA B 330      61.902  71.139  56.180  1.00  0.00      RB0  N
ATOM   2926  H   ALA B 330      61.680  72.050  56.523  1.00  0.00      RB0  H
ATOM   2927  CA  ALA B 330      60.855  70.204  55.894  1.00  0.00      RB0  C
ATOM   2928  CB  ALA B 330      59.546  70.617  56.564  1.00  0.00      RB0  C
ATOM   2929  C   ALA B 330      60.651  70.106  54.419  1.00  0.00      RB0  C
ATOM   2930  O   ALA B 330      60.716  71.099  53.696  1.00  0.00      RB0  O
ATOM   2931  N   GLU B 331      60.428  68.866  53.936  1.00  0.00      RB0  N
ATOM   2932  H   GLU B 331      60.423  68.036  54.493  1.00  0.00      RB0  H
ATOM   2933  CA  GLU B 331      60.134  68.666  52.547  1.00  0.00      RB0  C
ATOM   2934  CB  GLU B 331      61.348  68.170  51.765  1.00  0.00      RB0  C
ATOM   2935  CG  GLU B 331      62.610  69.036  51.766  1.00  0.00      RB0  C
ATOM   2936  CD  GLU B 331      63.696  68.289  51.018  1.00  0.00      RB0  C
ATOM   2937  OE1 GLU B 331      64.833  68.233  51.486  1.00  0.00      RB0  O
ATOM   2938  OE2 GLU B 331      63.407  67.700  49.979  1.00  0.00      RB0  O
ATOM   2939  C   GLU B 331      59.100  67.612  52.493  1.00  0.00      RB0  C
ATOM   2940  O   GLU B 331      59.275  66.534  53.050  1.00  0.00      RB0  O
ATOM   2941  N   ASN B 332      57.994  67.856  51.791  1.00  0.00      RB0  N
ATOM   2942  H   ASN B 332      57.948  68.624  51.154  1.00  0.00      RB0  H
ATOM   2943  CA  ASN B 332      57.080  66.765  51.739  1.00  0.00      RB0  C
ATOM   2944  CB  ASN B 332      55.737  67.143  51.112  1.00  0.00      RB0  C
ATOM   2945  CG  ASN B 332      54.984  68.091  52.020  1.00  0.00      RB0  C
ATOM   2946  OD1 ASN B 332      54.414  69.085  51.589  1.00  0.00      RB0  O
ATOM   2947  ND2 ASN B 332      55.035  67.760  53.323  1.00  0.00      RB0  N
ATOM   2948 HD21 ASN B 332      55.479  66.914  53.628  1.00  0.00      RB0  H
ATOM   2949 HD22 ASN B 332      54.613  68.366  53.995  1.00  0.00      RB0  H
ATOM   2950  C   ASN B 332      57.746  65.695  50.935  1.00  0.00      RB0  C
ATOM   2951  O   ASN B 332      58.346  65.964  49.895  1.00  0.00      RB0  O
ATOM   2952  N   GLY B 333      57.674  64.444  51.427  1.00  0.00      RB0  N
ATOM   2953  H   GLY B 333      57.307  64.287  52.348  1.00  0.00      RB0  H
ATOM   2954  CA  GLY B 333      58.180  63.320  50.693  1.00  0.00      RB0  C
ATOM   2955  C   GLY B 333      59.574  62.973  51.120  1.00  0.00      RB0  C
ATOM   2956  O   GLY B 333      60.047  61.872  50.845  1.00  0.00      RB0  O
ATOM   2957  N   LYS B 334      60.277  63.869  51.829  1.00  0.00      RB0  N
ATOM   2958  H   LYS B 334      59.865  64.675  52.258  1.00  0.00      RB0  H
ATOM   2959  CA  LYS B 334      61.638  63.536  52.137  1.00  0.00      RB0  C
ATOM   2960  CB  LYS B 334      62.503  64.779  52.005  1.00  0.00      RB0  C
ATOM   2961  CG  LYS B 334      64.011  64.551  52.008  1.00  0.00      RB0  C
ATOM   2962  CD  LYS B 334      64.489  63.992  50.670  1.00  0.00      RB0  C
ATOM   2963  CE  LYS B 334      65.720  64.747  50.163  1.00  0.00      RB0  C
ATOM   2964  NZ  LYS B 334      65.403  66.178  50.073  1.00  0.00      RB0  N
ATOM   2965  HZ1 LYS B 334      66.149  66.771  49.672  1.00  0.00      RB0  H
ATOM   2966  HZ2 LYS B 334      64.522  66.386  49.552  1.00  0.00      RB0  H
ATOM   2967  HZ3 LYS B 334      65.179  66.602  51.001  1.00  0.00      RB0  H
ATOM   2968  C   LYS B 334      61.661  63.092  53.568  1.00  0.00      RB0  C
ATOM   2969  O   LYS B 334      61.067  63.736  54.432  1.00  0.00      RB0  O
ATOM   2970  N   SER B 335      62.334  61.961  53.859  1.00  0.00      RB0  N
ATOM   2971  H   SER B 335      62.765  61.390  53.166  1.00  0.00      RB0  H
ATOM   2972  CA  SER B 335      62.396  61.510  55.218  1.00  0.00      RB0  C
ATOM   2973  CB  SER B 335      62.649  60.027  55.095  1.00  0.00      RB0  C
ATOM   2974  OG  SER B 335      61.828  59.616  53.990  1.00  0.00      RB0  O
ATOM   2975  HG  SER B 335      62.020  58.698  53.839  1.00  0.00      RB0  H
ATOM   2976  C   SER B 335      63.425  62.350  55.896  1.00  0.00      RB0  C
ATOM   2977  O   SER B 335      64.508  62.586  55.363  1.00  0.00      RB0  O
ATOM   2978  N   ASN B 336      63.086  62.821  57.108  1.00  0.00      RB0  N
ATOM   2979  H   ASN B 336      62.221  62.647  57.546  1.00  0.00      RB0  H
ATOM   2980  CA  ASN B 336      63.917  63.711  57.855  1.00  0.00      RB0  C
ATOM   2981  CB  ASN B 336      63.248  65.073  57.653  1.00  0.00      RB0  C
ATOM   2982  CG  ASN B 336      64.126  66.292  57.850  1.00  0.00      RB0  C
ATOM   2983  OD1 ASN B 336      64.893  66.439  58.800  1.00  0.00      RB0  O
ATOM   2984  ND2 ASN B 336      63.878  67.225  56.912  1.00  0.00      RB0  N
ATOM   2985 HD21 ASN B 336      63.340  67.004  56.095  1.00  0.00      RB0  H
ATOM   2986 HD22 ASN B 336      64.166  68.184  56.963  1.00  0.00      RB0  H
ATOM   2987  C   ASN B 336      63.868  63.261  59.289  1.00  0.00      RB0  C
ATOM   2988  O   ASN B 336      63.484  62.130  59.584  1.00  0.00      RB0  O
ATOM   2989  N   PHE B 337      64.308  64.130  60.222  1.00  0.00      RB0  N
ATOM   2990  H   PHE B 337      64.571  65.071  60.016  1.00  0.00      RB0  H
ATOM   2991  CA  PHE B 337      64.328  63.786  61.613  1.00  0.00      RB0  C
ATOM   2992  CB  PHE B 337      65.738  63.756  62.180  1.00  0.00      RB0  C
ATOM   2993  CG  PHE B 337      66.518  62.665  61.491  1.00  0.00      RB0  C
ATOM   2994  CD1 PHE B 337      67.313  62.960  60.389  1.00  0.00      RB0  C
ATOM   2995  CD2 PHE B 337      66.431  61.360  61.958  1.00  0.00      RB0  C
ATOM   2996  CE1 PHE B 337      68.017  61.948  59.749  1.00  0.00      RB0  C
ATOM   2997  CE2 PHE B 337      67.135  60.348  61.318  1.00  0.00      RB0  C
ATOM   2998  CZ  PHE B 337      67.924  60.641  60.212  1.00  0.00      RB0  C
ATOM   2999  C   PHE B 337      63.438  64.739  62.362  1.00  0.00      RB0  C
ATOM   3000  O   PHE B 337      63.560  65.957  62.235  1.00  0.00      RB0  O
ATOM   3001  N   LEU B 338      62.513  64.196  63.185  1.00  0.00      RB0  N
ATOM   3002  H   LEU B 338      62.522  63.211  63.371  1.00  0.00      RB0  H
ATOM   3003  CA  LEU B 338      61.636  65.024  63.963  1.00  0.00      RB0  C
ATOM   3004  CB  LEU B 338      60.247  64.400  64.024  1.00  0.00      RB0  C
ATOM   3005  CG  LEU B 338      59.264  65.239  64.834  1.00  0.00      RB0  C
ATOM   3006  CD1 LEU B 338      58.995  66.591  64.172  1.00  0.00      RB0  C
ATOM   3007  CD2 LEU B 338      57.984  64.461  65.133  1.00  0.00      RB0  C
ATOM   3008  C   LEU B 338      62.211  65.090  65.342  1.00  0.00      RB0  C
ATOM   3009  O   LEU B 338      62.393  64.068  65.999  1.00  0.00      RB0  O
ATOM   3010  N   ASN B 339      62.490  66.321  65.820  1.00  0.00      RB0  N
ATOM   3011  H   ASN B 339      62.067  67.094  65.369  1.00  0.00      RB0  H
ATOM   3012  CA  ASN B 339      63.129  66.504  67.092  1.00  0.00      RB0  C
ATOM   3013  CB  ASN B 339      64.405  67.345  66.963  1.00  0.00      RB0  C
ATOM   3014  CG  ASN B 339      65.564  66.589  66.336  1.00  0.00      RB0  C
ATOM   3015  OD1 ASN B 339      65.410  65.653  65.554  1.00  0.00      RB0  O
ATOM   3016  ND2 ASN B 339      66.763  67.067  66.725  1.00  0.00      RB0  N
ATOM   3017 HD21 ASN B 339      66.830  67.855  67.338  1.00  0.00      RB0  H
ATOM   3018 HD22 ASN B 339      67.639  66.669  66.436  1.00  0.00      RB0  H
ATOM   3019  C   ASN B 339      62.200  67.205  68.034  1.00  0.00      RB0  C
ATOM   3020  O   ASN B 339      61.350  67.999  67.634  1.00  0.00      RB0  O
ATOM   3021  CB  CYS B 340      60.484  66.679  70.909  1.00  0.00      RB0  C
ATOM   3022  SG  CYS B 340      59.556  67.535  72.205  1.00  0.00      RB0  S
ATOM   3023  N   CYS B 340      62.345  66.885  69.335  1.00  0.00      RB0  N
ATOM   3024  H   CYS B 340      62.983  66.159  69.603  1.00  0.00      RB0  H
ATOM   3025  CA  CYS B 340      61.621  67.541  70.386  1.00  0.00      RB0  C
ATOM   3026  C   CYS B 340      62.626  67.833  71.454  1.00  0.00      RB0  C
ATOM   3027  O   CYS B 340      63.021  66.951  72.216  1.00  0.00      RB0  O
ATOM   3028  N   TYR B 341      63.032  69.108  71.571  1.00  0.00      RB0  N
ATOM   3029  H   TYR B 341      62.584  69.822  71.041  1.00  0.00      RB0  H
ATOM   3030  CA  TYR B 341      64.084  69.448  72.485  1.00  0.00      RB0  C
ATOM   3031  CB  TYR B 341      65.053  70.445  71.860  1.00  0.00      RB0  C
ATOM   3032  CG  TYR B 341      66.329  70.464  72.666  1.00  0.00      RB0  C
ATOM   3033  CD1 TYR B 341      67.216  69.398  72.605  1.00  0.00      RB0  C
ATOM   3034  CE1 TYR B 341      68.396  69.424  73.339  1.00  0.00      RB0  C
ATOM   3035  CD2 TYR B 341      66.621  71.551  73.472  1.00  0.00      RB0  C
ATOM   3036  CE2 TYR B 341      67.801  71.589  74.200  1.00  0.00      RB0  C
ATOM   3037  CZ  TYR B 341      68.690  70.528  74.128  1.00  0.00      RB0  C
ATOM   3038  OH  TYR B 341      69.865  70.589  74.842  1.00  0.00      RB0  O
ATOM   3039  HH  TYR B 341      70.410  69.839  74.639  1.00  0.00      RB0  H
ATOM   3040  C   TYR B 341      63.443  69.964  73.736  1.00  0.00      RB0  C
ATOM   3041  O   TYR B 341      62.759  70.984  73.734  1.00  0.00      RB0  O
ATOM   3042  N   VAL B 342      63.638  69.222  74.847  1.00  0.00      RB0  N
ATOM   3043  H   VAL B 342      64.273  68.443  74.848  1.00  0.00      RB0  H
ATOM   3044  CA  VAL B 342      63.060  69.623  76.094  1.00  0.00      RB0  C
ATOM   3045  CB  VAL B 342      62.291  68.435  76.657  1.00  0.00      RB0  C
ATOM   3046  CG1 VAL B 342      61.574  68.812  77.941  1.00  0.00      RB0  C
ATOM   3047  CG2 VAL B 342      61.326  67.874  75.612  1.00  0.00      RB0  C
ATOM   3048  C   VAL B 342      64.194  70.031  76.982  1.00  0.00      RB0  C
ATOM   3049  O   VAL B 342      65.155  69.284  77.157  1.00  0.00      RB0  O
ATOM   3050  N   SER B 343      64.107  71.243  77.573  1.00  0.00      RB0  N
ATOM   3051  H   SER B 343      63.349  71.874  77.401  1.00  0.00      RB0  H
ATOM   3052  CA  SER B 343      65.198  71.690  78.390  1.00  0.00      RB0  C
ATOM   3053  CB  SER B 343      66.102  72.450  77.440  1.00  0.00      RB0  C
ATOM   3054  OG  SER B 343      65.459  72.471  76.159  1.00  0.00      RB0  O
ATOM   3055  HG  SER B 343      65.786  71.687  75.733  1.00  0.00      RB0  H
ATOM   3056  C   SER B 343      64.694  72.620  79.449  1.00  0.00      RB0  C
ATOM   3057  O   SER B 343      63.511  72.946  79.517  1.00  0.00      RB0  O
ATOM   3058  N   GLY B 344      65.613  73.036  80.344  1.00  0.00      RB0  N
ATOM   3059  H   GLY B 344      66.459  72.502  80.403  1.00  0.00      RB0  H
ATOM   3060  CA  GLY B 344      65.322  74.009  81.358  1.00  0.00      RB0  C
ATOM   3061  C   GLY B 344      64.436  73.433  82.421  1.00  0.00      RB0  C
ATOM   3062  O   GLY B 344      63.772  74.185  83.133  1.00  0.00      RB0  O
ATOM   3063  N   PHE B 345      64.409  72.096  82.589  1.00  0.00      RB0  N
ATOM   3064  H   PHE B 345      65.037  71.463  82.134  1.00  0.00      RB0  H
ATOM   3065  CA  PHE B 345      63.507  71.580  83.578  1.00  0.00      RB0  C
ATOM   3066  CB  PHE B 345      62.537  70.560  82.971  1.00  0.00      RB0  C
ATOM   3067  CG  PHE B 345      63.257  69.366  82.385  1.00  0.00      RB0  C
ATOM   3068  CD1 PHE B 345      63.684  69.390  81.063  1.00  0.00      RB0  C
ATOM   3069  CD2 PHE B 345      63.470  68.231  83.160  1.00  0.00      RB0  C
ATOM   3070  CE1 PHE B 345      64.313  68.280  80.512  1.00  0.00      RB0  C
ATOM   3071  CE2 PHE B 345      64.098  67.121  82.608  1.00  0.00      RB0  C
ATOM   3072  CZ  PHE B 345      64.518  67.143  81.284  1.00  0.00      RB0  C
ATOM   3073  C   PHE B 345      64.236  70.993  84.747  1.00  0.00      RB0  C
ATOM   3074  O   PHE B 345      65.417  70.654  84.684  1.00  0.00      RB0  O
ATOM   3075  N   HIS B 346      63.518  70.931  85.885  1.00  0.00      RB0  N
ATOM   3076  H   HIS B 346      62.559  71.232  85.902  1.00  0.00      RB0  H
ATOM   3077  CA  HIS B 346      63.999  70.400  87.125  1.00  0.00      RB0  C
ATOM   3078  CB  HIS B 346      64.768  71.529  87.802  1.00  0.00      RB0  C
ATOM   3079  CG  HIS B 346      64.913  71.122  89.231  1.00  0.00      RB0  C
ATOM   3080  ND1 HIS B 346      63.999  71.360  90.193  1.00  0.00      RB0  N
ATOM   3081  HD1 HIS B 346      63.161  71.870  90.137  1.00  0.00      RB0  H
ATOM   3082  CD2 HIS B 346      65.941  70.344  89.742  1.00  0.00      RB0  C
ATOM   3083  NE2 HIS B 346      65.618  70.103  91.027  1.00  0.00      RB0  N
ATOM   3084  CE1 HIS B 346      64.433  70.720  91.316  1.00  0.00      RB0  C
ATOM   3085  C   HIS B 346      62.797  70.067  87.949  1.00  0.00      RB0  C
ATOM   3086  O   HIS B 346      61.903  70.906  88.047  1.00  0.00      RB0  O
ATOM   3087  N   PRO B 347      62.695  68.920  88.584  1.00  0.00      RB0  N
ATOM   3088  CD  PRO B 347      61.501  68.605  89.354  1.00  0.00      RB0  C
ATOM   3089  CA  PRO B 347      63.661  67.848  88.636  1.00  0.00      RB0  C
ATOM   3090  CB  PRO B 347      63.100  66.923  89.720  1.00  0.00      RB0  C
ATOM   3091  CG  PRO B 347      61.596  67.115  89.640  1.00  0.00      RB0  C
ATOM   3092  C   PRO B 347      63.779  67.154  87.313  1.00  0.00      RB0  C
ATOM   3093  O   PRO B 347      63.058  67.507  86.383  1.00  0.00      RB0  O
ATOM   3094  N   SER B 348      64.700  66.170  87.230  1.00  0.00      RB0  N
ATOM   3095  H   SER B 348      65.112  65.936  88.103  1.00  0.00      RB0  H
ATOM   3096  CA  SER B 348      65.051  65.464  86.025  1.00  0.00      RB0  C
ATOM   3097  CB  SER B 348      66.335  64.752  86.362  1.00  0.00      RB0  C
ATOM   3098  OG  SER B 348      66.527  64.933  87.772  1.00  0.00      RB0  O
ATOM   3099  HG  SER B 348      66.032  64.212  88.157  1.00  0.00      RB0  H
ATOM   3100  C   SER B 348      63.979  64.558  85.475  1.00  0.00      RB0  C
ATOM   3101  O   SER B 348      63.999  64.261  84.282  1.00  0.00      RB0  O
ATOM   3102  N   ASP B 349      63.029  64.055  86.284  1.00  0.00      RB0  N
ATOM   3103  H   ASP B 349      62.961  64.215  87.268  1.00  0.00      RB0  H
ATOM   3104  CA  ASP B 349      62.097  63.113  85.709  1.00  0.00      RB0  C
ATOM   3105  CB  ASP B 349      61.330  62.422  86.843  1.00  0.00      RB0  C
ATOM   3106  CG  ASP B 349      62.315  61.812  87.834  1.00  0.00      RB0  C
ATOM   3107  OD1 ASP B 349      62.496  60.594  87.810  1.00  0.00      RB0  O
ATOM   3108  OD2 ASP B 349      62.894  62.553  88.635  1.00  0.00      RB0  O
ATOM   3109  C   ASP B 349      61.194  63.796  84.723  1.00  0.00      RB0  C
ATOM   3110  O   ASP B 349      60.669  64.876  84.988  1.00  0.00      RB0  O
ATOM   3111  N   ILE B 350      61.017  63.187  83.526  1.00  0.00      RB0  N
ATOM   3112  H   ILE B 350      61.441  62.317  83.272  1.00  0.00      RB0  H
ATOM   3113  CA  ILE B 350      60.137  63.777  82.554  1.00  0.00      RB0  C
ATOM   3114  CB  ILE B 350      60.842  64.935  81.840  1.00  0.00      RB0  C
ATOM   3115  CG2 ILE B 350      61.862  64.453  80.808  1.00  0.00      RB0  C
ATOM   3116  CG1 ILE B 350      59.832  65.937  81.293  1.00  0.00      RB0  C
ATOM   3117  CD1 ILE B 350      60.470  67.298  81.068  1.00  0.00      RB0  C
ATOM   3118  C   ILE B 350      59.643  62.718  81.614  1.00  0.00      RB0  C
ATOM   3119  O   ILE B 350      60.272  61.675  81.443  1.00  0.00      RB0  O
ATOM   3120  N   GLU B 351      58.486  62.980  80.970  1.00  0.00      RB0  N
ATOM   3121  H   GLU B 351      57.988  63.839  81.112  1.00  0.00      RB0  H
ATOM   3122  CA  GLU B 351      57.890  62.035  80.069  1.00  0.00      RB0  C
ATOM   3123  CB  GLU B 351      56.513  61.617  80.593  1.00  0.00      RB0  C
ATOM   3124  CG  GLU B 351      55.656  60.889  79.550  1.00  0.00      RB0  C
ATOM   3125  CD  GLU B 351      54.236  60.737  80.062  1.00  0.00      RB0  C
ATOM   3126  OE1 GLU B 351      53.980  59.797  80.810  1.00  0.00      RB0  O
ATOM   3127  OE2 GLU B 351      53.386  61.554  79.705  1.00  0.00      RB0  O
ATOM   3128  C   GLU B 351      57.720  62.734  78.752  1.00  0.00      RB0  C
ATOM   3129  O   GLU B 351      57.113  63.803  78.691  1.00  0.00      RB0  O
ATOM   3130  N   VAL B 352      58.269  62.159  77.656  1.00  0.00      RB0  N
ATOM   3131  H   VAL B 352      58.694  61.255  77.661  1.00  0.00      RB0  H
ATOM   3132  CA  VAL B 352      58.148  62.823  76.388  1.00  0.00      RB0  C
ATOM   3133  CB  VAL B 352      59.447  63.569  76.028  1.00  0.00      RB0  C
ATOM   3134  CG1 VAL B 352      59.327  64.265  74.672  1.00  0.00      RB0  C
ATOM   3135  CG2 VAL B 352      59.912  64.545  77.112  1.00  0.00      RB0  C
ATOM   3136  C   VAL B 352      57.848  61.819  75.320  1.00  0.00      RB0  C
ATOM   3137  O   VAL B 352      58.491  60.775  75.220  1.00  0.00      RB0  O
ATOM   3138  N   ASP B 353      56.840  62.122  74.481  1.00  0.00      RB0  N
ATOM   3139  H   ASP B 353      56.277  62.947  74.586  1.00  0.00      RB0  H
ATOM   3140  CA  ASP B 353      56.556  61.268  73.370  1.00  0.00      RB0  C
ATOM   3141  CB  ASP B 353      55.734  60.024  73.689  1.00  0.00      RB0  C
ATOM   3142  CG  ASP B 353      54.297  60.237  74.091  1.00  0.00      RB0  C
ATOM   3143  OD1 ASP B 353      53.662  61.191  73.665  1.00  0.00      RB0  O
ATOM   3144  OD2 ASP B 353      53.773  59.365  74.781  1.00  0.00      RB0  O
ATOM   3145  C   ASP B 353      56.224  62.086  72.162  1.00  0.00      RB0  C
ATOM   3146  O   ASP B 353      55.722  63.205  72.270  1.00  0.00      RB0  O
ATOM   3147  N   LEU B 354      56.583  61.559  70.969  1.00  0.00      RB0  N
ATOM   3148  H   LEU B 354      56.833  60.593  70.921  1.00  0.00      RB0  H
ATOM   3149  CA  LEU B 354      56.332  62.243  69.731  1.00  0.00      RB0  C
ATOM   3150  CB  LEU B 354      57.496  62.041  68.760  1.00  0.00      RB0  C
ATOM   3151  CG  LEU B 354      58.719  62.892  69.091  1.00  0.00      RB0  C
ATOM   3152  CD1 LEU B 354      59.925  62.540  68.218  1.00  0.00      RB0  C
ATOM   3153  CD2 LEU B 354      58.377  64.376  68.998  1.00  0.00      RB0  C
ATOM   3154  C   LEU B 354      55.094  61.647  69.147  1.00  0.00      RB0  C
ATOM   3155  O   LEU B 354      54.954  60.427  69.086  1.00  0.00      RB0  O
ATOM   3156  N   LEU B 355      54.160  62.505  68.695  1.00  0.00      RB0  N
ATOM   3157  H   LEU B 355      54.369  63.475  68.613  1.00  0.00      RB0  H
ATOM   3158  CA  LEU B 355      52.912  62.018  68.189  1.00  0.00      RB0  C
ATOM   3159  CB  LEU B 355      51.755  62.767  68.848  1.00  0.00      RB0  C
ATOM   3160  CG  LEU B 355      51.817  62.832  70.373  1.00  0.00      RB0  C
ATOM   3161  CD1 LEU B 355      50.878  63.903  70.925  1.00  0.00      RB0  C
ATOM   3162  CD2 LEU B 355      51.557  61.472  71.009  1.00  0.00      RB0  C
ATOM   3163  C   LEU B 355      52.820  62.281  66.718  1.00  0.00      RB0  C
ATOM   3164  O   LEU B 355      53.276  63.308  66.218  1.00  0.00      RB0  O
ATOM   3165  N   LYS B 356      52.215  61.317  65.994  1.00  0.00      RB0  N
ATOM   3166  H   LYS B 356      51.701  60.612  66.453  1.00  0.00      RB0  H
ATOM   3167  CA  LYS B 356      51.986  61.382  64.583  1.00  0.00      RB0  C
ATOM   3168  CB  LYS B 356      52.615  60.220  63.818  1.00  0.00      RB0  C
ATOM   3169  CG  LYS B 356      52.332  60.318  62.315  1.00  0.00      RB0  C
ATOM   3170  CD  LYS B 356      52.966  59.186  61.507  1.00  0.00      RB0  C
ATOM   3171  CE  LYS B 356      52.649  59.278  60.011  1.00  0.00      RB0  C
ATOM   3172  NZ  LYS B 356      53.139  60.553  59.481  1.00  0.00      RB0  N
ATOM   3173  HZ1 LYS B 356      53.026  60.650  58.447  1.00  0.00      RB0  H
ATOM   3174  HZ2 LYS B 356      52.634  61.372  59.869  1.00  0.00      RB0  H
ATOM   3175  HZ3 LYS B 356      54.153  60.708  59.655  1.00  0.00      RB0  H
ATOM   3176  C   LYS B 356      50.507  61.362  64.374  1.00  0.00      RB0  C
ATOM   3177  O   LYS B 356      49.865  60.324  64.517  1.00  0.00      RB0  O
ATOM   3178  N   ASN B 357      49.930  62.518  64.002  1.00  0.00      RB0  N
ATOM   3179  H   ASN B 357      50.512  63.318  63.988  1.00  0.00      RB0  H
ATOM   3180  CA  ASN B 357      48.519  62.588  63.773  1.00  0.00      RB0  C
ATOM   3181  CB  ASN B 357      48.019  61.841  62.536  1.00  0.00      RB0  C
ATOM   3182  CG  ASN B 357      48.489  62.598  61.325  1.00  0.00      RB0  C
ATOM   3183  OD1 ASN B 357      49.674  62.591  61.013  1.00  0.00      RB0  O
ATOM   3184  ND2 ASN B 357      47.525  63.291  60.685  1.00  0.00      RB0  N
ATOM   3185 HD21 ASN B 357      46.575  63.225  60.994  1.00  0.00      RB0  H
ATOM   3186 HD22 ASN B 357      47.693  63.895  59.900  1.00  0.00      RB0  H
ATOM   3187  C   ASN B 357      47.823  62.094  65.004  1.00  0.00      RB0  C
ATOM   3188  O   ASN B 357      46.772  61.460  64.925  1.00  0.00      RB0  O
ATOM   3189  N   GLY B 358      48.404  62.380  66.187  1.00  0.00      RB0  N
ATOM   3190  H   GLY B 358      49.300  62.816  66.190  1.00  0.00      RB0  H
ATOM   3191  CA  GLY B 358      47.808  62.021  67.447  1.00  0.00      RB0  C
ATOM   3192  C   GLY B 358      48.190  60.617  67.809  1.00  0.00      RB0  C
ATOM   3193  O   GLY B 358      47.851  60.133  68.888  1.00  0.00      RB0  O
ATOM   3194  N   GLU B 359      48.920  59.924  66.918  1.00  0.00      RB0  N
ATOM   3195  H   GLU B 359      49.016  60.285  66.012  1.00  0.00      RB0  H
ATOM   3196  CA  GLU B 359      49.298  58.562  67.171  1.00  0.00      RB0  C
ATOM   3197  CB  GLU B 359      49.240  57.645  65.948  1.00  0.00      RB0  C
ATOM   3198  CG  GLU B 359      49.493  56.194  66.371  1.00  0.00      RB0  C
ATOM   3199  CD  GLU B 359      48.519  55.818  67.472  1.00  0.00      RB0  C
ATOM   3200  OE1 GLU B 359      48.920  55.793  68.636  1.00  0.00      RB0  O
ATOM   3201  OE2 GLU B 359      47.360  55.562  67.163  1.00  0.00      RB0  O
ATOM   3202  C   GLU B 359      50.652  58.587  67.797  1.00  0.00      RB0  C
ATOM   3203  O   GLU B 359      51.604  59.094  67.212  1.00  0.00      RB0  O
ATOM   3204  N   ARG B 360      50.797  58.013  69.005  1.00  0.00      RB0  N
ATOM   3205  H   ARG B 360      50.101  57.331  69.253  1.00  0.00      RB0  H
ATOM   3206  CA  ARG B 360      52.081  58.098  69.639  1.00  0.00      RB0  C
ATOM   3207  CB  ARG B 360      51.896  57.441  71.009  1.00  0.00      RB0  C
ATOM   3208  CG  ARG B 360      52.898  57.790  72.100  1.00  0.00      RB0  C
ATOM   3209  CD  ARG B 360      54.366  57.438  71.853  1.00  0.00      RB0  C
ATOM   3210  NE  ARG B 360      54.763  56.095  72.268  1.00  0.00      RB0  N
ATOM   3211  HE  ARG B 360      54.823  55.356  71.578  1.00  0.00      RB0  H
ATOM   3212  CZ  ARG B 360      55.251  55.915  73.530  1.00  0.00      RB0  C
ATOM   3213  NH1 ARG B 360      55.085  56.878  74.471  1.00  0.00      RB0  N
ATOM   3214 HH11 ARG B 360      55.447  56.807  75.401  1.00  0.00      RB0  H
ATOM   3215 HH12 ARG B 360      54.582  57.741  74.288  1.00  0.00      RB0  H
ATOM   3216  NH2 ARG B 360      55.909  54.774  73.813  1.00  0.00      RB0  N
ATOM   3217 HH21 ARG B 360      56.285  54.526  74.703  1.00  0.00      RB0  H
ATOM   3218 HH22 ARG B 360      56.068  54.096  73.065  1.00  0.00      RB0  H
ATOM   3219  C   ARG B 360      53.051  57.276  68.847  1.00  0.00      RB0  C
ATOM   3220  O   ARG B 360      52.763  56.142  68.468  1.00  0.00      RB0  O
ATOM   3221  N   ILE B 361      54.248  57.841  68.587  1.00  0.00      RB0  N
ATOM   3222  H   ILE B 361      54.506  58.672  69.070  1.00  0.00      RB0  H
ATOM   3223  CA  ILE B 361      55.228  57.184  67.768  1.00  0.00      RB0  C
ATOM   3224  CB  ILE B 361      56.088  58.178  66.979  1.00  0.00      RB0  C
ATOM   3225  CG2 ILE B 361      57.043  57.454  66.030  1.00  0.00      RB0  C
ATOM   3226  CG1 ILE B 361      55.233  59.171  66.200  1.00  0.00      RB0  C
ATOM   3227  CD1 ILE B 361      56.088  60.229  65.497  1.00  0.00      RB0  C
ATOM   3228  C   ILE B 361      56.082  56.315  68.636  1.00  0.00      RB0  C
ATOM   3229  O   ILE B 361      56.561  56.733  69.689  1.00  0.00      RB0  O
ATOM   3230  N   GLU B 362      56.270  55.051  68.211  1.00  0.00      RB0  N
ATOM   3231  H   GLU B 362      55.921  54.784  67.317  1.00  0.00      RB0  H
ATOM   3232  CA  GLU B 362      57.103  54.141  68.941  1.00  0.00      RB0  C
ATOM   3233  CB  GLU B 362      56.505  52.731  68.894  1.00  0.00      RB0  C
ATOM   3234  CG  GLU B 362      56.779  51.968  70.191  1.00  0.00      RB0  C
ATOM   3235  CD  GLU B 362      56.521  52.903  71.353  1.00  0.00      RB0  C
ATOM   3236  OE1 GLU B 362      55.377  53.276  71.584  1.00  0.00      RB0  O
ATOM   3237  OE2 GLU B 362      57.469  53.287  72.031  1.00  0.00      RB0  O
ATOM   3238  C   GLU B 362      58.498  54.254  68.415  1.00  0.00      RB0  C
ATOM   3239  O   GLU B 362      58.765  55.021  67.493  1.00  0.00      RB0  O
ATOM   3240  N   LYS B 363      59.434  53.539  69.072  1.00  0.00      RB0  N
ATOM   3241  H   LYS B 363      59.120  53.085  69.909  1.00  0.00      RB0  H
ATOM   3242  CA  LYS B 363      60.818  53.443  68.693  1.00  0.00      RB0  C
ATOM   3243  CB  LYS B 363      61.084  52.523  67.474  1.00  0.00      RB0  C
ATOM   3244  CG  LYS B 363      60.454  52.746  66.082  1.00  0.00      RB0  C
ATOM   3245  CD  LYS B 363      61.283  53.511  65.034  1.00  0.00      RB0  C
ATOM   3246  CE  LYS B 363      61.135  55.035  65.052  1.00  0.00      RB0  C
ATOM   3247  NZ  LYS B 363      62.443  55.660  65.290  1.00  0.00      RB0  N
ATOM   3248  HZ1 LYS B 363      63.045  55.645  64.428  1.00  0.00      RB0  H
ATOM   3249  HZ2 LYS B 363      62.320  56.656  65.556  1.00  0.00      RB0  H
ATOM   3250  HZ3 LYS B 363      62.934  55.212  66.090  1.00  0.00      RB0  H
ATOM   3251  C   LYS B 363      61.442  54.800  68.613  1.00  0.00      RB0  C
ATOM   3252  O   LYS B 363      62.361  55.021  67.825  1.00  0.00      RB0  O
ATOM   3253  N   VAL B 364      60.974  55.750  69.444  1.00  0.00      RB0  N
ATOM   3254  H   VAL B 364      60.345  55.509  70.181  1.00  0.00      RB0  H
ATOM   3255  CA  VAL B 364      61.573  57.054  69.449  1.00  0.00      RB0  C
ATOM   3256  CB  VAL B 364      60.552  58.083  69.951  1.00  0.00      RB0  C
ATOM   3257  CG1 VAL B 364      61.166  59.455  70.238  1.00  0.00      RB0  C
ATOM   3258  CG2 VAL B 364      59.387  58.187  68.972  1.00  0.00      RB0  C
ATOM   3259  C   VAL B 364      62.745  56.993  70.374  1.00  0.00      RB0  C
ATOM   3260  O   VAL B 364      62.673  56.367  71.430  1.00  0.00      RB0  O
ATOM   3261  N   GLU B 365      63.865  57.650  70.008  1.00  0.00      RB0  N
ATOM   3262  H   GLU B 365      63.898  58.299  69.247  1.00  0.00      RB0  H
ATOM   3263  CA  GLU B 365      65.028  57.584  70.850  1.00  0.00      RB0  C
ATOM   3264  CB  GLU B 365      66.242  57.115  70.061  1.00  0.00      RB0  C
ATOM   3265  CG  GLU B 365      66.051  55.792  69.329  1.00  0.00      RB0  C
ATOM   3266  CD  GLU B 365      67.322  55.517  68.561  1.00  0.00      RB0  C
ATOM   3267  OE1 GLU B 365      68.124  56.438  68.419  1.00  0.00      RB0  O
ATOM   3268  OE2 GLU B 365      67.510  54.388  68.117  1.00  0.00      RB0  O
ATOM   3269  C   GLU B 365      65.319  58.945  71.402  1.00  0.00      RB0  C
ATOM   3270  O   GLU B 365      64.747  59.945  70.972  1.00  0.00      RB0  O
ATOM   3271  N   HIS B 366      66.201  59.000  72.423  1.00  0.00      RB0  N
ATOM   3272  H   HIS B 366      66.764  58.216  72.693  1.00  0.00      RB0  H
ATOM   3273  CA  HIS B 366      66.554  60.245  73.045  1.00  0.00      RB0  C
ATOM   3274  CB  HIS B 366      65.775  60.484  74.342  1.00  0.00      RB0  C
ATOM   3275  CG  HIS B 366      66.002  59.371  75.338  1.00  0.00      RB0  C
ATOM   3276  ND1 HIS B 366      67.120  59.226  76.071  1.00  0.00      RB0  N
ATOM   3277  HD1 HIS B 366      67.921  59.797  76.043  1.00  0.00      RB0  H
ATOM   3278  CD2 HIS B 366      65.115  58.342  75.670  1.00  0.00      RB0  C
ATOM   3279  NE2 HIS B 366      65.714  57.576  76.615  1.00  0.00      RB0  N
ATOM   3280  CE1 HIS B 366      66.949  58.121  76.860  1.00  0.00      RB0  C
ATOM   3281  C   HIS B 366      68.028  60.255  73.296  1.00  0.00      RB0  C
ATOM   3282  O   HIS B 366      68.676  59.210  73.350  1.00  0.00      RB0  O
ATOM   3283  N   SER B 367      68.596  61.466  73.460  1.00  0.00      RB0  N
ATOM   3284  H   SER B 367      68.051  62.303  73.414  1.00  0.00      RB0  H
ATOM   3285  CA  SER B 367      69.994  61.619  73.750  1.00  0.00      RB0  C
ATOM   3286  CB  SER B 367      70.344  63.042  73.348  1.00  0.00      RB0  C
ATOM   3287  OG  SER B 367      69.383  63.918  73.948  1.00  0.00      RB0  O
ATOM   3288  HG  SER B 367      69.724  64.085  74.823  1.00  0.00      RB0  H
ATOM   3289  C   SER B 367      70.174  61.361  75.216  1.00  0.00      RB0  C
ATOM   3290  O   SER B 367      69.209  61.139  75.947  1.00  0.00      RB0  O
ATOM   3291  N   ASP B 368      71.441  61.353  75.675  1.00  0.00      RB0  N
ATOM   3292  H   ASP B 368      72.216  61.550  75.080  1.00  0.00      RB0  H
ATOM   3293  CA  ASP B 368      71.738  61.074  77.051  1.00  0.00      RB0  C
ATOM   3294  CB  ASP B 368      73.222  60.798  77.264  1.00  0.00      RB0  C
ATOM   3295  CG  ASP B 368      73.470  59.332  77.012  1.00  0.00      RB0  C
ATOM   3296  OD1 ASP B 368      72.775  58.506  77.603  1.00  0.00      RB0  O
ATOM   3297  OD2 ASP B 368      74.366  59.003  76.237  1.00  0.00      RB0  O
ATOM   3298  C   ASP B 368      71.290  62.230  77.896  1.00  0.00      RB0  C
ATOM   3299  O   ASP B 368      71.433  63.392  77.518  1.00  0.00      RB0  O
ATOM   3300  N   LEU B 369      70.747  61.923  79.093  1.00  0.00      RB0  N
ATOM   3301  H   LEU B 369      70.826  60.974  79.390  1.00  0.00      RB0  H
ATOM   3302  CA  LEU B 369      70.272  62.929  80.001  1.00  0.00      RB0  C
ATOM   3303  CB  LEU B 369      69.578  62.301  81.213  1.00  0.00      RB0  C
ATOM   3304  CG  LEU B 369      69.146  63.320  82.278  1.00  0.00      RB0  C
ATOM   3305  CD1 LEU B 369      68.146  64.347  81.741  1.00  0.00      RB0  C
ATOM   3306  CD2 LEU B 369      68.626  62.637  83.544  1.00  0.00      RB0  C
ATOM   3307  C   LEU B 369      71.453  63.743  80.425  1.00  0.00      RB0  C
ATOM   3308  O   LEU B 369      72.488  63.206  80.813  1.00  0.00      RB0  O
ATOM   3309  N   SER B 370      71.323  65.081  80.351  1.00  0.00      RB0  N
ATOM   3310  H   SER B 370      70.496  65.548  80.031  1.00  0.00      RB0  H
ATOM   3311  CA  SER B 370      72.404  65.939  80.737  1.00  0.00      RB0  C
ATOM   3312  CB  SER B 370      73.266  66.111  79.483  1.00  0.00      RB0  C
ATOM   3313  OG  SER B 370      74.349  67.026  79.696  1.00  0.00      RB0  O
ATOM   3314  HG  SER B 370      75.144  66.506  79.567  1.00  0.00      RB0  H
ATOM   3315  C   SER B 370      71.777  67.200  81.254  1.00  0.00      RB0  C
ATOM   3316  O   SER B 370      70.554  67.317  81.301  1.00  0.00      RB0  O
ATOM   3317  N   PHE B 371      72.598  68.162  81.720  1.00  0.00      RB0  N
ATOM   3318  H   PHE B 371      73.553  68.143  81.428  1.00  0.00      RB0  H
ATOM   3319  CA  PHE B 371      72.071  69.422  82.174  1.00  0.00      RB0  C
ATOM   3320  CB  PHE B 371      71.743  69.354  83.680  1.00  0.00      RB0  C
ATOM   3321  CG  PHE B 371      72.941  69.082  84.555  1.00  0.00      RB0  C
ATOM   3322  CD1 PHE B 371      73.870  70.083  84.825  1.00  0.00      RB0  C
ATOM   3323  CD2 PHE B 371      73.109  67.818  85.105  1.00  0.00      RB0  C
ATOM   3324  CE1 PHE B 371      74.995  69.804  85.592  1.00  0.00      RB0  C
ATOM   3325  CE2 PHE B 371      74.235  67.542  85.868  1.00  0.00      RB0  C
ATOM   3326  CZ  PHE B 371      75.196  68.522  86.087  1.00  0.00      RB0  C
ATOM   3327  C   PHE B 371      73.016  70.548  81.858  1.00  0.00      RB0  C
ATOM   3328  O   PHE B 371      74.192  70.341  81.560  1.00  0.00      RB0  O
ATOM   3329  N   SER B 372      72.478  71.786  81.879  1.00  0.00      RB0  N
ATOM   3330  H   SER B 372      71.657  71.922  82.426  1.00  0.00      RB0  H
ATOM   3331  CA  SER B 372      73.193  72.967  81.492  1.00  0.00      RB0  C
ATOM   3332  CB  SER B 372      72.131  73.841  80.832  1.00  0.00      RB0  C
ATOM   3333  OG  SER B 372      70.877  73.635  81.497  1.00  0.00      RB0  O
ATOM   3334  HG  SER B 372      70.621  72.724  81.373  1.00  0.00      RB0  H
ATOM   3335  C   SER B 372      73.908  73.583  82.656  1.00  0.00      RB0  C
ATOM   3336  O   SER B 372      73.905  73.055  83.766  1.00  0.00      RB0  O
ATOM   3337  N   LYS B 373      74.555  74.737  82.385  1.00  0.00      RB0  N
ATOM   3338  H   LYS B 373      74.505  75.059  81.441  1.00  0.00      RB0  H
ATOM   3339  CA  LYS B 373      75.362  75.516  83.288  1.00  0.00      RB0  C
ATOM   3340  CB  LYS B 373      76.125  76.718  82.705  1.00  0.00      RB0  C
ATOM   3341  CG  LYS B 373      77.140  77.296  83.727  1.00  0.00      RB0  C
ATOM   3342  CD  LYS B 373      76.622  78.386  84.695  1.00  0.00      RB0  C
ATOM   3343  CE  LYS B 373      77.245  78.368  86.108  1.00  0.00      RB0  C
ATOM   3344  NZ  LYS B 373      76.566  77.433  87.030  1.00  0.00      RB0  N
ATOM   3345  HZ1 LYS B 373      77.262  77.052  87.705  1.00  0.00      RB0  H
ATOM   3346  HZ2 LYS B 373      75.838  77.917  87.592  1.00  0.00      RB0  H
ATOM   3347  HZ3 LYS B 373      76.113  76.629  86.547  1.00  0.00      RB0  H
ATOM   3348  C   LYS B 373      74.493  75.939  84.422  1.00  0.00      RB0  C
ATOM   3349  O   LYS B 373      74.915  76.022  85.572  1.00  0.00      RB0  O
ATOM   3350  N   ASP B 374      73.245  76.237  84.072  1.00  0.00      RB0  N
ATOM   3351  H   ASP B 374      72.997  76.121  83.114  1.00  0.00      RB0  H
ATOM   3352  CA  ASP B 374      72.157  76.667  84.888  1.00  0.00      RB0  C
ATOM   3353  CB  ASP B 374      71.039  77.133  83.946  1.00  0.00      RB0  C
ATOM   3354  CG  ASP B 374      69.825  77.673  84.679  1.00  0.00      RB0  C
ATOM   3355  OD1 ASP B 374      68.718  77.509  84.172  1.00  0.00      RB0  O
ATOM   3356  OD2 ASP B 374      69.966  78.255  85.751  1.00  0.00      RB0  O
ATOM   3357  C   ASP B 374      71.722  75.557  85.801  1.00  0.00      RB0  C
ATOM   3358  O   ASP B 374      70.974  75.802  86.748  1.00  0.00      RB0  O
ATOM   3359  N   TRP B 375      72.150  74.313  85.499  1.00  0.00      RB0  N
ATOM   3360  H   TRP B 375      72.702  74.151  84.689  1.00  0.00      RB0  H
ATOM   3361  CA  TRP B 375      71.823  73.123  86.236  1.00  0.00      RB0  C
ATOM   3362  CB  TRP B 375      71.830  73.311  87.767  1.00  0.00      RB0  C
ATOM   3363  CG  TRP B 375      73.070  74.052  88.219  1.00  0.00      RB0  C
ATOM   3364  CD2 TRP B 375      74.440  73.639  88.076  1.00  0.00      RB0  C
ATOM   3365  CE2 TRP B 375      75.250  74.621  88.692  1.00  0.00      RB0  C
ATOM   3366  CE3 TRP B 375      75.024  72.520  87.502  1.00  0.00      RB0  C
ATOM   3367  CD1 TRP B 375      73.129  75.273  88.914  1.00  0.00      RB0  C
ATOM   3368  NE1 TRP B 375      74.415  75.613  89.200  1.00  0.00      RB0  N
ATOM   3369  HE1 TRP B 375      74.684  76.382  89.760  1.00  0.00      RB0  H
ATOM   3370  CZ2 TRP B 375      76.624  74.447  88.711  1.00  0.00      RB0  C
ATOM   3371  CZ3 TRP B 375      76.400  72.359  87.531  1.00  0.00      RB0  C
ATOM   3372  CH2 TRP B 375      77.196  73.321  88.135  1.00  0.00      RB0  C
ATOM   3373  C   TRP B 375      70.514  72.560  85.750  1.00  0.00      RB0  C
ATOM   3374  O   TRP B 375      70.113  71.467  86.131  1.00  0.00      RB0  O
ATOM   3375  N   SER B 376      69.802  73.238  84.842  1.00  0.00      RB0  N
ATOM   3376  H   SER B 376      70.040  74.133  84.476  1.00  0.00      RB0  H
ATOM   3377  CA  SER B 376      68.572  72.626  84.423  1.00  0.00      RB0  C
ATOM   3378  CB  SER B 376      67.839  73.796  83.846  1.00  0.00      RB0  C
ATOM   3379  OG  SER B 376      68.221  74.859  84.710  1.00  0.00      RB0  O
ATOM   3380  HG  SER B 376      68.250  75.671  84.198  1.00  0.00      RB0  H
ATOM   3381  C   SER B 376      68.891  71.496  83.479  1.00  0.00      RB0  C
ATOM   3382  O   SER B 376      69.918  71.518  82.804  1.00  0.00      RB0  O
ATOM   3383  N   PHE B 377      68.014  70.466  83.428  1.00  0.00      RB0  N
ATOM   3384  H   PHE B 377      67.161  70.525  83.948  1.00  0.00      RB0  H
ATOM   3385  CA  PHE B 377      68.210  69.290  82.612  1.00  0.00      RB0  C
ATOM   3386  CB  PHE B 377      67.524  68.073  83.225  1.00  0.00      RB0  C
ATOM   3387  CG  PHE B 377      68.173  67.688  84.529  1.00  0.00      RB0  C
ATOM   3388  CD1 PHE B 377      69.254  66.815  84.525  1.00  0.00      RB0  C
ATOM   3389  CD2 PHE B 377      67.680  68.189  85.727  1.00  0.00      RB0  C
ATOM   3390  CE1 PHE B 377      69.837  66.427  85.724  1.00  0.00      RB0  C
ATOM   3391  CE2 PHE B 377      68.261  67.798  86.926  1.00  0.00      RB0  C
ATOM   3392  CZ  PHE B 377      69.334  66.914  86.924  1.00  0.00      RB0  C
ATOM   3393  C   PHE B 377      67.679  69.494  81.221  1.00  0.00      RB0  C
ATOM   3394  O   PHE B 377      66.771  70.295  80.997  1.00  0.00      RB0  O
ATOM   3395  N   TYR B 378      68.270  68.773  80.236  1.00  0.00      RB0  N
ATOM   3396  H   TYR B 378      69.006  68.113  80.417  1.00  0.00      RB0  H
ATOM   3397  CA  TYR B 378      67.768  68.821  78.891  1.00  0.00      RB0  C
ATOM   3398  CB  TYR B 378      68.492  69.905  78.078  1.00  0.00      RB0  C
ATOM   3399  CG  TYR B 378      69.991  69.698  78.004  1.00  0.00      RB0  C
ATOM   3400  CD1 TYR B 378      70.544  68.790  77.106  1.00  0.00      RB0  C
ATOM   3401  CE1 TYR B 378      71.918  68.607  77.038  1.00  0.00      RB0  C
ATOM   3402  CD2 TYR B 378      70.829  70.442  78.823  1.00  0.00      RB0  C
ATOM   3403  CE2 TYR B 378      72.205  70.269  78.746  1.00  0.00      RB0  C
ATOM   3404  CZ  TYR B 378      72.751  69.341  77.870  1.00  0.00      RB0  C
ATOM   3405  OH  TYR B 378      74.115  69.145  77.835  1.00  0.00      RB0  O
ATOM   3406  HH  TYR B 378      74.356  68.539  78.535  1.00  0.00      RB0  H
ATOM   3407  C   TYR B 378      67.962  67.489  78.218  1.00  0.00      RB0  C
ATOM   3408  O   TYR B 378      68.923  66.771  78.497  1.00  0.00      RB0  O
ATOM   3409  N   LEU B 379      67.014  67.125  77.320  1.00  0.00      RB0  N
ATOM   3410  H   LEU B 379      66.264  67.747  77.084  1.00  0.00      RB0  H
ATOM   3411  CA  LEU B 379      67.052  65.904  76.556  1.00  0.00      RB0  C
ATOM   3412  CB  LEU B 379      66.034  64.926  77.131  1.00  0.00      RB0  C
ATOM   3413  CG  LEU B 379      66.514  64.069  78.292  1.00  0.00      RB0  C
ATOM   3414  CD1 LEU B 379      65.350  63.482  79.091  1.00  0.00      RB0  C
ATOM   3415  CD2 LEU B 379      67.447  62.977  77.788  1.00  0.00      RB0  C
ATOM   3416  C   LEU B 379      66.589  66.198  75.158  1.00  0.00      RB0  C
ATOM   3417  O   LEU B 379      65.898  67.186  74.908  1.00  0.00      RB0  O
ATOM   3418  N   LEU B 380      67.002  65.345  74.197  1.00  0.00      RB0  N
ATOM   3419  H   LEU B 380      67.560  64.536  74.391  1.00  0.00      RB0  H
ATOM   3420  CA  LEU B 380      66.615  65.492  72.823  1.00  0.00      RB0  C
ATOM   3421  CB  LEU B 380      67.812  65.858  71.950  1.00  0.00      RB0  C
ATOM   3422  CG  LEU B 380      67.467  66.028  70.471  1.00  0.00      RB0  C
ATOM   3423  CD1 LEU B 380      66.273  66.956  70.246  1.00  0.00      RB0  C
ATOM   3424  CD2 LEU B 380      68.692  66.488  69.688  1.00  0.00      RB0  C
ATOM   3425  C   LEU B 380      65.973  64.209  72.391  1.00  0.00      RB0  C
ATOM   3426  O   LEU B 380      66.624  63.168  72.343  1.00  0.00      RB0  O
ATOM   3427  N   TYR B 381      64.668  64.260  72.057  1.00  0.00      RB0  N
ATOM   3428  H   TYR B 381      64.187  65.139  72.022  1.00  0.00      RB0  H
ATOM   3429  CA  TYR B 381      63.977  63.099  71.576  1.00  0.00      RB0  C
ATOM   3430  CB  TYR B 381      62.568  63.009  72.164  1.00  0.00      RB0  C
ATOM   3431  CG  TYR B 381      62.606  62.560  73.606  1.00  0.00      RB0  C
ATOM   3432  CD1 TYR B 381      63.139  63.384  74.591  1.00  0.00      RB0  C
ATOM   3433  CE1 TYR B 381      63.170  62.957  75.912  1.00  0.00      RB0  C
ATOM   3434  CD2 TYR B 381      62.094  61.313  73.947  1.00  0.00      RB0  C
ATOM   3435  CE2 TYR B 381      62.119  60.887  75.270  1.00  0.00      RB0  C
ATOM   3436  CZ  TYR B 381      62.662  61.709  76.251  1.00  0.00      RB0  C
ATOM   3437  OH  TYR B 381      62.702  61.290  77.564  1.00  0.00      RB0  O
ATOM   3438  HH  TYR B 381      62.267  60.451  77.643  1.00  0.00      RB0  H
ATOM   3439  C   TYR B 381      63.878  63.227  70.088  1.00  0.00      RB0  C
ATOM   3440  O   TYR B 381      63.609  64.311  69.574  1.00  0.00      RB0  O
ATOM   3441  N   TYR B 382      64.148  62.126  69.351  1.00  0.00      RB0  N
ATOM   3442  H   TYR B 382      64.339  61.225  69.740  1.00  0.00      RB0  H
ATOM   3443  CA  TYR B 382      64.082  62.200  67.919  1.00  0.00      RB0  C
ATOM   3444  CB  TYR B 382      65.448  62.615  67.358  1.00  0.00      RB0  C
ATOM   3445  CG  TYR B 382      66.516  61.654  67.837  1.00  0.00      RB0  C
ATOM   3446  CD1 TYR B 382      67.226  61.921  69.005  1.00  0.00      RB0  C
ATOM   3447  CE1 TYR B 382      68.164  61.010  69.475  1.00  0.00      RB0  C
ATOM   3448  CD2 TYR B 382      66.784  60.493  67.119  1.00  0.00      RB0  C
ATOM   3449  CE2 TYR B 382      67.719  59.580  67.589  1.00  0.00      RB0  C
ATOM   3450  CZ  TYR B 382      68.398  59.831  68.775  1.00  0.00      RB0  C
ATOM   3451  OH  TYR B 382      69.303  58.914  69.262  1.00  0.00      RB0  O
ATOM   3452  HH  TYR B 382      69.048  58.038  68.953  1.00  0.00      RB0  H
ATOM   3453  C   TYR B 382      63.660  60.882  67.348  1.00  0.00      RB0  C
ATOM   3454  O   TYR B 382      63.639  59.861  68.035  1.00  0.00      RB0  O
ATOM   3455  N   THR B 383      63.245  60.910  66.063  1.00  0.00      RB0  N
ATOM   3456  H   THR B 383      63.156  61.770  65.554  1.00  0.00      RB0  H
ATOM   3457  CA  THR B 383      62.905  59.722  65.333  1.00  0.00      RB0  C
ATOM   3458  CB  THR B 383      61.630  59.130  65.917  1.00  0.00      RB0  C
ATOM   3459  OG1 THR B 383      62.029  57.973  66.654  1.00  0.00      RB0  O
ATOM   3460  HG1 THR B 383      62.693  58.314  67.257  1.00  0.00      RB0  H
ATOM   3461  CG2 THR B 383      60.517  58.810  64.921  1.00  0.00      RB0  C
ATOM   3462  C   THR B 383      62.843  60.110  63.883  1.00  0.00      RB0  C
ATOM   3463  O   THR B 383      62.561  61.260  63.553  1.00  0.00      RB0  O
ATOM   3464  N   GLU B 384      63.104  59.157  62.966  1.00  0.00      RB0  N
ATOM   3465  H   GLU B 384      63.059  58.215  63.284  1.00  0.00      RB0  H
ATOM   3466  CA  GLU B 384      63.074  59.470  61.563  1.00  0.00      RB0  C
ATOM   3467  CB  GLU B 384      63.713  58.274  60.826  1.00  0.00      RB0  C
ATOM   3468  CG  GLU B 384      64.680  57.317  61.586  1.00  0.00      RB0  C
ATOM   3469  CD  GLU B 384      64.025  56.509  62.724  1.00  0.00      RB0  C
ATOM   3470  OE1 GLU B 384      63.108  55.726  62.498  1.00  0.00      RB0  O
ATOM   3471  OE2 GLU B 384      64.351  56.745  63.887  1.00  0.00      RB0  O
ATOM   3472  C   GLU B 384      61.642  59.547  61.145  1.00  0.00      RB0  C
ATOM   3473  O   GLU B 384      60.801  58.834  61.689  1.00  0.00      RB0  O
ATOM   3474  N   PHE B 385      61.320  60.434  60.176  1.00  0.00      RB0  N
ATOM   3475  H   PHE B 385      61.994  61.003  59.701  1.00  0.00      RB0  H
ATOM   3476  CA  PHE B 385      59.947  60.538  59.769  1.00  0.00      RB0  C
ATOM   3477  CB  PHE B 385      59.142  61.399  60.757  1.00  0.00      RB0  C
ATOM   3478  CG  PHE B 385      59.374  62.884  60.549  1.00  0.00      RB0  C
ATOM   3479  CD1 PHE B 385      60.651  63.431  60.503  1.00  0.00      RB0  C
ATOM   3480  CD2 PHE B 385      58.279  63.723  60.407  1.00  0.00      RB0  C
ATOM   3481  CE1 PHE B 385      60.822  64.797  60.315  1.00  0.00      RB0  C
ATOM   3482  CE2 PHE B 385      58.446  65.090  60.227  1.00  0.00      RB0  C
ATOM   3483  CZ  PHE B 385      59.723  65.631  60.182  1.00  0.00      RB0  C
ATOM   3484  C   PHE B 385      59.896  61.151  58.403  1.00  0.00      RB0  C
ATOM   3485  O   PHE B 385      60.904  61.620  57.885  1.00  0.00      RB0  O
ATOM   3486  N   THR B 386      58.712  61.133  57.754  1.00  0.00      RB0  N
ATOM   3487  H   THR B 386      57.855  60.804  58.150  1.00  0.00      RB0  H
ATOM   3488  CA  THR B 386      58.605  61.778  56.474  1.00  0.00      RB0  C
ATOM   3489  CB  THR B 386      58.569  60.704  55.358  1.00  0.00      RB0  C
ATOM   3490  OG1 THR B 386      59.275  61.138  54.190  1.00  0.00      RB0  O
ATOM   3491  HG1 THR B 386      60.074  60.618  54.124  1.00  0.00      RB0  H
ATOM   3492  CG2 THR B 386      57.172  60.187  55.006  1.00  0.00      RB0  C
ATOM   3493  C   THR B 386      57.455  62.747  56.536  1.00  0.00      RB0  C
ATOM   3494  O   THR B 386      56.326  62.392  56.876  1.00  0.00      RB0  O
ATOM   3495  N   PRO B 387      57.736  63.981  56.208  1.00  0.00      RB0  N
ATOM   3496  CD  PRO B 387      59.053  64.548  56.072  1.00  0.00      RB0  C
ATOM   3497  CA  PRO B 387      56.737  65.020  56.289  1.00  0.00      RB0  C
ATOM   3498  CB  PRO B 387      57.521  66.329  56.147  1.00  0.00      RB0  C
ATOM   3499  CG  PRO B 387      58.937  65.979  56.569  1.00  0.00      RB0  C
ATOM   3500  C   PRO B 387      55.680  64.911  55.237  1.00  0.00      RB0  C
ATOM   3501  O   PRO B 387      55.972  64.432  54.142  1.00  0.00      RB0  O
ATOM   3502  N   THR B 388      54.438  65.336  55.549  1.00  0.00      RB0  N
ATOM   3503  H   THR B 388      54.124  65.496  56.488  1.00  0.00      RB0  H
ATOM   3504  CA  THR B 388      53.398  65.316  54.561  1.00  0.00      RB0  C
ATOM   3505  CB  THR B 388      52.755  63.928  54.581  1.00  0.00      RB0  C
ATOM   3506  OG1 THR B 388      53.718  62.954  54.986  1.00  0.00      RB0  O
ATOM   3507  HG1 THR B 388      53.769  63.006  55.943  1.00  0.00      RB0  H
ATOM   3508  CG2 THR B 388      52.164  63.536  53.229  1.00  0.00      RB0  C
ATOM   3509  C   THR B 388      52.454  66.430  54.877  1.00  0.00      RB0  C
ATOM   3510  O   THR B 388      52.347  66.859  56.025  1.00  0.00      RB0  O
ATOM   3511  N   GLU B 389      51.722  66.916  53.858  1.00  0.00      RB0  N
ATOM   3512  H   GLU B 389      51.696  66.465  52.963  1.00  0.00      RB0  H
ATOM   3513  CA  GLU B 389      50.815  68.005  54.053  1.00  0.00      RB0  C
ATOM   3514  CB  GLU B 389      50.243  68.538  52.726  1.00  0.00      RB0  C
ATOM   3515  CG  GLU B 389      49.080  67.796  52.051  1.00  0.00      RB0  C
ATOM   3516  CD  GLU B 389      49.474  66.459  51.452  1.00  0.00      RB0  C
ATOM   3517  OE1 GLU B 389      49.954  65.578  52.157  1.00  0.00      RB0  O
ATOM   3518  OE2 GLU B 389      49.208  66.234  50.279  1.00  0.00      RB0  O
ATOM   3519  C   GLU B 389      49.791  67.567  55.051  1.00  0.00      RB0  C
ATOM   3520  O   GLU B 389      49.374  68.349  55.904  1.00  0.00      RB0  O
ATOM   3521  N   LYS B 390      49.342  66.304  54.931  1.00  0.00      RB0  N
ATOM   3522  H   LYS B 390      49.731  65.783  54.172  1.00  0.00      RB0  H
ATOM   3523  CA  LYS B 390      48.341  65.722  55.781  1.00  0.00      RB0  C
ATOM   3524  CB  LYS B 390      47.847  64.405  55.174  1.00  0.00      RB0  C
ATOM   3525  CG  LYS B 390      47.382  64.547  53.724  1.00  0.00      RB0  C
ATOM   3526  CD  LYS B 390      47.225  63.208  53.000  1.00  0.00      RB0  C
ATOM   3527  CE  LYS B 390      47.067  63.373  51.484  1.00  0.00      RB0  C
ATOM   3528  NZ  LYS B 390      48.287  63.953  50.909  1.00  0.00      RB0  N
ATOM   3529  HZ1 LYS B 390      48.764  63.353  50.216  1.00  0.00      RB0  H
ATOM   3530  HZ2 LYS B 390      48.104  64.878  50.462  1.00  0.00      RB0  H
ATOM   3531  HZ3 LYS B 390      48.984  64.224  51.636  1.00  0.00      RB0  H
ATOM   3532  C   LYS B 390      48.836  65.465  57.176  1.00  0.00      RB0  C
ATOM   3533  O   LYS B 390      48.152  65.776  58.152  1.00  0.00      RB0  O
ATOM   3534  N   ASP B 391      50.050  64.899  57.317  1.00  0.00      RB0  N
ATOM   3535  H   ASP B 391      50.755  64.935  56.613  1.00  0.00      RB0  H
ATOM   3536  CA  ASP B 391      50.443  64.445  58.618  1.00  0.00      RB0  C
ATOM   3537  CB  ASP B 391      51.284  63.156  58.586  1.00  0.00      RB0  C
ATOM   3538  CG  ASP B 391      52.649  63.262  57.955  1.00  0.00      RB0  C
ATOM   3539  OD1 ASP B 391      53.190  64.345  57.812  1.00  0.00      RB0  O
ATOM   3540  OD2 ASP B 391      53.195  62.220  57.617  1.00  0.00      RB0  O
ATOM   3541  C   ASP B 391      50.911  65.532  59.519  1.00  0.00      RB0  C
ATOM   3542  O   ASP B 391      51.739  66.368  59.163  1.00  0.00      RB0  O
ATOM   3543  N   GLU B 392      50.345  65.534  60.743  1.00  0.00      RB0  N
ATOM   3544  H   GLU B 392      49.821  64.735  61.036  1.00  0.00      RB0  H
ATOM   3545  CA  GLU B 392      50.702  66.520  61.715  1.00  0.00      RB0  C
ATOM   3546  CB  GLU B 392      49.484  67.214  62.318  1.00  0.00      RB0  C
ATOM   3547  CG  GLU B 392      49.248  68.590  61.695  1.00  0.00      RB0  C
ATOM   3548  CD  GLU B 392      50.467  69.476  61.923  1.00  0.00      RB0  C
ATOM   3549  OE1 GLU B 392      51.259  69.224  62.827  1.00  0.00      RB0  O
ATOM   3550  OE2 GLU B 392      50.637  70.471  61.227  1.00  0.00      RB0  O
ATOM   3551  C   GLU B 392      51.489  65.849  62.794  1.00  0.00      RB0  C
ATOM   3552  O   GLU B 392      51.108  64.799  63.311  1.00  0.00      RB0  O
ATOM   3553  N   TYR B 393      52.624  66.473  63.164  1.00  0.00      RB0  N
ATOM   3554  H   TYR B 393      52.749  67.436  62.911  1.00  0.00      RB0  H
ATOM   3555  CA  TYR B 393      53.501  65.921  64.151  1.00  0.00      RB0  C
ATOM   3556  CB  TYR B 393      54.914  65.770  63.599  1.00  0.00      RB0  C
ATOM   3557  CG  TYR B 393      54.964  64.753  62.489  1.00  0.00      RB0  C
ATOM   3558  CD1 TYR B 393      55.105  63.406  62.790  1.00  0.00      RB0  C
ATOM   3559  CE1 TYR B 393      55.199  62.476  61.765  1.00  0.00      RB0  C
ATOM   3560  CD2 TYR B 393      54.891  65.165  61.168  1.00  0.00      RB0  C
ATOM   3561  CE2 TYR B 393      54.988  64.234  60.145  1.00  0.00      RB0  C
ATOM   3562  CZ  TYR B 393      55.143  62.888  60.440  1.00  0.00      RB0  C
ATOM   3563  OH  TYR B 393      55.241  61.950  59.430  1.00  0.00      RB0  O
ATOM   3564  HH  TYR B 393      55.133  62.400  58.577  1.00  0.00      RB0  H
ATOM   3565  C   TYR B 393      53.545  66.853  65.320  1.00  0.00      RB0  C
ATOM   3566  O   TYR B 393      53.504  68.072  65.155  1.00  0.00      RB0  O
ATOM   3567  N   ALA B 394      53.617  66.282  66.544  1.00  0.00      RB0  N
ATOM   3568  H   ALA B 394      53.712  65.287  66.651  1.00  0.00      RB0  H
ATOM   3569  CA  ALA B 394      53.636  67.073  67.747  1.00  0.00      RB0  C
ATOM   3570  CB  ALA B 394      52.211  67.272  68.263  1.00  0.00      RB0  C
ATOM   3571  C   ALA B 394      54.434  66.351  68.799  1.00  0.00      RB0  C
ATOM   3572  O   ALA B 394      54.853  65.210  68.608  1.00  0.00      RB0  O
ATOM   3573  SG  CYS B 395      57.872  66.417  72.378  1.00  0.00      RB0  S
ATOM   3574  CB  CYS B 395      56.808  67.137  71.112  1.00  0.00      RB0  C
ATOM   3575  N   CYS B 395      54.694  67.036  69.938  1.00  0.00      RB0  N
ATOM   3576  H   CYS B 395      54.359  67.968  70.077  1.00  0.00      RB0  H
ATOM   3577  CA  CYS B 395      55.451  66.458  71.015  1.00  0.00      RB0  C
ATOM   3578  C   CYS B 395      54.656  66.612  72.287  1.00  0.00      RB0  C
ATOM   3579  O   CYS B 395      54.166  67.696  72.596  1.00  0.00      RB0  O
ATOM   3580  N   ARG B 396      54.493  65.517  73.065  1.00  0.00      RB0  N
ATOM   3581  H   ARG B 396      55.009  64.679  72.925  1.00  0.00      RB0  H
ATOM   3582  CA  ARG B 396      53.742  65.606  74.293  1.00  0.00      RB0  C
ATOM   3583  CB  ARG B 396      52.673  64.520  74.352  1.00  0.00      RB0  C
ATOM   3584  CG  ARG B 396      51.994  64.427  75.720  1.00  0.00      RB0  C
ATOM   3585  CD  ARG B 396      50.928  63.337  75.751  1.00  0.00      RB0  C
ATOM   3586  NE  ARG B 396      51.468  62.085  75.230  1.00  0.00      RB0  N
ATOM   3587  HE  ARG B 396      52.474  61.957  75.188  1.00  0.00      RB0  H
ATOM   3588  CZ  ARG B 396      50.639  61.111  74.770  1.00  0.00      RB0  C
ATOM   3589  NH1 ARG B 396      49.300  61.274  74.856  1.00  0.00      RB0  N
ATOM   3590 HH11 ARG B 396      48.656  60.590  74.507  1.00  0.00      RB0  H
ATOM   3591 HH12 ARG B 396      48.912  62.096  75.280  1.00  0.00      RB0  H
ATOM   3592  NH2 ARG B 396      51.177  60.005  74.228  1.00  0.00      RB0  N
ATOM   3593 HH21 ARG B 396      50.677  59.219  73.868  1.00  0.00      RB0  H
ATOM   3594 HH22 ARG B 396      52.194  59.961  74.175  1.00  0.00      RB0  H
ATOM   3595  C   ARG B 396      54.697  65.489  75.442  1.00  0.00      RB0  C
ATOM   3596  O   ARG B 396      55.517  64.574  75.488  1.00  0.00      RB0  O
ATOM   3597  N   VAL B 397      54.603  66.423  76.414  1.00  0.00      RB0  N
ATOM   3598  H   VAL B 397      53.878  67.109  76.417  1.00  0.00      RB0  H
ATOM   3599  CA  VAL B 397      55.529  66.412  77.512  1.00  0.00      RB0  C
ATOM   3600  CB  VAL B 397      56.535  67.562  77.377  1.00  0.00      RB0  C
ATOM   3601  CG1 VAL B 397      57.462  67.665  78.587  1.00  0.00      RB0  C
ATOM   3602  CG2 VAL B 397      57.346  67.427  76.086  1.00  0.00      RB0  C
ATOM   3603  C   VAL B 397      54.788  66.466  78.814  1.00  0.00      RB0  C
ATOM   3604  O   VAL B 397      53.829  67.223  78.964  1.00  0.00      RB0  O
ATOM   3605  N   ASN B 398      55.227  65.654  79.805  1.00  0.00      RB0  N
ATOM   3606  H   ASN B 398      56.000  65.027  79.676  1.00  0.00      RB0  H
ATOM   3607  CA  ASN B 398      54.572  65.680  81.085  1.00  0.00      RB0  C
ATOM   3608  CB  ASN B 398      53.842  64.366  81.343  1.00  0.00      RB0  C
ATOM   3609  CG  ASN B 398      53.141  64.383  82.688  1.00  0.00      RB0  C
ATOM   3610  OD1 ASN B 398      53.671  64.764  83.725  1.00  0.00      RB0  O
ATOM   3611  ND2 ASN B 398      51.863  63.978  82.599  1.00  0.00      RB0  N
ATOM   3612 HD21 ASN B 398      51.551  63.582  81.732  1.00  0.00      RB0  H
ATOM   3613 HD22 ASN B 398      51.238  64.027  83.377  1.00  0.00      RB0  H
ATOM   3614  C   ASN B 398      55.630  65.871  82.131  1.00  0.00      RB0  C
ATOM   3615  O   ASN B 398      56.670  65.218  82.108  1.00  0.00      RB0  O
ATOM   3616  N   HIS B 399      55.399  66.783  83.091  1.00  0.00      RB0  N
ATOM   3617  H   HIS B 399      54.477  67.122  83.289  1.00  0.00      RB0  H
ATOM   3618  CA  HIS B 399      56.386  67.036  84.102  1.00  0.00      RB0  C
ATOM   3619  CB  HIS B 399      57.257  68.230  83.673  1.00  0.00      RB0  C
ATOM   3620  CG  HIS B 399      58.480  68.399  84.553  1.00  0.00      RB0  C
ATOM   3621  ND1 HIS B 399      59.048  69.588  84.845  1.00  0.00      RB0  N
ATOM   3622  HD1 HIS B 399      58.805  70.475  84.514  1.00  0.00      RB0  H
ATOM   3623  CD2 HIS B 399      59.201  67.402  85.211  1.00  0.00      RB0  C
ATOM   3624  NE2 HIS B 399      60.191  68.005  85.906  1.00  0.00      RB0  N
ATOM   3625  CE1 HIS B 399      60.105  69.348  85.682  1.00  0.00      RB0  C
ATOM   3626  C   HIS B 399      55.644  67.251  85.385  1.00  0.00      RB0  C
ATOM   3627  O   HIS B 399      54.449  67.536  85.381  1.00  0.00      RB0  O
ATOM   3628  N   VAL B 400      56.351  67.135  86.525  1.00  0.00      RB0  N
ATOM   3629  H   VAL B 400      57.296  66.818  86.476  1.00  0.00      RB0  H
ATOM   3630  CA  VAL B 400      55.752  67.269  87.823  1.00  0.00      RB0  C
ATOM   3631  CB  VAL B 400      56.753  66.961  88.945  1.00  0.00      RB0  C
ATOM   3632  CG1 VAL B 400      57.992  67.844  88.862  1.00  0.00      RB0  C
ATOM   3633  CG2 VAL B 400      56.088  67.017  90.322  1.00  0.00      RB0  C
ATOM   3634  C   VAL B 400      55.163  68.634  87.909  1.00  0.00      RB0  C
ATOM   3635  O   VAL B 400      54.130  68.852  88.539  1.00  0.00      RB0  O
ATOM   3636  N   THR B 401      55.830  69.594  87.259  1.00  0.00      RB0  N
ATOM   3637  H   THR B 401      56.684  69.358  86.803  1.00  0.00      RB0  H
ATOM   3638  CA  THR B 401      55.430  70.962  87.267  1.00  0.00      RB0  C
ATOM   3639  CB  THR B 401      56.610  71.722  86.688  1.00  0.00      RB0  C
ATOM   3640  OG1 THR B 401      56.675  73.084  87.113  1.00  0.00      RB0  O
ATOM   3641  HG1 THR B 401      55.776  73.391  87.183  1.00  0.00      RB0  H
ATOM   3642  CG2 THR B 401      56.584  71.570  85.182  1.00  0.00      RB0  C
ATOM   3643  C   THR B 401      54.108  71.149  86.573  1.00  0.00      RB0  C
ATOM   3644  O   THR B 401      53.368  72.066  86.921  1.00  0.00      RB0  O
ATOM   3645  N   LEU B 402      53.763  70.310  85.572  1.00  0.00      RB0  N
ATOM   3646  H   LEU B 402      54.149  69.391  85.515  1.00  0.00      RB0  H
ATOM   3647  CA  LEU B 402      52.555  70.548  84.823  1.00  0.00      RB0  C
ATOM   3648  CB  LEU B 402      52.750  70.114  83.369  1.00  0.00      RB0  C
ATOM   3649  CG  LEU B 402      53.947  70.729  82.645  1.00  0.00      RB0  C
ATOM   3650  CD1 LEU B 402      54.231  70.011  81.326  1.00  0.00      RB0  C
ATOM   3651  CD2 LEU B 402      53.794  72.239  82.465  1.00  0.00      RB0  C
ATOM   3652  C   LEU B 402      51.413  69.745  85.380  1.00  0.00      RB0  C
ATOM   3653  O   LEU B 402      51.540  68.562  85.692  1.00  0.00      RB0  O
ATOM   3654  N   SER B 403      50.254  70.411  85.545  1.00  0.00      RB0  N
ATOM   3655  H   SER B 403      50.167  71.371  85.280  1.00  0.00      RB0  H
ATOM   3656  CA  SER B 403      49.066  69.766  86.022  1.00  0.00      RB0  C
ATOM   3657  CB  SER B 403      48.191  70.928  86.411  1.00  0.00      RB0  C
ATOM   3658  OG  SER B 403      49.123  71.982  86.686  1.00  0.00      RB0  O
ATOM   3659  HG  SER B 403      49.668  71.678  87.405  1.00  0.00      RB0  H
ATOM   3660  C   SER B 403      48.542  68.881  84.936  1.00  0.00      RB0  C
ATOM   3661  O   SER B 403      47.949  67.837  85.205  1.00  0.00      RB0  O
ATOM   3662  N   GLN B 404      48.745  69.294  83.669  1.00  0.00      RB0  N
ATOM   3663  H   GLN B 404      49.327  70.068  83.421  1.00  0.00      RB0  H
ATOM   3664  CA  GLN B 404      48.242  68.540  82.557  1.00  0.00      RB0  C
ATOM   3665  CB  GLN B 404      47.009  69.235  81.951  1.00  0.00      RB0  C
ATOM   3666  CG  GLN B 404      47.225  70.631  81.344  1.00  0.00      RB0  C
ATOM   3667  CD  GLN B 404      46.010  71.020  80.527  1.00  0.00      RB0  C
ATOM   3668  OE1 GLN B 404      45.207  70.183  80.136  1.00  0.00      RB0  O
ATOM   3669  NE2 GLN B 404      45.901  72.325  80.286  1.00  0.00      RB0  N
ATOM   3670 HE21 GLN B 404      46.544  73.055  80.516  1.00  0.00      RB0  H
ATOM   3671 HE22 GLN B 404      45.104  72.740  79.842  1.00  0.00      RB0  H
ATOM   3672  C   GLN B 404      49.365  68.449  81.571  1.00  0.00      RB0  C
ATOM   3673  O   GLN B 404      50.194  69.353  81.506  1.00  0.00      RB0  O
ATOM   3674  N   PRO B 405      49.441  67.390  80.804  1.00  0.00      RB0  N
ATOM   3675  CD  PRO B 405      48.510  66.266  80.837  1.00  0.00      RB0  C
ATOM   3676  CA  PRO B 405      50.481  67.205  79.833  1.00  0.00      RB0  C
ATOM   3677  CB  PRO B 405      50.217  65.804  79.268  1.00  0.00      RB0  C
ATOM   3678  CG  PRO B 405      48.735  65.549  79.514  1.00  0.00      RB0  C
ATOM   3679  C   PRO B 405      50.393  68.305  78.827  1.00  0.00      RB0  C
ATOM   3680  O   PRO B 405      49.292  68.772  78.542  1.00  0.00      RB0  O
ATOM   3681  N   LYS B 406      51.547  68.744  78.288  1.00  0.00      RB0  N
ATOM   3682  H   LYS B 406      52.400  68.251  78.449  1.00  0.00      RB0  H
ATOM   3683  CA  LYS B 406      51.549  69.835  77.358  1.00  0.00      RB0  C
ATOM   3684  CB  LYS B 406      52.689  70.798  77.743  1.00  0.00      RB0  C
ATOM   3685  CG  LYS B 406      52.549  72.266  77.315  1.00  0.00      RB0  C
ATOM   3686  CD  LYS B 406      53.845  73.108  77.340  1.00  0.00      RB0  C
ATOM   3687  CE  LYS B 406      54.776  72.913  78.551  1.00  0.00      RB0  C
ATOM   3688  NZ  LYS B 406      55.708  74.048  78.701  1.00  0.00      RB0  N
ATOM   3689  HZ1 LYS B 406      55.360  74.616  79.513  1.00  0.00      RB0  H
ATOM   3690  HZ2 LYS B 406      56.694  73.792  78.905  1.00  0.00      RB0  H
ATOM   3691  HZ3 LYS B 406      55.673  74.721  77.903  1.00  0.00      RB0  H
ATOM   3692  C   LYS B 406      51.846  69.285  75.998  1.00  0.00      RB0  C
ATOM   3693  O   LYS B 406      52.638  68.356  75.852  1.00  0.00      RB0  O
ATOM   3694  N   ILE B 407      51.201  69.851  74.956  1.00  0.00      RB0  N
ATOM   3695  H   ILE B 407      50.555  70.589  75.138  1.00  0.00      RB0  H
ATOM   3696  CA  ILE B 407      51.419  69.371  73.620  1.00  0.00      RB0  C
ATOM   3697  CB  ILE B 407      50.165  68.675  73.059  1.00  0.00      RB0  C
ATOM   3698  CG2 ILE B 407      50.403  68.115  71.652  1.00  0.00      RB0  C
ATOM   3699  CG1 ILE B 407      49.678  67.565  73.995  1.00  0.00      RB0  C
ATOM   3700  CD1 ILE B 407      48.437  66.846  73.464  1.00  0.00      RB0  C
ATOM   3701  C   ILE B 407      51.851  70.521  72.759  1.00  0.00      RB0  C
ATOM   3702  O   ILE B 407      51.234  71.587  72.774  1.00  0.00      RB0  O
ATOM   3703  N   VAL B 408      52.941  70.330  71.985  1.00  0.00      RB0  N
ATOM   3704  H   VAL B 408      53.419  69.449  72.049  1.00  0.00      RB0  H
ATOM   3705  CA  VAL B 408      53.405  71.360  71.098  1.00  0.00      RB0  C
ATOM   3706  CB  VAL B 408      54.785  71.879  71.522  1.00  0.00      RB0  C
ATOM   3707  CG1 VAL B 408      55.263  73.019  70.617  1.00  0.00      RB0  C
ATOM   3708  CG2 VAL B 408      54.779  72.307  72.991  1.00  0.00      RB0  C
ATOM   3709  C   VAL B 408      53.431  70.789  69.710  1.00  0.00      RB0  C
ATOM   3710  O   VAL B 408      54.049  69.755  69.464  1.00  0.00      RB0  O
ATOM   3711  N   LYS B 409      52.760  71.473  68.761  1.00  0.00      RB0  N
ATOM   3712  H   LYS B 409      52.475  72.403  68.975  1.00  0.00      RB0  H
ATOM   3713  CA  LYS B 409      52.666  71.010  67.401  1.00  0.00      RB0  C
ATOM   3714  CB  LYS B 409      51.489  71.686  66.715  1.00  0.00      RB0  C
ATOM   3715  CG  LYS B 409      50.173  70.922  66.714  1.00  0.00      RB0  C
ATOM   3716  CD  LYS B 409      49.694  70.643  65.287  1.00  0.00      RB0  C
ATOM   3717  CE  LYS B 409      49.755  71.847  64.328  1.00  0.00      RB0  C
ATOM   3718  NZ  LYS B 409      50.954  71.790  63.468  1.00  0.00      RB0  N
ATOM   3719  HZ1 LYS B 409      50.666  71.795  62.464  1.00  0.00      RB0  H
ATOM   3720  HZ2 LYS B 409      51.647  72.544  63.629  1.00  0.00      RB0  H
ATOM   3721  HZ3 LYS B 409      51.405  70.849  63.527  1.00  0.00      RB0  H
ATOM   3722  C   LYS B 409      53.892  71.421  66.646  1.00  0.00      RB0  C
ATOM   3723  O   LYS B 409      54.498  72.452  66.931  1.00  0.00      RB0  O
ATOM   3724  N   TRP B 410      54.272  70.620  65.628  1.00  0.00      RB0  N
ATOM   3725  H   TRP B 410      53.697  69.864  65.330  1.00  0.00      RB0  H
ATOM   3726  CA  TRP B 410      55.435  70.933  64.846  1.00  0.00      RB0  C
ATOM   3727  CB  TRP B 410      56.051  69.619  64.362  1.00  0.00      RB0  C
ATOM   3728  CG  TRP B 410      57.077  69.786  63.269  1.00  0.00      RB0  C
ATOM   3729  CD2 TRP B 410      57.013  69.235  61.938  1.00  0.00      RB0  C
ATOM   3730  CE2 TRP B 410      58.211  69.577  61.275  1.00  0.00      RB0  C
ATOM   3731  CE3 TRP B 410      56.052  68.482  61.276  1.00  0.00      RB0  C
ATOM   3732  CD1 TRP B 410      58.315  70.441  63.336  1.00  0.00      RB0  C
ATOM   3733  NE1 TRP B 410      58.987  70.316  62.159  1.00  0.00      RB0  N
ATOM   3734  HE1 TRP B 410      59.888  70.659  61.960  1.00  0.00      RB0  H
ATOM   3735  CZ2 TRP B 410      58.420  69.155  59.968  1.00  0.00      RB0  C
ATOM   3736  CZ3 TRP B 410      56.272  68.066  59.969  1.00  0.00      RB0  C
ATOM   3737  CH2 TRP B 410      57.452  68.401  59.317  1.00  0.00      RB0  C
ATOM   3738  C   TRP B 410      55.060  71.822  63.703  1.00  0.00      RB0  C
ATOM   3739  O   TRP B 410      54.281  71.442  62.830  1.00  0.00      RB0  O
ATOM   3740  N   ASP B 411      55.626  73.047  63.693  1.00  0.00      RB0  N
ATOM   3741  H   ASP B 411      56.286  73.282  64.406  1.00  0.00      RB0  H
ATOM   3742  CA  ASP B 411      55.416  73.979  62.625  1.00  0.00      RB0  C
ATOM   3743  CB  ASP B 411      54.997  75.338  63.140  1.00  0.00      RB0  C
ATOM   3744  CG  ASP B 411      54.101  75.880  62.066  1.00  0.00      RB0  C
ATOM   3745  OD1 ASP B 411      54.458  75.717  60.899  1.00  0.00      RB0  O
ATOM   3746  OD2 ASP B 411      53.028  76.377  62.397  1.00  0.00      RB0  O
ATOM   3747  C   ASP B 411      56.707  74.024  61.865  1.00  0.00      RB0  C
ATOM   3748  O   ASP B 411      57.749  74.397  62.403  1.00  0.00      RB0  O
ATOM   3749  N   ARG B 412      56.648  73.688  60.563  1.00  0.00      RB0  N
ATOM   3750  H   ARG B 412      55.728  73.890  60.218  1.00  0.00      RB0  H
ATOM   3751  CA  ARG B 412      57.802  73.577  59.714  1.00  0.00      RB0  C
ATOM   3752  CB  ARG B 412      57.183  72.978  58.435  1.00  0.00      RB0  C
ATOM   3753  CG  ARG B 412      56.205  71.896  58.977  1.00  0.00      RB0  C
ATOM   3754  CD  ARG B 412      55.107  71.213  58.132  1.00  0.00      RB0  C
ATOM   3755  NE  ARG B 412      54.097  70.621  59.035  1.00  0.00      RB0  N
ATOM   3756  HE  ARG B 412      53.909  71.166  59.862  1.00  0.00      RB0  H
ATOM   3757  CZ  ARG B 412      53.404  69.453  58.781  1.00  0.00      RB0  C
ATOM   3758  NH1 ARG B 412      53.658  68.751  57.657  1.00  0.00      RB0  N
ATOM   3759 HH11 ARG B 412      53.135  67.912  57.424  1.00  0.00      RB0  H
ATOM   3760 HH12 ARG B 412      54.359  69.048  57.011  1.00  0.00      RB0  H
ATOM   3761  NH2 ARG B 412      52.469  68.997  59.644  1.00  0.00      RB0  N
ATOM   3762 HH21 ARG B 412      52.038  68.090  59.514  1.00  0.00      RB0  H
ATOM   3763 HH22 ARG B 412      52.125  69.517  60.444  1.00  0.00      RB0  H
ATOM   3764  C   ARG B 412      58.486  74.906  59.701  1.00  0.00      RB0  C
ATOM   3765  O   ARG B 412      59.690  75.006  59.476  1.00  0.00      RB0  O
ATOM   3766  N   ASP B 413      57.695  75.970  59.881  1.00  0.00      RB0  N
ATOM   3767  H   ASP B 413      56.720  75.857  60.079  1.00  0.00      RB0  H
ATOM   3768  CA  ASP B 413      58.127  77.336  59.875  1.00  0.00      RB0  C
ATOM   3769  CB  ASP B 413      56.980  78.332  59.678  1.00  0.00      RB0  C
ATOM   3770  CG  ASP B 413      57.308  79.295  58.537  1.00  0.00      RB0  C
ATOM   3771  OD1 ASP B 413      58.473  79.429  58.161  1.00  0.00      RB0  O
ATOM   3772  OD2 ASP B 413      56.389  79.928  58.020  1.00  0.00      RB0  O
ATOM   3773  C   ASP B 413      59.011  77.644  61.050  1.00  0.00      RB0  C
ATOM   3774  O   ASP B 413      59.816  78.575  60.994  1.00  0.00      RB0  O
ATOM   3775  N   MET B 414      58.848  76.918  62.171  1.00  0.00      RB0  N
ATOM   3776  H   MET B 414      58.288  76.097  62.152  1.00  0.00      RB0  H
ATOM   3777  CA  MET B 414      59.600  77.243  63.351  1.00  0.00      RB0  C
ATOM   3778  CB  MET B 414      58.627  77.581  64.485  1.00  0.00      RB0  C
ATOM   3779  CG  MET B 414      57.606  78.679  64.174  1.00  0.00      RB0  C
ATOM   3780  SD  MET B 414      56.276  78.782  65.387  1.00  0.00      RB0  S
ATOM   3781  CE  MET B 414      57.246  78.842  66.901  1.00  0.00      RB0  C
ATOM   3782  C   MET B 414      60.431  76.043  63.814  1.00  0.00      RB0  C
ATOM   3783  O   MET B 414      60.789  75.168  62.981  1.00  0.00      RB0  O
TER    3784      MET B 414
ATOM   3785  N   ARG C 415      90.125  63.117  81.199  1.00  0.00      RC0  N
ATOM   3786  H   ARG C 415      89.144  63.179  80.996  1.00  0.00      RC0  H
ATOM   3787  CA  ARG C 415      90.386  62.422  82.475  1.00  0.00      RC0  C
ATOM   3788  CB  ARG C 415      91.841  62.319  82.913  1.00  0.00      RC0  C
ATOM   3789  CG  ARG C 415      92.126  61.640  84.260  1.00  0.00      RC0  C
ATOM   3790  CD  ARG C 415      91.769  60.152  84.331  1.00  0.00      RC0  C
ATOM   3791  NE  ARG C 415      92.564  59.366  83.389  1.00  0.00      RC0  N
ATOM   3792  HE  ARG C 415      92.479  59.633  82.422  1.00  0.00      RC0  H
ATOM   3793  CZ  ARG C 415      93.280  58.291  83.846  1.00  0.00      RC0  C
ATOM   3794  NH1 ARG C 415      93.316  58.017  85.167  1.00  0.00      RC0  N
ATOM   3795 HH11 ARG C 415      93.853  57.225  85.518  1.00  0.00      RC0  H
ATOM   3796 HH12 ARG C 415      92.825  58.552  85.856  1.00  0.00      RC0  H
ATOM   3797  NH2 ARG C 415      93.946  57.507  82.973  1.00  0.00      RC0  N
ATOM   3798 HH21 ARG C 415      94.472  56.711  83.321  1.00  0.00      RC0  H
ATOM   3799 HH22 ARG C 415      93.944  57.657  81.982  1.00  0.00      RC0  H
ATOM   3800  C   ARG C 415      89.647  63.053  83.602  1.00  0.00      RC0  C
ATOM   3801  O   ARG C 415      89.787  64.242  83.876  1.00  0.00      RC0  O
ATOM   3802  N   ILE C 416      88.832  62.250  84.298  1.00  0.00      RC0  N
ATOM   3803  H   ILE C 416      88.754  61.286  84.030  1.00  0.00      RC0  H
ATOM   3804  CA  ILE C 416      88.053  62.756  85.383  1.00  0.00      RC0  C
ATOM   3805  CB  ILE C 416      86.759  61.974  85.595  1.00  0.00      RC0  C
ATOM   3806  CG2 ILE C 416      87.105  60.587  86.076  1.00  0.00      RC0  C
ATOM   3807  CG1 ILE C 416      85.773  62.665  86.541  1.00  0.00      RC0  C
ATOM   3808  CD1 ILE C 416      84.520  61.824  86.794  1.00  0.00      RC0  C
ATOM   3809  C   ILE C 416      88.910  62.800  86.614  1.00  0.00      RC0  C
ATOM   3810  O   ILE C 416      89.827  61.998  86.782  1.00  0.00      RC0  O
ATOM   3811  N   ILE C 417      88.672  63.800  87.485  1.00  0.00      RC0  N
ATOM   3812  H   ILE C 417      88.002  64.465  87.161  1.00  0.00      RC0  H
ATOM   3813  CA  ILE C 417      89.420  63.919  88.704  1.00  0.00      RC0  C
ATOM   3814  CB  ILE C 417      88.848  65.130  89.496  1.00  0.00      RC0  C
ATOM   3815  CG2 ILE C 417      87.346  65.290  89.249  1.00  0.00      RC0  C
ATOM   3816  CG1 ILE C 417      89.021  65.068  91.019  1.00  0.00      RC0  C
ATOM   3817  CD1 ILE C 417      90.386  65.418  91.604  1.00  0.00      RC0  C
ATOM   3818  C   ILE C 417      89.163  62.663  89.491  1.00  0.00      RC0  C
ATOM   3819  O   ILE C 417      88.034  62.180  89.557  1.00  0.00      RC0  O
ATOM   3820  N   PRO C 418      90.193  62.094  90.066  1.00  0.00      RC0  N
ATOM   3821  CD  PRO C 418      91.565  62.579  89.963  1.00  0.00      RC0  C
ATOM   3822  CA  PRO C 418      90.129  60.821  90.744  1.00  0.00      RC0  C
ATOM   3823  CB  PRO C 418      91.568  60.573  91.223  1.00  0.00      RC0  C
ATOM   3824  CG  PRO C 418      92.284  61.915  91.126  1.00  0.00      RC0  C
ATOM   3825  C   PRO C 418      89.091  60.676  91.823  1.00  0.00      RC0  C
ATOM   3826  O   PRO C 418      88.528  59.586  91.934  1.00  0.00      RC0  O
ATOM   3827  N   ARG C 419      88.809  61.716  92.634  1.00  0.00      RC0  N
ATOM   3828  H   ARG C 419      89.106  62.651  92.452  1.00  0.00      RC0  H
ATOM   3829  CA  ARG C 419      87.857  61.492  93.684  1.00  0.00      RC0  C
ATOM   3830  CB  ARG C 419      88.547  61.416  95.047  1.00  0.00      RC0  C
ATOM   3831  CG  ARG C 419      89.241  62.730  95.414  1.00  0.00      RC0  C
ATOM   3832  CD  ARG C 419      89.692  62.799  96.874  1.00  0.00      RC0  C
ATOM   3833  NE  ARG C 419      90.747  61.834  97.178  1.00  0.00      RC0  N
ATOM   3834  HE  ARG C 419      90.484  60.864  97.164  1.00  0.00      RC0  H
ATOM   3835  CZ  ARG C 419      91.990  62.308  97.489  1.00  0.00      RC0  C
ATOM   3836  NH1 ARG C 419      92.215  63.638  97.463  1.00  0.00      RC0  N
ATOM   3837 HH11 ARG C 419      93.124  64.040  97.652  1.00  0.00      RC0  H
ATOM   3838 HH12 ARG C 419      91.501  64.307  97.255  1.00  0.00      RC0  H
ATOM   3839  NH2 ARG C 419      92.974  61.446  97.823  1.00  0.00      RC0  N
ATOM   3840 HH21 ARG C 419      93.900  61.763  98.053  1.00  0.00      RC0  H
ATOM   3841 HH22 ARG C 419      92.820  60.455  97.860  1.00  0.00      RC0  H
ATOM   3842  C   ARG C 419      86.838  62.580  93.691  1.00  0.00      RC0  C
ATOM   3843  O   ARG C 419      87.087  63.696  93.237  1.00  0.00      RC0  O
ATOM   3844  N   HIS C 420      85.630  62.243  94.179  1.00  0.00      RC0  N
ATOM   3845  H   HIS C 420      85.513  61.379  94.666  1.00  0.00      RC0  H
ATOM   3846  CA  HIS C 420      84.575  63.199  94.293  1.00  0.00      RC0  C
ATOM   3847  CB  HIS C 420      83.213  62.644  93.903  1.00  0.00      RC0  C
ATOM   3848  CG  HIS C 420      82.130  63.675  94.101  1.00  0.00      RC0  C
ATOM   3849  ND1 HIS C 420      81.934  64.745  93.310  1.00  0.00      RC0  N
ATOM   3850  HD1 HIS C 420      82.401  64.983  92.481  1.00  0.00      RC0  H
ATOM   3851  CD2 HIS C 420      81.187  63.700  95.128  1.00  0.00      RC0  C
ATOM   3852  NE2 HIS C 420      80.424  64.799  94.959  1.00  0.00      RC0  N
ATOM   3853  CE1 HIS C 420      80.876  65.440  93.839  1.00  0.00      RC0  C
ATOM   3854  C   HIS C 420      84.714  63.791  95.661  1.00  0.00      RC0  C
ATOM   3855  O   HIS C 420      85.333  63.189  96.537  1.00  0.00      RC0  O
ATOM   3856  N   LEU C 421      84.189  65.011  95.882  1.00  0.00      RC0  N
ATOM   3857  H   LEU C 421      83.481  65.384  95.279  1.00  0.00      RC0  H
ATOM   3858  CA  LEU C 421      84.357  65.616  97.175  1.00  0.00      RC0  C
ATOM   3859  CB  LEU C 421      84.205  67.134  97.112  1.00  0.00      RC0  C
ATOM   3860  CG  LEU C 421      85.313  67.984  97.749  1.00  0.00      RC0  C
ATOM   3861  CD1 LEU C 421      85.133  69.457  97.387  1.00  0.00      RC0  C
ATOM   3862  CD2 LEU C 421      85.424  67.828  99.266  1.00  0.00      RC0  C
ATOM   3863  C   LEU C 421      83.364  65.045  98.133  1.00  0.00      RC0  C
ATOM   3864  O   LEU C 421      82.273  64.621  97.757  1.00  0.00      RC0  O
ATOM   3865  N   GLN C 422      83.746  65.003  99.422  1.00  0.00      RC0  N
ATOM   3866  H   GLN C 422      84.587  65.440  99.729  1.00  0.00      RC0  H
ATOM   3867  CA  GLN C 422      82.857  64.512 100.428  1.00  0.00      RC0  C
ATOM   3868  CB  GLN C 422      83.579  63.603 101.429  1.00  0.00      RC0  C
ATOM   3869  CG  GLN C 422      82.702  63.078 102.580  1.00  0.00      RC0  C
ATOM   3870  CD  GLN C 422      82.551  64.123 103.676  1.00  0.00      RC0  C
ATOM   3871  OE1 GLN C 422      81.517  64.769 103.841  1.00  0.00      RC0  O
ATOM   3872  NE2 GLN C 422      83.666  64.261 104.416  1.00  0.00      RC0  N
ATOM   3873 HE21 GLN C 422      84.461  63.682 104.231  1.00  0.00      RC0  H
ATOM   3874 HE22 GLN C 422      83.744  64.930 105.154  1.00  0.00      RC0  H
ATOM   3875  C   GLN C 422      82.278  65.722 101.087  1.00  0.00      RC0  C
ATOM   3876  O   GLN C 422      82.991  66.501 101.718  1.00  0.00      RC0  O
ATOM   3877  N   LEU C 423      80.952  65.920 100.931  1.00  0.00      RC0  N
ATOM   3878  H   LEU C 423      80.380  65.246 100.452  1.00  0.00      RC0  H
ATOM   3879  CA  LEU C 423      80.349  67.107 101.457  1.00  0.00      RC0  C
ATOM   3880  CB  LEU C 423      79.252  67.667 100.544  1.00  0.00      RC0  C
ATOM   3881  CG  LEU C 423      79.736  68.412  99.294  1.00  0.00      RC0  C
ATOM   3882  CD1 LEU C 423      80.330  67.488  98.230  1.00  0.00      RC0  C
ATOM   3883  CD2 LEU C 423      78.623  69.282  98.709  1.00  0.00      RC0  C
ATOM   3884  C   LEU C 423      79.774  66.835 102.835  1.00  0.00      RC0  C
ATOM   3885  O   LEU C 423      79.486  67.833 103.550  1.00  0.00      RC0  O
TER    3886      LEU C 423
ATOM   3887  N   ILE H   1      14.265 168.021  76.690  1.00  0.00      LX0  N
ATOM   3888  H   ILE H   1      14.153 168.878  76.187  1.00  0.00      LX0  H
ATOM   3889  CA  ILE H   1      15.606 167.637  77.132  1.00  0.00      LX0  C
ATOM   3890  CB  ILE H   1      15.521 166.698  78.359  1.00  0.00      LX0  C
ATOM   3891  CG2 ILE H   1      14.692 165.436  78.093  1.00  0.00      LX0  C
ATOM   3892  CG1 ILE H   1      16.900 166.376  78.948  1.00  0.00      LX0  C
ATOM   3893  CD1 ILE H   1      17.650 167.614  79.449  1.00  0.00      LX0  C
ATOM   3894  C   ILE H   1      16.462 167.076  75.999  1.00  0.00      LX0  C
ATOM   3895  O   ILE H   1      17.652 167.358  75.875  1.00  0.00      LX0  O
ATOM   3896  N   GLN H   2      15.764 166.295  75.152  1.00  0.00      LX0  N
ATOM   3897  H   GLN H   2      14.796 166.162  75.360  1.00  0.00      LX0  H
ATOM   3898  CA  GLN H   2      16.391 165.643  73.999  1.00  0.00      LX0  C
ATOM   3899  CB  GLN H   2      16.518 166.722  72.894  1.00  0.00      LX0  C
ATOM   3900  CG  GLN H   2      17.755 166.878  72.009  1.00  0.00      LX0  C
ATOM   3901  CD  GLN H   2      17.939 165.707  71.082  1.00  0.00      LX0  C
ATOM   3902  OE1 GLN H   2      17.924 164.553  71.473  1.00  0.00      LX0  O
ATOM   3903  NE2 GLN H   2      18.164 166.067  69.823  1.00  0.00      LX0  N
ATOM   3904 HE21 GLN H   2      18.148 167.026  69.532  1.00  0.00      LX0  H
ATOM   3905 HE22 GLN H   2      18.384 165.362  69.149  1.00  0.00      LX0  H
ATOM   3906  C   GLN H   2      17.609 164.774  74.371  1.00  0.00      LX0  C
ATOM   3907  O   GLN H   2      18.772 165.175  74.351  1.00  0.00      LX0  O
ATOM   3908  N   PRO H   3      17.253 163.539  74.809  1.00  0.00      LX0  N
ATOM   3909  CD  PRO H   3      15.896 163.000  74.918  1.00  0.00      LX0  C
ATOM   3910  CA  PRO H   3      18.265 162.607  75.316  1.00  0.00      LX0  C
ATOM   3911  CB  PRO H   3      17.421 161.749  76.261  1.00  0.00      LX0  C
ATOM   3912  CG  PRO H   3      16.075 161.622  75.546  1.00  0.00      LX0  C
ATOM   3913  C   PRO H   3      18.921 161.786  74.214  1.00  0.00      LX0  C
ATOM   3914  O   PRO H   3      18.565 161.862  73.044  1.00  0.00      LX0  O
ATOM   3915  N   LYS H   4      19.887 160.967  74.667  1.00  0.00      LX0  N
ATOM   3916  H   LYS H   4      20.074 160.937  75.646  1.00  0.00      LX0  H
ATOM   3917  CA  LYS H   4      20.482 159.954  73.787  1.00  0.00      LX0  C
ATOM   3918  CB  LYS H   4      21.537 159.160  74.565  1.00  0.00      LX0  C
ATOM   3919  CG  LYS H   4      22.757 159.989  74.962  1.00  0.00      LX0  C
ATOM   3920  CD  LYS H   4      23.558 159.380  76.117  1.00  0.00      LX0  C
ATOM   3921  CE  LYS H   4      24.186 158.000  75.881  1.00  0.00      LX0  C
ATOM   3922  NZ  LYS H   4      25.347 158.009  74.977  1.00  0.00      LX0  N
ATOM   3923  HZ1 LYS H   4      25.818 157.075  75.019  1.00  0.00      LX0  H
ATOM   3924  HZ2 LYS H   4      25.093 158.210  73.989  1.00  0.00      LX0  H
ATOM   3925  HZ3 LYS H   4      26.045 158.750  75.217  1.00  0.00      LX0  H
ATOM   3926  C   LYS H   4      19.438 158.986  73.250  1.00  0.00      LX0  C
ATOM   3927  O   LYS H   4      18.573 158.530  73.988  1.00  0.00      LX0  O
ATOM   3928  N   PRO H   5      19.543 158.698  71.936  1.00  0.00      LX0  N
ATOM   3929  CD  PRO H   5      20.465 159.285  70.968  1.00  0.00      LX0  C
ATOM   3930  CA  PRO H   5      18.670 157.674  71.362  1.00  0.00      LX0  C
ATOM   3931  CB  PRO H   5      18.845 157.928  69.863  1.00  0.00      LX0  C
ATOM   3932  CG  PRO H   5      20.268 158.460  69.705  1.00  0.00      LX0  C
ATOM   3933  C   PRO H   5      19.125 156.287  71.784  1.00  0.00      LX0  C
ATOM   3934  O   PRO H   5      20.266 156.076  72.182  1.00  0.00      LX0  O
ATOM   3935  N   THR H   6      18.199 155.337  71.666  1.00  0.00      LX0  N
ATOM   3936  H   THR H   6      17.258 155.513  71.369  1.00  0.00      LX0  H
ATOM   3937  CA  THR H   6      18.675 153.966  71.752  1.00  0.00      LX0  C
ATOM   3938  CB  THR H   6      17.616 153.116  72.453  1.00  0.00      LX0  C
ATOM   3939  OG1 THR H   6      16.320 153.387  71.907  1.00  0.00      LX0  O
ATOM   3940  HG1 THR H   6      15.682 153.028  72.509  1.00  0.00      LX0  H
ATOM   3941  CG2 THR H   6      17.613 153.384  73.959  1.00  0.00      LX0  C
ATOM   3942  C   THR H   6      19.002 153.445  70.366  1.00  0.00      LX0  C
ATOM   3943  O   THR H   6      18.478 153.920  69.366  1.00  0.00      LX0  O
ATOM   3944  N   LEU H   7      19.894 152.452  70.342  1.00  0.00      LX0  N
ATOM   3945  H   LEU H   7      20.373 152.138  71.160  1.00  0.00      LX0  H
ATOM   3946  CA  LEU H   7      20.139 151.805  69.060  1.00  0.00      LX0  C
ATOM   3947  CB  LEU H   7      21.463 152.289  68.463  1.00  0.00      LX0  C
ATOM   3948  CG  LEU H   7      21.842 151.750  67.081  1.00  0.00      LX0  C
ATOM   3949  CD1 LEU H   7      20.751 151.939  66.031  1.00  0.00      LX0  C
ATOM   3950  CD2 LEU H   7      23.154 152.368  66.614  1.00  0.00      LX0  C
ATOM   3951  C   LEU H   7      20.122 150.312  69.256  1.00  0.00      LX0  C
ATOM   3952  O   LEU H   7      21.055 149.717  69.780  1.00  0.00      LX0  O
ATOM   3953  N   TRP H   8      18.993 149.738  68.852  1.00  0.00      LX0  N
ATOM   3954  H   TRP H   8      18.292 150.251  68.350  1.00  0.00      LX0  H
ATOM   3955  CA  TRP H   8      18.940 148.288  68.951  1.00  0.00      LX0  C
ATOM   3956  CB  TRP H   8      17.727 147.820  69.774  1.00  0.00      LX0  C
ATOM   3957  CG  TRP H   8      16.414 148.408  69.300  1.00  0.00      LX0  C
ATOM   3958  CD2 TRP H   8      15.401 147.772  68.492  1.00  0.00      LX0  C
ATOM   3959  CE2 TRP H   8      14.328 148.714  68.337  1.00  0.00      LX0  C
ATOM   3960  CE3 TRP H   8      15.309 146.496  67.896  1.00  0.00      LX0  C
ATOM   3961  CD1 TRP H   8      15.905 149.687  69.585  1.00  0.00      LX0  C
ATOM   3962  NE1 TRP H   8      14.682 149.872  69.021  1.00  0.00      LX0  N
ATOM   3963  HE1 TRP H   8      14.147 150.693  69.071  1.00  0.00      LX0  H
ATOM   3964  CZ2 TRP H   8      13.185 148.358  67.589  1.00  0.00      LX0  C
ATOM   3965  CZ3 TRP H   8      14.161 146.154  67.152  1.00  0.00      LX0  C
ATOM   3966  CH2 TRP H   8      13.105 147.078  67.000  1.00  0.00      LX0  C
ATOM   3967  C   TRP H   8      19.016 147.679  67.574  1.00  0.00      LX0  C
ATOM   3968  O   TRP H   8      18.698 148.317  66.579  1.00  0.00      LX0  O
ATOM   3969  N   ALA H   9      19.505 146.439  67.546  1.00  0.00      LX0  N
ATOM   3970  H   ALA H   9      19.644 145.903  68.376  1.00  0.00      LX0  H
ATOM   3971  CA  ALA H   9      19.564 145.826  66.229  1.00  0.00      LX0  C
ATOM   3972  CB  ALA H   9      20.873 145.066  66.041  1.00  0.00      LX0  C
ATOM   3973  C   ALA H   9      18.391 144.899  66.042  1.00  0.00      LX0  C
ATOM   3974  O   ALA H   9      17.723 144.520  66.994  1.00  0.00      LX0  O
ATOM   3975  N   GLU H  10      18.165 144.573  64.773  1.00  0.00      LX0  N
ATOM   3976  H   GLU H  10      18.735 144.965  64.050  1.00  0.00      LX0  H
ATOM   3977  CA  GLU H  10      16.931 143.883  64.435  1.00  0.00      LX0  C
ATOM   3978  CB  GLU H  10      15.956 144.949  63.926  1.00  0.00      LX0  C
ATOM   3979  CG  GLU H  10      14.538 144.535  63.530  1.00  0.00      LX0  C
ATOM   3980  CD  GLU H  10      13.804 145.774  63.041  1.00  0.00      LX0  C
ATOM   3981  OE1 GLU H  10      13.565 146.677  63.840  1.00  0.00      LX0  O
ATOM   3982  OE2 GLU H  10      13.492 145.856  61.854  1.00  0.00      LX0  O
ATOM   3983  C   GLU H  10      17.232 142.811  63.405  1.00  0.00      LX0  C
ATOM   3984  O   GLU H  10      17.585 143.114  62.273  1.00  0.00      LX0  O
ATOM   3985  N   PRO H  11      17.105 141.525  63.814  1.00  0.00      LX0  N
ATOM   3986  CD  PRO H  11      17.211 140.389  62.903  1.00  0.00      LX0  C
ATOM   3987  CA  PRO H  11      16.800 141.128  65.196  1.00  0.00      LX0  C
ATOM   3988  CB  PRO H  11      16.245 139.716  64.986  1.00  0.00      LX0  C
ATOM   3989  CG  PRO H  11      17.027 139.163  63.792  1.00  0.00      LX0  C
ATOM   3990  C   PRO H  11      17.983 141.168  66.167  1.00  0.00      LX0  C
ATOM   3991  O   PRO H  11      17.788 141.231  67.371  1.00  0.00      LX0  O
ATOM   3992  N   ASP H  12      19.200 141.115  65.600  1.00  0.00      LX0  N
ATOM   3993  H   ASP H  12      19.339 141.093  64.610  1.00  0.00      LX0  H
ATOM   3994  CA  ASP H  12      20.397 141.107  66.440  1.00  0.00      LX0  C
ATOM   3995  CB  ASP H  12      20.729 139.672  66.919  1.00  0.00      LX0  C
ATOM   3996  CG  ASP H  12      22.016 139.602  67.744  1.00  0.00      LX0  C
ATOM   3997  OD1 ASP H  12      22.176 140.368  68.695  1.00  0.00      LX0  O
ATOM   3998  OD2 ASP H  12      22.909 138.857  67.363  1.00  0.00      LX0  O
ATOM   3999  C   ASP H  12      21.534 141.744  65.660  1.00  0.00      LX0  C
ATOM   4000  O   ASP H  12      21.429 141.999  64.468  1.00  0.00      LX0  O
ATOM   4001  N   SER H  13      22.598 142.008  66.409  1.00  0.00      LX0  N
ATOM   4002  H   SER H  13      22.483 141.793  67.378  1.00  0.00      LX0  H
ATOM   4003  CA  SER H  13      23.900 142.468  65.955  1.00  0.00      LX0  C
ATOM   4004  CB  SER H  13      24.757 142.681  67.209  1.00  0.00      LX0  C
ATOM   4005  OG  SER H  13      23.921 142.833  68.374  1.00  0.00      LX0  O
ATOM   4006  HG  SER H  13      23.630 141.953  68.630  1.00  0.00      LX0  H
ATOM   4007  C   SER H  13      24.623 141.538  64.984  1.00  0.00      LX0  C
ATOM   4008  O   SER H  13      25.249 141.967  64.021  1.00  0.00      LX0  O
ATOM   4009  N   VAL H  14      24.555 140.240  65.319  1.00  0.00      LX0  N
ATOM   4010  H   VAL H  14      23.912 139.930  66.026  1.00  0.00      LX0  H
ATOM   4011  CA  VAL H  14      25.463 139.272  64.698  1.00  0.00      LX0  C
ATOM   4012  CB  VAL H  14      25.985 138.312  65.791  1.00  0.00      LX0  C
ATOM   4013  CG1 VAL H  14      27.114 137.398  65.313  1.00  0.00      LX0  C
ATOM   4014  CG2 VAL H  14      26.452 139.086  67.028  1.00  0.00      LX0  C
ATOM   4015  C   VAL H  14      24.837 138.538  63.513  1.00  0.00      LX0  C
ATOM   4016  O   VAL H  14      24.499 137.357  63.551  1.00  0.00      LX0  O
ATOM   4017  N   ILE H  15      24.666 139.311  62.435  1.00  0.00      LX0  N
ATOM   4018  H   ILE H  15      25.131 140.199  62.383  1.00  0.00      LX0  H
ATOM   4019  CA  ILE H  15      23.873 138.774  61.329  1.00  0.00      LX0  C
ATOM   4020  CB  ILE H  15      22.867 139.848  60.879  1.00  0.00      LX0  C
ATOM   4021  CG2 ILE H  15      22.053 139.494  59.634  1.00  0.00      LX0  C
ATOM   4022  CG1 ILE H  15      21.930 140.159  62.045  1.00  0.00      LX0  C
ATOM   4023  CD1 ILE H  15      21.060 138.979  62.489  1.00  0.00      LX0  C
ATOM   4024  C   ILE H  15      24.697 138.203  60.184  1.00  0.00      LX0  C
ATOM   4025  O   ILE H  15      25.699 138.753  59.747  1.00  0.00      LX0  O
ATOM   4026  N   THR H  16      24.225 137.036  59.720  1.00  0.00      LX0  N
ATOM   4027  H   THR H  16      23.369 136.651  60.064  1.00  0.00      LX0  H
ATOM   4028  CA  THR H  16      24.884 136.349  58.611  1.00  0.00      LX0  C
ATOM   4029  CB  THR H  16      24.149 135.031  58.384  1.00  0.00      LX0  C
ATOM   4030  OG1 THR H  16      22.751 135.193  58.679  1.00  0.00      LX0  O
ATOM   4031  HG1 THR H  16      22.347 135.622  57.922  1.00  0.00      LX0  H
ATOM   4032  CG2 THR H  16      24.739 133.925  59.260  1.00  0.00      LX0  C
ATOM   4033  C   THR H  16      24.958 137.149  57.322  1.00  0.00      LX0  C
ATOM   4034  O   THR H  16      24.021 137.854  56.964  1.00  0.00      LX0  O
ATOM   4035  N   GLN H  17      26.097 136.995  56.622  1.00  0.00      LX0  N
ATOM   4036  H   GLN H  17      26.833 136.444  57.016  1.00  0.00      LX0  H
ATOM   4037  CA  GLN H  17      26.279 137.727  55.365  1.00  0.00      LX0  C
ATOM   4038  CB  GLN H  17      27.562 137.301  54.643  1.00  0.00      LX0  C
ATOM   4039  CG  GLN H  17      27.634 135.839  54.194  1.00  0.00      LX0  C
ATOM   4040  CD  GLN H  17      28.818 135.676  53.261  1.00  0.00      LX0  C
ATOM   4041  OE1 GLN H  17      29.118 136.528  52.437  1.00  0.00      LX0  O
ATOM   4042  NE2 GLN H  17      29.486 134.534  53.415  1.00  0.00      LX0  N
ATOM   4043 HE21 GLN H  17      29.239 133.887  54.140  1.00  0.00      LX0  H
ATOM   4044 HE22 GLN H  17      30.257 134.329  52.817  1.00  0.00      LX0  H
ATOM   4045  C   GLN H  17      25.093 137.678  54.423  1.00  0.00      LX0  C
ATOM   4046  O   GLN H  17      24.407 136.669  54.305  1.00  0.00      LX0  O
ATOM   4047  N   GLY H  18      24.844 138.834  53.799  1.00  0.00      LX0  N
ATOM   4048  H   GLY H  18      25.382 139.659  53.988  1.00  0.00      LX0  H
ATOM   4049  CA  GLY H  18      23.718 138.849  52.869  1.00  0.00      LX0  C
ATOM   4050  C   GLY H  18      22.333 138.996  53.490  1.00  0.00      LX0  C
ATOM   4051  O   GLY H  18      21.375 139.385  52.831  1.00  0.00      LX0  O
ATOM   4052  N   SER H  19      22.246 138.672  54.786  1.00  0.00      LX0  N
ATOM   4053  H   SER H  19      23.061 138.525  55.343  1.00  0.00      LX0  H
ATOM   4054  CA  SER H  19      20.919 138.719  55.395  1.00  0.00      LX0  C
ATOM   4055  CB  SER H  19      20.898 137.834  56.649  1.00  0.00      LX0  C
ATOM   4056  OG  SER H  19      21.658 136.630  56.439  1.00  0.00      LX0  O
ATOM   4057  HG  SER H  19      22.507 136.915  56.105  1.00  0.00      LX0  H
ATOM   4058  C   SER H  19      20.519 140.153  55.715  1.00  0.00      LX0  C
ATOM   4059  O   SER H  19      21.368 140.980  56.032  1.00  0.00      LX0  O
ATOM   4060  N   PRO H  20      19.205 140.449  55.603  1.00  0.00      LX0  N
ATOM   4061  CD  PRO H  20      18.128 139.605  55.094  1.00  0.00      LX0  C
ATOM   4062  CA  PRO H  20      18.749 141.772  56.037  1.00  0.00      LX0  C
ATOM   4063  CB  PRO H  20      17.296 141.793  55.550  1.00  0.00      LX0  C
ATOM   4064  CG  PRO H  20      16.857 140.329  55.523  1.00  0.00      LX0  C
ATOM   4065  C   PRO H  20      18.892 141.945  57.541  1.00  0.00      LX0  C
ATOM   4066  O   PRO H  20      18.794 140.994  58.309  1.00  0.00      LX0  O
ATOM   4067  N   VAL H  21      19.136 143.205  57.912  1.00  0.00      LX0  N
ATOM   4068  H   VAL H  21      19.240 143.926  57.223  1.00  0.00      LX0  H
ATOM   4069  CA  VAL H  21      19.247 143.564  59.322  1.00  0.00      LX0  C
ATOM   4070  CB  VAL H  21      20.674 143.278  59.846  1.00  0.00      LX0  C
ATOM   4071  CG1 VAL H  21      21.748 143.942  58.982  1.00  0.00      LX0  C
ATOM   4072  CG2 VAL H  21      20.845 143.613  61.333  1.00  0.00      LX0  C
ATOM   4073  C   VAL H  21      18.869 145.024  59.469  1.00  0.00      LX0  C
ATOM   4074  O   VAL H  21      19.143 145.843  58.601  1.00  0.00      LX0  O
ATOM   4075  N   THR H  22      18.224 145.328  60.587  1.00  0.00      LX0  N
ATOM   4076  H   THR H  22      17.950 144.632  61.248  1.00  0.00      LX0  H
ATOM   4077  CA  THR H  22      17.940 146.733  60.801  1.00  0.00      LX0  C
ATOM   4078  CB  THR H  22      16.433 146.910  60.957  1.00  0.00      LX0  C
ATOM   4079  OG1 THR H  22      15.721 146.059  60.048  1.00  0.00      LX0  O
ATOM   4080  HG1 THR H  22      14.914 145.847  60.530  1.00  0.00      LX0  H
ATOM   4081  CG2 THR H  22      16.004 148.349  60.741  1.00  0.00      LX0  C
ATOM   4082  C   THR H  22      18.707 147.274  61.994  1.00  0.00      LX0  C
ATOM   4083  O   THR H  22      18.811 146.648  63.042  1.00  0.00      LX0  O
ATOM   4084  N   LEU H  23      19.267 148.465  61.786  1.00  0.00      LX0  N
ATOM   4085  H   LEU H  23      19.193 148.896  60.889  1.00  0.00      LX0  H
ATOM   4086  CA  LEU H  23      19.776 149.203  62.932  1.00  0.00      LX0  C
ATOM   4087  CB  LEU H  23      21.105 149.864  62.586  1.00  0.00      LX0  C
ATOM   4088  CG  LEU H  23      22.173 148.820  62.265  1.00  0.00      LX0  C
ATOM   4089  CD1 LEU H  23      23.422 149.465  61.684  1.00  0.00      LX0  C
ATOM   4090  CD2 LEU H  23      22.497 147.933  63.468  1.00  0.00      LX0  C
ATOM   4091  C   LEU H  23      18.743 150.206  63.388  1.00  0.00      LX0  C
ATOM   4092  O   LEU H  23      18.631 151.325  62.899  1.00  0.00      LX0  O
ATOM   4093  N   SER H  24      17.952 149.718  64.331  1.00  0.00      LX0  N
ATOM   4094  H   SER H  24      18.132 148.833  64.764  1.00  0.00      LX0  H
ATOM   4095  CA  SER H  24      16.807 150.503  64.752  1.00  0.00      LX0  C
ATOM   4096  CB  SER H  24      15.684 149.525  65.073  1.00  0.00      LX0  C
ATOM   4097  OG  SER H  24      15.499 148.715  63.904  1.00  0.00      LX0  O
ATOM   4098  HG  SER H  24      14.921 147.983  64.138  1.00  0.00      LX0  H
ATOM   4099  C   SER H  24      17.115 151.504  65.846  1.00  0.00      LX0  C
ATOM   4100  O   SER H  24      17.172 151.211  67.035  1.00  0.00      LX0  O
ATOM   4101  CB  CYS H  25      18.300 154.950  65.680  1.00  0.00      LX0  C
ATOM   4102  SG  CYS H  25      18.711 156.302  66.810  1.00  0.00      LX0  S
ATOM   4103  N   CYS H  25      17.331 152.732  65.362  1.00  0.00      LX0  N
ATOM   4104  H   CYS H  25      17.284 152.909  64.377  1.00  0.00      LX0  H
ATOM   4105  CA  CYS H  25      17.484 153.826  66.313  1.00  0.00      LX0  C
ATOM   4106  C   CYS H  25      16.136 154.348  66.753  1.00  0.00      LX0  C
ATOM   4107  O   CYS H  25      15.196 154.412  65.969  1.00  0.00      LX0  O
ATOM   4108  N   GLN H  26      16.089 154.720  68.033  1.00  0.00      LX0  N
ATOM   4109  H   GLN H  26      16.886 154.572  68.620  1.00  0.00      LX0  H
ATOM   4110  CA  GLN H  26      14.880 155.324  68.570  1.00  0.00      LX0  C
ATOM   4111  CB  GLN H  26      14.034 154.263  69.288  1.00  0.00      LX0  C
ATOM   4112  CG  GLN H  26      12.685 154.752  69.834  1.00  0.00      LX0  C
ATOM   4113  CD  GLN H  26      11.770 155.183  68.702  1.00  0.00      LX0  C
ATOM   4114  OE1 GLN H  26      11.333 154.397  67.876  1.00  0.00      LX0  O
ATOM   4115  NE2 GLN H  26      11.480 156.485  68.707  1.00  0.00      LX0  N
ATOM   4116 HE21 GLN H  26      11.859 157.095  69.407  1.00  0.00      LX0  H
ATOM   4117 HE22 GLN H  26      10.873 156.846  68.004  1.00  0.00      LX0  H
ATOM   4118  C   GLN H  26      15.240 156.469  69.494  1.00  0.00      LX0  C
ATOM   4119  O   GLN H  26      15.672 156.284  70.625  1.00  0.00      LX0  O
ATOM   4120  N   GLY H  27      15.051 157.677  68.960  1.00  0.00      LX0  N
ATOM   4121  H   GLY H  27      14.712 157.777  68.023  1.00  0.00      LX0  H
ATOM   4122  CA  GLY H  27      15.141 158.809  69.874  1.00  0.00      LX0  C
ATOM   4123  C   GLY H  27      13.812 159.059  70.549  1.00  0.00      LX0  C
ATOM   4124  O   GLY H  27      12.901 158.240  70.478  1.00  0.00      LX0  O
ATOM   4125  N   SER H  28      13.711 160.244  71.168  1.00  0.00      LX0  N
ATOM   4126  H   SER H  28      14.486 160.872  71.248  1.00  0.00      LX0  H
ATOM   4127  CA  SER H  28      12.361 160.648  71.549  1.00  0.00      LX0  C
ATOM   4128  CB  SER H  28      12.406 161.880  72.456  1.00  0.00      LX0  C
ATOM   4129  OG  SER H  28      11.132 162.071  73.088  1.00  0.00      LX0  O
ATOM   4130  HG  SER H  28      10.786 162.919  72.789  1.00  0.00      LX0  H
ATOM   4131  C   SER H  28      11.488 160.862  70.320  1.00  0.00      LX0  C
ATOM   4132  O   SER H  28      11.972 160.956  69.196  1.00  0.00      LX0  O
ATOM   4133  N   LEU H  29      10.174 160.886  70.578  1.00  0.00      LX0  N
ATOM   4134  H   LEU H  29       9.888 160.964  71.535  1.00  0.00      LX0  H
ATOM   4135  CA  LEU H  29       9.235 160.838  69.454  1.00  0.00      LX0  C
ATOM   4136  CB  LEU H  29       7.806 160.658  69.968  1.00  0.00      LX0  C
ATOM   4137  CG  LEU H  29       7.619 159.387  70.803  1.00  0.00      LX0  C
ATOM   4138  CD1 LEU H  29       6.229 159.331  71.438  1.00  0.00      LX0  C
ATOM   4139  CD2 LEU H  29       7.938 158.116  70.008  1.00  0.00      LX0  C
ATOM   4140  C   LEU H  29       9.314 162.023  68.505  1.00  0.00      LX0  C
ATOM   4141  O   LEU H  29       9.075 161.934  67.308  1.00  0.00      LX0  O
ATOM   4142  N   GLU H  30       9.684 163.150  69.112  1.00  0.00      LX0  N
ATOM   4143  H   GLU H  30       9.988 163.103  70.063  1.00  0.00      LX0  H
ATOM   4144  CA  GLU H  30       9.801 164.410  68.385  1.00  0.00      LX0  C
ATOM   4145  CB  GLU H  30       9.504 165.608  69.305  1.00  0.00      LX0  C
ATOM   4146  CG  GLU H  30       8.780 165.311  70.635  1.00  0.00      LX0  C
ATOM   4147  CD  GLU H  30       9.693 164.650  71.669  1.00  0.00      LX0  C
ATOM   4148  OE1 GLU H  30       9.259 164.407  72.783  1.00  0.00      LX0  O
ATOM   4149  OE2 GLU H  30      10.865 164.408  71.408  1.00  0.00      LX0  O
ATOM   4150  C   GLU H  30      11.169 164.574  67.744  1.00  0.00      LX0  C
ATOM   4151  O   GLU H  30      11.871 165.567  67.922  1.00  0.00      LX0  O
ATOM   4152  N   ALA H  31      11.536 163.520  67.010  1.00  0.00      LX0  N
ATOM   4153  H   ALA H  31      10.859 162.813  66.800  1.00  0.00      LX0  H
ATOM   4154  CA  ALA H  31      12.838 163.554  66.362  1.00  0.00      LX0  C
ATOM   4155  CB  ALA H  31      13.393 162.139  66.219  1.00  0.00      LX0  C
ATOM   4156  C   ALA H  31      12.745 164.200  64.999  1.00  0.00      LX0  C
ATOM   4157  O   ALA H  31      11.705 164.196  64.355  1.00  0.00      LX0  O
ATOM   4158  N   GLN H  32      13.880 164.784  64.602  1.00  0.00      LX0  N
ATOM   4159  H   GLN H  32      14.673 164.780  65.210  1.00  0.00      LX0  H
ATOM   4160  CA  GLN H  32      13.877 165.489  63.326  1.00  0.00      LX0  C
ATOM   4161  CB  GLN H  32      14.057 167.000  63.564  1.00  0.00      LX0  C
ATOM   4162  CG  GLN H  32      13.077 167.578  64.597  1.00  0.00      LX0  C
ATOM   4163  CD  GLN H  32      13.358 169.046  64.845  1.00  0.00      LX0  C
ATOM   4164  OE1 GLN H  32      13.968 169.451  65.828  1.00  0.00      LX0  O
ATOM   4165  NE2 GLN H  32      12.869 169.851  63.898  1.00  0.00      LX0  N
ATOM   4166 HE21 GLN H  32      12.368 169.480  63.117  1.00  0.00      LX0  H
ATOM   4167 HE22 GLN H  32      13.002 170.835  63.989  1.00  0.00      LX0  H
ATOM   4168  C   GLN H  32      14.885 164.899  62.345  1.00  0.00      LX0  C
ATOM   4169  O   GLN H  32      14.587 163.993  61.581  1.00  0.00      LX0  O
ATOM   4170  N   GLU H  33      16.113 165.440  62.395  1.00  0.00      LX0  N
ATOM   4171  H   GLU H  33      16.371 166.083  63.110  1.00  0.00      LX0  H
ATOM   4172  CA  GLU H  33      17.118 164.898  61.481  1.00  0.00      LX0  C
ATOM   4173  CB  GLU H  33      18.110 166.018  61.124  1.00  0.00      LX0  C
ATOM   4174  CG  GLU H  33      18.725 165.991  59.713  1.00  0.00      LX0  C
ATOM   4175  CD  GLU H  33      20.035 165.224  59.666  1.00  0.00      LX0  C
ATOM   4176  OE1 GLU H  33      21.012 165.719  59.107  1.00  0.00      LX0  O
ATOM   4177  OE2 GLU H  33      20.106 164.121  60.184  1.00  0.00      LX0  O
ATOM   4178  C   GLU H  33      17.767 163.668  62.097  1.00  0.00      LX0  C
ATOM   4179  O   GLU H  33      18.307 163.728  63.197  1.00  0.00      LX0  O
ATOM   4180  N   TYR H  34      17.614 162.544  61.378  1.00  0.00      LX0  N
ATOM   4181  H   TYR H  34      17.204 162.605  60.471  1.00  0.00      LX0  H
ATOM   4182  CA  TYR H  34      18.112 161.282  61.923  1.00  0.00      LX0  C
ATOM   4183  CB  TYR H  34      17.145 160.129  61.636  1.00  0.00      LX0  C
ATOM   4184  CG  TYR H  34      16.405 159.718  62.890  1.00  0.00      LX0  C
ATOM   4185  CD1 TYR H  34      17.123 159.188  63.985  1.00  0.00      LX0  C
ATOM   4186  CE1 TYR H  34      16.422 158.806  65.142  1.00  0.00      LX0  C
ATOM   4187  CD2 TYR H  34      15.005 159.867  62.923  1.00  0.00      LX0  C
ATOM   4188  CE2 TYR H  34      14.304 159.478  64.077  1.00  0.00      LX0  C
ATOM   4189  CZ  TYR H  34      15.021 158.961  65.175  1.00  0.00      LX0  C
ATOM   4190  OH  TYR H  34      14.331 158.602  66.318  1.00  0.00      LX0  O
ATOM   4191  HH  TYR H  34      13.425 158.882  66.236  1.00  0.00      LX0  H
ATOM   4192  C   TYR H  34      19.501 160.911  61.450  1.00  0.00      LX0  C
ATOM   4193  O   TYR H  34      19.735 160.504  60.314  1.00  0.00      LX0  O
ATOM   4194  N   ARG H  35      20.427 161.072  62.391  1.00  0.00      LX0  N
ATOM   4195  H   ARG H  35      20.131 161.334  63.310  1.00  0.00      LX0  H
ATOM   4196  CA  ARG H  35      21.804 160.674  62.130  1.00  0.00      LX0  C
ATOM   4197  CB  ARG H  35      22.766 161.483  62.986  1.00  0.00      LX0  C
ATOM   4198  CG  ARG H  35      22.711 162.959  62.667  1.00  0.00      LX0  C
ATOM   4199  CD  ARG H  35      23.357 163.214  61.318  1.00  0.00      LX0  C
ATOM   4200  NE  ARG H  35      22.964 164.524  60.833  1.00  0.00      LX0  N
ATOM   4201  HE  ARG H  35      22.027 164.608  60.473  1.00  0.00      LX0  H
ATOM   4202  CZ  ARG H  35      23.726 165.618  60.958  1.00  0.00      LX0  C
ATOM   4203  NH1 ARG H  35      24.910 165.563  61.572  1.00  0.00      LX0  N
ATOM   4204 HH11 ARG H  35      25.502 166.359  61.670  1.00  0.00      LX0  H
ATOM   4205 HH12 ARG H  35      25.237 164.695  61.974  1.00  0.00      LX0  H
ATOM   4206  NH2 ARG H  35      23.250 166.749  60.447  1.00  0.00      LX0  N
ATOM   4207 HH21 ARG H  35      23.724 167.625  60.498  1.00  0.00      LX0  H
ATOM   4208 HH22 ARG H  35      22.349 166.705  59.986  1.00  0.00      LX0  H
ATOM   4209  C   ARG H  35      22.067 159.231  62.455  1.00  0.00      LX0  C
ATOM   4210  O   ARG H  35      21.572 158.684  63.430  1.00  0.00      LX0  O
ATOM   4211  N   LEU H  36      22.953 158.678  61.630  1.00  0.00      LX0  N
ATOM   4212  H   LEU H  36      23.225 159.108  60.769  1.00  0.00      LX0  H
ATOM   4213  CA  LEU H  36      23.684 157.507  62.079  1.00  0.00      LX0  C
ATOM   4214  CB  LEU H  36      23.029 156.239  61.530  1.00  0.00      LX0  C
ATOM   4215  CG  LEU H  36      22.613 155.268  62.633  1.00  0.00      LX0  C
ATOM   4216  CD1 LEU H  36      21.643 154.201  62.143  1.00  0.00      LX0  C
ATOM   4217  CD2 LEU H  36      23.819 154.640  63.318  1.00  0.00      LX0  C
ATOM   4218  C   LEU H  36      25.103 157.676  61.596  1.00  0.00      LX0  C
ATOM   4219  O   LEU H  36      25.324 158.224  60.521  1.00  0.00      LX0  O
ATOM   4220  N   TYR H  37      26.043 157.228  62.426  1.00  0.00      LX0  N
ATOM   4221  H   TYR H  37      25.807 156.861  63.327  1.00  0.00      LX0  H
ATOM   4222  CA  TYR H  37      27.439 157.281  62.009  1.00  0.00      LX0  C
ATOM   4223  CB  TYR H  37      28.228 158.288  62.855  1.00  0.00      LX0  C
ATOM   4224  CG  TYR H  37      27.603 159.668  62.867  1.00  0.00      LX0  C
ATOM   4225  CD1 TYR H  37      27.709 160.502  61.734  1.00  0.00      LX0  C
ATOM   4226  CE1 TYR H  37      27.165 161.799  61.786  1.00  0.00      LX0  C
ATOM   4227  CD2 TYR H  37      26.944 160.093  64.039  1.00  0.00      LX0  C
ATOM   4228  CE2 TYR H  37      26.404 161.388  64.091  1.00  0.00      LX0  C
ATOM   4229  CZ  TYR H  37      26.527 162.231  62.968  1.00  0.00      LX0  C
ATOM   4230  OH  TYR H  37      26.003 163.513  63.029  1.00  0.00      LX0  O
ATOM   4231  HH  TYR H  37      25.690 163.648  63.929  1.00  0.00      LX0  H
ATOM   4232  C   TYR H  37      28.042 155.903  62.177  1.00  0.00      LX0  C
ATOM   4233  O   TYR H  37      27.645 155.164  63.073  1.00  0.00      LX0  O
ATOM   4234  N   ARG H  38      28.994 155.581  61.293  1.00  0.00      LX0  N
ATOM   4235  H   ARG H  38      29.272 156.201  60.555  1.00  0.00      LX0  H
ATOM   4236  CA  ARG H  38      29.619 154.269  61.436  1.00  0.00      LX0  C
ATOM   4237  CB  ARG H  38      29.361 153.440  60.173  1.00  0.00      LX0  C
ATOM   4238  CG  ARG H  38      30.092 152.093  60.113  1.00  0.00      LX0  C
ATOM   4239  CD  ARG H  38      29.785 151.306  58.840  1.00  0.00      LX0  C
ATOM   4240  NE  ARG H  38      29.937 152.132  57.643  1.00  0.00      LX0  N
ATOM   4241  HE  ARG H  38      30.735 152.736  57.596  1.00  0.00      LX0  H
ATOM   4242  CZ  ARG H  38      29.063 152.013  56.620  1.00  0.00      LX0  C
ATOM   4243  NH1 ARG H  38      27.984 151.239  56.728  1.00  0.00      LX0  N
ATOM   4244 HH11 ARG H  38      27.349 151.077  55.970  1.00  0.00      LX0  H
ATOM   4245 HH12 ARG H  38      27.756 150.795  57.605  1.00  0.00      LX0  H
ATOM   4246  NH2 ARG H  38      29.288 152.693  55.501  1.00  0.00      LX0  N
ATOM   4247 HH21 ARG H  38      28.742 152.549  54.676  1.00  0.00      LX0  H
ATOM   4248 HH22 ARG H  38      30.018 153.389  55.478  1.00  0.00      LX0  H
ATOM   4249  C   ARG H  38      31.099 154.340  61.770  1.00  0.00      LX0  C
ATOM   4250  O   ARG H  38      31.950 154.612  60.933  1.00  0.00      LX0  O
ATOM   4251  N   GLU H  39      31.397 154.043  63.039  1.00  0.00      LX0  N
ATOM   4252  H   GLU H  39      30.673 153.721  63.649  1.00  0.00      LX0  H
ATOM   4253  CA  GLU H  39      32.812 153.793  63.297  1.00  0.00      LX0  C
ATOM   4254  CB  GLU H  39      33.165 154.061  64.767  1.00  0.00      LX0  C
ATOM   4255  CG  GLU H  39      34.582 154.624  65.001  1.00  0.00      LX0  C
ATOM   4256  CD  GLU H  39      35.656 153.547  65.092  1.00  0.00      LX0  C
ATOM   4257  OE1 GLU H  39      36.480 153.596  65.999  1.00  0.00      LX0  O
ATOM   4258  OE2 GLU H  39      35.675 152.627  64.290  1.00  0.00      LX0  O
ATOM   4259  C   GLU H  39      33.188 152.398  62.827  1.00  0.00      LX0  C
ATOM   4260  O   GLU H  39      33.078 151.398  63.533  1.00  0.00      LX0  O
ATOM   4261  N   LYS H  40      33.592 152.379  61.546  1.00  0.00      LX0  N
ATOM   4262  H   LYS H  40      33.610 153.254  61.056  1.00  0.00      LX0  H
ATOM   4263  CA  LYS H  40      33.999 151.110  60.951  1.00  0.00      LX0  C
ATOM   4264  CB  LYS H  40      34.115 151.270  59.427  1.00  0.00      LX0  C
ATOM   4265  CG  LYS H  40      33.857 150.016  58.580  1.00  0.00      LX0  C
ATOM   4266  CD  LYS H  40      34.800 148.832  58.828  1.00  0.00      LX0  C
ATOM   4267  CE  LYS H  40      34.549 147.651  57.887  1.00  0.00      LX0  C
ATOM   4268  NZ  LYS H  40      33.189 147.132  58.055  1.00  0.00      LX0  N
ATOM   4269  HZ1 LYS H  40      32.943 146.463  57.302  1.00  0.00      LX0  H
ATOM   4270  HZ2 LYS H  40      33.051 146.611  58.946  1.00  0.00      LX0  H
ATOM   4271  HZ3 LYS H  40      32.468 147.891  58.063  1.00  0.00      LX0  H
ATOM   4272  C   LYS H  40      35.292 150.625  61.582  1.00  0.00      LX0  C
ATOM   4273  O   LYS H  40      35.348 149.616  62.273  1.00  0.00      LX0  O
ATOM   4274  N   LYS H  41      36.325 151.427  61.316  1.00  0.00      LX0  N
ATOM   4275  H   LYS H  41      36.232 152.178  60.662  1.00  0.00      LX0  H
ATOM   4276  CA  LYS H  41      37.505 151.427  62.169  1.00  0.00      LX0  C
ATOM   4277  CB  LYS H  41      38.654 150.596  61.581  1.00  0.00      LX0  C
ATOM   4278  CG  LYS H  41      38.409 149.087  61.510  1.00  0.00      LX0  C
ATOM   4279  CD  LYS H  41      39.577 148.250  60.971  1.00  0.00      LX0  C
ATOM   4280  CE  LYS H  41      39.956 148.483  59.502  1.00  0.00      LX0  C
ATOM   4281  NZ  LYS H  41      40.839 149.648  59.351  1.00  0.00      LX0  N
ATOM   4282  HZ1 LYS H  41      40.339 150.547  59.529  1.00  0.00      LX0  H
ATOM   4283  HZ2 LYS H  41      41.633 149.581  60.016  1.00  0.00      LX0  H
ATOM   4284  HZ3 LYS H  41      41.212 149.693  58.384  1.00  0.00      LX0  H
ATOM   4285  C   LYS H  41      37.936 152.871  62.206  1.00  0.00      LX0  C
ATOM   4286  O   LYS H  41      37.970 153.500  61.155  1.00  0.00      LX0  O
ATOM   4287  N   SER H  42      38.315 153.358  63.392  1.00  0.00      LX0  N
ATOM   4288  H   SER H  42      37.925 152.935  64.213  1.00  0.00      LX0  H
ATOM   4289  CA  SER H  42      38.968 154.672  63.478  1.00  0.00      LX0  C
ATOM   4290  CB  SER H  42      39.613 154.786  64.857  1.00  0.00      LX0  C
ATOM   4291  OG  SER H  42      40.234 153.532  65.181  1.00  0.00      LX0  O
ATOM   4292  HG  SER H  42      39.796 153.238  65.974  1.00  0.00      LX0  H
ATOM   4293  C   SER H  42      39.980 154.928  62.364  1.00  0.00      LX0  C
ATOM   4294  O   SER H  42      39.961 155.916  61.641  1.00  0.00      LX0  O
ATOM   4295  N   ALA H  43      40.823 153.899  62.194  1.00  0.00      LX0  N
ATOM   4296  H   ALA H  43      40.825 153.193  62.904  1.00  0.00      LX0  H
ATOM   4297  CA  ALA H  43      41.575 153.831  60.946  1.00  0.00      LX0  C
ATOM   4298  CB  ALA H  43      42.793 152.920  61.115  1.00  0.00      LX0  C
ATOM   4299  C   ALA H  43      40.738 153.350  59.761  1.00  0.00      LX0  C
ATOM   4300  O   ALA H  43      40.821 152.183  59.366  1.00  0.00      LX0  O
ATOM   4301  N   SER H  44      39.952 154.311  59.230  1.00  0.00      LX0  N
ATOM   4302  H   SER H  44      39.908 155.170  59.750  1.00  0.00      LX0  H
ATOM   4303  CA  SER H  44      39.285 154.276  57.920  1.00  0.00      LX0  C
ATOM   4304  CB  SER H  44      38.535 152.959  57.627  1.00  0.00      LX0  C
ATOM   4305  OG  SER H  44      37.612 152.634  58.673  1.00  0.00      LX0  O
ATOM   4306  HG  SER H  44      37.817 153.220  59.401  1.00  0.00      LX0  H
ATOM   4307  C   SER H  44      38.442 155.528  57.660  1.00  0.00      LX0  C
ATOM   4308  O   SER H  44      38.999 156.596  57.450  1.00  0.00      LX0  O
ATOM   4309  N   TRP H  45      37.100 155.372  57.673  1.00  0.00      LX0  N
ATOM   4310  H   TRP H  45      36.657 154.522  57.960  1.00  0.00      LX0  H
ATOM   4311  CA  TRP H  45      36.209 156.503  57.393  1.00  0.00      LX0  C
ATOM   4312  CB  TRP H  45      35.755 156.606  55.927  1.00  0.00      LX0  C
ATOM   4313  CG  TRP H  45      36.765 156.083  54.932  1.00  0.00      LX0  C
ATOM   4314  CD2 TRP H  45      36.770 154.787  54.296  1.00  0.00      LX0  C
ATOM   4315  CE2 TRP H  45      37.909 154.747  53.425  1.00  0.00      LX0  C
ATOM   4316  CE3 TRP H  45      35.913 153.669  54.389  1.00  0.00      LX0  C
ATOM   4317  CD1 TRP H  45      37.886 156.754  54.419  1.00  0.00      LX0  C
ATOM   4318  NE1 TRP H  45      38.562 155.972  53.534  1.00  0.00      LX0  N
ATOM   4319  HE1 TRP H  45      39.374 156.238  53.053  1.00  0.00      LX0  H
ATOM   4320  CZ2 TRP H  45      38.166 153.588  52.662  1.00  0.00      LX0  C
ATOM   4321  CZ3 TRP H  45      36.181 152.516  53.621  1.00  0.00      LX0  C
ATOM   4322  CH2 TRP H  45      37.301 152.477  52.762  1.00  0.00      LX0  C
ATOM   4323  C   TRP H  45      34.937 156.337  58.190  1.00  0.00      LX0  C
ATOM   4324  O   TRP H  45      34.640 155.239  58.647  1.00  0.00      LX0  O
ATOM   4325  N   ILE H  46      34.200 157.460  58.299  1.00  0.00      LX0  N
ATOM   4326  H   ILE H  46      34.534 158.316  57.901  1.00  0.00      LX0  H
ATOM   4327  CA  ILE H  46      32.960 157.375  59.075  1.00  0.00      LX0  C
ATOM   4328  CB  ILE H  46      32.712 158.698  59.848  1.00  0.00      LX0  C
ATOM   4329  CG2 ILE H  46      32.475 159.915  58.948  1.00  0.00      LX0  C
ATOM   4330  CG1 ILE H  46      31.633 158.544  60.923  1.00  0.00      LX0  C
ATOM   4331  CD1 ILE H  46      32.119 157.717  62.112  1.00  0.00      LX0  C
ATOM   4332  C   ILE H  46      31.708 156.848  58.351  1.00  0.00      LX0  C
ATOM   4333  O   ILE H  46      31.076 155.884  58.757  1.00  0.00      LX0  O
ATOM   4334  N   THR H  47      31.351 157.510  57.233  1.00  0.00      LX0  N
ATOM   4335  H   THR H  47      31.970 158.205  56.873  1.00  0.00      LX0  H
ATOM   4336  CA  THR H  47      29.978 157.411  56.708  1.00  0.00      LX0  C
ATOM   4337  CB  THR H  47      29.507 155.991  56.312  1.00  0.00      LX0  C
ATOM   4338  OG1 THR H  47      30.585 155.048  56.170  1.00  0.00      LX0  O
ATOM   4339  HG1 THR H  47      31.041 155.107  57.010  1.00  0.00      LX0  H
ATOM   4340  CG2 THR H  47      28.626 156.039  55.062  1.00  0.00      LX0  C
ATOM   4341  C   THR H  47      28.911 158.003  57.624  1.00  0.00      LX0  C
ATOM   4342  O   THR H  47      28.617 157.485  58.695  1.00  0.00      LX0  O
ATOM   4343  N   ARG H  48      28.308 159.096  57.131  1.00  0.00      LX0  N
ATOM   4344  H   ARG H  48      28.574 159.491  56.255  1.00  0.00      LX0  H
ATOM   4345  CA  ARG H  48      27.006 159.412  57.713  1.00  0.00      LX0  C
ATOM   4346  CB  ARG H  48      26.735 160.928  57.677  1.00  0.00      LX0  C
ATOM   4347  CG  ARG H  48      25.376 161.356  58.257  1.00  0.00      LX0  C
ATOM   4348  CD  ARG H  48      24.293 161.630  57.202  1.00  0.00      LX0  C
ATOM   4349  NE  ARG H  48      22.963 161.412  57.769  1.00  0.00      LX0  N
ATOM   4350  HE  ARG H  48      22.712 160.465  57.989  1.00  0.00      LX0  H
ATOM   4351  CZ  ARG H  48      22.098 162.398  58.068  1.00  0.00      LX0  C
ATOM   4352  NH1 ARG H  48      22.353 163.667  57.766  1.00  0.00      LX0  N
ATOM   4353 HH11 ARG H  48      21.716 164.391  58.070  1.00  0.00      LX0  H
ATOM   4354 HH12 ARG H  48      23.165 163.924  57.247  1.00  0.00      LX0  H
ATOM   4355  NH2 ARG H  48      20.973 162.097  58.691  1.00  0.00      LX0  N
ATOM   4356 HH21 ARG H  48      20.354 162.834  58.991  1.00  0.00      LX0  H
ATOM   4357 HH22 ARG H  48      20.693 161.162  58.937  1.00  0.00      LX0  H
ATOM   4358  C   ARG H  48      25.953 158.618  56.967  1.00  0.00      LX0  C
ATOM   4359  O   ARG H  48      25.793 158.747  55.761  1.00  0.00      LX0  O
ATOM   4360  N   ILE H  49      25.268 157.764  57.728  1.00  0.00      LX0  N
ATOM   4361  H   ILE H  49      25.420 157.758  58.716  1.00  0.00      LX0  H
ATOM   4362  CA  ILE H  49      24.201 156.997  57.096  1.00  0.00      LX0  C
ATOM   4363  CB  ILE H  49      23.815 155.799  57.972  1.00  0.00      LX0  C
ATOM   4364  CG2 ILE H  49      22.785 154.921  57.268  1.00  0.00      LX0  C
ATOM   4365  CG1 ILE H  49      25.040 154.988  58.420  1.00  0.00      LX0  C
ATOM   4366  CD1 ILE H  49      25.766 154.263  57.284  1.00  0.00      LX0  C
ATOM   4367  C   ILE H  49      23.015 157.898  56.791  1.00  0.00      LX0  C
ATOM   4368  O   ILE H  49      22.551 158.664  57.629  1.00  0.00      LX0  O
ATOM   4369  N   ARG H  50      22.614 157.828  55.518  1.00  0.00      LX0  N
ATOM   4370  H   ARG H  50      22.939 157.075  54.951  1.00  0.00      LX0  H
ATOM   4371  CA  ARG H  50      21.709 158.845  54.989  1.00  0.00      LX0  C
ATOM   4372  CB  ARG H  50      21.702 158.776  53.468  1.00  0.00      LX0  C
ATOM   4373  CG  ARG H  50      23.007 158.565  52.702  1.00  0.00      LX0  C
ATOM   4374  CD  ARG H  50      22.770 158.740  51.196  1.00  0.00      LX0  C
ATOM   4375  NE  ARG H  50      21.528 158.092  50.763  1.00  0.00      LX0  N
ATOM   4376  HE  ARG H  50      20.684 158.189  51.315  1.00  0.00      LX0  H
ATOM   4377  CZ  ARG H  50      21.383 157.476  49.579  1.00  0.00      LX0  C
ATOM   4378  NH1 ARG H  50      22.410 157.381  48.736  1.00  0.00      LX0  N
ATOM   4379 HH11 ARG H  50      22.325 156.926  47.852  1.00  0.00      LX0  H
ATOM   4380 HH12 ARG H  50      23.292 157.777  48.992  1.00  0.00      LX0  H
ATOM   4381  NH2 ARG H  50      20.196 156.969  49.272  1.00  0.00      LX0  N
ATOM   4382 HH21 ARG H  50      19.979 156.508  48.415  1.00  0.00      LX0  H
ATOM   4383 HH22 ARG H  50      19.465 157.058  49.967  1.00  0.00      LX0  H
ATOM   4384  C   ARG H  50      20.279 158.735  55.514  1.00  0.00      LX0  C
ATOM   4385  O   ARG H  50      19.828 157.647  55.848  1.00  0.00      LX0  O
ATOM   4386  N   PRO H  51      19.571 159.897  55.590  1.00  0.00      LX0  N
ATOM   4387  CD  PRO H  51      20.019 161.235  55.208  1.00  0.00      LX0  C
ATOM   4388  CA  PRO H  51      18.201 159.912  56.127  1.00  0.00      LX0  C
ATOM   4389  CB  PRO H  51      17.710 161.320  55.778  1.00  0.00      LX0  C
ATOM   4390  CG  PRO H  51      18.971 162.176  55.789  1.00  0.00      LX0  C
ATOM   4391  C   PRO H  51      17.251 158.813  55.666  1.00  0.00      LX0  C
ATOM   4392  O   PRO H  51      16.627 158.139  56.476  1.00  0.00      LX0  O
ATOM   4393  N   GLU H  52      17.157 158.658  54.334  1.00  0.00      LX0  N
ATOM   4394  H   GLU H  52      17.778 159.154  53.723  1.00  0.00      LX0  H
ATOM   4395  CA  GLU H  52      16.254 157.612  53.835  1.00  0.00      LX0  C
ATOM   4396  CB  GLU H  52      16.023 157.637  52.312  1.00  0.00      LX0  C
ATOM   4397  CG  GLU H  52      16.893 158.551  51.439  1.00  0.00      LX0  C
ATOM   4398  CD  GLU H  52      18.369 158.297  51.671  1.00  0.00      LX0  C
ATOM   4399  OE1 GLU H  52      18.818 157.158  51.608  1.00  0.00      LX0  O
ATOM   4400  OE2 GLU H  52      19.078 159.250  51.954  1.00  0.00      LX0  O
ATOM   4401  C   GLU H  52      16.642 156.205  54.248  1.00  0.00      LX0  C
ATOM   4402  O   GLU H  52      15.812 155.384  54.615  1.00  0.00      LX0  O
ATOM   4403  N   LEU H  53      17.961 155.973  54.241  1.00  0.00      LX0  N
ATOM   4404  H   LEU H  53      18.558 156.631  53.777  1.00  0.00      LX0  H
ATOM   4405  CA  LEU H  53      18.438 154.718  54.827  1.00  0.00      LX0  C
ATOM   4406  CB  LEU H  53      19.958 154.614  54.697  1.00  0.00      LX0  C
ATOM   4407  CG  LEU H  53      20.472 154.621  53.256  1.00  0.00      LX0  C
ATOM   4408  CD1 LEU H  53      21.999 154.663  53.209  1.00  0.00      LX0  C
ATOM   4409  CD2 LEU H  53      19.909 153.460  52.434  1.00  0.00      LX0  C
ATOM   4410  C   LEU H  53      18.002 154.518  56.276  1.00  0.00      LX0  C
ATOM   4411  O   LEU H  53      17.559 153.450  56.686  1.00  0.00      LX0  O
ATOM   4412  N   VAL H  54      18.098 155.626  57.029  1.00  0.00      LX0  N
ATOM   4413  H   VAL H  54      18.408 156.473  56.593  1.00  0.00      LX0  H
ATOM   4414  CA  VAL H  54      17.620 155.624  58.415  1.00  0.00      LX0  C
ATOM   4415  CB  VAL H  54      18.448 156.601  59.284  1.00  0.00      LX0  C
ATOM   4416  CG1 VAL H  54      18.357 156.279  60.779  1.00  0.00      LX0  C
ATOM   4417  CG2 VAL H  54      19.921 156.631  58.882  1.00  0.00      LX0  C
ATOM   4418  C   VAL H  54      16.117 155.903  58.547  1.00  0.00      LX0  C
ATOM   4419  O   VAL H  54      15.644 156.548  59.479  1.00  0.00      LX0  O
ATOM   4420  N   LYS H  55      15.359 155.383  57.562  1.00  0.00      LX0  N
ATOM   4421  H   LYS H  55      15.802 154.911  56.799  1.00  0.00      LX0  H
ATOM   4422  CA  LYS H  55      13.921 155.657  57.514  1.00  0.00      LX0  C
ATOM   4423  CB  LYS H  55      13.273 154.916  56.334  1.00  0.00      LX0  C
ATOM   4424  CG  LYS H  55      13.540 153.408  56.314  1.00  0.00      LX0  C
ATOM   4425  CD  LYS H  55      12.255 152.607  56.516  1.00  0.00      LX0  C
ATOM   4426  CE  LYS H  55      12.481 151.355  57.359  1.00  0.00      LX0  C
ATOM   4427  NZ  LYS H  55      12.935 151.761  58.693  1.00  0.00      LX0  N
ATOM   4428  HZ1 LYS H  55      12.651 151.043  59.392  1.00  0.00      LX0  H
ATOM   4429  HZ2 LYS H  55      13.969 151.892  58.721  1.00  0.00      LX0  H
ATOM   4430  HZ3 LYS H  55      12.516 152.672  58.974  1.00  0.00      LX0  H
ATOM   4431  C   LYS H  55      13.166 155.432  58.816  1.00  0.00      LX0  C
ATOM   4432  O   LYS H  55      12.903 154.312  59.257  1.00  0.00      LX0  O
ATOM   4433  N   ASN H  56      12.841 156.594  59.408  1.00  0.00      LX0  N
ATOM   4434  H   ASN H  56      13.184 157.425  58.971  1.00  0.00      LX0  H
ATOM   4435  CA  ASN H  56      12.191 156.658  60.719  1.00  0.00      LX0  C
ATOM   4436  CB  ASN H  56      10.724 156.206  60.655  1.00  0.00      LX0  C
ATOM   4437  CG  ASN H  56       9.938 156.797  61.813  1.00  0.00      LX0  C
ATOM   4438  OD1 ASN H  56       9.354 157.863  61.708  1.00  0.00      LX0  O
ATOM   4439  ND2 ASN H  56       9.913 156.051  62.920  1.00  0.00      LX0  N
ATOM   4440 HD21 ASN H  56      10.482 155.229  62.997  1.00  0.00      LX0  H
ATOM   4441 HD22 ASN H  56       9.336 156.338  63.681  1.00  0.00      LX0  H
ATOM   4442  C   ASN H  56      12.947 155.919  61.810  1.00  0.00      LX0  C
ATOM   4443  O   ASN H  56      12.425 155.032  62.474  1.00  0.00      LX0  O
ATOM   4444  N   GLY H  57      14.219 156.315  61.956  1.00  0.00      LX0  N
ATOM   4445  H   GLY H  57      14.656 156.872  61.246  1.00  0.00      LX0  H
ATOM   4446  CA  GLY H  57      14.998 155.742  63.054  1.00  0.00      LX0  C
ATOM   4447  C   GLY H  57      15.656 154.418  62.714  1.00  0.00      LX0  C
ATOM   4448  O   GLY H  57      16.859 154.222  62.834  1.00  0.00      LX0  O
ATOM   4449  N   GLN H  58      14.807 153.498  62.249  1.00  0.00      LX0  N
ATOM   4450  H   GLN H  58      13.829 153.707  62.246  1.00  0.00      LX0  H
ATOM   4451  CA  GLN H  58      15.349 152.237  61.765  1.00  0.00      LX0  C
ATOM   4452  CB  GLN H  58      14.245 151.243  61.479  1.00  0.00      LX0  C
ATOM   4453  CG  GLN H  58      13.213 150.783  62.493  1.00  0.00      LX0  C
ATOM   4454  CD  GLN H  58      12.356 149.855  61.663  1.00  0.00      LX0  C
ATOM   4455  OE1 GLN H  58      11.843 150.260  60.620  1.00  0.00      LX0  O
ATOM   4456  NE2 GLN H  58      12.334 148.591  62.073  1.00  0.00      LX0  N
ATOM   4457 HE21 GLN H  58      12.790 148.253  62.903  1.00  0.00      LX0  H
ATOM   4458 HE22 GLN H  58      11.950 147.816  61.571  1.00  0.00      LX0  H
ATOM   4459  C   GLN H  58      16.089 152.362  60.443  1.00  0.00      LX0  C
ATOM   4460  O   GLN H  58      15.458 152.383  59.384  1.00  0.00      LX0  O
ATOM   4461  N   PHE H  59      17.424 152.372  60.538  1.00  0.00      LX0  N
ATOM   4462  H   PHE H  59      17.839 152.381  61.452  1.00  0.00      LX0  H
ATOM   4463  CA  PHE H  59      18.236 152.147  59.342  1.00  0.00      LX0  C
ATOM   4464  CB  PHE H  59      19.704 152.478  59.660  1.00  0.00      LX0  C
ATOM   4465  CG  PHE H  59      20.727 152.072  58.609  1.00  0.00      LX0  C
ATOM   4466  CD1 PHE H  59      20.413 152.046  57.230  1.00  0.00      LX0  C
ATOM   4467  CD2 PHE H  59      22.021 151.727  59.058  1.00  0.00      LX0  C
ATOM   4468  CE1 PHE H  59      21.397 151.667  56.296  1.00  0.00      LX0  C
ATOM   4469  CE2 PHE H  59      23.010 151.355  58.127  1.00  0.00      LX0  C
ATOM   4470  CZ  PHE H  59      22.687 151.330  56.754  1.00  0.00      LX0  C
ATOM   4471  C   PHE H  59      18.075 150.732  58.825  1.00  0.00      LX0  C
ATOM   4472  O   PHE H  59      18.581 149.781  59.405  1.00  0.00      LX0  O
ATOM   4473  N   HIS H  60      17.336 150.615  57.720  1.00  0.00      LX0  N
ATOM   4474  H   HIS H  60      17.098 151.433  57.191  1.00  0.00      LX0  H
ATOM   4475  CA  HIS H  60      17.241 149.245  57.232  1.00  0.00      LX0  C
ATOM   4476  CB  HIS H  60      15.850 148.930  56.670  1.00  0.00      LX0  C
ATOM   4477  CG  HIS H  60      15.777 147.459  56.320  1.00  0.00      LX0  C
ATOM   4478  ND1 HIS H  60      15.842 146.459  57.221  1.00  0.00      LX0  N
ATOM   4479  HD1 HIS H  60      15.909 146.518  58.203  1.00  0.00      LX0  H
ATOM   4480  CD2 HIS H  60      15.672 146.903  55.042  1.00  0.00      LX0  C
ATOM   4481  NE2 HIS H  60      15.680 145.557  55.186  1.00  0.00      LX0  N
ATOM   4482  CE1 HIS H  60      15.784 145.282  56.526  1.00  0.00      LX0  C
ATOM   4483  C   HIS H  60      18.340 148.902  56.252  1.00  0.00      LX0  C
ATOM   4484  O   HIS H  60      18.528 149.552  55.232  1.00  0.00      LX0  O
ATOM   4485  N   ILE H  61      19.054 147.837  56.618  1.00  0.00      LX0  N
ATOM   4486  H   ILE H  61      18.843 147.339  57.461  1.00  0.00      LX0  H
ATOM   4487  CA  ILE H  61      20.046 147.302  55.696  1.00  0.00      LX0  C
ATOM   4488  CB  ILE H  61      21.350 146.967  56.429  1.00  0.00      LX0  C
ATOM   4489  CG2 ILE H  61      22.504 146.782  55.441  1.00  0.00      LX0  C
ATOM   4490  CG1 ILE H  61      21.676 147.998  57.510  1.00  0.00      LX0  C
ATOM   4491  CD1 ILE H  61      22.895 147.612  58.341  1.00  0.00      LX0  C
ATOM   4492  C   ILE H  61      19.496 146.057  55.025  1.00  0.00      LX0  C
ATOM   4493  O   ILE H  61      19.337 145.011  55.643  1.00  0.00      LX0  O
ATOM   4494  N   PRO H  62      19.207 146.188  53.711  1.00  0.00      LX0  N
ATOM   4495  CD  PRO H  62      19.386 147.372  52.875  1.00  0.00      LX0  C
ATOM   4496  CA  PRO H  62      18.629 145.047  52.991  1.00  0.00      LX0  C
ATOM   4497  CB  PRO H  62      18.296 145.658  51.623  1.00  0.00      LX0  C
ATOM   4498  CG  PRO H  62      19.252 146.840  51.455  1.00  0.00      LX0  C
ATOM   4499  C   PRO H  62      19.538 143.823  52.924  1.00  0.00      LX0  C
ATOM   4500  O   PRO H  62      19.089 142.693  52.784  1.00  0.00      LX0  O
ATOM   4501  N   SER H  63      20.844 144.097  53.033  1.00  0.00      LX0  N
ATOM   4502  H   SER H  63      21.193 145.030  53.102  1.00  0.00      LX0  H
ATOM   4503  CA  SER H  63      21.799 143.002  53.003  1.00  0.00      LX0  C
ATOM   4504  CB  SER H  63      22.139 142.692  51.542  1.00  0.00      LX0  C
ATOM   4505  OG  SER H  63      22.522 141.326  51.384  1.00  0.00      LX0  O
ATOM   4506  HG  SER H  63      21.768 140.799  51.647  1.00  0.00      LX0  H
ATOM   4507  C   SER H  63      23.024 143.435  53.777  1.00  0.00      LX0  C
ATOM   4508  O   SER H  63      23.628 144.451  53.460  1.00  0.00      LX0  O
ATOM   4509  N   ILE H  64      23.349 142.668  54.826  1.00  0.00      LX0  N
ATOM   4510  H   ILE H  64      22.803 141.867  55.071  1.00  0.00      LX0  H
ATOM   4511  CA  ILE H  64      24.553 143.048  55.560  1.00  0.00      LX0  C
ATOM   4512  CB  ILE H  64      24.528 142.479  56.990  1.00  0.00      LX0  C
ATOM   4513  CG2 ILE H  64      24.481 140.951  57.010  1.00  0.00      LX0  C
ATOM   4514  CG1 ILE H  64      25.663 143.043  57.849  1.00  0.00      LX0  C
ATOM   4515  CD1 ILE H  64      25.618 142.511  59.281  1.00  0.00      LX0  C
ATOM   4516  C   ILE H  64      25.826 142.691  54.808  1.00  0.00      LX0  C
ATOM   4517  O   ILE H  64      26.030 141.564  54.363  1.00  0.00      LX0  O
ATOM   4518  N   THR H  65      26.652 143.730  54.661  1.00  0.00      LX0  N
ATOM   4519  H   THR H  65      26.408 144.650  54.962  1.00  0.00      LX0  H
ATOM   4520  CA  THR H  65      27.855 143.560  53.865  1.00  0.00      LX0  C
ATOM   4521  CB  THR H  65      27.716 144.446  52.628  1.00  0.00      LX0  C
ATOM   4522  OG1 THR H  65      27.454 145.797  53.026  1.00  0.00      LX0  O
ATOM   4523  HG1 THR H  65      28.143 146.308  52.582  1.00  0.00      LX0  H
ATOM   4524  CG2 THR H  65      26.643 143.953  51.655  1.00  0.00      LX0  C
ATOM   4525  C   THR H  65      29.129 143.847  54.655  1.00  0.00      LX0  C
ATOM   4526  O   THR H  65      29.110 144.259  55.816  1.00  0.00      LX0  O
ATOM   4527  N   TRP H  66      30.268 143.581  53.991  1.00  0.00      LX0  N
ATOM   4528  H   TRP H  66      30.239 143.422  53.004  1.00  0.00      LX0  H
ATOM   4529  CA  TRP H  66      31.525 143.627  54.738  1.00  0.00      LX0  C
ATOM   4530  CB  TRP H  66      32.654 142.915  53.969  1.00  0.00      LX0  C
ATOM   4531  CG  TRP H  66      33.079 143.689  52.739  1.00  0.00      LX0  C
ATOM   4532  CD2 TRP H  66      34.171 144.627  52.625  1.00  0.00      LX0  C
ATOM   4533  CE2 TRP H  66      34.161 145.127  51.281  1.00  0.00      LX0  C
ATOM   4534  CE3 TRP H  66      35.141 145.086  53.542  1.00  0.00      LX0  C
ATOM   4535  CD1 TRP H  66      32.475 143.669  51.472  1.00  0.00      LX0  C
ATOM   4536  NE1 TRP H  66      33.106 144.513  50.613  1.00  0.00      LX0  N
ATOM   4537  HE1 TRP H  66      32.842 144.679  49.684  1.00  0.00      LX0  H
ATOM   4538  CZ2 TRP H  66      35.123 146.079  50.880  1.00  0.00      LX0  C
ATOM   4539  CZ3 TRP H  66      36.097 146.038  53.129  1.00  0.00      LX0  C
ATOM   4540  CH2 TRP H  66      36.087 146.532  51.805  1.00  0.00      LX0  C
ATOM   4541  C   TRP H  66      31.929 145.008  55.235  1.00  0.00      LX0  C
ATOM   4542  O   TRP H  66      32.349 145.201  56.375  1.00  0.00      LX0  O
ATOM   4543  N   GLU H  67      31.757 145.991  54.345  1.00  0.00      LX0  N
ATOM   4544  H   GLU H  67      31.363 145.771  53.449  1.00  0.00      LX0  H
ATOM   4545  CA  GLU H  67      31.948 147.375  54.779  1.00  0.00      LX0  C
ATOM   4546  CB  GLU H  67      32.005 148.409  53.637  1.00  0.00      LX0  C
ATOM   4547  CG  GLU H  67      31.501 148.011  52.243  1.00  0.00      LX0  C
ATOM   4548  CD  GLU H  67      30.136 147.366  52.336  1.00  0.00      LX0  C
ATOM   4549  OE1 GLU H  67      29.192 147.993  52.804  1.00  0.00      LX0  O
ATOM   4550  OE2 GLU H  67      30.039 146.187  52.020  1.00  0.00      LX0  O
ATOM   4551  C   GLU H  67      30.943 147.807  55.828  1.00  0.00      LX0  C
ATOM   4552  O   GLU H  67      31.320 148.406  56.830  1.00  0.00      LX0  O
ATOM   4553  N   HIS H  68      29.683 147.398  55.611  1.00  0.00      LX0  N
ATOM   4554  H   HIS H  68      29.456 147.057  54.693  1.00  0.00      LX0  H
ATOM   4555  CA  HIS H  68      28.637 147.683  56.596  1.00  0.00      LX0  C
ATOM   4556  CB  HIS H  68      27.284 147.112  56.172  1.00  0.00      LX0  C
ATOM   4557  CG  HIS H  68      26.555 148.183  55.404  1.00  0.00      LX0  C
ATOM   4558  ND1 HIS H  68      26.687 148.376  54.084  1.00  0.00      LX0  N
ATOM   4559  HD1 HIS H  68      27.240 147.838  53.467  1.00  0.00      LX0  H
ATOM   4560  CD2 HIS H  68      25.698 149.159  55.917  1.00  0.00      LX0  C
ATOM   4561  NE2 HIS H  68      25.327 149.951  54.881  1.00  0.00      LX0  N
ATOM   4562  CE1 HIS H  68      25.932 149.464  53.748  1.00  0.00      LX0  C
ATOM   4563  C   HIS H  68      28.908 147.339  58.049  1.00  0.00      LX0  C
ATOM   4564  O   HIS H  68      28.413 148.007  58.946  1.00  0.00      LX0  O
ATOM   4565  N   THR H  69      29.727 146.301  58.263  1.00  0.00      LX0  N
ATOM   4566  H   THR H  69      29.980 145.713  57.494  1.00  0.00      LX0  H
ATOM   4567  CA  THR H  69      30.097 146.033  59.657  1.00  0.00      LX0  C
ATOM   4568  CB  THR H  69      31.001 144.814  59.727  1.00  0.00      LX0  C
ATOM   4569  OG1 THR H  69      32.193 145.004  58.944  1.00  0.00      LX0  O
ATOM   4570  HG1 THR H  69      32.060 144.481  58.151  1.00  0.00      LX0  H
ATOM   4571  CG2 THR H  69      30.250 143.582  59.260  1.00  0.00      LX0  C
ATOM   4572  C   THR H  69      30.785 147.196  60.351  1.00  0.00      LX0  C
ATOM   4573  O   THR H  69      31.556 147.926  59.734  1.00  0.00      LX0  O
ATOM   4574  N   GLY H  70      30.515 147.318  61.647  1.00  0.00      LX0  N
ATOM   4575  H   GLY H  70      29.887 146.705  62.134  1.00  0.00      LX0  H
ATOM   4576  CA  GLY H  70      31.182 148.402  62.353  1.00  0.00      LX0  C
ATOM   4577  C   GLY H  70      30.393 148.755  63.578  1.00  0.00      LX0  C
ATOM   4578  O   GLY H  70      29.301 148.240  63.786  1.00  0.00      LX0  O
ATOM   4579  N   ARG H  71      30.979 149.642  64.381  1.00  0.00      LX0  N
ATOM   4580  H   ARG H  71      31.831 150.094  64.116  1.00  0.00      LX0  H
ATOM   4581  CA  ARG H  71      30.108 150.191  65.407  1.00  0.00      LX0  C
ATOM   4582  CB  ARG H  71      30.886 150.613  66.650  1.00  0.00      LX0  C
ATOM   4583  CG  ARG H  71      31.336 149.421  67.499  1.00  0.00      LX0  C
ATOM   4584  CD  ARG H  71      32.840 149.148  67.452  1.00  0.00      LX0  C
ATOM   4585  NE  ARG H  71      33.588 150.265  68.029  1.00  0.00      LX0  N
ATOM   4586  HE  ARG H  71      33.443 150.463  68.999  1.00  0.00      LX0  H
ATOM   4587  CZ  ARG H  71      34.373 151.036  67.246  1.00  0.00      LX0  C
ATOM   4588  NH1 ARG H  71      34.565 150.735  65.970  1.00  0.00      LX0  N
ATOM   4589 HH11 ARG H  71      35.053 151.373  65.358  1.00  0.00      LX0  H
ATOM   4590 HH12 ARG H  71      34.234 149.880  65.561  1.00  0.00      LX0  H
ATOM   4591  NH2 ARG H  71      34.954 152.113  67.758  1.00  0.00      LX0  N
ATOM   4592 HH21 ARG H  71      35.530 152.686  67.157  1.00  0.00      LX0  H
ATOM   4593 HH22 ARG H  71      34.848 152.388  68.709  1.00  0.00      LX0  H
ATOM   4594  C   ARG H  71      29.295 151.337  64.854  1.00  0.00      LX0  C
ATOM   4595  O   ARG H  71      29.724 152.060  63.964  1.00  0.00      LX0  O
ATOM   4596  N   TYR H  72      28.092 151.453  65.404  1.00  0.00      LX0  N
ATOM   4597  H   TYR H  72      27.802 150.821  66.124  1.00  0.00      LX0  H
ATOM   4598  CA  TYR H  72      27.191 152.483  64.915  1.00  0.00      LX0  C
ATOM   4599  CB  TYR H  72      25.988 151.840  64.228  1.00  0.00      LX0  C
ATOM   4600  CG  TYR H  72      26.291 151.411  62.813  1.00  0.00      LX0  C
ATOM   4601  CD1 TYR H  72      25.891 152.253  61.755  1.00  0.00      LX0  C
ATOM   4602  CE1 TYR H  72      26.073 151.822  60.431  1.00  0.00      LX0  C
ATOM   4603  CD2 TYR H  72      26.925 150.174  62.582  1.00  0.00      LX0  C
ATOM   4604  CE2 TYR H  72      27.116 149.747  61.260  1.00  0.00      LX0  C
ATOM   4605  CZ  TYR H  72      26.668 150.567  60.203  1.00  0.00      LX0  C
ATOM   4606  OH  TYR H  72      26.824 150.124  58.903  1.00  0.00      LX0  O
ATOM   4607  HH  TYR H  72      27.051 149.196  58.964  1.00  0.00      LX0  H
ATOM   4608  C   TYR H  72      26.715 153.332  66.066  1.00  0.00      LX0  C
ATOM   4609  O   TYR H  72      26.446 152.832  67.152  1.00  0.00      LX0  O
ATOM   4610  N   GLY H  73      26.614 154.630  65.774  1.00  0.00      LX0  N
ATOM   4611  H   GLY H  73      26.911 154.964  64.877  1.00  0.00      LX0  H
ATOM   4612  CA  GLY H  73      26.046 155.532  66.768  1.00  0.00      LX0  C
ATOM   4613  C   GLY H  73      25.065 156.467  66.100  1.00  0.00      LX0  C
ATOM   4614  O   GLY H  73      25.418 157.233  65.209  1.00  0.00      LX0  O
ATOM   4615  SG  CYS H  74      20.668 155.967  67.258  1.00  0.00      LX0  S
ATOM   4616  CB  CYS H  74      21.467 156.670  65.802  1.00  0.00      LX0  C
ATOM   4617  N   CYS H  74      23.807 156.346  66.524  1.00  0.00      LX0  N
ATOM   4618  H   CYS H  74      23.548 155.739  67.273  1.00  0.00      LX0  H
ATOM   4619  CA  CYS H  74      22.847 157.303  66.000  1.00  0.00      LX0  C
ATOM   4620  C   CYS H  74      22.769 158.554  66.840  1.00  0.00      LX0  C
ATOM   4621  O   CYS H  74      23.287 158.618  67.949  1.00  0.00      LX0  O
ATOM   4622  N   GLN H  75      22.115 159.549  66.242  1.00  0.00      LX0  N
ATOM   4623  H   GLN H  75      21.706 159.412  65.335  1.00  0.00      LX0  H
ATOM   4624  CA  GLN H  75      21.947 160.848  66.880  1.00  0.00      LX0  C
ATOM   4625  CB  GLN H  75      23.197 161.699  66.604  1.00  0.00      LX0  C
ATOM   4626  CG  GLN H  75      23.228 163.119  67.173  1.00  0.00      LX0  C
ATOM   4627  CD  GLN H  75      24.487 163.821  66.711  1.00  0.00      LX0  C
ATOM   4628  OE1 GLN H  75      24.826 163.866  65.533  1.00  0.00      LX0  O
ATOM   4629  NE2 GLN H  75      25.179 164.378  67.706  1.00  0.00      LX0  N
ATOM   4630 HE21 GLN H  75      24.838 164.331  68.649  1.00  0.00      LX0  H
ATOM   4631 HE22 GLN H  75      26.040 164.845  67.519  1.00  0.00      LX0  H
ATOM   4632  C   GLN H  75      20.710 161.436  66.240  1.00  0.00      LX0  C
ATOM   4633  O   GLN H  75      20.336 161.022  65.151  1.00  0.00      LX0  O
ATOM   4634  N   TYR H  76      20.089 162.398  66.915  1.00  0.00      LX0  N
ATOM   4635  H   TYR H  76      20.353 162.651  67.848  1.00  0.00      LX0  H
ATOM   4636  CA  TYR H  76      19.013 163.080  66.214  1.00  0.00      LX0  C
ATOM   4637  CB  TYR H  76      17.647 162.394  66.415  1.00  0.00      LX0  C
ATOM   4638  CG  TYR H  76      17.222 162.345  67.867  1.00  0.00      LX0  C
ATOM   4639  CD1 TYR H  76      17.877 161.457  68.742  1.00  0.00      LX0  C
ATOM   4640  CE1 TYR H  76      17.472 161.397  70.080  1.00  0.00      LX0  C
ATOM   4641  CD2 TYR H  76      16.171 163.178  68.300  1.00  0.00      LX0  C
ATOM   4642  CE2 TYR H  76      15.746 163.101  69.637  1.00  0.00      LX0  C
ATOM   4643  CZ  TYR H  76      16.404 162.207  70.505  1.00  0.00      LX0  C
ATOM   4644  OH  TYR H  76      15.994 162.103  71.816  1.00  0.00      LX0  O
ATOM   4645  HH  TYR H  76      16.797 162.037  72.335  1.00  0.00      LX0  H
ATOM   4646  C   TYR H  76      18.967 164.539  66.575  1.00  0.00      LX0  C
ATOM   4647  O   TYR H  76      19.466 164.965  67.612  1.00  0.00      LX0  O
ATOM   4648  N   TYR H  77      18.339 165.283  65.668  1.00  0.00      LX0  N
ATOM   4649  H   TYR H  77      18.020 164.829  64.833  1.00  0.00      LX0  H
ATOM   4650  CA  TYR H  77      18.014 166.664  65.990  1.00  0.00      LX0  C
ATOM   4651  CB  TYR H  77      18.083 167.477  64.693  1.00  0.00      LX0  C
ATOM   4652  CG  TYR H  77      17.853 168.955  64.894  1.00  0.00      LX0  C
ATOM   4653  CD1 TYR H  77      18.717 169.693  65.730  1.00  0.00      LX0  C
ATOM   4654  CE1 TYR H  77      18.487 171.067  65.895  1.00  0.00      LX0  C
ATOM   4655  CD2 TYR H  77      16.775 169.556  64.216  1.00  0.00      LX0  C
ATOM   4656  CE2 TYR H  77      16.546 170.930  64.382  1.00  0.00      LX0  C
ATOM   4657  CZ  TYR H  77      17.402 171.665  65.224  1.00  0.00      LX0  C
ATOM   4658  OH  TYR H  77      17.170 173.013  65.407  1.00  0.00      LX0  O
ATOM   4659  HH  TYR H  77      16.610 173.343  64.716  1.00  0.00      LX0  H
ATOM   4660  C   TYR H  77      16.642 166.713  66.630  1.00  0.00      LX0  C
ATOM   4661  O   TYR H  77      15.768 165.934  66.273  1.00  0.00      LX0  O
ATOM   4662  N   SER H  78      16.506 167.643  67.578  1.00  0.00      LX0  N
ATOM   4663  H   SER H  78      17.306 168.175  67.865  1.00  0.00      LX0  H
ATOM   4664  CA  SER H  78      15.223 167.929  68.218  1.00  0.00      LX0  C
ATOM   4665  CB  SER H  78      14.777 166.771  69.127  1.00  0.00      LX0  C
ATOM   4666  OG  SER H  78      13.476 167.011  69.683  1.00  0.00      LX0  O
ATOM   4667  HG  SER H  78      12.869 166.606  69.055  1.00  0.00      LX0  H
ATOM   4668  C   SER H  78      15.438 169.176  69.040  1.00  0.00      LX0  C
ATOM   4669  O   SER H  78      16.501 169.332  69.625  1.00  0.00      LX0  O
ATOM   4670  N   ARG H  79      14.419 170.054  69.067  1.00  0.00      LX0  N
ATOM   4671  H   ARG H  79      13.631 169.856  68.483  1.00  0.00      LX0  H
ATOM   4672  CA  ARG H  79      14.442 171.182  70.014  1.00  0.00      LX0  C
ATOM   4673  CB  ARG H  79      14.264 170.688  71.454  1.00  0.00      LX0  C
ATOM   4674  CG  ARG H  79      12.992 169.909  71.768  1.00  0.00      LX0  C
ATOM   4675  CD  ARG H  79      13.224 169.131  73.065  1.00  0.00      LX0  C
ATOM   4676  NE  ARG H  79      12.027 168.457  73.565  1.00  0.00      LX0  N
ATOM   4677  HE  ARG H  79      11.529 168.900  74.312  1.00  0.00      LX0  H
ATOM   4678  CZ  ARG H  79      11.613 167.266  73.079  1.00  0.00      LX0  C
ATOM   4679  NH1 ARG H  79      12.175 166.713  72.009  1.00  0.00      LX0  N
ATOM   4680 HH11 ARG H  79      11.850 165.813  71.695  1.00  0.00      LX0  H
ATOM   4681 HH12 ARG H  79      12.896 167.142  71.455  1.00  0.00      LX0  H
ATOM   4682  NH2 ARG H  79      10.615 166.639  73.690  1.00  0.00      LX0  N
ATOM   4683 HH21 ARG H  79      10.280 165.756  73.326  1.00  0.00      LX0  H
ATOM   4684 HH22 ARG H  79      10.156 166.995  74.501  1.00  0.00      LX0  H
ATOM   4685  C   ARG H  79      15.688 172.062  69.977  1.00  0.00      LX0  C
ATOM   4686  O   ARG H  79      16.260 172.388  71.009  1.00  0.00      LX0  O
ATOM   4687  N   ALA H  80      16.100 172.402  68.740  1.00  0.00      LX0  N
ATOM   4688  H   ALA H  80      15.559 172.120  67.951  1.00  0.00      LX0  H
ATOM   4689  CA  ALA H  80      17.329 173.189  68.549  1.00  0.00      LX0  C
ATOM   4690  CB  ALA H  80      17.143 174.648  68.991  1.00  0.00      LX0  C
ATOM   4691  C   ALA H  80      18.588 172.604  69.184  1.00  0.00      LX0  C
ATOM   4692  O   ALA H  80      19.523 173.288  69.581  1.00  0.00      LX0  O
ATOM   4693  N   ARG H  81      18.559 171.269  69.260  1.00  0.00      LX0  N
ATOM   4694  H   ARG H  81      17.766 170.751  68.944  1.00  0.00      LX0  H
ATOM   4695  CA  ARG H  81      19.588 170.557  69.998  1.00  0.00      LX0  C
ATOM   4696  CB  ARG H  81      19.054 170.273  71.400  1.00  0.00      LX0  C
ATOM   4697  CG  ARG H  81      19.635 171.065  72.574  1.00  0.00      LX0  C
ATOM   4698  CD  ARG H  81      21.028 170.596  73.022  1.00  0.00      LX0  C
ATOM   4699  NE  ARG H  81      21.144 169.133  73.074  1.00  0.00      LX0  N
ATOM   4700  HE  ARG H  81      21.706 168.686  72.371  1.00  0.00      LX0  H
ATOM   4701  CZ  ARG H  81      20.476 168.319  73.923  1.00  0.00      LX0  C
ATOM   4702  NH1 ARG H  81      19.706 168.797  74.896  1.00  0.00      LX0  N
ATOM   4703 HH11 ARG H  81      19.140 168.182  75.460  1.00  0.00      LX0  H
ATOM   4704 HH12 ARG H  81      19.660 169.780  75.071  1.00  0.00      LX0  H
ATOM   4705  NH2 ARG H  81      20.585 167.012  73.739  1.00  0.00      LX0  N
ATOM   4706 HH21 ARG H  81      20.070 166.341  74.288  1.00  0.00      LX0  H
ATOM   4707 HH22 ARG H  81      21.174 166.673  72.999  1.00  0.00      LX0  H
ATOM   4708  C   ARG H  81      19.877 169.249  69.297  1.00  0.00      LX0  C
ATOM   4709  O   ARG H  81      19.000 168.607  68.727  1.00  0.00      LX0  O
ATOM   4710  N   TRP H  82      21.149 168.858  69.381  1.00  0.00      LX0  N
ATOM   4711  H   TRP H  82      21.836 169.430  69.824  1.00  0.00      LX0  H
ATOM   4712  CA  TRP H  82      21.436 167.493  68.953  1.00  0.00      LX0  C
ATOM   4713  CB  TRP H  82      22.737 167.438  68.151  1.00  0.00      LX0  C
ATOM   4714  CG  TRP H  82      22.525 168.108  66.814  1.00  0.00      LX0  C
ATOM   4715  CD2 TRP H  82      22.077 167.498  65.586  1.00  0.00      LX0  C
ATOM   4716  CE2 TRP H  82      22.002 168.537  64.598  1.00  0.00      LX0  C
ATOM   4717  CE3 TRP H  82      21.734 166.173  65.243  1.00  0.00      LX0  C
ATOM   4718  CD1 TRP H  82      22.699 169.467  66.508  1.00  0.00      LX0  C
ATOM   4719  NE1 TRP H  82      22.392 169.725  65.208  1.00  0.00      LX0  N
ATOM   4720  HE1 TRP H  82      22.433 170.607  64.780  1.00  0.00      LX0  H
ATOM   4721  CZ2 TRP H  82      21.579 168.229  63.287  1.00  0.00      LX0  C
ATOM   4722  CZ3 TRP H  82      21.314 165.880  63.930  1.00  0.00      LX0  C
ATOM   4723  CH2 TRP H  82      21.236 166.901  62.959  1.00  0.00      LX0  C
ATOM   4724  C   TRP H  82      21.494 166.581  70.156  1.00  0.00      LX0  C
ATOM   4725  O   TRP H  82      21.700 167.029  71.284  1.00  0.00      LX0  O
ATOM   4726  N   SER H  83      21.291 165.291  69.893  1.00  0.00      LX0  N
ATOM   4727  H   SER H  83      21.071 164.951  68.977  1.00  0.00      LX0  H
ATOM   4728  CA  SER H  83      21.527 164.374  70.998  1.00  0.00      LX0  C
ATOM   4729  CB  SER H  83      20.693 163.107  70.790  1.00  0.00      LX0  C
ATOM   4730  OG  SER H  83      21.105 162.432  69.595  1.00  0.00      LX0  O
ATOM   4731  HG  SER H  83      21.769 161.802  69.886  1.00  0.00      LX0  H
ATOM   4732  C   SER H  83      23.009 164.077  71.140  1.00  0.00      LX0  C
ATOM   4733  O   SER H  83      23.814 164.430  70.284  1.00  0.00      LX0  O
ATOM   4734  N   GLU H  84      23.327 163.388  72.242  1.00  0.00      LX0  N
ATOM   4735  H   GLU H  84      22.626 163.116  72.896  1.00  0.00      LX0  H
ATOM   4736  CA  GLU H  84      24.592 162.659  72.212  1.00  0.00      LX0  C
ATOM   4737  CB  GLU H  84      25.074 162.515  73.664  1.00  0.00      LX0  C
ATOM   4738  CG  GLU H  84      26.533 162.107  73.898  1.00  0.00      LX0  C
ATOM   4739  CD  GLU H  84      26.581 160.672  74.381  1.00  0.00      LX0  C
ATOM   4740  OE1 GLU H  84      26.650 159.764  73.564  1.00  0.00      LX0  O
ATOM   4741  OE2 GLU H  84      26.519 160.441  75.582  1.00  0.00      LX0  O
ATOM   4742  C   GLU H  84      24.321 161.365  71.444  1.00  0.00      LX0  C
ATOM   4743  O   GLU H  84      23.187 161.151  71.017  1.00  0.00      LX0  O
ATOM   4744  N   LEU H  85      25.358 160.559  71.221  1.00  0.00      LX0  N
ATOM   4745  H   LEU H  85      26.180 160.620  71.791  1.00  0.00      LX0  H
ATOM   4746  CA  LEU H  85      25.102 159.358  70.436  1.00  0.00      LX0  C
ATOM   4747  CB  LEU H  85      26.412 158.778  69.896  1.00  0.00      LX0  C
ATOM   4748  CG  LEU H  85      27.191 159.708  68.965  1.00  0.00      LX0  C
ATOM   4749  CD1 LEU H  85      28.555 159.120  68.607  1.00  0.00      LX0  C
ATOM   4750  CD2 LEU H  85      26.395 160.071  67.712  1.00  0.00      LX0  C
ATOM   4751  C   LEU H  85      24.374 158.288  71.225  1.00  0.00      LX0  C
ATOM   4752  O   LEU H  85      24.344 158.270  72.453  1.00  0.00      LX0  O
ATOM   4753  N   SER H  86      23.824 157.349  70.453  1.00  0.00      LX0  N
ATOM   4754  H   SER H  86      23.791 157.453  69.459  1.00  0.00      LX0  H
ATOM   4755  CA  SER H  86      23.575 156.065  71.088  1.00  0.00      LX0  C
ATOM   4756  CB  SER H  86      22.623 155.247  70.229  1.00  0.00      LX0  C
ATOM   4757  OG  SER H  86      23.201 155.049  68.931  1.00  0.00      LX0  O
ATOM   4758  HG  SER H  86      24.062 154.663  69.093  1.00  0.00      LX0  H
ATOM   4759  C   SER H  86      24.895 155.339  71.196  1.00  0.00      LX0  C
ATOM   4760  O   SER H  86      25.638 155.270  70.220  1.00  0.00      LX0  O
ATOM   4761  N   ASP H  87      25.149 154.808  72.386  1.00  0.00      LX0  N
ATOM   4762  H   ASP H  87      24.546 154.934  73.176  1.00  0.00      LX0  H
ATOM   4763  CA  ASP H  87      26.430 154.139  72.603  1.00  0.00      LX0  C
ATOM   4764  CB  ASP H  87      26.523 153.736  74.082  1.00  0.00      LX0  C
ATOM   4765  CG  ASP H  87      26.183 154.963  74.919  1.00  0.00      LX0  C
ATOM   4766  OD1 ASP H  87      27.044 155.803  75.150  1.00  0.00      LX0  O
ATOM   4767  OD2 ASP H  87      25.018 155.137  75.260  1.00  0.00      LX0  O
ATOM   4768  C   ASP H  87      26.655 153.009  71.604  1.00  0.00      LX0  C
ATOM   4769  O   ASP H  87      25.755 152.234  71.298  1.00  0.00      LX0  O
ATOM   4770  N   PRO H  88      27.875 153.017  71.015  1.00  0.00      LX0  N
ATOM   4771  CD  PRO H  88      29.057 153.750  71.456  1.00  0.00      LX0  C
ATOM   4772  CA  PRO H  88      28.081 152.323  69.739  1.00  0.00      LX0  C
ATOM   4773  CB  PRO H  88      29.525 152.694  69.379  1.00  0.00      LX0  C
ATOM   4774  CG  PRO H  88      30.197 153.096  70.690  1.00  0.00      LX0  C
ATOM   4775  C   PRO H  88      27.771 150.834  69.692  1.00  0.00      LX0  C
ATOM   4776  O   PRO H  88      28.489 149.987  70.212  1.00  0.00      LX0  O
ATOM   4777  N   LEU H  89      26.664 150.564  68.986  1.00  0.00      LX0  N
ATOM   4778  H   LEU H  89      26.192 151.340  68.565  1.00  0.00      LX0  H
ATOM   4779  CA  LEU H  89      26.234 149.184  68.764  1.00  0.00      LX0  C
ATOM   4780  CB  LEU H  89      24.789 149.214  68.265  1.00  0.00      LX0  C
ATOM   4781  CG  LEU H  89      24.100 147.859  68.098  1.00  0.00      LX0  C
ATOM   4782  CD1 LEU H  89      23.905 147.129  69.429  1.00  0.00      LX0  C
ATOM   4783  CD2 LEU H  89      22.789 148.012  67.334  1.00  0.00      LX0  C
ATOM   4784  C   LEU H  89      27.148 148.470  67.779  1.00  0.00      LX0  C
ATOM   4785  O   LEU H  89      27.659 149.076  66.847  1.00  0.00      LX0  O
ATOM   4786  N   VAL H  90      27.357 147.170  68.025  1.00  0.00      LX0  N
ATOM   4787  H   VAL H  90      26.846 146.690  68.735  1.00  0.00      LX0  H
ATOM   4788  CA  VAL H  90      28.330 146.478  67.181  1.00  0.00      LX0  C
ATOM   4789  CB  VAL H  90      29.284 145.638  68.047  1.00  0.00      LX0  C
ATOM   4790  CG1 VAL H  90      30.480 145.143  67.232  1.00  0.00      LX0  C
ATOM   4791  CG2 VAL H  90      29.745 146.396  69.296  1.00  0.00      LX0  C
ATOM   4792  C   VAL H  90      27.687 145.621  66.101  1.00  0.00      LX0  C
ATOM   4793  O   VAL H  90      27.190 144.533  66.356  1.00  0.00      LX0  O
ATOM   4794  N   LEU H  91      27.720 146.152  64.875  1.00  0.00      LX0  N
ATOM   4795  H   LEU H  91      28.168 147.034  64.721  1.00  0.00      LX0  H
ATOM   4796  CA  LEU H  91      27.205 145.350  63.767  1.00  0.00      LX0  C
ATOM   4797  CB  LEU H  91      26.696 146.267  62.657  1.00  0.00      LX0  C
ATOM   4798  CG  LEU H  91      25.926 145.526  61.563  1.00  0.00      LX0  C
ATOM   4799  CD1 LEU H  91      24.603 144.955  62.078  1.00  0.00      LX0  C
ATOM   4800  CD2 LEU H  91      25.750 146.391  60.319  1.00  0.00      LX0  C
ATOM   4801  C   LEU H  91      28.227 144.362  63.222  1.00  0.00      LX0  C
ATOM   4802  O   LEU H  91      29.297 144.742  62.748  1.00  0.00      LX0  O
ATOM   4803  N   VAL H  92      27.840 143.084  63.325  1.00  0.00      LX0  N
ATOM   4804  H   VAL H  92      26.909 142.868  63.630  1.00  0.00      LX0  H
ATOM   4805  CA  VAL H  92      28.726 141.973  62.980  1.00  0.00      LX0  C
ATOM   4806  CB  VAL H  92      28.925 141.100  64.231  1.00  0.00      LX0  C
ATOM   4807  CG1 VAL H  92      29.741 139.839  63.955  1.00  0.00      LX0  C
ATOM   4808  CG2 VAL H  92      29.534 141.903  65.381  1.00  0.00      LX0  C
ATOM   4809  C   VAL H  92      28.147 141.151  61.835  1.00  0.00      LX0  C
ATOM   4810  O   VAL H  92      26.955 140.886  61.790  1.00  0.00      LX0  O
ATOM   4811  N   MET H  93      29.043 140.763  60.915  1.00  0.00      LX0  N
ATOM   4812  H   MET H  93      30.012 140.956  61.063  1.00  0.00      LX0  H
ATOM   4813  CA  MET H  93      28.610 139.899  59.821  1.00  0.00      LX0  C
ATOM   4814  CB  MET H  93      29.064 140.460  58.478  1.00  0.00      LX0  C
ATOM   4815  CG  MET H  93      28.265 139.927  57.297  1.00  0.00      LX0  C
ATOM   4816  SD  MET H  93      28.776 140.650  55.731  1.00  0.00      LX0  S
ATOM   4817  CE  MET H  93      30.393 139.877  55.608  1.00  0.00      LX0  C
ATOM   4818  C   MET H  93      29.100 138.476  59.975  1.00  0.00      LX0  C
ATOM   4819  O   MET H  93      30.239 138.139  59.672  1.00  0.00      LX0  O
ATOM   4820  N   THR H  94      28.186 137.653  60.470  1.00  0.00      LX0  N
ATOM   4821  H   THR H  94      27.275 138.002  60.701  1.00  0.00      LX0  H
ATOM   4822  CA  THR H  94      28.500 136.245  60.685  1.00  0.00      LX0  C
ATOM   4823  CB  THR H  94      27.417 135.666  61.598  1.00  0.00      LX0  C
ATOM   4824  OG1 THR H  94      26.774 136.735  62.302  1.00  0.00      LX0  O
ATOM   4825  HG1 THR H  94      26.008 136.389  62.760  1.00  0.00      LX0  H
ATOM   4826  CG2 THR H  94      27.961 134.611  62.566  1.00  0.00      LX0  C
ATOM   4827  C   THR H  94      28.588 135.449  59.392  1.00  0.00      LX0  C
ATOM   4828  O   THR H  94      27.954 135.767  58.393  1.00  0.00      LX0  O
ATOM   4829  N   GLY H  95      29.366 134.363  59.460  1.00  0.00      LX0  N
ATOM   4830  H   GLY H  95      29.991 134.222  60.230  1.00  0.00      LX0  H
ATOM   4831  CA  GLY H  95      29.265 133.380  58.384  1.00  0.00      LX0  C
ATOM   4832  C   GLY H  95      29.896 133.779  57.066  1.00  0.00      LX0  C
ATOM   4833  O   GLY H  95      29.409 133.436  55.998  1.00  0.00      LX0  O
ATOM   4834  N   ALA H  96      31.008 134.516  57.184  1.00  0.00      LX0  N
ATOM   4835  H   ALA H  96      31.367 134.786  58.079  1.00  0.00      LX0  H
ATOM   4836  CA  ALA H  96      31.710 134.823  55.943  1.00  0.00      LX0  C
ATOM   4837  CB  ALA H  96      32.160 136.282  55.924  1.00  0.00      LX0  C
ATOM   4838  C   ALA H  96      32.903 133.919  55.704  1.00  0.00      LX0  C
ATOM   4839  O   ALA H  96      33.063 133.295  54.664  1.00  0.00      LX0  O
ATOM   4840  N   TYR H  97      33.751 133.876  56.738  1.00  0.00      LX0  N
ATOM   4841  H   TYR H  97      33.520 134.365  57.581  1.00  0.00      LX0  H
ATOM   4842  CA  TYR H  97      34.929 133.015  56.628  1.00  0.00      LX0  C
ATOM   4843  CB  TYR H  97      36.016 133.594  57.552  1.00  0.00      LX0  C
ATOM   4844  CG  TYR H  97      36.327 135.048  57.238  1.00  0.00      LX0  C
ATOM   4845  CD1 TYR H  97      36.608 135.438  55.910  1.00  0.00      LX0  C
ATOM   4846  CE1 TYR H  97      36.873 136.790  55.635  1.00  0.00      LX0  C
ATOM   4847  CD2 TYR H  97      36.333 135.981  58.296  1.00  0.00      LX0  C
ATOM   4848  CE2 TYR H  97      36.614 137.331  58.022  1.00  0.00      LX0  C
ATOM   4849  CZ  TYR H  97      36.862 137.724  56.691  1.00  0.00      LX0  C
ATOM   4850  OH  TYR H  97      37.089 139.054  56.392  1.00  0.00      LX0  O
ATOM   4851  HH  TYR H  97      37.246 139.571  57.182  1.00  0.00      LX0  H
ATOM   4852  C   TYR H  97      34.555 131.563  56.948  1.00  0.00      LX0  C
ATOM   4853  O   TYR H  97      33.470 131.335  57.469  1.00  0.00      LX0  O
ATOM   4854  N   PRO H  98      35.436 130.569  56.632  1.00  0.00      LX0  N
ATOM   4855  CD  PRO H  98      36.662 130.676  55.846  1.00  0.00      LX0  C
ATOM   4856  CA  PRO H  98      35.164 129.180  57.059  1.00  0.00      LX0  C
ATOM   4857  CB  PRO H  98      36.417 128.430  56.594  1.00  0.00      LX0  C
ATOM   4858  CG  PRO H  98      36.957 129.244  55.421  1.00  0.00      LX0  C
ATOM   4859  C   PRO H  98      34.894 129.006  58.555  1.00  0.00      LX0  C
ATOM   4860  O   PRO H  98      34.995 129.950  59.325  1.00  0.00      LX0  O
ATOM   4861  N   LYS H  99      34.527 127.774  58.947  1.00  0.00      LX0  N
ATOM   4862  H   LYS H  99      34.566 126.993  58.327  1.00  0.00      LX0  H
ATOM   4863  CA  LYS H  99      34.251 127.604  60.378  1.00  0.00      LX0  C
ATOM   4864  CB  LYS H  99      33.051 126.663  60.621  1.00  0.00      LX0  C
ATOM   4865  CG  LYS H  99      33.355 125.160  60.570  1.00  0.00      LX0  C
ATOM   4866  CD  LYS H  99      32.265 124.296  61.209  1.00  0.00      LX0  C
ATOM   4867  CE  LYS H  99      32.776 122.879  61.480  1.00  0.00      LX0  C
ATOM   4868  NZ  LYS H  99      31.741 122.069  62.132  1.00  0.00      LX0  N
ATOM   4869  HZ1 LYS H  99      32.143 121.400  62.824  1.00  0.00      LX0  H
ATOM   4870  HZ2 LYS H  99      31.141 122.610  62.794  1.00  0.00      LX0  H
ATOM   4871  HZ3 LYS H  99      31.097 121.557  61.505  1.00  0.00      LX0  H
ATOM   4872  C   LYS H  99      35.461 127.154  61.190  1.00  0.00      LX0  C
ATOM   4873  O   LYS H  99      36.299 126.402  60.703  1.00  0.00      LX0  O
ATOM   4874  N   PRO H 100      35.519 127.625  62.458  1.00  0.00      LX0  N
ATOM   4875  CD  PRO H 100      34.754 128.722  63.044  1.00  0.00      LX0  C
ATOM   4876  CA  PRO H 100      36.425 126.989  63.415  1.00  0.00      LX0  C
ATOM   4877  CB  PRO H 100      36.516 128.060  64.506  1.00  0.00      LX0  C
ATOM   4878  CG  PRO H 100      35.146 128.733  64.516  1.00  0.00      LX0  C
ATOM   4879  C   PRO H 100      35.834 125.683  63.927  1.00  0.00      LX0  C
ATOM   4880  O   PRO H 100      34.639 125.427  63.807  1.00  0.00      LX0  O
ATOM   4881  N   THR H 101      36.703 124.884  64.547  1.00  0.00      LX0  N
ATOM   4882  H   THR H 101      37.689 125.056  64.537  1.00  0.00      LX0  H
ATOM   4883  CA  THR H 101      36.132 123.722  65.222  1.00  0.00      LX0  C
ATOM   4884  CB  THR H 101      36.679 122.416  64.645  1.00  0.00      LX0  C
ATOM   4885  OG1 THR H 101      37.103 122.612  63.290  1.00  0.00      LX0  O
ATOM   4886  HG1 THR H 101      37.937 123.071  63.372  1.00  0.00      LX0  H
ATOM   4887  CG2 THR H 101      35.656 121.283  64.751  1.00  0.00      LX0  C
ATOM   4888  C   THR H 101      36.335 123.779  66.721  1.00  0.00      LX0  C
ATOM   4889  O   THR H 101      37.367 123.401  67.268  1.00  0.00      LX0  O
ATOM   4890  N   LEU H 102      35.298 124.313  67.380  1.00  0.00      LX0  N
ATOM   4891  H   LEU H 102      34.442 124.502  66.903  1.00  0.00      LX0  H
ATOM   4892  CA  LEU H 102      35.416 124.396  68.833  1.00  0.00      LX0  C
ATOM   4893  CB  LEU H 102      34.276 125.222  69.428  1.00  0.00      LX0  C
ATOM   4894  CG  LEU H 102      34.465 125.490  70.924  1.00  0.00      LX0  C
ATOM   4895  CD1 LEU H 102      35.680 126.378  71.196  1.00  0.00      LX0  C
ATOM   4896  CD2 LEU H 102      33.194 126.027  71.570  1.00  0.00      LX0  C
ATOM   4897  C   LEU H 102      35.463 123.026  69.481  1.00  0.00      LX0  C
ATOM   4898  O   LEU H 102      34.524 122.247  69.402  1.00  0.00      LX0  O
ATOM   4899  N   SER H 103      36.605 122.772  70.115  1.00  0.00      LX0  N
ATOM   4900  H   SER H 103      37.375 123.414  70.124  1.00  0.00      LX0  H
ATOM   4901  CA  SER H 103      36.707 121.483  70.777  1.00  0.00      LX0  C
ATOM   4902  CB  SER H 103      37.477 120.525  69.867  1.00  0.00      LX0  C
ATOM   4903  OG  SER H 103      38.608 121.196  69.293  1.00  0.00      LX0  O
ATOM   4904  HG  SER H 103      38.265 121.827  68.661  1.00  0.00      LX0  H
ATOM   4905  C   SER H 103      37.312 121.650  72.153  1.00  0.00      LX0  C
ATOM   4906  O   SER H 103      38.102 122.559  72.402  1.00  0.00      LX0  O
ATOM   4907  N   ALA H 104      36.872 120.771  73.061  1.00  0.00      LX0  N
ATOM   4908  H   ALA H 104      36.288 119.992  72.816  1.00  0.00      LX0  H
ATOM   4909  CA  ALA H 104      37.311 120.979  74.436  1.00  0.00      LX0  C
ATOM   4910  CB  ALA H 104      36.430 120.195  75.402  1.00  0.00      LX0  C
ATOM   4911  C   ALA H 104      38.766 120.626  74.660  1.00  0.00      LX0  C
ATOM   4912  O   ALA H 104      39.426 120.061  73.792  1.00  0.00      LX0  O
ATOM   4913  N   GLN H 105      39.223 121.026  75.855  1.00  0.00      LX0  N
ATOM   4914  H   GLN H 105      38.631 121.610  76.413  1.00  0.00      LX0  H
ATOM   4915  CA  GLN H 105      40.579 120.774  76.333  1.00  0.00      LX0  C
ATOM   4916  CB  GLN H 105      41.558 121.873  75.901  1.00  0.00      LX0  C
ATOM   4917  CG  GLN H 105      41.846 122.016  74.409  1.00  0.00      LX0  C
ATOM   4918  CD  GLN H 105      42.706 120.871  73.915  1.00  0.00      LX0  C
ATOM   4919  OE1 GLN H 105      42.289 119.728  73.795  1.00  0.00      LX0  O
ATOM   4920  NE2 GLN H 105      43.955 121.236  73.627  1.00  0.00      LX0  N
ATOM   4921 HE21 GLN H 105      44.203 122.209  73.647  1.00  0.00      LX0  H
ATOM   4922 HE22 GLN H 105      44.621 120.538  73.376  1.00  0.00      LX0  H
ATOM   4923  C   GLN H 105      40.601 120.748  77.854  1.00  0.00      LX0  C
ATOM   4924  O   GLN H 105      40.493 121.781  78.508  1.00  0.00      LX0  O
ATOM   4925  N   PRO H 106      40.792 119.537  78.422  1.00  0.00      LX0  N
ATOM   4926  CD  PRO H 106      41.205 119.364  79.810  1.00  0.00      LX0  C
ATOM   4927  CA  PRO H 106      40.642 118.279  77.687  1.00  0.00      LX0  C
ATOM   4928  CB  PRO H 106      41.549 117.348  78.506  1.00  0.00      LX0  C
ATOM   4929  CG  PRO H 106      41.561 117.884  79.944  1.00  0.00      LX0  C
ATOM   4930  C   PRO H 106      39.176 117.850  77.557  1.00  0.00      LX0  C
ATOM   4931  O   PRO H 106      38.570 117.984  76.505  1.00  0.00      LX0  O
ATOM   4932  N   SER H 107      38.633 117.324  78.666  1.00  0.00      LX0  N
ATOM   4933  H   SER H 107      39.086 117.405  79.549  1.00  0.00      LX0  H
ATOM   4934  CA  SER H 107      37.291 116.757  78.619  1.00  0.00      LX0  C
ATOM   4935  CB  SER H 107      37.132 115.804  79.810  1.00  0.00      LX0  C
ATOM   4936  OG  SER H 107      35.820 115.234  79.852  1.00  0.00      LX0  O
ATOM   4937  HG  SER H 107      35.560 115.274  80.774  1.00  0.00      LX0  H
ATOM   4938  C   SER H 107      36.195 117.809  78.620  1.00  0.00      LX0  C
ATOM   4939  O   SER H 107      36.184 118.724  79.434  1.00  0.00      LX0  O
ATOM   4940  N   PRO H 108      35.236 117.615  77.686  1.00  0.00      LX0  N
ATOM   4941  CD  PRO H 108      35.290 116.675  76.569  1.00  0.00      LX0  C
ATOM   4942  CA  PRO H 108      33.983 118.376  77.748  1.00  0.00      LX0  C
ATOM   4943  CB  PRO H 108      33.392 118.104  76.363  1.00  0.00      LX0  C
ATOM   4944  CG  PRO H 108      33.891 116.712  75.980  1.00  0.00      LX0  C
ATOM   4945  C   PRO H 108      33.080 117.952  78.909  1.00  0.00      LX0  C
ATOM   4946  O   PRO H 108      32.189 118.675  79.342  1.00  0.00      LX0  O
ATOM   4947  N   VAL H 109      33.363 116.736  79.410  1.00  0.00      LX0  N
ATOM   4948  H   VAL H 109      34.111 116.187  79.036  1.00  0.00      LX0  H
ATOM   4949  CA  VAL H 109      32.781 116.324  80.681  1.00  0.00      LX0  C
ATOM   4950  CB  VAL H 109      32.718 114.789  80.733  1.00  0.00      LX0  C
ATOM   4951  CG1 VAL H 109      32.170 114.260  82.059  1.00  0.00      LX0  C
ATOM   4952  CG2 VAL H 109      31.936 114.241  79.539  1.00  0.00      LX0  C
ATOM   4953  C   VAL H 109      33.639 116.891  81.799  1.00  0.00      LX0  C
ATOM   4954  O   VAL H 109      34.695 116.365  82.138  1.00  0.00      LX0  O
ATOM   4955  N   VAL H 110      33.150 118.023  82.302  1.00  0.00      LX0  N
ATOM   4956  H   VAL H 110      32.232 118.312  82.029  1.00  0.00      LX0  H
ATOM   4957  CA  VAL H 110      33.850 118.742  83.359  1.00  0.00      LX0  C
ATOM   4958  CB  VAL H 110      33.687 120.260  83.157  1.00  0.00      LX0  C
ATOM   4959  CG1 VAL H 110      34.798 121.049  83.853  1.00  0.00      LX0  C
ATOM   4960  CG2 VAL H 110      33.598 120.643  81.678  1.00  0.00      LX0  C
ATOM   4961  C   VAL H 110      33.287 118.318  84.705  1.00  0.00      LX0  C
ATOM   4962  O   VAL H 110      32.162 117.851  84.799  1.00  0.00      LX0  O
ATOM   4963  N   THR H 111      34.102 118.477  85.753  1.00  0.00      LX0  N
ATOM   4964  H   THR H 111      34.984 118.929  85.646  1.00  0.00      LX0  H
ATOM   4965  CA  THR H 111      33.485 118.226  87.052  1.00  0.00      LX0  C
ATOM   4966  CB  THR H 111      34.530 117.718  88.059  1.00  0.00      LX0  C
ATOM   4967  OG1 THR H 111      33.888 117.197  89.230  1.00  0.00      LX0  O
ATOM   4968  HG1 THR H 111      34.576 116.853  89.788  1.00  0.00      LX0  H
ATOM   4969  CG2 THR H 111      35.577 118.777  88.426  1.00  0.00      LX0  C
ATOM   4970  C   THR H 111      32.728 119.446  87.557  1.00  0.00      LX0  C
ATOM   4971  O   THR H 111      32.819 120.533  86.993  1.00  0.00      LX0  O
ATOM   4972  N   SER H 112      31.987 119.221  88.650  1.00  0.00      LX0  N
ATOM   4973  H   SER H 112      32.091 118.333  89.100  1.00  0.00      LX0  H
ATOM   4974  CA  SER H 112      31.256 120.325  89.270  1.00  0.00      LX0  C
ATOM   4975  CB  SER H 112      30.437 119.780  90.443  1.00  0.00      LX0  C
ATOM   4976  OG  SER H 112      29.430 120.716  90.839  1.00  0.00      LX0  O
ATOM   4977  HG  SER H 112      28.628 120.216  90.944  1.00  0.00      LX0  H
ATOM   4978  C   SER H 112      32.196 121.435  89.710  1.00  0.00      LX0  C
ATOM   4979  O   SER H 112      33.194 121.194  90.378  1.00  0.00      LX0  O
ATOM   4980  N   GLY H 113      31.870 122.655  89.253  1.00  0.00      LX0  N
ATOM   4981  H   GLY H 113      31.062 122.799  88.678  1.00  0.00      LX0  H
ATOM   4982  CA  GLY H 113      32.749 123.772  89.598  1.00  0.00      LX0  C
ATOM   4983  C   GLY H 113      34.117 123.775  88.924  1.00  0.00      LX0  C
ATOM   4984  O   GLY H 113      34.967 124.612  89.203  1.00  0.00      LX0  O
ATOM   4985  N   GLY H 114      34.309 122.812  88.011  1.00  0.00      LX0  N
ATOM   4986  H   GLY H 114      33.564 122.207  87.730  1.00  0.00      LX0  H
ATOM   4987  CA  GLY H 114      35.601 122.790  87.339  1.00  0.00      LX0  C
ATOM   4988  C   GLY H 114      35.653 123.805  86.220  1.00  0.00      LX0  C
ATOM   4989  O   GLY H 114      34.666 124.453  85.888  1.00  0.00      LX0  O
ATOM   4990  N   ARG H 115      36.849 123.919  85.641  1.00  0.00      LX0  N
ATOM   4991  H   ARG H 115      37.621 123.338  85.891  1.00  0.00      LX0  H
ATOM   4992  CA  ARG H 115      36.887 124.731  84.435  1.00  0.00      LX0  C
ATOM   4993  CB  ARG H 115      37.781 125.958  84.599  1.00  0.00      LX0  C
ATOM   4994  CG  ARG H 115      39.267 125.731  84.898  1.00  0.00      LX0  C
ATOM   4995  CD  ARG H 115      40.119 126.968  84.567  1.00  0.00      LX0  C
ATOM   4996  NE  ARG H 115      39.550 128.189  85.144  1.00  0.00      LX0  N
ATOM   4997  HE  ARG H 115      39.589 128.284  86.140  1.00  0.00      LX0  H
ATOM   4998  CZ  ARG H 115      38.870 129.055  84.356  1.00  0.00      LX0  C
ATOM   4999  NH1 ARG H 115      38.879 128.920  83.034  1.00  0.00      LX0  N
ATOM   5000 HH11 ARG H 115      38.353 129.530  82.433  1.00  0.00      LX0  H
ATOM   5001 HH12 ARG H 115      39.414 128.204  82.567  1.00  0.00      LX0  H
ATOM   5002  NH2 ARG H 115      38.165 130.031  84.919  1.00  0.00      LX0  N
ATOM   5003 HH21 ARG H 115      37.513 130.572  84.377  1.00  0.00      LX0  H
ATOM   5004 HH22 ARG H 115      38.230 130.230  85.895  1.00  0.00      LX0  H
ATOM   5005  C   ARG H 115      37.312 123.908  83.248  1.00  0.00      LX0  C
ATOM   5006  O   ARG H 115      37.864 122.826  83.407  1.00  0.00      LX0  O
ATOM   5007  N   VAL H 116      37.037 124.466  82.068  1.00  0.00      LX0  N
ATOM   5008  H   VAL H 116      36.611 125.370  81.986  1.00  0.00      LX0  H
ATOM   5009  CA  VAL H 116      37.473 123.757  80.875  1.00  0.00      LX0  C
ATOM   5010  CB  VAL H 116      36.339 122.877  80.313  1.00  0.00      LX0  C
ATOM   5011  CG1 VAL H 116      35.100 123.698  79.963  1.00  0.00      LX0  C
ATOM   5012  CG2 VAL H 116      36.801 121.981  79.160  1.00  0.00      LX0  C
ATOM   5013  C   VAL H 116      38.017 124.734  79.857  1.00  0.00      LX0  C
ATOM   5014  O   VAL H 116      37.466 125.800  79.593  1.00  0.00      LX0  O
ATOM   5015  N   THR H 117      39.159 124.330  79.316  1.00  0.00      LX0  N
ATOM   5016  H   THR H 117      39.534 123.416  79.480  1.00  0.00      LX0  H
ATOM   5017  CA  THR H 117      39.688 125.128  78.229  1.00  0.00      LX0  C
ATOM   5018  CB  THR H 117      41.209 124.971  78.299  1.00  0.00      LX0  C
ATOM   5019  OG1 THR H 117      41.654 125.540  79.544  1.00  0.00      LX0  O
ATOM   5020  HG1 THR H 117      42.555 125.251  79.646  1.00  0.00      LX0  H
ATOM   5021  CG2 THR H 117      41.996 125.552  77.123  1.00  0.00      LX0  C
ATOM   5022  C   THR H 117      39.035 124.685  76.930  1.00  0.00      LX0  C
ATOM   5023  O   THR H 117      38.716 123.521  76.732  1.00  0.00      LX0  O
ATOM   5024  N   LEU H 118      38.781 125.676  76.080  1.00  0.00      LX0  N
ATOM   5025  H   LEU H 118      39.102 126.603  76.266  1.00  0.00      LX0  H
ATOM   5026  CA  LEU H 118      38.152 125.377  74.803  1.00  0.00      LX0  C
ATOM   5027  CB  LEU H 118      36.757 126.001  74.744  1.00  0.00      LX0  C
ATOM   5028  CG  LEU H 118      35.749 125.462  75.762  1.00  0.00      LX0  C
ATOM   5029  CD1 LEU H 118      34.483 126.314  75.790  1.00  0.00      LX0  C
ATOM   5030  CD2 LEU H 118      35.416 123.990  75.529  1.00  0.00      LX0  C
ATOM   5031  C   LEU H 118      39.022 125.994  73.741  1.00  0.00      LX0  C
ATOM   5032  O   LEU H 118      39.428 127.142  73.873  1.00  0.00      LX0  O
[truncated: 204,852 more chars]
