# Supplementary material for: Structural Modeling and Molecular Dynamics of the Immune Checkpoint Molecule HLA-G
Source: Front Immunol. 2020 Nov 6;11:575076. doi: 10.3389/fimmu.2020.575076 (PMC7677236; doi:10.3389/fimmu.2020.575076)
Supplement: Supplementary file 2 [file DataSheet_2.zip › Structures(PDB)/ApeGen_RLPKDFRIL-HLAG1_openmm-em.pdb]

REMARK   1 CREATED WITH OPENMM 7.4.1, 2020-08-28
MODEL        1
ATOM      1  N   GLY A   1      29.877  23.585  35.992  1.00  0.00           N  
ATOM      2  H   GLY A   1      30.304  24.338  35.459  1.00  0.00           H  
ATOM      3  H2  GLY A   1      29.069  23.937  36.492  1.00  0.00           H  
ATOM      4  H3  GLY A   1      29.581  22.877  35.329  1.00  0.00           H  
ATOM      5  CA  GLY A   1      30.872  23.008  36.925  1.00  0.00           C  
ATOM      6  HA2 GLY A   1      30.437  22.173  37.478  1.00  0.00           H  
ATOM      7  HA3 GLY A   1      31.734  22.643  36.364  1.00  0.00           H  
ATOM      8  C   GLY A   1      31.360  24.060  37.904  1.00  0.00           C  
ATOM      9  O   GLY A   1      32.446  24.608  37.721  1.00  0.00           O  
ATOM     10  N   SER A   2      30.562  24.366  38.934  1.00  0.00           N  
ATOM     11  H   SER A   2      29.771  23.756  39.141  1.00  0.00           H  
ATOM     12  CA  SER A   2      30.913  25.353  39.967  1.00  0.00           C  
ATOM     13  HA  SER A   2      31.468  26.166  39.496  1.00  0.00           H  
ATOM     14  C   SER A   2      31.810  24.771  41.065  1.00  0.00           C  
ATOM     15  O   SER A   2      32.442  25.537  41.795  1.00  0.00           O  
ATOM     16  CB  SER A   2      29.654  25.973  40.584  1.00  0.00           C  
ATOM     17  HB2 SER A   2      29.950  26.737  41.305  1.00  0.00           H  
ATOM     18  HB3 SER A   2      29.071  26.449  39.795  1.00  0.00           H  
ATOM     19  OG  SER A   2      28.857  24.995  41.232  1.00  0.00           O  
ATOM     20  HG  SER A   2      27.984  25.400  41.384  1.00  0.00           H  
ATOM     21  N   HIS A   3      31.896  23.441  41.164  1.00  0.00           N  
ATOM     22  H   HIS A   3      31.253  22.899  40.601  1.00  0.00           H  
ATOM     23  CA  HIS A   3      32.635  22.711  42.200  1.00  0.00           C  
ATOM     24  HA  HIS A   3      32.315  21.674  42.119  1.00  0.00           H  
ATOM     25  C   HIS A   3      32.243  23.155  43.625  1.00  0.00           C  
ATOM     26  O   HIS A   3      33.083  23.451  44.478  1.00  0.00           O  
ATOM     27  CB  HIS A   3      34.151  22.721  41.944  1.00  0.00           C  
ATOM     28  HB2 HIS A   3      34.529  23.734  42.072  1.00  0.00           H  
ATOM     29  HB3 HIS A   3      34.620  22.089  42.697  1.00  0.00           H  
ATOM     30  CG  HIS A   3      34.579  22.212  40.591  1.00  0.00           C  
ATOM     31  CD2 HIS A   3      34.762  22.964  39.461  1.00  0.00           C  
ATOM     32  HD2 HIS A   3      34.594  24.030  39.378  1.00  0.00           H  
ATOM     33  ND1 HIS A   3      34.934  20.917  40.278  1.00  0.00           N  
ATOM     34  HD1 HIS A   3      34.959  20.127  40.914  1.00  0.00           H  
ATOM     35  CE1 HIS A   3      35.313  20.892  38.987  1.00  0.00           C  
ATOM     36  HE1 HIS A   3      35.656  20.008  38.460  1.00  0.00           H  
ATOM     37  NE2 HIS A   3      35.225  22.119  38.445  1.00  0.00           N  
ATOM     38  N   SER A   4      30.935  23.193  43.873  1.00  0.00           N  
ATOM     39  H   SER A   4      30.335  22.808  43.151  1.00  0.00           H  
ATOM     40  CA  SER A   4      30.303  23.564  45.134  1.00  0.00           C  
ATOM     41  HA  SER A   4      31.061  23.926  45.824  1.00  0.00           H  
ATOM     42  C   SER A   4      29.611  22.356  45.782  1.00  0.00           C  
ATOM     43  O   SER A   4      28.899  21.599  45.120  1.00  0.00           O  
ATOM     44  CB  SER A   4      29.314  24.721  44.917  1.00  0.00           C  
ATOM     45  HB2 SER A   4      28.851  24.981  45.868  1.00  0.00           H  
ATOM     46  HB3 SER A   4      29.858  25.594  44.552  1.00  0.00           H  
ATOM     47  OG  SER A   4      28.293  24.389  43.989  1.00  0.00           O  
ATOM     48  HG  SER A   4      28.729  24.204  43.139  1.00  0.00           H  
ATOM     49  N   MET A   5      29.784  22.193  47.094  1.00  0.00           N  
ATOM     50  H   MET A   5      30.376  22.865  47.575  1.00  0.00           H  
ATOM     51  CA  MET A   5      29.064  21.220  47.928  1.00  0.00           C  
ATOM     52  HA  MET A   5      28.425  20.589  47.312  1.00  0.00           H  
ATOM     53  C   MET A   5      28.217  21.985  48.928  1.00  0.00           C  
ATOM     54  O   MET A   5      28.752  22.841  49.635  1.00  0.00           O  
ATOM     55  CB  MET A   5      30.031  20.339  48.736  1.00  0.00           C  
ATOM     56  HB2 MET A   5      30.941  20.151  48.196  1.00  0.00           H  
ATOM     57  HB3 MET A   5      30.331  20.856  49.648  1.00  0.00           H  
ATOM     58  CG  MET A   5      29.420  18.984  49.088  1.00  0.00           C  
ATOM     59  HG2 MET A   5      28.376  19.109  49.379  1.00  0.00           H  
ATOM     60  HG3 MET A   5      29.453  18.353  48.201  1.00  0.00           H  
ATOM     61  SD  MET A   5      30.304  18.141  50.420  1.00  0.00           S  
ATOM     62  CE  MET A   5      29.652  19.064  51.828  1.00  0.00           C  
ATOM     63  HE1 MET A   5      28.572  18.955  51.867  1.00  0.00           H  
ATOM     64  HE2 MET A   5      29.882  20.122  51.727  1.00  0.00           H  
ATOM     65  HE3 MET A   5      30.102  18.676  52.740  1.00  0.00           H  
ATOM     66  N   ARG A   6      26.928  21.680  49.040  1.00  0.00           N  
ATOM     67  H   ARG A   6      26.534  20.971  48.424  1.00  0.00           H  
ATOM     68  CA  ARG A   6      26.014  22.396  49.937  1.00  0.00           C  
ATOM     69  HA  ARG A   6      26.582  22.858  50.742  1.00  0.00           H  
ATOM     70  C   ARG A   6      25.019  21.434  50.586  1.00  0.00           C  
ATOM     71  O   ARG A   6      24.410  20.609  49.914  1.00  0.00           O  
ATOM     72  CB  ARG A   6      25.306  23.516  49.146  1.00  0.00           C  
ATOM     73  HB2 ARG A   6      24.893  23.086  48.233  1.00  0.00           H  
ATOM     74  HB3 ARG A   6      24.482  23.912  49.743  1.00  0.00           H  
ATOM     75  CG  ARG A   6      26.241  24.688  48.788  1.00  0.00           C  
ATOM     76  HG2 ARG A   6      27.140  24.324  48.296  1.00  0.00           H  
ATOM     77  HG3 ARG A   6      26.539  25.196  49.706  1.00  0.00           H  
ATOM     78  CD  ARG A   6      25.594  25.703  47.840  1.00  0.00           C  
ATOM     79  HD2 ARG A   6      24.634  26.032  48.242  1.00  0.00           H  
ATOM     80  HD3 ARG A   6      26.244  26.576  47.792  1.00  0.00           H  
ATOM     81  NE  ARG A   6      25.486  25.175  46.465  1.00  0.00           N  
ATOM     82  HE  ARG A   6      26.331  25.216  45.908  1.00  0.00           H  
ATOM     83  CZ  ARG A   6      24.422  24.684  45.852  1.00  0.00           C  
ATOM     84  NH1 ARG A   6      23.248  24.590  46.423  1.00  0.00           N  
ATOM     85 HH11 ARG A   6      23.100  24.950  47.353  1.00  0.00           H  
ATOM     86 HH12 ARG A   6      22.451  24.259  45.898  1.00  0.00           H  
ATOM     87  NH2 ARG A   6      24.544  24.265  44.627  1.00  0.00           N  
ATOM     88 HH21 ARG A   6      25.437  24.325  44.160  1.00  0.00           H  
ATOM     89 HH22 ARG A   6      23.782  23.791  44.160  1.00  0.00           H  
ATOM     90  N   TYR A   7      24.842  21.562  51.894  1.00  0.00           N  
ATOM     91  H   TYR A   7      25.374  22.288  52.356  1.00  0.00           H  
ATOM     92  CA  TYR A   7      23.826  20.891  52.701  1.00  0.00           C  
ATOM     93  HA  TYR A   7      23.329  20.125  52.102  1.00  0.00           H  
ATOM     94  C   TYR A   7      22.766  21.877  53.159  1.00  0.00           C  
ATOM     95  O   TYR A   7      23.016  23.068  53.342  1.00  0.00           O  
ATOM     96  CB  TYR A   7      24.447  20.216  53.924  1.00  0.00           C  
ATOM     97  HB2 TYR A   7      25.243  20.838  54.326  1.00  0.00           H  
ATOM     98  HB3 TYR A   7      23.692  20.103  54.703  1.00  0.00           H  
ATOM     99  CG  TYR A   7      24.969  18.851  53.594  1.00  0.00           C  
ATOM    100  CD1 TYR A   7      26.354  18.632  53.503  1.00  0.00           C  
ATOM    101  HD1 TYR A   7      27.045  19.440  53.704  1.00  0.00           H  
ATOM    102  CD2 TYR A   7      24.051  17.815  53.336  1.00  0.00           C  
ATOM    103  HD2 TYR A   7      22.986  17.993  53.389  1.00  0.00           H  
ATOM    104  CE1 TYR A   7      26.830  17.364  53.127  1.00  0.00           C  
ATOM    105  HE1 TYR A   7      27.891  17.182  53.043  1.00  0.00           H  
ATOM    106  CE2 TYR A   7      24.526  16.546  52.983  1.00  0.00           C  
ATOM    107  HE2 TYR A   7      23.853  15.733  52.761  1.00  0.00           H  
ATOM    108  CZ  TYR A   7      25.906  16.334  52.867  1.00  0.00           C  
ATOM    109  OH  TYR A   7      26.311  15.134  52.429  1.00  0.00           O  
ATOM    110  HH  TYR A   7      27.152  15.128  51.970  1.00  0.00           H  
ATOM    111  N   PHE A   8      21.578  21.329  53.351  1.00  0.00           N  
ATOM    112  H   PHE A   8      21.490  20.334  53.186  1.00  0.00           H  
ATOM    113  CA  PHE A   8      20.341  22.054  53.277  1.00  0.00           C  
ATOM    114  HA  PHE A   8      20.497  23.132  53.347  1.00  0.00           H  
ATOM    115  C   PHE A   8      19.424  21.563  54.400  1.00  0.00           C  
ATOM    116  O   PHE A   8      19.185  20.360  54.485  1.00  0.00           O  
ATOM    117  CB  PHE A   8      19.821  21.664  51.892  1.00  0.00           C  
ATOM    118  HB2 PHE A   8      20.645  21.500  51.193  1.00  0.00           H  
ATOM    119  HB3 PHE A   8      19.230  20.757  51.958  1.00  0.00           H  
ATOM    120  CG  PHE A   8      18.974  22.685  51.283  1.00  0.00           C  
ATOM    121  CD1 PHE A   8      19.601  23.788  50.690  1.00  0.00           C  
ATOM    122  HD1 PHE A   8      20.678  23.858  50.628  1.00  0.00           H  
ATOM    123  CD2 PHE A   8      17.584  22.546  51.380  1.00  0.00           C  
ATOM    124  HD2 PHE A   8      17.136  21.679  51.845  1.00  0.00           H  
ATOM    125  CE1 PHE A   8      18.806  24.838  50.256  1.00  0.00           C  
ATOM    126  HE1 PHE A   8      19.242  25.741  49.855  1.00  0.00           H  
ATOM    127  CE2 PHE A   8      16.790  23.596  50.945  1.00  0.00           C  
ATOM    128  HE2 PHE A   8      15.722  23.573  51.088  1.00  0.00           H  
ATOM    129  CZ  PHE A   8      17.426  24.734  50.441  1.00  0.00           C  
ATOM    130  HZ  PHE A   8      16.853  25.594  50.275  1.00  0.00           H  
ATOM    131  N   SER A   9      18.916  22.442  55.264  1.00  0.00           N  
ATOM    132  H   SER A   9      19.210  23.407  55.203  1.00  0.00           H  
ATOM    133  CA  SER A   9      17.907  22.116  56.284  1.00  0.00           C  
ATOM    134  HA  SER A   9      17.496  21.126  56.090  1.00  0.00           H  
ATOM    135  C   SER A   9      16.765  23.127  56.214  1.00  0.00           C  
ATOM    136  O   SER A   9      16.981  24.333  56.364  1.00  0.00           O  
ATOM    137  CB  SER A   9      18.480  22.092  57.716  1.00  0.00           C  
ATOM    138  HB2 SER A   9      18.947  23.051  57.927  1.00  0.00           H  
ATOM    139  HB3 SER A   9      19.225  21.299  57.804  1.00  0.00           H  
ATOM    140  OG  SER A   9      17.450  21.879  58.667  1.00  0.00           O  
ATOM    141  HG  SER A   9      17.824  21.945  59.576  1.00  0.00           H  
ATOM    142  N   ALA A  10      15.552  22.624  55.999  1.00  0.00           N  
ATOM    143  H   ALA A  10      15.483  21.621  55.882  1.00  0.00           H  
ATOM    144  CA  ALA A  10      14.294  23.350  56.080  1.00  0.00           C  
ATOM    145  HA  ALA A  10      14.474  24.423  56.192  1.00  0.00           H  
ATOM    146  C   ALA A  10      13.516  22.829  57.299  1.00  0.00           C  
ATOM    147  O   ALA A  10      12.932  21.745  57.232  1.00  0.00           O  
ATOM    148  CB  ALA A  10      13.499  23.115  54.781  1.00  0.00           C  
ATOM    149  HB1 ALA A  10      13.336  22.048  54.627  1.00  0.00           H  
ATOM    150  HB2 ALA A  10      12.527  23.597  54.873  1.00  0.00           H  
ATOM    151  HB3 ALA A  10      14.024  23.511  53.914  1.00  0.00           H  
ATOM    152  N   ALA A  11      13.489  23.577  58.404  1.00  0.00           N  
ATOM    153  H   ALA A  11      13.931  24.489  58.388  1.00  0.00           H  
ATOM    154  CA  ALA A  11      12.738  23.202  59.601  1.00  0.00           C  
ATOM    155  HA  ALA A  11      12.363  22.187  59.492  1.00  0.00           H  
ATOM    156  C   ALA A  11      11.516  24.117  59.752  1.00  0.00           C  
ATOM    157  O   ALA A  11      11.644  25.298  60.075  1.00  0.00           O  
ATOM    158  CB  ALA A  11      13.663  23.175  60.828  1.00  0.00           C  
ATOM    159  HB1 ALA A  11      13.091  22.919  61.722  1.00  0.00           H  
ATOM    160  HB2 ALA A  11      14.124  24.148  60.972  1.00  0.00           H  
ATOM    161  HB3 ALA A  11      14.447  22.429  60.688  1.00  0.00           H  
ATOM    162  N   VAL A  12      10.328  23.561  59.518  1.00  0.00           N  
ATOM    163  H   VAL A  12      10.299  22.578  59.254  1.00  0.00           H  
ATOM    164  CA  VAL A  12       9.063  24.308  59.461  1.00  0.00           C  
ATOM    165  HA  VAL A  12       9.237  25.364  59.670  1.00  0.00           H  
ATOM    166  C   VAL A  12       8.126  23.751  60.518  1.00  0.00           C  
ATOM    167  O   VAL A  12       7.826  22.557  60.497  1.00  0.00           O  
ATOM    168  CB  VAL A  12       8.429  24.188  58.059  1.00  0.00           C  
ATOM    169  HB  VAL A  12       8.059  23.173  57.910  1.00  0.00           H  
ATOM    170  CG1 VAL A  12       7.243  25.151  57.933  1.00  0.00           C  
ATOM    171 HG11 VAL A  12       7.573  26.181  58.034  1.00  0.00           H  
ATOM    172 HG12 VAL A  12       6.497  24.940  58.699  1.00  0.00           H  
ATOM    173 HG13 VAL A  12       6.759  25.017  56.973  1.00  0.00           H  
ATOM    174  CG2 VAL A  12       9.465  24.466  56.959  1.00  0.00           C  
ATOM    175 HG21 VAL A  12       9.999  25.389  57.166  1.00  0.00           H  
ATOM    176 HG22 VAL A  12      10.181  23.648  56.898  1.00  0.00           H  
ATOM    177 HG23 VAL A  12       8.989  24.536  55.990  1.00  0.00           H  
ATOM    178  N   SER A  13       7.673  24.571  61.469  1.00  0.00           N  
ATOM    179  H   SER A  13       7.925  25.556  61.450  1.00  0.00           H  
ATOM    180  CA  SER A  13       6.759  24.097  62.510  1.00  0.00           C  
ATOM    181  HA  SER A  13       7.035  23.073  62.741  1.00  0.00           H  
ATOM    182  C   SER A  13       5.308  24.051  62.034  1.00  0.00           C  
ATOM    183  O   SER A  13       4.894  24.786  61.136  1.00  0.00           O  
ATOM    184  CB  SER A  13       6.910  24.868  63.832  1.00  0.00           C  
ATOM    185  HB2 SER A  13       6.408  24.311  64.626  1.00  0.00           H  
ATOM    186  HB3 SER A  13       7.964  24.940  64.094  1.00  0.00           H  
ATOM    187  OG  SER A  13       6.344  26.161  63.772  1.00  0.00           O  
ATOM    188  HG  SER A  13       6.348  26.536  64.671  1.00  0.00           H  
ATOM    189  N   ARG A  14       4.519  23.194  62.690  1.00  0.00           N  
ATOM    190  H   ARG A  14       4.952  22.557  63.354  1.00  0.00           H  
ATOM    191  CA  ARG A  14       3.051  23.172  62.626  1.00  0.00           C  
ATOM    192  HA  ARG A  14       2.664  24.093  62.175  1.00  0.00           H  
ATOM    193  C   ARG A  14       2.556  23.082  64.076  1.00  0.00           C  
ATOM    194  O   ARG A  14       2.336  21.968  64.554  1.00  0.00           O  
ATOM    195  CB  ARG A  14       2.558  21.970  61.777  1.00  0.00           C  
ATOM    196  HB2 ARG A  14       1.475  22.070  61.677  1.00  0.00           H  
ATOM    197  HB3 ARG A  14       2.765  21.041  62.316  1.00  0.00           H  
ATOM    198  CG  ARG A  14       3.143  21.792  60.364  1.00  0.00           C  
ATOM    199  HG2 ARG A  14       4.199  21.530  60.432  1.00  0.00           H  
ATOM    200  HG3 ARG A  14       3.033  22.713  59.789  1.00  0.00           H  
ATOM    201  CD  ARG A  14       2.371  20.651  59.673  1.00  0.00           C  
ATOM    202  HD2 ARG A  14       1.361  21.009  59.453  1.00  0.00           H  
ATOM    203  HD3 ARG A  14       2.266  19.807  60.358  1.00  0.00           H  
ATOM    204  NE  ARG A  14       2.989  20.199  58.406  1.00  0.00           N  
ATOM    205  HE  ARG A  14       2.773  20.751  57.582  1.00  0.00           H  
ATOM    206  CZ  ARG A  14       3.637  19.061  58.188  1.00  0.00           C  
ATOM    207  NH1 ARG A  14       4.096  18.284  59.131  1.00  0.00           N  
ATOM    208 HH11 ARG A  14       4.005  18.534  60.103  1.00  0.00           H  
ATOM    209 HH12 ARG A  14       4.566  17.423  58.860  1.00  0.00           H  
ATOM    210  NH2 ARG A  14       3.850  18.640  56.976  1.00  0.00           N  
ATOM    211 HH21 ARG A  14       4.284  17.717  56.869  1.00  0.00           H  
ATOM    212 HH22 ARG A  14       3.443  19.114  56.182  1.00  0.00           H  
ATOM    213  N   PRO A  15       2.467  24.189  64.834  1.00  0.00           N  
ATOM    214  CA  PRO A  15       2.146  24.115  66.259  1.00  0.00           C  
ATOM    215  HA  PRO A  15       2.946  23.567  66.764  1.00  0.00           H  
ATOM    216  C   PRO A  15       0.805  23.409  66.509  1.00  0.00           C  
ATOM    217  O   PRO A  15      -0.187  23.674  65.827  1.00  0.00           O  
ATOM    218  CB  PRO A  15       2.153  25.561  66.768  1.00  0.00           C  
ATOM    219  HB2 PRO A  15       2.531  25.627  67.789  1.00  0.00           H  
ATOM    220  HB3 PRO A  15       1.155  25.996  66.702  1.00  0.00           H  
ATOM    221  CG  PRO A  15       3.076  26.269  65.778  1.00  0.00           C  
ATOM    222  HG2 PRO A  15       4.117  26.118  66.067  1.00  0.00           H  
ATOM    223  HG3 PRO A  15       2.838  27.326  65.714  1.00  0.00           H  
ATOM    224  CD  PRO A  15       2.792  25.558  64.458  1.00  0.00           C  
ATOM    225  HD2 PRO A  15       3.666  25.620  63.809  1.00  0.00           H  
ATOM    226  HD3 PRO A  15       1.929  26.020  63.975  1.00  0.00           H  
ATOM    227  N   GLY A  16       0.790  22.468  67.458  1.00  0.00           N  
ATOM    228  H   GLY A  16       1.640  22.299  67.984  1.00  0.00           H  
ATOM    229  CA  GLY A  16      -0.375  21.637  67.795  1.00  0.00           C  
ATOM    230  HA2 GLY A  16      -0.277  21.285  68.823  1.00  0.00           H  
ATOM    231  HA3 GLY A  16      -1.279  22.244  67.740  1.00  0.00           H  
ATOM    232  C   GLY A  16      -0.565  20.419  66.882  1.00  0.00           C  
ATOM    233  O   GLY A  16      -0.966  19.359  67.368  1.00  0.00           O  
ATOM    234  N   ARG A  17      -0.229  20.520  65.583  1.00  0.00           N  
ATOM    235  H   ARG A  17       0.110  21.413  65.239  1.00  0.00           H  
ATOM    236  CA  ARG A  17      -0.339  19.384  64.646  1.00  0.00           C  
ATOM    237  HA  ARG A  17      -1.290  18.875  64.824  1.00  0.00           H  
ATOM    238  C   ARG A  17       0.733  18.323  64.900  1.00  0.00           C  
ATOM    239  O   ARG A  17       0.437  17.134  64.777  1.00  0.00           O  
ATOM    240  CB  ARG A  17      -0.328  19.850  63.179  1.00  0.00           C  
ATOM    241  HB2 ARG A  17       0.511  20.522  63.022  1.00  0.00           H  
ATOM    242  HB3 ARG A  17      -0.186  18.975  62.540  1.00  0.00           H  
ATOM    243  CG  ARG A  17      -1.633  20.543  62.750  1.00  0.00           C  
ATOM    244  HG2 ARG A  17      -2.474  19.888  62.984  1.00  0.00           H  
ATOM    245  HG3 ARG A  17      -1.753  21.484  63.291  1.00  0.00           H  
ATOM    246  CD  ARG A  17      -1.633  20.817  61.239  1.00  0.00           C  
ATOM    247  HD2 ARG A  17      -0.852  21.536  60.988  1.00  0.00           H  
ATOM    248  HD3 ARG A  17      -1.418  19.881  60.718  1.00  0.00           H  
ATOM    249  NE  ARG A  17      -2.926  21.370  60.795  1.00  0.00           N  
ATOM    250  HE  ARG A  17      -3.292  22.158  61.325  1.00  0.00           H  
ATOM    251  CZ  ARG A  17      -3.619  21.023  59.724  1.00  0.00           C  
ATOM    252  NH1 ARG A  17      -3.208  20.116  58.867  1.00  0.00           N  
ATOM    253 HH11 ARG A  17      -2.336  19.642  59.010  1.00  0.00           H  
ATOM    254 HH12 ARG A  17      -3.671  20.033  57.974  1.00  0.00           H  
ATOM    255  NH2 ARG A  17      -4.758  21.605  59.489  1.00  0.00           N  
ATOM    256 HH21 ARG A  17      -5.117  22.269  60.151  1.00  0.00           H  
ATOM    257 HH22 ARG A  17      -5.377  21.287  58.760  1.00  0.00           H  
ATOM    258  N   GLY A  18       1.948  18.720  65.278  1.00  0.00           N  
ATOM    259  H   GLY A  18       2.160  19.712  65.318  1.00  0.00           H  
ATOM    260  CA  GLY A  18       2.986  17.755  65.638  1.00  0.00           C  
ATOM    261  HA2 GLY A  18       2.982  16.934  64.918  1.00  0.00           H  
ATOM    262  HA3 GLY A  18       2.768  17.339  66.624  1.00  0.00           H  
ATOM    263  C   GLY A  18       4.386  18.345  65.665  1.00  0.00           C  
ATOM    264  O   GLY A  18       4.572  19.564  65.680  1.00  0.00           O  
ATOM    265  N   GLU A  19       5.377  17.454  65.671  1.00  0.00           N  
ATOM    266  H   GLU A  19       5.142  16.469  65.645  1.00  0.00           H  
ATOM    267  CA  GLU A  19       6.793  17.829  65.629  1.00  0.00           C  
ATOM    268  HA  GLU A  19       7.021  18.391  66.534  1.00  0.00           H  
ATOM    269  C   GLU A  19       7.079  18.696  64.385  1.00  0.00           C  
ATOM    270  O   GLU A  19       6.510  18.439  63.317  1.00  0.00           O  
ATOM    271  CB  GLU A  19       7.676  16.569  65.607  1.00  0.00           C  
ATOM    272  HB2 GLU A  19       7.405  15.966  64.739  1.00  0.00           H  
ATOM    273  HB3 GLU A  19       8.715  16.877  65.506  1.00  0.00           H  
ATOM    274  CG  GLU A  19       7.536  15.727  66.889  1.00  0.00           C  
ATOM    275  HG2 GLU A  19       6.488  15.455  67.029  1.00  0.00           H  
ATOM    276  HG3 GLU A  19       7.831  16.355  67.734  1.00  0.00           H  
ATOM    277  CD  GLU A  19       8.381  14.428  66.892  1.00  0.00           C  
ATOM    278  OE1 GLU A  19       8.681  13.858  65.813  1.00  0.00           O  
ATOM    279  OE2 GLU A  19       8.719  13.943  68.001  1.00  0.00           O  
ATOM    280  N   PRO A  20       7.952  19.720  64.481  1.00  0.00           N  
ATOM    281  CA  PRO A  20       8.311  20.513  63.315  1.00  0.00           C  
ATOM    282  HA  PRO A  20       7.401  20.991  62.951  1.00  0.00           H  
ATOM    283  C   PRO A  20       8.891  19.638  62.204  1.00  0.00           C  
ATOM    284  O   PRO A  20       9.740  18.776  62.464  1.00  0.00           O  
ATOM    285  CB  PRO A  20       9.286  21.582  63.807  1.00  0.00           C  
ATOM    286  HB2 PRO A  20      10.310  21.216  63.747  1.00  0.00           H  
ATOM    287  HB3 PRO A  20       9.196  22.507  63.239  1.00  0.00           H  
ATOM    288  CG  PRO A  20       8.871  21.765  65.270  1.00  0.00           C  
ATOM    289  HG2 PRO A  20       9.690  22.135  65.889  1.00  0.00           H  
ATOM    290  HG3 PRO A  20       8.017  22.442  65.328  1.00  0.00           H  
ATOM    291  CD  PRO A  20       8.431  20.363  65.696  1.00  0.00           C  
ATOM    292  HD2 PRO A  20       9.275  19.809  66.101  1.00  0.00           H  
ATOM    293  HD3 PRO A  20       7.642  20.447  66.446  1.00  0.00           H  
ATOM    294  N   ARG A  21       8.426  19.853  60.965  1.00  0.00           N  
ATOM    295  H   ARG A  21       7.798  20.640  60.805  1.00  0.00           H  
ATOM    296  CA  ARG A  21       8.875  19.081  59.804  1.00  0.00           C  
ATOM    297  HA  ARG A  21       8.944  18.031  60.100  1.00  0.00           H  
ATOM    298  C   ARG A  21      10.265  19.565  59.418  1.00  0.00           C  
ATOM    299  O   ARG A  21      10.421  20.603  58.781  1.00  0.00           O  
ATOM    300  CB  ARG A  21       7.878  19.161  58.631  1.00  0.00           C  
ATOM    301  HB2 ARG A  21       7.864  20.175  58.226  1.00  0.00           H  
ATOM    302  HB3 ARG A  21       6.877  18.925  58.994  1.00  0.00           H  
ATOM    303  CG  ARG A  21       8.243  18.159  57.512  1.00  0.00           C  
ATOM    304  HG2 ARG A  21       8.085  17.143  57.872  1.00  0.00           H  
ATOM    305  HG3 ARG A  21       9.289  18.265  57.237  1.00  0.00           H  
ATOM    306  CD  ARG A  21       7.395  18.393  56.260  1.00  0.00           C  
ATOM    307  HD2 ARG A  21       6.352  18.450  56.558  1.00  0.00           H  
ATOM    308  HD3 ARG A  21       7.669  19.359  55.831  1.00  0.00           H  
ATOM    309  NE  ARG A  21       7.543  17.320  55.251  1.00  0.00           N  
ATOM    310  HE  ARG A  21       8.173  16.543  55.457  1.00  0.00           H  
ATOM    311  CZ  ARG A  21       6.890  17.245  54.102  1.00  0.00           C  
ATOM    312  NH1 ARG A  21       6.129  18.222  53.667  1.00  0.00           N  
ATOM    313 HH11 ARG A  21       5.666  18.151  52.772  1.00  0.00           H  
ATOM    314 HH12 ARG A  21       6.002  19.062  54.210  1.00  0.00           H  
ATOM    315  NH2 ARG A  21       7.000  16.192  53.348  1.00  0.00           N  
ATOM    316 HH21 ARG A  21       6.523  16.141  52.461  1.00  0.00           H  
ATOM    317 HH22 ARG A  21       7.580  15.407  53.661  1.00  0.00           H  
ATOM    318  N   PHE A  22      11.268  18.801  59.828  1.00  0.00           N  
ATOM    319  H   PHE A  22      11.044  18.048  60.463  1.00  0.00           H  
ATOM    320  CA  PHE A  22      12.647  18.922  59.366  1.00  0.00           C  
ATOM    321  HA  PHE A  22      12.892  19.969  59.188  1.00  0.00           H  
ATOM    322  C   PHE A  22      12.791  18.165  58.042  1.00  0.00           C  
ATOM    323  O   PHE A  22      12.638  16.942  58.003  1.00  0.00           O  
ATOM    324  CB  PHE A  22      13.580  18.398  60.470  1.00  0.00           C  
ATOM    325  HB2 PHE A  22      13.530  19.080  61.321  1.00  0.00           H  
ATOM    326  HB3 PHE A  22      13.213  17.431  60.816  1.00  0.00           H  
ATOM    327  CG  PHE A  22      15.033  18.218  60.078  1.00  0.00           C  
ATOM    328  CD1 PHE A  22      15.979  19.228  60.331  1.00  0.00           C  
ATOM    329  HD1 PHE A  22      15.672  20.176  60.747  1.00  0.00           H  
ATOM    330  CD2 PHE A  22      15.458  16.993  59.530  1.00  0.00           C  
ATOM    331  HD2 PHE A  22      14.739  16.212  59.338  1.00  0.00           H  
ATOM    332  CE1 PHE A  22      17.342  18.993  60.076  1.00  0.00           C  
ATOM    333  HE1 PHE A  22      18.069  19.761  60.281  1.00  0.00           H  
ATOM    334  CE2 PHE A  22      16.818  16.767  59.264  1.00  0.00           C  
ATOM    335  HE2 PHE A  22      17.136  15.821  58.854  1.00  0.00           H  
ATOM    336  CZ  PHE A  22      17.766  17.763  59.553  1.00  0.00           C  
ATOM    337  HZ  PHE A  22      18.816  17.590  59.361  1.00  0.00           H  
ATOM    338  N   ILE A  23      13.049  18.880  56.952  1.00  0.00           N  
ATOM    339  H   ILE A  23      13.100  19.892  57.044  1.00  0.00           H  
ATOM    340  CA  ILE A  23      13.421  18.306  55.654  1.00  0.00           C  
ATOM    341  HA  ILE A  23      13.351  17.219  55.703  1.00  0.00           H  
ATOM    342  C   ILE A  23      14.876  18.690  55.399  1.00  0.00           C  
ATOM    343  O   ILE A  23      15.220  19.872  55.454  1.00  0.00           O  
ATOM    344  CB  ILE A  23      12.513  18.796  54.500  1.00  0.00           C  
ATOM    345  HB  ILE A  23      12.688  19.863  54.366  1.00  0.00           H  
ATOM    346  CG1 ILE A  23      11.015  18.607  54.818  1.00  0.00           C  
ATOM    347 HG12 ILE A  23      10.772  19.179  55.712  1.00  0.00           H  
ATOM    348 HG13 ILE A  23      10.803  17.554  55.006  1.00  0.00           H  
ATOM    349  CG2 ILE A  23      12.886  18.090  53.179  1.00  0.00           C  
ATOM    350 HG21 ILE A  23      13.949  18.192  52.967  1.00  0.00           H  
ATOM    351 HG22 ILE A  23      12.634  17.030  53.233  1.00  0.00           H  
ATOM    352 HG23 ILE A  23      12.358  18.546  52.341  1.00  0.00           H  
ATOM    353  CD1 ILE A  23      10.109  19.120  53.695  1.00  0.00           C  
ATOM    354 HD11 ILE A  23       9.088  19.222  54.048  1.00  0.00           H  
ATOM    355 HD12 ILE A  23      10.462  20.098  53.384  1.00  0.00           H  
ATOM    356 HD13 ILE A  23      10.120  18.435  52.847  1.00  0.00           H  
ATOM    357  N   ALA A  24      15.726  17.712  55.101  1.00  0.00           N  
ATOM    358  H   ALA A  24      15.362  16.774  54.981  1.00  0.00           H  
ATOM    359  CA  ALA A  24      17.131  17.945  54.788  1.00  0.00           C  
ATOM    360  HA  ALA A  24      17.296  19.016  54.765  1.00  0.00           H  
ATOM    361  C   ALA A  24      17.475  17.428  53.387  1.00  0.00           C  
ATOM    362  O   ALA A  24      16.957  16.401  52.947  1.00  0.00           O  
ATOM    363  CB  ALA A  24      18.030  17.391  55.902  1.00  0.00           C  
ATOM    364  HB1 ALA A  24      17.868  17.970  56.810  1.00  0.00           H  
ATOM    365  HB2 ALA A  24      17.810  16.345  56.103  1.00  0.00           H  
ATOM    366  HB3 ALA A  24      19.079  17.487  55.618  1.00  0.00           H  
ATOM    367  N   MET A  25      18.333  18.146  52.665  1.00  0.00           N  
ATOM    368  H   MET A  25      18.768  18.951  53.103  1.00  0.00           H  
ATOM    369  CA  MET A  25      18.774  17.769  51.316  1.00  0.00           C  
ATOM    370  HA  MET A  25      18.689  16.687  51.217  1.00  0.00           H  
ATOM    371  C   MET A  25      20.248  18.103  51.088  1.00  0.00           C  
ATOM    372  O   MET A  25      20.807  19.011  51.695  1.00  0.00           O  
ATOM    373  CB  MET A  25      17.891  18.402  50.230  1.00  0.00           C  
ATOM    374  HB2 MET A  25      17.928  19.488  50.308  1.00  0.00           H  
ATOM    375  HB3 MET A  25      18.273  18.108  49.252  1.00  0.00           H  
ATOM    376  CG  MET A  25      16.441  17.920  50.340  1.00  0.00           C  
ATOM    377  HG2 MET A  25      16.440  16.833  50.410  1.00  0.00           H  
ATOM    378  HG3 MET A  25      15.997  18.320  51.250  1.00  0.00           H  
ATOM    379  SD  MET A  25      15.374  18.374  48.966  1.00  0.00           S  
ATOM    380  CE  MET A  25      15.483  20.172  49.066  1.00  0.00           C  
ATOM    381  HE1 MET A  25      15.333  20.498  50.095  1.00  0.00           H  
ATOM    382  HE2 MET A  25      14.701  20.592  48.442  1.00  0.00           H  
ATOM    383  HE3 MET A  25      16.455  20.511  48.712  1.00  0.00           H  
ATOM    384  N   GLY A  26      20.907  17.339  50.223  1.00  0.00           N  
ATOM    385  H   GLY A  26      20.407  16.578  49.770  1.00  0.00           H  
ATOM    386  CA  GLY A  26      22.297  17.582  49.833  1.00  0.00           C  
ATOM    387  HA2 GLY A  26      22.888  16.684  49.998  1.00  0.00           H  
ATOM    388  HA3 GLY A  26      22.749  18.380  50.423  1.00  0.00           H  
ATOM    389  C   GLY A  26      22.382  17.940  48.358  1.00  0.00           C  
ATOM    390  O   GLY A  26      21.788  17.257  47.522  1.00  0.00           O  
ATOM    391  N   TYR A  27      23.149  18.975  48.040  1.00  0.00           N  
ATOM    392  H   TYR A  27      23.624  19.458  48.795  1.00  0.00           H  
ATOM    393  CA  TYR A  27      23.431  19.466  46.695  1.00  0.00           C  
ATOM    394  HA  TYR A  27      22.911  18.853  45.962  1.00  0.00           H  
ATOM    395  C   TYR A  27      24.932  19.406  46.386  1.00  0.00           C  
ATOM    396  O   TYR A  27      25.763  19.862  47.175  1.00  0.00           O  
ATOM    397  CB  TYR A  27      22.934  20.911  46.556  1.00  0.00           C  
ATOM    398  HB2 TYR A  27      23.306  21.501  47.394  1.00  0.00           H  
ATOM    399  HB3 TYR A  27      23.368  21.335  45.650  1.00  0.00           H  
ATOM    400  CG  TYR A  27      21.430  21.065  46.463  1.00  0.00           C  
ATOM    401  CD1 TYR A  27      20.656  21.309  47.616  1.00  0.00           C  
ATOM    402  HD1 TYR A  27      21.132  21.380  48.586  1.00  0.00           H  
ATOM    403  CD2 TYR A  27      20.814  20.994  45.201  1.00  0.00           C  
ATOM    404  HD2 TYR A  27      21.413  20.824  44.316  1.00  0.00           H  
ATOM    405  CE1 TYR A  27      19.261  21.477  47.506  1.00  0.00           C  
ATOM    406  HE1 TYR A  27      18.668  21.683  48.386  1.00  0.00           H  
ATOM    407  CE2 TYR A  27      19.422  21.158  45.087  1.00  0.00           C  
ATOM    408  HE2 TYR A  27      18.944  21.113  44.119  1.00  0.00           H  
ATOM    409  CZ  TYR A  27      18.642  21.391  46.238  1.00  0.00           C  
ATOM    410  OH  TYR A  27      17.299  21.541  46.110  1.00  0.00           O  
ATOM    411  HH  TYR A  27      16.884  21.799  46.941  1.00  0.00           H  
ATOM    412  N   VAL A  28      25.274  18.893  45.202  1.00  0.00           N  
ATOM    413  H   VAL A  28      24.514  18.646  44.579  1.00  0.00           H  
ATOM    414  CA  VAL A  28      26.593  19.072  44.569  1.00  0.00           C  
ATOM    415  HA  VAL A  28      27.198  19.738  45.182  1.00  0.00           H  
ATOM    416  C   VAL A  28      26.345  19.758  43.226  1.00  0.00           C  
ATOM    417  O   VAL A  28      25.622  19.231  42.368  1.00  0.00           O  
ATOM    418  CB  VAL A  28      27.404  17.768  44.374  1.00  0.00           C  
ATOM    419  HB  VAL A  28      26.841  17.085  43.738  1.00  0.00           H  
ATOM    420  CG1 VAL A  28      28.770  18.030  43.717  1.00  0.00           C  
ATOM    421 HG11 VAL A  28      29.352  18.714  44.334  1.00  0.00           H  
ATOM    422 HG12 VAL A  28      28.641  18.467  42.727  1.00  0.00           H  
ATOM    423 HG13 VAL A  28      29.317  17.093  43.611  1.00  0.00           H  
ATOM    424  CG2 VAL A  28      27.710  17.063  45.698  1.00  0.00           C  
ATOM    425 HG21 VAL A  28      26.787  16.768  46.178  1.00  0.00           H  
ATOM    426 HG22 VAL A  28      28.291  16.160  45.515  1.00  0.00           H  
ATOM    427 HG23 VAL A  28      28.265  17.727  46.356  1.00  0.00           H  
ATOM    428  N   ASP A  29      26.925  20.949  43.075  1.00  0.00           N  
ATOM    429  H   ASP A  29      27.603  21.235  43.771  1.00  0.00           H  
ATOM    430  CA  ASP A  29      26.591  21.914  42.026  1.00  0.00           C  
ATOM    431  HA  ASP A  29      26.892  22.887  42.406  1.00  0.00           H  
ATOM    432  C   ASP A  29      25.061  22.017  41.814  1.00  0.00           C  
ATOM    433  O   ASP A  29      24.279  22.057  42.770  1.00  0.00           O  
ATOM    434  CB  ASP A  29      27.410  21.716  40.719  1.00  0.00           C  
ATOM    435  HB2 ASP A  29      27.137  22.520  40.035  1.00  0.00           H  
ATOM    436  HB3 ASP A  29      27.108  20.774  40.254  1.00  0.00           H  
ATOM    437  CG  ASP A  29      28.952  21.737  40.822  1.00  0.00           C  
ATOM    438  OD1 ASP A  29      29.528  21.734  41.934  1.00  0.00           O  
ATOM    439  OD2 ASP A  29      29.600  21.824  39.750  1.00  0.00           O  
ATOM    440  N   ASP A  30      24.617  22.113  40.565  1.00  0.00           N  
ATOM    441  H   ASP A  30      25.298  22.112  39.817  1.00  0.00           H  
ATOM    442  CA  ASP A  30      23.232  22.358  40.183  1.00  0.00           C  
ATOM    443  HA  ASP A  30      22.863  23.150  40.835  1.00  0.00           H  
ATOM    444  C   ASP A  30      22.292  21.142  40.399  1.00  0.00           C  
ATOM    445  O   ASP A  30      21.089  21.254  40.149  1.00  0.00           O  
ATOM    446  CB  ASP A  30      23.160  22.913  38.747  1.00  0.00           C  
ATOM    447  HB2 ASP A  30      22.247  23.505  38.655  1.00  0.00           H  
ATOM    448  HB3 ASP A  30      23.061  22.081  38.060  1.00  0.00           H  
ATOM    449  CG  ASP A  30      24.384  23.750  38.308  1.00  0.00           C  
ATOM    450  OD1 ASP A  30      24.283  24.999  38.267  1.00  0.00           O  
ATOM    451  OD2 ASP A  30      25.439  23.158  37.973  1.00  0.00           O  
ATOM    452  N   THR A  31      22.804  20.004  40.891  1.00  0.00           N  
ATOM    453  H   THR A  31      23.781  20.020  41.142  1.00  0.00           H  
ATOM    454  CA  THR A  31      22.063  18.760  41.171  1.00  0.00           C  
ATOM    455  HA  THR A  31      21.040  18.890  40.823  1.00  0.00           H  
ATOM    456  C   THR A  31      21.986  18.404  42.657  1.00  0.00           C  
ATOM    457  O   THR A  31      22.886  18.695  43.446  1.00  0.00           O  
ATOM    458  CB  THR A  31      22.640  17.540  40.429  1.00  0.00           C  
ATOM    459  HB  THR A  31      22.259  16.632  40.899  1.00  0.00           H  
ATOM    460  CG2 THR A  31      22.194  17.484  38.967  1.00  0.00           C  
ATOM    461 HG21 THR A  31      22.150  18.486  38.554  1.00  0.00           H  
ATOM    462 HG22 THR A  31      22.888  16.882  38.380  1.00  0.00           H  
ATOM    463 HG23 THR A  31      21.202  17.039  38.903  1.00  0.00           H  
ATOM    464  OG1 THR A  31      24.043  17.485  40.505  1.00  0.00           O  
ATOM    465  HG1 THR A  31      24.331  18.094  41.199  1.00  0.00           H  
ATOM    466  N   GLN A  32      20.913  17.697  43.022  1.00  0.00           N  
ATOM    467  H   GLN A  32      20.230  17.472  42.309  1.00  0.00           H  
ATOM    468  CA  GLN A  32      20.610  17.231  44.378  1.00  0.00           C  
ATOM    469  HA  GLN A  32      21.218  17.770  45.103  1.00  0.00           H  
ATOM    470  C   GLN A  32      20.889  15.721  44.489  1.00  0.00           C  
ATOM    471  O   GLN A  32      20.322  14.939  43.725  1.00  0.00           O  
ATOM    472  CB  GLN A  32      19.125  17.550  44.629  1.00  0.00           C  
ATOM    473  HB2 GLN A  32      18.939  18.590  44.365  1.00  0.00           H  
ATOM    474  HB3 GLN A  32      18.523  16.937  43.954  1.00  0.00           H  
ATOM    475  CG  GLN A  32      18.636  17.333  46.066  1.00  0.00           C  
ATOM    476  HG2 GLN A  32      19.055  16.410  46.463  1.00  0.00           H  
ATOM    477  HG3 GLN A  32      18.972  18.159  46.694  1.00  0.00           H  
ATOM    478  CD  GLN A  32      17.107  17.252  46.079  1.00  0.00           C  
ATOM    479  NE2 GLN A  32      16.539  16.117  46.428  1.00  0.00           N  
ATOM    480 HE21 GLN A  32      15.528  16.067  46.298  1.00  0.00           H  
ATOM    481 HE22 GLN A  32      17.075  15.325  46.735  1.00  0.00           H  
ATOM    482  OE1 GLN A  32      16.403  18.178  45.696  1.00  0.00           O  
ATOM    483  N   PHE A  33      21.722  15.286  45.440  1.00  0.00           N  
ATOM    484  H   PHE A  33      22.093  15.961  46.099  1.00  0.00           H  
ATOM    485  CA  PHE A  33      22.085  13.871  45.619  1.00  0.00           C  
ATOM    486  HA  PHE A  33      21.912  13.348  44.676  1.00  0.00           H  
ATOM    487  C   PHE A  33      21.234  13.129  46.661  1.00  0.00           C  
ATOM    488  O   PHE A  33      20.719  12.057  46.342  1.00  0.00           O  
ATOM    489  CB  PHE A  33      23.593  13.730  45.883  1.00  0.00           C  
ATOM    490  HB2 PHE A  33      24.114  14.137  45.021  1.00  0.00           H  
ATOM    491  HB3 PHE A  33      23.847  12.672  45.905  1.00  0.00           H  
ATOM    492  CG  PHE A  33      24.147  14.389  47.133  1.00  0.00           C  
ATOM    493  CD1 PHE A  33      24.521  15.742  47.092  1.00  0.00           C  
ATOM    494  HD1 PHE A  33      24.374  16.306  46.186  1.00  0.00           H  
ATOM    495  CD2 PHE A  33      24.378  13.639  48.303  1.00  0.00           C  
ATOM    496  HD2 PHE A  33      24.125  12.590  48.342  1.00  0.00           H  
ATOM    497  CE1 PHE A  33      25.133  16.340  48.203  1.00  0.00           C  
ATOM    498  HE1 PHE A  33      25.457  17.369  48.167  1.00  0.00           H  
ATOM    499  CE2 PHE A  33      24.963  14.248  49.425  1.00  0.00           C  
ATOM    500  HE2 PHE A  33      25.130  13.684  50.330  1.00  0.00           H  
ATOM    501  CZ  PHE A  33      25.355  15.594  49.362  1.00  0.00           C  
ATOM    502  HZ  PHE A  33      25.845  16.065  50.194  1.00  0.00           H  
ATOM    503  N   VAL A  34      21.061  13.667  47.876  1.00  0.00           N  
ATOM    504  H   VAL A  34      21.481  14.568  48.071  1.00  0.00           H  
ATOM    505  CA  VAL A  34      20.368  12.980  48.988  1.00  0.00           C  
ATOM    506  HA  VAL A  34      19.954  12.044  48.616  1.00  0.00           H  
ATOM    507  C   VAL A  34      19.192  13.794  49.523  1.00  0.00           C  
ATOM    508  O   VAL A  34      19.211  15.026  49.465  1.00  0.00           O  
ATOM    509  CB  VAL A  34      21.362  12.599  50.103  1.00  0.00           C  
ATOM    510  HB  VAL A  34      22.242  12.165  49.630  1.00  0.00           H  
ATOM    511  CG1 VAL A  34      20.805  11.520  51.029  1.00  0.00           C  
ATOM    512 HG11 VAL A  34      20.698  10.586  50.486  1.00  0.00           H  
ATOM    513 HG12 VAL A  34      19.852  11.806  51.461  1.00  0.00           H  
ATOM    514 HG13 VAL A  34      21.499  11.363  51.846  1.00  0.00           H  
ATOM    515  CG2 VAL A  34      21.828  13.795  50.939  1.00  0.00           C  
ATOM    516 HG21 VAL A  34      22.603  13.472  51.634  1.00  0.00           H  
ATOM    517 HG22 VAL A  34      21.003  14.217  51.508  1.00  0.00           H  
ATOM    518 HG23 VAL A  34      22.250  14.553  50.286  1.00  0.00           H  
ATOM    519  N   ARG A  35      18.169  13.108  50.047  1.00  0.00           N  
ATOM    520  H   ARG A  35      18.227  12.092  50.015  1.00  0.00           H  
ATOM    521  CA  ARG A  35      17.004  13.702  50.714  1.00  0.00           C  
ATOM    522  HA  ARG A  35      17.233  14.734  50.978  1.00  0.00           H  
ATOM    523  C   ARG A  35      16.674  12.968  52.009  1.00  0.00           C  
ATOM    524  O   ARG A  35      16.702  11.745  52.054  1.00  0.00           O  
ATOM    525  CB  ARG A  35      15.803  13.692  49.754  1.00  0.00           C  
ATOM    526  HB2 ARG A  35      16.022  14.360  48.919  1.00  0.00           H  
ATOM    527  HB3 ARG A  35      15.675  12.681  49.362  1.00  0.00           H  
ATOM    528  CG  ARG A  35      14.482  14.135  50.413  1.00  0.00           C  
ATOM    529  HG2 ARG A  35      14.220  13.467  51.231  1.00  0.00           H  
ATOM    530  HG3 ARG A  35      14.584  15.149  50.802  1.00  0.00           H  
ATOM    531  CD  ARG A  35      13.336  14.094  49.406  1.00  0.00           C  
ATOM    532  HD2 ARG A  35      13.247  13.098  48.968  1.00  0.00           H  
ATOM    533  HD3 ARG A  35      13.602  14.777  48.604  1.00  0.00           H  
ATOM    534  NE  ARG A  35      12.046  14.519  49.998  1.00  0.00           N  
ATOM    535  HE  ARG A  35      11.771  15.476  49.821  1.00  0.00           H  
ATOM    536  CZ  ARG A  35      11.143  13.775  50.624  1.00  0.00           C  
ATOM    537  NH1 ARG A  35      11.347  12.519  50.939  1.00  0.00           N  
ATOM    538 HH11 ARG A  35      12.220  12.063  50.720  1.00  0.00           H  
ATOM    539 HH12 ARG A  35      10.606  11.978  51.369  1.00  0.00           H  
ATOM    540  NH2 ARG A  35       9.997  14.302  50.969  1.00  0.00           N  
ATOM    541 HH21 ARG A  35       9.762  15.251  50.715  1.00  0.00           H  
ATOM    542 HH22 ARG A  35       9.339  13.778  51.537  1.00  0.00           H  
ATOM    543  N   PHE A  36      16.264  13.713  53.026  1.00  0.00           N  
ATOM    544  H   PHE A  36      16.294  14.716  52.909  1.00  0.00           H  
ATOM    545  CA  PHE A  36      15.683  13.230  54.278  1.00  0.00           C  
ATOM    546  HA  PHE A  36      15.417  12.175  54.171  1.00  0.00           H  
ATOM    547  C   PHE A  36      14.401  14.020  54.564  1.00  0.00           C  
ATOM    548  O   PHE A  36      14.347  15.232  54.352  1.00  0.00           O  
ATOM    549  CB  PHE A  36      16.716  13.345  55.414  1.00  0.00           C  
ATOM    550  HB2 PHE A  36      17.578  12.746  55.130  1.00  0.00           H  
ATOM    551  HB3 PHE A  36      17.049  14.379  55.481  1.00  0.00           H  
ATOM    552  CG  PHE A  36      16.279  12.896  56.804  1.00  0.00           C  
ATOM    553  CD1 PHE A  36      15.439  13.706  57.596  1.00  0.00           C  
ATOM    554  HD1 PHE A  36      15.068  14.648  57.215  1.00  0.00           H  
ATOM    555  CD2 PHE A  36      16.785  11.697  57.341  1.00  0.00           C  
ATOM    556  HD2 PHE A  36      17.462  11.094  56.760  1.00  0.00           H  
ATOM    557  CE1 PHE A  36      15.091  13.302  58.899  1.00  0.00           C  
ATOM    558  HE1 PHE A  36      14.440  13.919  59.504  1.00  0.00           H  
ATOM    559  CE2 PHE A  36      16.443  11.300  58.646  1.00  0.00           C  
ATOM    560  HE2 PHE A  36      16.835  10.381  59.058  1.00  0.00           H  
ATOM    561  CZ  PHE A  36      15.598  12.104  59.427  1.00  0.00           C  
ATOM    562  HZ  PHE A  36      15.343  11.805  60.436  1.00  0.00           H  
ATOM    563  N   ASP A  37      13.366  13.344  55.061  1.00  0.00           N  
ATOM    564  H   ASP A  37      13.458  12.347  55.220  1.00  0.00           H  
ATOM    565  CA  ASP A  37      12.094  13.969  55.441  1.00  0.00           C  
ATOM    566  HA  ASP A  37      12.233  15.047  55.552  1.00  0.00           H  
ATOM    567  C   ASP A  37      11.613  13.414  56.787  1.00  0.00           C  
ATOM    568  O   ASP A  37      11.392  12.210  56.930  1.00  0.00           O  
ATOM    569  CB  ASP A  37      11.063  13.750  54.320  1.00  0.00           C  
ATOM    570  HB2 ASP A  37      11.477  14.182  53.408  1.00  0.00           H  
ATOM    571  HB3 ASP A  37      10.935  12.678  54.156  1.00  0.00           H  
ATOM    572  CG  ASP A  37       9.680  14.381  54.568  1.00  0.00           C  
ATOM    573  OD1 ASP A  37       9.496  15.158  55.534  1.00  0.00           O  
ATOM    574  OD2 ASP A  37       8.762  14.104  53.764  1.00  0.00           O  
ATOM    575  N   SER A  38      11.433  14.303  57.765  1.00  0.00           N  
ATOM    576  H   SER A  38      11.679  15.273  57.574  1.00  0.00           H  
ATOM    577  CA  SER A  38      10.888  13.990  59.092  1.00  0.00           C  
ATOM    578  HA  SER A  38      11.503  13.216  59.557  1.00  0.00           H  
ATOM    579  C   SER A  38       9.440  13.484  59.050  1.00  0.00           C  
ATOM    580  O   SER A  38       9.031  12.820  60.004  1.00  0.00           O  
ATOM    581  CB  SER A  38      10.953  15.257  59.950  1.00  0.00           C  
ATOM    582  HB2 SER A  38      10.483  16.069  59.397  1.00  0.00           H  
ATOM    583  HB3 SER A  38      11.999  15.515  60.112  1.00  0.00           H  
ATOM    584  OG  SER A  38      10.322  15.151  61.213  1.00  0.00           O  
ATOM    585  HG  SER A  38       9.582  14.516  61.171  1.00  0.00           H  
ATOM    586  N   ASP A  39       8.654  13.779  58.006  1.00  0.00           N  
ATOM    587  H   ASP A  39       9.029  14.318  57.232  1.00  0.00           H  
ATOM    588  CA  ASP A  39       7.304  13.212  57.877  1.00  0.00           C  
ATOM    589  HA  ASP A  39       6.875  13.151  58.877  1.00  0.00           H  
ATOM    590  C   ASP A  39       7.305  11.757  57.366  1.00  0.00           C  
ATOM    591  O   ASP A  39       6.290  11.071  57.520  1.00  0.00           O  
ATOM    592  CB  ASP A  39       6.340  14.116  57.072  1.00  0.00           C  
ATOM    593  HB2 ASP A  39       6.817  14.397  56.132  1.00  0.00           H  
ATOM    594  HB3 ASP A  39       5.459  13.525  56.814  1.00  0.00           H  
ATOM    595  CG  ASP A  39       5.833  15.388  57.797  1.00  0.00           C  
ATOM    596  OD1 ASP A  39       6.111  15.609  59.000  1.00  0.00           O  
ATOM    597  OD2 ASP A  39       5.070  16.166  57.174  1.00  0.00           O  
ATOM    598  N   SER A  40       8.420  11.264  56.802  1.00  0.00           N  
ATOM    599  H   SER A  40       9.247  11.847  56.805  1.00  0.00           H  
ATOM    600  CA  SER A  40       8.552   9.895  56.281  1.00  0.00           C  
ATOM    601  HA  SER A  40       7.861   9.779  55.446  1.00  0.00           H  
ATOM    602  C   SER A  40       8.236   8.827  57.338  1.00  0.00           C  
ATOM    603  O   SER A  40       8.526   9.000  58.527  1.00  0.00           O  
ATOM    604  CB  SER A  40       9.975   9.654  55.761  1.00  0.00           C  
ATOM    605  HB2 SER A  40      10.228  10.408  55.012  1.00  0.00           H  
ATOM    606  HB3 SER A  40      10.681   9.723  56.590  1.00  0.00           H  
ATOM    607  OG  SER A  40      10.061   8.363  55.180  1.00  0.00           O  
ATOM    608  HG  SER A  40      10.992   8.168  54.981  1.00  0.00           H  
ATOM    609  N   ALA A  41       7.692   7.685  56.893  1.00  0.00           N  
ATOM    610  H   ALA A  41       7.495   7.593  55.903  1.00  0.00           H  
ATOM    611  CA  ALA A  41       7.453   6.534  57.766  1.00  0.00           C  
ATOM    612  HA  ALA A  41       6.905   6.884  58.643  1.00  0.00           H  
ATOM    613  C   ALA A  41       8.780   5.914  58.247  1.00  0.00           C  
ATOM    614  O   ALA A  41       8.899   5.518  59.408  1.00  0.00           O  
ATOM    615  CB  ALA A  41       6.571   5.512  57.035  1.00  0.00           C  
ATOM    616  HB1 ALA A  41       7.183   4.846  56.425  1.00  0.00           H  
ATOM    617  HB2 ALA A  41       5.843   6.015  56.396  1.00  0.00           H  
ATOM    618  HB3 ALA A  41       6.028   4.915  57.769  1.00  0.00           H  
ATOM    619  N   CYS A  42       9.788   5.890  57.367  1.00  0.00           N  
ATOM    620  H   CYS A  42       9.612   6.258  56.439  1.00  0.00           H  
ATOM    621  CA  CYS A  42      11.158   5.496  57.681  1.00  0.00           C  
ATOM    622  HA  CYS A  42      11.241   5.172  58.719  1.00  0.00           H  
ATOM    623  C   CYS A  42      12.058   6.721  57.478  1.00  0.00           C  
ATOM    624  O   CYS A  42      12.455   6.988  56.342  1.00  0.00           O  
ATOM    625  CB  CYS A  42      11.561   4.312  56.782  1.00  0.00           C  
ATOM    626  HB2 CYS A  42      11.456   4.593  55.731  1.00  0.00           H  
ATOM    627  HB3 CYS A  42      12.606   4.052  56.970  1.00  0.00           H  
ATOM    628  SG  CYS A  42      10.515   2.863  57.126  1.00  0.00           S  
ATOM    629  HG  CYS A  42      10.790   2.753  58.434  1.00  0.00           H  
ATOM    630  N   PRO A  43      12.366   7.504  58.528  1.00  0.00           N  
ATOM    631  CA  PRO A  43      13.251   8.656  58.395  1.00  0.00           C  
ATOM    632  HA  PRO A  43      12.892   9.286  57.578  1.00  0.00           H  
ATOM    633  C   PRO A  43      14.678   8.183  58.098  1.00  0.00           C  
ATOM    634  O   PRO A  43      15.357   7.623  58.960  1.00  0.00           O  
ATOM    635  CB  PRO A  43      13.129   9.448  59.708  1.00  0.00           C  
ATOM    636  HB2 PRO A  43      13.935   9.194  60.399  1.00  0.00           H  
ATOM    637  HB3 PRO A  43      13.115  10.523  59.523  1.00  0.00           H  
ATOM    638  CG  PRO A  43      11.801   8.971  60.294  1.00  0.00           C  
ATOM    639  HG2 PRO A  43      10.980   9.533  59.848  1.00  0.00           H  
ATOM    640  HG3 PRO A  43      11.781   9.057  61.381  1.00  0.00           H  
ATOM    641  CD  PRO A  43      11.737   7.516  59.840  1.00  0.00           C  
ATOM    642  HD2 PRO A  43      10.697   7.201  59.801  1.00  0.00           H  
ATOM    643  HD3 PRO A  43      12.302   6.882  60.525  1.00  0.00           H  
ATOM    644  N   ARG A  44      15.131   8.373  56.858  1.00  0.00           N  
ATOM    645  H   ARG A  44      14.519   8.829  56.189  1.00  0.00           H  
ATOM    646  CA  ARG A  44      16.428   7.887  56.368  1.00  0.00           C  
ATOM    647  HA  ARG A  44      17.137   7.854  57.199  1.00  0.00           H  
ATOM    648  C   ARG A  44      16.982   8.849  55.325  1.00  0.00           C  
ATOM    649  O   ARG A  44      16.208   9.471  54.595  1.00  0.00           O  
ATOM    650  CB  ARG A  44      16.265   6.452  55.825  1.00  0.00           C  
ATOM    651  HB2 ARG A  44      17.246   6.040  55.579  1.00  0.00           H  
ATOM    652  HB3 ARG A  44      15.827   5.832  56.609  1.00  0.00           H  
ATOM    653  CG  ARG A  44      15.375   6.397  54.573  1.00  0.00           C  
ATOM    654  HG2 ARG A  44      15.982   6.700  53.725  1.00  0.00           H  
ATOM    655  HG3 ARG A  44      14.544   7.094  54.676  1.00  0.00           H  
ATOM    656  CD  ARG A  44      14.792   5.010  54.295  1.00  0.00           C  
ATOM    657  HD2 ARG A  44      15.587   4.361  53.917  1.00  0.00           H  
ATOM    658  HD3 ARG A  44      14.404   4.594  55.228  1.00  0.00           H  
ATOM    659  NE  ARG A  44      13.687   5.101  53.317  1.00  0.00           N  
ATOM    660  HE  ARG A  44      13.385   6.028  53.032  1.00  0.00           H  
ATOM    661  CZ  ARG A  44      12.990   4.102  52.804  1.00  0.00           C  
ATOM    662  NH1 ARG A  44      13.242   2.848  53.083  1.00  0.00           N  
ATOM    663 HH11 ARG A  44      12.682   2.111  52.677  1.00  0.00           H  
ATOM    664 HH12 ARG A  44      14.016   2.609  53.684  1.00  0.00           H  
ATOM    665  NH2 ARG A  44      12.006   4.362  51.989  1.00  0.00           N  
ATOM    666 HH21 ARG A  44      11.463   3.614  51.587  1.00  0.00           H  
ATOM    667 HH22 ARG A  44      11.818   5.321  51.727  1.00  0.00           H  
ATOM    668  N   MET A  45      18.304   8.977  55.256  1.00  0.00           N  
ATOM    669  H   MET A  45      18.891   8.465  55.905  1.00  0.00           H  
ATOM    670  CA  MET A  45      18.935   9.674  54.140  1.00  0.00           C  
ATOM    671  HA  MET A  45      18.428  10.621  53.962  1.00  0.00           H  
ATOM    672  C   MET A  45      18.756   8.807  52.890  1.00  0.00           C  
ATOM    673  O   MET A  45      19.375   7.749  52.771  1.00  0.00           O  
ATOM    674  CB  MET A  45      20.417   9.952  54.443  1.00  0.00           C  
ATOM    675  HB2 MET A  45      20.967   9.986  53.507  1.00  0.00           H  
ATOM    676  HB3 MET A  45      20.839   9.138  55.034  1.00  0.00           H  
ATOM    677  CG  MET A  45      20.648  11.284  55.165  1.00  0.00           C  
ATOM    678  HG2 MET A  45      21.711  11.347  55.381  1.00  0.00           H  
ATOM    679  HG3 MET A  45      20.113  11.293  56.114  1.00  0.00           H  
ATOM    680  SD  MET A  45      20.184  12.749  54.193  1.00  0.00           S  
ATOM    681  CE  MET A  45      21.275  14.007  54.908  1.00  0.00           C  
ATOM    682  HE1 MET A  45      21.206  14.925  54.326  1.00  0.00           H  
ATOM    683  HE2 MET A  45      22.305  13.655  54.888  1.00  0.00           H  
ATOM    684  HE3 MET A  45      20.981  14.214  55.935  1.00  0.00           H  
ATOM    685  N   GLU A  46      17.871   9.210  51.982  1.00  0.00           N  
ATOM    686  H   GLU A  46      17.368  10.074  52.146  1.00  0.00           H  
ATOM    687  CA  GLU A  46      17.600   8.492  50.740  1.00  0.00           C  
ATOM    688  HA  GLU A  46      17.845   7.446  50.890  1.00  0.00           H  
ATOM    689  C   GLU A  46      18.458   9.048  49.597  1.00  0.00           C  
ATOM    690  O   GLU A  46      18.353  10.243  49.283  1.00  0.00           O  
ATOM    691  CB  GLU A  46      16.111   8.515  50.352  1.00  0.00           C  
ATOM    692  HB2 GLU A  46      16.043   8.090  49.352  1.00  0.00           H  
ATOM    693  HB3 GLU A  46      15.733   9.539  50.324  1.00  0.00           H  
ATOM    694  CG  GLU A  46      15.256   7.660  51.298  1.00  0.00           C  
ATOM    695  HG2 GLU A  46      15.203   8.172  52.261  1.00  0.00           H  
ATOM    696  HG3 GLU A  46      15.756   6.698  51.439  1.00  0.00           H  
ATOM    697  CD  GLU A  46      13.826   7.382  50.787  1.00  0.00           C  
ATOM    698  OE1 GLU A  46      13.650   7.008  49.602  1.00  0.00           O  
ATOM    699  OE2 GLU A  46      12.868   7.458  51.596  1.00  0.00           O  
ATOM    700  N   PRO A  47      19.270   8.210  48.925  1.00  0.00           N  
ATOM    701  CA  PRO A  47      19.981   8.611  47.718  1.00  0.00           C  
ATOM    702  HA  PRO A  47      20.502   9.551  47.901  1.00  0.00           H  
ATOM    703  C   PRO A  47      18.982   8.770  46.567  1.00  0.00           C  
ATOM    704  O   PRO A  47      18.158   7.882  46.332  1.00  0.00           O  
ATOM    705  CB  PRO A  47      21.012   7.506  47.427  1.00  0.00           C  
ATOM    706  HB2 PRO A  47      20.724   6.929  46.547  1.00  0.00           H  
ATOM    707  HB3 PRO A  47      22.011   7.919  47.295  1.00  0.00           H  
ATOM    708  CG  PRO A  47      20.979   6.604  48.659  1.00  0.00           C  
ATOM    709  HG2 PRO A  47      21.156   5.557  48.407  1.00  0.00           H  
ATOM    710  HG3 PRO A  47      21.709   6.955  49.380  1.00  0.00           H  
ATOM    711  CD  PRO A  47      19.595   6.827  49.245  1.00  0.00           C  
ATOM    712  HD2 PRO A  47      19.636   6.645  50.319  1.00  0.00           H  
ATOM    713  HD3 PRO A  47      18.874   6.160  48.770  1.00  0.00           H  
ATOM    714  N   ARG A  48      19.049   9.883  45.832  1.00  0.00           N  
ATOM    715  H   ARG A  48      19.704  10.603  46.124  1.00  0.00           H  
ATOM    716  CA  ARG A  48      18.239  10.115  44.623  1.00  0.00           C  
ATOM    717  HA  ARG A  48      17.506   9.314  44.529  1.00  0.00           H  
ATOM    718  C   ARG A  48      19.046   9.990  43.330  1.00  0.00           C  
ATOM    719  O   ARG A  48      18.590   9.309  42.412  1.00  0.00           O  
ATOM    720  CB  ARG A  48      17.470  11.449  44.738  1.00  0.00           C  
ATOM    721  HB2 ARG A  48      18.175  12.255  44.954  1.00  0.00           H  
ATOM    722  HB3 ARG A  48      16.997  11.672  43.780  1.00  0.00           H  
ATOM    723  CG  ARG A  48      16.373  11.442  45.823  1.00  0.00           C  
ATOM    724  HG2 ARG A  48      15.945  12.443  45.883  1.00  0.00           H  
ATOM    725  HG3 ARG A  48      16.812  11.203  46.794  1.00  0.00           H  
ATOM    726  CD  ARG A  48      15.243  10.447  45.505  1.00  0.00           C  
ATOM    727  HD2 ARG A  48      15.653   9.440  45.441  1.00  0.00           H  
ATOM    728  HD3 ARG A  48      14.826  10.690  44.525  1.00  0.00           H  
ATOM    729  NE  ARG A  48      14.158  10.500  46.511  1.00  0.00           N  
ATOM    730  HE  ARG A  48      13.618  11.358  46.549  1.00  0.00           H  
ATOM    731  CZ  ARG A  48      13.761   9.516  47.307  1.00  0.00           C  
ATOM    732  NH1 ARG A  48      14.340   8.348  47.329  1.00  0.00           N  
ATOM    733 HH11 ARG A  48      14.051   7.687  48.052  1.00  0.00           H  
ATOM    734 HH12 ARG A  48      15.112   8.128  46.723  1.00  0.00           H  
ATOM    735  NH2 ARG A  48      12.754   9.678  48.122  1.00  0.00           N  
ATOM    736 HH21 ARG A  48      12.195  10.522  48.094  1.00  0.00           H  
ATOM    737 HH22 ARG A  48      12.454   8.895  48.690  1.00  0.00           H  
ATOM    738  N   ALA A  49      20.231  10.602  43.252  1.00  0.00           N  
ATOM    739  H   ALA A  49      20.566  11.124  44.049  1.00  0.00           H  
ATOM    740  CA  ALA A  49      21.031  10.589  42.024  1.00  0.00           C  
ATOM    741  HA  ALA A  49      20.347  10.759  41.190  1.00  0.00           H  
ATOM    742  C   ALA A  49      21.714   9.224  41.809  1.00  0.00           C  
ATOM    743  O   ALA A  49      22.142   8.596  42.782  1.00  0.00           O  
ATOM    744  CB  ALA A  49      22.020  11.765  42.044  1.00  0.00           C  
ATOM    745  HB1 ALA A  49      22.787  11.620  42.804  1.00  0.00           H  
ATOM    746  HB2 ALA A  49      21.491  12.698  42.244  1.00  0.00           H  
ATOM    747  HB3 ALA A  49      22.503  11.853  41.072  1.00  0.00           H  
ATOM    748  N   PRO A  50      21.888   8.758  40.556  1.00  0.00           N  
ATOM    749  CA  PRO A  50      22.412   7.415  40.305  1.00  0.00           C  
ATOM    750  HA  PRO A  50      21.755   6.680  40.775  1.00  0.00           H  
ATOM    751  C   PRO A  50      23.818   7.206  40.882  1.00  0.00           C  
ATOM    752  O   PRO A  50      24.118   6.130  41.393  1.00  0.00           O  
ATOM    753  CB  PRO A  50      22.347   7.218  38.785  1.00  0.00           C  
ATOM    754  HB2 PRO A  50      23.202   6.663  38.397  1.00  0.00           H  
ATOM    755  HB3 PRO A  50      21.421   6.697  38.534  1.00  0.00           H  
ATOM    756  CG  PRO A  50      22.294   8.639  38.219  1.00  0.00           C  
ATOM    757  HG2 PRO A  50      21.779   8.672  37.258  1.00  0.00           H  
ATOM    758  HG3 PRO A  50      23.306   9.036  38.124  1.00  0.00           H  
ATOM    759  CD  PRO A  50      21.535   9.408  39.299  1.00  0.00           C  
ATOM    760  HD2 PRO A  50      20.460   9.311  39.129  1.00  0.00           H  
ATOM    761  HD3 PRO A  50      21.826  10.460  39.278  1.00  0.00           H  
ATOM    762  N   TRP A  51      24.658   8.248  40.893  1.00  0.00           N  
ATOM    763  H   TRP A  51      24.343   9.130  40.516  1.00  0.00           H  
ATOM    764  CA  TRP A  51      26.032   8.163  41.404  1.00  0.00           C  
ATOM    765  HA  TRP A  51      26.488   7.259  40.996  1.00  0.00           H  
ATOM    766  C   TRP A  51      26.110   7.988  42.927  1.00  0.00           C  
ATOM    767  O   TRP A  51      27.054   7.361  43.401  1.00  0.00           O  
ATOM    768  CB  TRP A  51      26.864   9.340  40.879  1.00  0.00           C  
ATOM    769  HB2 TRP A  51      27.196   9.054  39.881  1.00  0.00           H  
ATOM    770  HB3 TRP A  51      27.754   9.465  41.499  1.00  0.00           H  
ATOM    771  CG  TRP A  51      26.170  10.664  40.756  1.00  0.00           C  
ATOM    772  CD1 TRP A  51      25.475  11.072  39.664  1.00  0.00           C  
ATOM    773  HD1 TRP A  51      25.349  10.487  38.756  1.00  0.00           H  
ATOM    774  CD2 TRP A  51      26.133  11.786  41.689  1.00  0.00           C  
ATOM    775  CE2 TRP A  51      25.344  12.828  41.116  1.00  0.00           C  
ATOM    776  CE3 TRP A  51      26.699  12.059  42.955  1.00  0.00           C  
ATOM    777  HE3 TRP A  51      27.317  11.312  43.422  1.00  0.00           H  
ATOM    778  NE1 TRP A  51      24.941  12.324  39.898  1.00  0.00           N  
ATOM    779  HE1 TRP A  51      24.347  12.822  39.242  1.00  0.00           H  
ATOM    780  CZ2 TRP A  51      25.115  14.051  41.742  1.00  0.00           C  
ATOM    781  HZ2 TRP A  51      24.530  14.817  41.256  1.00  0.00           H  
ATOM    782  CZ3 TRP A  51      26.499  13.298  43.586  1.00  0.00           C  
ATOM    783  HZ3 TRP A  51      26.954  13.495  44.548  1.00  0.00           H  
ATOM    784  CH2 TRP A  51      25.713  14.295  42.986  1.00  0.00           C  
ATOM    785  HH2 TRP A  51      25.546  15.237  43.478  1.00  0.00           H  
ATOM    786  N   VAL A  52      25.107   8.445  43.692  1.00  0.00           N  
ATOM    787  H   VAL A  52      24.336   8.937  43.260  1.00  0.00           H  
ATOM    788  CA  VAL A  52      25.029   8.141  45.133  1.00  0.00           C  
ATOM    789  HA  VAL A  52      26.043   7.971  45.492  1.00  0.00           H  
ATOM    790  C   VAL A  52      24.293   6.848  45.474  1.00  0.00           C  
ATOM    791  O   VAL A  52      24.524   6.309  46.553  1.00  0.00           O  
ATOM    792  CB  VAL A  52      24.499   9.298  45.985  1.00  0.00           C  
ATOM    793  HB  VAL A  52      24.340   8.925  46.988  1.00  0.00           H  
ATOM    794  CG1 VAL A  52      25.562  10.389  46.099  1.00  0.00           C  
ATOM    795 HG11 VAL A  52      25.698  10.882  45.143  1.00  0.00           H  
ATOM    796 HG12 VAL A  52      26.509   9.965  46.433  1.00  0.00           H  
ATOM    797 HG13 VAL A  52      25.260  11.131  46.828  1.00  0.00           H  
ATOM    798  CG2 VAL A  52      23.166   9.879  45.515  1.00  0.00           C  
ATOM    799 HG21 VAL A  52      22.460   9.072  45.318  1.00  0.00           H  
ATOM    800 HG22 VAL A  52      23.319  10.469  44.613  1.00  0.00           H  
ATOM    801 HG23 VAL A  52      22.767  10.510  46.309  1.00  0.00           H  
ATOM    802  N   GLU A  53      23.475   6.284  44.577  1.00  0.00           N  
ATOM    803  H   GLU A  53      23.300   6.754  43.696  1.00  0.00           H  
ATOM    804  CA  GLU A  53      22.849   4.971  44.820  1.00  0.00           C  
ATOM    805  HA  GLU A  53      22.195   5.052  45.689  1.00  0.00           H  
ATOM    806  C   GLU A  53      23.910   3.889  45.123  1.00  0.00           C  
ATOM    807  O   GLU A  53      23.692   2.984  45.932  1.00  0.00           O  
ATOM    808  CB  GLU A  53      22.017   4.581  43.590  1.00  0.00           C  
ATOM    809  HB2 GLU A  53      21.390   5.426  43.302  1.00  0.00           H  
ATOM    810  HB3 GLU A  53      22.691   4.352  42.765  1.00  0.00           H  
ATOM    811  CG  GLU A  53      21.111   3.370  43.832  1.00  0.00           C  
ATOM    812  HG2 GLU A  53      21.704   2.534  44.208  1.00  0.00           H  
ATOM    813  HG3 GLU A  53      20.373   3.623  44.597  1.00  0.00           H  
ATOM    814  CD  GLU A  53      20.406   2.952  42.525  1.00  0.00           C  
ATOM    815  OE1 GLU A  53      19.391   3.584  42.142  1.00  0.00           O  
ATOM    816  OE2 GLU A  53      20.856   1.978  41.872  1.00  0.00           O  
ATOM    817  N   GLN A  54      25.083   4.056  44.500  1.00  0.00           N  
ATOM    818  H   GLN A  54      25.144   4.854  43.886  1.00  0.00           H  
ATOM    819  CA  GLN A  54      26.304   3.279  44.685  1.00  0.00           C  
ATOM    820  HA  GLN A  54      26.154   2.266  44.308  1.00  0.00           H  
ATOM    821  C   GLN A  54      26.766   3.211  46.153  1.00  0.00           C  
ATOM    822  O   GLN A  54      27.320   2.190  46.573  1.00  0.00           O  
ATOM    823  CB  GLN A  54      27.385   3.986  43.844  1.00  0.00           C  
ATOM    824  HB2 GLN A  54      27.049   4.050  42.807  1.00  0.00           H  
ATOM    825  HB3 GLN A  54      27.499   4.999  44.226  1.00  0.00           H  
ATOM    826  CG  GLN A  54      28.770   3.326  43.872  1.00  0.00           C  
ATOM    827  HG2 GLN A  54      28.708   2.331  43.431  1.00  0.00           H  
ATOM    828  HG3 GLN A  54      29.111   3.224  44.900  1.00  0.00           H  
ATOM    829  CD  GLN A  54      29.796   4.174  43.124  1.00  0.00           C  
ATOM    830  NE2 GLN A  54      29.870   4.083  41.813  1.00  0.00           N  
ATOM    831 HE21 GLN A  54      30.561   4.643  41.337  1.00  0.00           H  
ATOM    832 HE22 GLN A  54      29.287   3.439  41.297  1.00  0.00           H  
ATOM    833  OE1 GLN A  54      30.539   4.956  43.705  1.00  0.00           O  
ATOM    834  N   GLU A  55      26.613   4.302  46.908  1.00  0.00           N  
ATOM    835  H   GLU A  55      26.020   5.047  46.577  1.00  0.00           H  
ATOM    836  CA  GLU A  55      27.289   4.480  48.186  1.00  0.00           C  
ATOM    837  HA  GLU A  55      28.346   4.314  47.997  1.00  0.00           H  
ATOM    838  C   GLU A  55      26.891   3.439  49.235  1.00  0.00           C  
ATOM    839  O   GLU A  55      25.750   2.962  49.299  1.00  0.00           O  
ATOM    840  CB  GLU A  55      27.134   5.903  48.736  1.00  0.00           C  
ATOM    841  HB2 GLU A  55      27.349   5.913  49.805  1.00  0.00           H  
ATOM    842  HB3 GLU A  55      26.103   6.200  48.608  1.00  0.00           H  
ATOM    843  CG  GLU A  55      28.049   6.924  48.044  1.00  0.00           C  
ATOM    844  HG2 GLU A  55      27.826   7.914  48.452  1.00  0.00           H  
ATOM    845  HG3 GLU A  55      27.796   6.946  46.980  1.00  0.00           H  
ATOM    846  CD  GLU A  55      29.565   6.626  48.225  1.00  0.00           C  
ATOM    847  OE1 GLU A  55      29.962   5.831  49.118  1.00  0.00           O  
ATOM    848  OE2 GLU A  55      30.374   7.183  47.442  1.00  0.00           O  
ATOM    849  N   GLY A  56      27.887   3.091  50.055  1.00  0.00           N  
ATOM    850  H   GLY A  56      28.770   3.577  49.973  1.00  0.00           H  
ATOM    851  CA  GLY A  56      27.772   2.044  51.056  1.00  0.00           C  
ATOM    852  HA2 GLY A  56      27.477   1.128  50.545  1.00  0.00           H  
ATOM    853  HA3 GLY A  56      28.740   1.873  51.528  1.00  0.00           H  
ATOM    854  C   GLY A  56      26.755   2.398  52.144  1.00  0.00           C  
ATOM    855  O   GLY A  56      26.689   3.549  52.582  1.00  0.00           O  
ATOM    856  N   PRO A  57      25.991   1.414  52.650  1.00  0.00           N  
ATOM    857  CA  PRO A  57      25.008   1.650  53.704  1.00  0.00           C  
ATOM    858  HA  PRO A  57      24.317   2.437  53.404  1.00  0.00           H  
ATOM    859  C   PRO A  57      25.648   2.077  55.029  1.00  0.00           C  
ATOM    860  O   PRO A  57      24.975   2.714  55.833  1.00  0.00           O  
ATOM    861  CB  PRO A  57      24.227   0.337  53.836  1.00  0.00           C  
ATOM    862  HB2 PRO A  57      23.873   0.164  54.853  1.00  0.00           H  
ATOM    863  HB3 PRO A  57      23.385   0.346  53.142  1.00  0.00           H  
ATOM    864  CG  PRO A  57      25.236  -0.720  53.392  1.00  0.00           C  
ATOM    865  HG2 PRO A  57      25.904  -0.961  54.220  1.00  0.00           H  
ATOM    866  HG3 PRO A  57      24.744  -1.620  53.020  1.00  0.00           H  
ATOM    867  CD  PRO A  57      26.013   0.001  52.291  1.00  0.00           C  
ATOM    868  HD2 PRO A  57      27.031  -0.389  52.239  1.00  0.00           H  
ATOM    869  HD3 PRO A  57      25.507  -0.138  51.334  1.00  0.00           H  
ATOM    870  N   GLU A  58      26.939   1.791  55.259  1.00  0.00           N  
ATOM    871  H   GLU A  58      27.442   1.213  54.599  1.00  0.00           H  
ATOM    872  CA  GLU A  58      27.656   2.299  56.439  1.00  0.00           C  
ATOM    873  HA  GLU A  58      27.178   1.932  57.348  1.00  0.00           H  
ATOM    874  C   GLU A  58      27.615   3.832  56.466  1.00  0.00           C  
ATOM    875  O   GLU A  58      27.341   4.445  57.499  1.00  0.00           O  
ATOM    876  CB  GLU A  58      29.121   1.832  56.428  1.00  0.00           C  
ATOM    877  HB2 GLU A  58      29.597   2.167  55.505  1.00  0.00           H  
ATOM    878  HB3 GLU A  58      29.637   2.298  57.268  1.00  0.00           H  
ATOM    879  CG  GLU A  58      29.271   0.311  56.550  1.00  0.00           C  
ATOM    880  HG2 GLU A  58      28.758  -0.173  55.716  1.00  0.00           H  
ATOM    881  HG3 GLU A  58      28.785  -0.019  57.471  1.00  0.00           H  
ATOM    882  CD  GLU A  58      30.759  -0.100  56.552  1.00  0.00           C  
ATOM    883  OE1 GLU A  58      31.343  -0.284  55.455  1.00  0.00           O  
ATOM    884  OE2 GLU A  58      31.352  -0.253  57.649  1.00  0.00           O  
ATOM    885  N   TYR A  59      27.829   4.438  55.298  1.00  0.00           N  
ATOM    886  H   TYR A  59      27.920   3.872  54.468  1.00  0.00           H  
ATOM    887  CA  TYR A  59      27.787   5.873  55.128  1.00  0.00           C  
ATOM    888  HA  TYR A  59      28.472   6.335  55.840  1.00  0.00           H  
ATOM    889  C   TYR A  59      26.381   6.424  55.410  1.00  0.00           C  
ATOM    890  O   TYR A  59      26.227   7.361  56.200  1.00  0.00           O  
ATOM    891  CB  TYR A  59      28.268   6.204  53.711  1.00  0.00           C  
ATOM    892  HB2 TYR A  59      27.672   5.688  52.962  1.00  0.00           H  
ATOM    893  HB3 TYR A  59      29.312   5.910  53.585  1.00  0.00           H  
ATOM    894  CG  TYR A  59      28.130   7.671  53.473  1.00  0.00           C  
ATOM    895  CD1 TYR A  59      26.917   8.172  52.973  1.00  0.00           C  
ATOM    896  HD1 TYR A  59      26.133   7.500  52.660  1.00  0.00           H  
ATOM    897  CD2 TYR A  59      29.157   8.527  53.896  1.00  0.00           C  
ATOM    898  HD2 TYR A  59      30.079   8.112  54.285  1.00  0.00           H  
ATOM    899  CE1 TYR A  59      26.685   9.551  52.978  1.00  0.00           C  
ATOM    900  HE1 TYR A  59      25.733   9.951  52.672  1.00  0.00           H  
ATOM    901  CE2 TYR A  59      28.951   9.910  53.848  1.00  0.00           C  
ATOM    902  HE2 TYR A  59      29.730  10.575  54.187  1.00  0.00           H  
ATOM    903  CZ  TYR A  59      27.696  10.405  53.435  1.00  0.00           C  
ATOM    904  OH  TYR A  59      27.446  11.714  53.540  1.00  0.00           O  
ATOM    905  HH  TYR A  59      26.488  11.922  53.563  1.00  0.00           H  
ATOM    906  N   TRP A  60      25.352   5.829  54.796  1.00  0.00           N  
ATOM    907  H   TRP A  60      25.545   5.090  54.132  1.00  0.00           H  
ATOM    908  CA  TRP A  60      23.976   6.289  54.966  1.00  0.00           C  
ATOM    909  HA  TRP A  60      23.956   7.360  54.761  1.00  0.00           H  
ATOM    910  C   TRP A  60      23.479   6.103  56.399  1.00  0.00           C  
ATOM    911  O   TRP A  60      22.749   6.960  56.902  1.00  0.00           O  
ATOM    912  CB  TRP A  60      23.060   5.593  53.953  1.00  0.00           C  
ATOM    913  HB2 TRP A  60      23.058   4.520  54.149  1.00  0.00           H  
ATOM    914  HB3 TRP A  60      22.044   5.958  54.103  1.00  0.00           H  
ATOM    915  CG  TRP A  60      23.433   5.837  52.523  1.00  0.00           C  
ATOM    916  CD1 TRP A  60      23.810   4.896  51.628  1.00  0.00           C  
ATOM    917  HD1 TRP A  60      23.873   3.833  51.820  1.00  0.00           H  
ATOM    918  CD2 TRP A  60      23.533   7.116  51.819  1.00  0.00           C  
ATOM    919  CE2 TRP A  60      24.021   6.864  50.504  1.00  0.00           C  
ATOM    920  CE3 TRP A  60      23.308   8.467  52.164  1.00  0.00           C  
ATOM    921  HE3 TRP A  60      22.969   8.711  53.157  1.00  0.00           H  
ATOM    922  NE1 TRP A  60      24.152   5.496  50.436  1.00  0.00           N  
ATOM    923  HE1 TRP A  60      24.514   4.979  49.644  1.00  0.00           H  
ATOM    924  CZ2 TRP A  60      24.253   7.893  49.584  1.00  0.00           C  
ATOM    925  HZ2 TRP A  60      24.605   7.655  48.603  1.00  0.00           H  
ATOM    926  CZ3 TRP A  60      23.568   9.505  51.250  1.00  0.00           C  
ATOM    927  HZ3 TRP A  60      23.450  10.531  51.560  1.00  0.00           H  
ATOM    928  CH2 TRP A  60      24.031   9.224  49.957  1.00  0.00           C  
ATOM    929  HH2 TRP A  60      24.233  10.029  49.264  1.00  0.00           H  
ATOM    930  N   GLU A  61      23.878   5.023  57.075  1.00  0.00           N  
ATOM    931  H   GLU A  61      24.455   4.333  56.605  1.00  0.00           H  
ATOM    932  CA  GLU A  61      23.550   4.822  58.480  1.00  0.00           C  
ATOM    933  HA  GLU A  61      22.471   4.926  58.599  1.00  0.00           H  
ATOM    934  C   GLU A  61      24.207   5.904  59.333  1.00  0.00           C  
ATOM    935  O   GLU A  61      23.523   6.523  60.142  1.00  0.00           O  
ATOM    936  CB  GLU A  61      23.950   3.414  58.944  1.00  0.00           C  
ATOM    937  HB2 GLU A  61      23.567   2.675  58.239  1.00  0.00           H  
ATOM    938  HB3 GLU A  61      25.037   3.335  58.983  1.00  0.00           H  
ATOM    939  CG  GLU A  61      23.358   3.117  60.330  1.00  0.00           C  
ATOM    940  HG2 GLU A  61      22.273   3.023  60.241  1.00  0.00           H  
ATOM    941  HG3 GLU A  61      23.558   3.953  61.004  1.00  0.00           H  
ATOM    942  CD  GLU A  61      23.965   1.840  60.940  1.00  0.00           C  
ATOM    943  OE1 GLU A  61      24.910   1.971  61.757  1.00  0.00           O  
ATOM    944  OE2 GLU A  61      23.486   0.719  60.634  1.00  0.00           O  
ATOM    945  N   GLU A  62      25.495   6.193  59.123  1.00  0.00           N  
ATOM    946  H   GLU A  62      26.012   5.662  58.426  1.00  0.00           H  
ATOM    947  CA  GLU A  62      26.198   7.236  59.865  1.00  0.00           C  
ATOM    948  HA  GLU A  62      26.092   7.031  60.928  1.00  0.00           H  
ATOM    949  C   GLU A  62      25.576   8.611  59.633  1.00  0.00           C  
ATOM    950  O   GLU A  62      25.281   9.315  60.598  1.00  0.00           O  
ATOM    951  CB  GLU A  62      27.699   7.244  59.525  1.00  0.00           C  
ATOM    952  HB2 GLU A  62      28.107   8.206  59.834  1.00  0.00           H  
ATOM    953  HB3 GLU A  62      27.844   7.148  58.449  1.00  0.00           H  
ATOM    954  CG  GLU A  62      28.484   6.140  60.252  1.00  0.00           C  
ATOM    955  HG2 GLU A  62      28.121   5.161  59.934  1.00  0.00           H  
ATOM    956  HG3 GLU A  62      28.299   6.223  61.326  1.00  0.00           H  
ATOM    957  CD  GLU A  62      30.002   6.273  59.995  1.00  0.00           C  
ATOM    958  OE1 GLU A  62      30.635   5.326  59.466  1.00  0.00           O  
ATOM    959  OE2 GLU A  62      30.574   7.344  60.326  1.00  0.00           O  
ATOM    960  N   GLU A  63      25.307   8.972  58.381  1.00  0.00           N  
ATOM    961  H   GLU A  63      25.555   8.340  57.620  1.00  0.00           H  
ATOM    962  CA  GLU A  63      24.746  10.277  58.066  1.00  0.00           C  
ATOM    963  HA  GLU A  63      25.353  11.030  58.567  1.00  0.00           H  
ATOM    964  C   GLU A  63      23.325  10.420  58.595  1.00  0.00           C  
ATOM    965  O   GLU A  63      22.973  11.474  59.122  1.00  0.00           O  
ATOM    966  CB  GLU A  63      24.823  10.522  56.562  1.00  0.00           C  
ATOM    967  HB2 GLU A  63      25.850  10.361  56.232  1.00  0.00           H  
ATOM    968  HB3 GLU A  63      24.166   9.828  56.037  1.00  0.00           H  
ATOM    969  CG  GLU A  63      24.419  11.964  56.257  1.00  0.00           C  
ATOM    970  HG2 GLU A  63      25.011  12.629  56.892  1.00  0.00           H  
ATOM    971  HG3 GLU A  63      23.370  12.123  56.497  1.00  0.00           H  
ATOM    972  CD  GLU A  63      24.663  12.299  54.783  1.00  0.00           C  
ATOM    973  OE1 GLU A  63      25.502  13.199  54.553  1.00  0.00           O  
ATOM    974  OE2 GLU A  63      24.112  11.631  53.885  1.00  0.00           O  
ATOM    975  N   THR A  64      22.527   9.354  58.554  1.00  0.00           N  
ATOM    976  H   THR A  64      22.878   8.501  58.124  1.00  0.00           H  
ATOM    977  CA  THR A  64      21.192   9.348  59.155  1.00  0.00           C  
ATOM    978  HA  THR A  64      20.617  10.167  58.724  1.00  0.00           H  
ATOM    979  C   THR A  64      21.282   9.591  60.659  1.00  0.00           C  
ATOM    980  O   THR A  64      20.468  10.361  61.170  1.00  0.00           O  
ATOM    981  CB  THR A  64      20.446   8.040  58.840  1.00  0.00           C  
ATOM    982  HB  THR A  64      21.023   7.190  59.206  1.00  0.00           H  
ATOM    983  CG2 THR A  64      19.043   7.977  59.436  1.00  0.00           C  
ATOM    984 HG21 THR A  64      18.453   8.821  59.084  1.00  0.00           H  
ATOM    985 HG22 THR A  64      19.090   7.996  60.525  1.00  0.00           H  
ATOM    986 HG23 THR A  64      18.562   7.048  59.131  1.00  0.00           H  
ATOM    987  OG1 THR A  64      20.273   7.933  57.441  1.00  0.00           O  
ATOM    988  HG1 THR A  64      21.111   7.561  57.101  1.00  0.00           H  
ATOM    989  N   ARG A  65      22.279   9.040  61.384  1.00  0.00           N  
ATOM    990  H   ARG A  65      22.949   8.424  60.923  1.00  0.00           H  
ATOM    991  CA  ARG A  65      22.349   9.267  62.850  1.00  0.00           C  
ATOM    992  HA  ARG A  65      21.360   9.031  63.256  1.00  0.00           H  
ATOM    993  C   ARG A  65      22.584  10.740  63.163  1.00  0.00           C  
ATOM    994  O   ARG A  65      21.856  11.309  63.971  1.00  0.00           O  
ATOM    995  CB  ARG A  65      23.368   8.399  63.632  1.00  0.00           C  
ATOM    996  HB2 ARG A  65      22.985   8.294  64.650  1.00  0.00           H  
ATOM    997  HB3 ARG A  65      24.315   8.937  63.706  1.00  0.00           H  
ATOM    998  CG  ARG A  65      23.685   6.999  63.098  1.00  0.00           C  
ATOM    999  HG2 ARG A  65      24.357   7.136  62.260  1.00  0.00           H  
ATOM   1000  HG3 ARG A  65      22.774   6.496  62.772  1.00  0.00           H  
ATOM   1001  CD  ARG A  65      24.414   6.131  64.137  1.00  0.00           C  
ATOM   1002  HD2 ARG A  65      23.682   5.747  64.851  1.00  0.00           H  
ATOM   1003  HD3 ARG A  65      25.114   6.757  64.692  1.00  0.00           H  
ATOM   1004  NE  ARG A  65      25.114   4.992  63.495  1.00  0.00           N  
ATOM   1005  HE  ARG A  65      24.533   4.314  63.019  1.00  0.00           H  
ATOM   1006  CZ  ARG A  65      26.414   4.729  63.470  1.00  0.00           C  
ATOM   1007  NH1 ARG A  65      27.308   5.450  64.104  1.00  0.00           N  
ATOM   1008 HH11 ARG A  65      27.019   6.141  64.782  1.00  0.00           H  
ATOM   1009 HH12 ARG A  65      28.284   5.181  64.080  1.00  0.00           H  
ATOM   1010  NH2 ARG A  65      26.841   3.706  62.788  1.00  0.00           N  
ATOM   1011 HH21 ARG A  65      26.163   3.075  62.354  1.00  0.00           H  
ATOM   1012 HH22 ARG A  65      27.821   3.471  62.761  1.00  0.00           H  
ATOM   1013  N   ASN A  66      23.537  11.392  62.480  1.00  0.00           N  
ATOM   1014  H   ASN A  66      24.083  10.885  61.784  1.00  0.00           H  
ATOM   1015  CA  ASN A  66      23.762  12.830  62.713  1.00  0.00           C  
ATOM   1016  HA  ASN A  66      23.739  12.993  63.795  1.00  0.00           H  
ATOM   1017  C   ASN A  66      22.615  13.677  62.163  1.00  0.00           C  
ATOM   1018  O   ASN A  66      22.244  14.654  62.796  1.00  0.00           O  
ATOM   1019  CB  ASN A  66      25.160  13.302  62.254  1.00  0.00           C  
ATOM   1020  HB2 ASN A  66      25.908  12.745  62.813  1.00  0.00           H  
ATOM   1021  HB3 ASN A  66      25.280  14.354  62.521  1.00  0.00           H  
ATOM   1022  CG  ASN A  66      25.471  13.160  60.774  1.00  0.00           C  
ATOM   1023  ND2 ASN A  66      24.869  13.947  59.910  1.00  0.00           N  
ATOM   1024 HD21 ASN A  66      24.263  14.704  60.202  1.00  0.00           H  
ATOM   1025 HD22 ASN A  66      25.033  13.758  58.935  1.00  0.00           H  
ATOM   1026  OD1 ASN A  66      26.268  12.327  60.385  1.00  0.00           O  
ATOM   1027  N   THR A  67      22.002  13.291  61.047  1.00  0.00           N  
ATOM   1028  H   THR A  67      22.368  12.482  60.548  1.00  0.00           H  
ATOM   1029  CA  THR A  67      20.847  14.000  60.474  1.00  0.00           C  
ATOM   1030  HA  THR A  67      21.108  15.046  60.308  1.00  0.00           H  
ATOM   1031  C   THR A  67      19.665  13.960  61.433  1.00  0.00           C  
ATOM   1032  O   THR A  67      19.017  14.978  61.650  1.00  0.00           O  
ATOM   1033  CB  THR A  67      20.463  13.386  59.124  1.00  0.00           C  
ATOM   1034  HB  THR A  67      20.230  12.330  59.257  1.00  0.00           H  
ATOM   1035  CG2 THR A  67      19.284  14.070  58.446  1.00  0.00           C  
ATOM   1036 HG21 THR A  67      18.374  13.886  59.017  1.00  0.00           H  
ATOM   1037 HG22 THR A  67      19.154  13.658  57.446  1.00  0.00           H  
ATOM   1038 HG23 THR A  67      19.471  15.141  58.373  1.00  0.00           H  
ATOM   1039  OG1 THR A  67      21.553  13.521  58.247  1.00  0.00           O  
ATOM   1040  HG1 THR A  67      22.185  12.807  58.451  1.00  0.00           H  
ATOM   1041  N   LYS A  68      19.426  12.817  62.090  1.00  0.00           N  
ATOM   1042  H   LYS A  68      19.963  11.992  61.836  1.00  0.00           H  
ATOM   1043  CA  LYS A  68      18.395  12.693  63.124  1.00  0.00           C  
ATOM   1044  HA  LYS A  68      17.462  13.082  62.713  1.00  0.00           H  
ATOM   1045  C   LYS A  68      18.733  13.558  64.339  1.00  0.00           C  
ATOM   1046  O   LYS A  68      17.860  14.280  64.817  1.00  0.00           O  
ATOM   1047  CB  LYS A  68      18.205  11.203  63.470  1.00  0.00           C  
ATOM   1048  HB2 LYS A  68      17.923  10.662  62.564  1.00  0.00           H  
ATOM   1049  HB3 LYS A  68      19.158  10.796  63.811  1.00  0.00           H  
ATOM   1050  CG  LYS A  68      17.151  10.936  64.559  1.00  0.00           C  
ATOM   1051  HG2 LYS A  68      17.408  11.503  65.455  1.00  0.00           H  
ATOM   1052  HG3 LYS A  68      17.199   9.877  64.817  1.00  0.00           H  
ATOM   1053  CD  LYS A  68      15.708  11.264  64.139  1.00  0.00           C  
ATOM   1054  HD2 LYS A  68      15.410  10.582  63.338  1.00  0.00           H  
ATOM   1055  HD3 LYS A  68      15.637  12.293  63.780  1.00  0.00           H  
ATOM   1056  CE  LYS A  68      14.784  11.090  65.358  1.00  0.00           C  
ATOM   1057  HE2 LYS A  68      15.038  10.153  65.866  1.00  0.00           H  
ATOM   1058  HE3 LYS A  68      14.985  11.909  66.060  1.00  0.00           H  
ATOM   1059  NZ  LYS A  68      13.335  11.076  64.984  1.00  0.00           N  
ATOM   1060  HZ1 LYS A  68      13.081  10.215  64.501  1.00  0.00           H  
ATOM   1061  HZ2 LYS A  68      13.081  11.857  64.383  1.00  0.00           H  
ATOM   1062  HZ3 LYS A  68      12.747  11.123  65.815  1.00  0.00           H  
ATOM   1063  N   ALA A  69      19.980  13.564  64.810  1.00  0.00           N  
ATOM   1064  H   ALA A  69      20.652  12.911  64.421  1.00  0.00           H  
ATOM   1065  CA  ALA A  69      20.403  14.479  65.875  1.00  0.00           C  
ATOM   1066  HA  ALA A  69      19.784  14.306  66.758  1.00  0.00           H  
ATOM   1067  C   ALA A  69      20.216  15.950  65.466  1.00  0.00           C  
ATOM   1068  O   ALA A  69      19.717  16.756  66.250  1.00  0.00           O  
ATOM   1069  CB  ALA A  69      21.860  14.183  66.249  1.00  0.00           C  
ATOM   1070  HB1 ALA A  69      21.937  13.190  66.697  1.00  0.00           H  
ATOM   1071  HB2 ALA A  69      22.206  14.922  66.973  1.00  0.00           H  
ATOM   1072  HB3 ALA A  69      22.500  14.235  65.369  1.00  0.00           H  
ATOM   1073  N   HIS A  70      20.549  16.293  64.224  1.00  0.00           N  
ATOM   1074  H   HIS A  70      20.986  15.597  63.632  1.00  0.00           H  
ATOM   1075  CA  HIS A  70      20.383  17.630  63.678  1.00  0.00           C  
ATOM   1076  HA  HIS A  70      20.868  18.336  64.352  1.00  0.00           H  
ATOM   1077  C   HIS A  70      18.902  18.008  63.588  1.00  0.00           C  
ATOM   1078  O   HIS A  70      18.553  19.147  63.889  1.00  0.00           O  
ATOM   1079  CB  HIS A  70      21.085  17.691  62.318  1.00  0.00           C  
ATOM   1080  HB2 HIS A  70      20.458  17.232  61.553  1.00  0.00           H  
ATOM   1081  HB3 HIS A  70      22.017  17.128  62.375  1.00  0.00           H  
ATOM   1082  CG  HIS A  70      21.444  19.083  61.885  1.00  0.00           C  
ATOM   1083  CD2 HIS A  70      22.708  19.531  61.610  1.00  0.00           C  
ATOM   1084  HD2 HIS A  70      23.619  18.952  61.679  1.00  0.00           H  
ATOM   1085  ND1 HIS A  70      20.584  20.132  61.655  1.00  0.00           N  
ATOM   1086  HD1 HIS A  70      19.586  20.167  61.824  1.00  0.00           H  
ATOM   1087  CE1 HIS A  70      21.309  21.175  61.227  1.00  0.00           C  
ATOM   1088  HE1 HIS A  70      20.898  22.142  60.963  1.00  0.00           H  
ATOM   1089  NE2 HIS A  70      22.615  20.863  61.215  1.00  0.00           N  
ATOM   1090  N   ALA A  71      18.016  17.052  63.277  1.00  0.00           N  
ATOM   1091  H   ALA A  71      18.362  16.157  62.943  1.00  0.00           H  
ATOM   1092  CA  ALA A  71      16.572  17.263  63.322  1.00  0.00           C  
ATOM   1093  HA  ALA A  71      16.327  18.101  62.672  1.00  0.00           H  
ATOM   1094  C   ALA A  71      16.117  17.638  64.735  1.00  0.00           C  
ATOM   1095  O   ALA A  71      15.330  18.567  64.898  1.00  0.00           O  
ATOM   1096  CB  ALA A  71      15.843  16.015  62.801  1.00  0.00           C  
ATOM   1097  HB1 ALA A  71      16.258  15.709  61.841  1.00  0.00           H  
ATOM   1098  HB2 ALA A  71      14.781  16.237  62.675  1.00  0.00           H  
ATOM   1099  HB3 ALA A  71      15.940  15.190  63.504  1.00  0.00           H  
ATOM   1100  N   GLN A  72      16.670  16.986  65.768  1.00  0.00           N  
ATOM   1101  H   GLN A  72      17.320  16.230  65.572  1.00  0.00           H  
ATOM   1102  CA  GLN A  72      16.397  17.363  67.161  1.00  0.00           C  
ATOM   1103  HA  GLN A  72      15.315  17.387  67.307  1.00  0.00           H  
ATOM   1104  C   GLN A  72      16.929  18.772  67.461  1.00  0.00           C  
ATOM   1105  O   GLN A  72      16.195  19.594  68.010  1.00  0.00           O  
ATOM   1106  CB  GLN A  72      16.994  16.361  68.172  1.00  0.00           C  
ATOM   1107  HB2 GLN A  72      18.081  16.406  68.120  1.00  0.00           H  
ATOM   1108  HB3 GLN A  72      16.717  16.697  69.173  1.00  0.00           H  
ATOM   1109  CG  GLN A  72      16.578  14.886  68.031  1.00  0.00           C  
ATOM   1110  HG2 GLN A  72      17.112  14.310  68.788  1.00  0.00           H  
ATOM   1111  HG3 GLN A  72      16.884  14.511  67.058  1.00  0.00           H  
ATOM   1112  CD  GLN A  72      15.085  14.627  68.212  1.00  0.00           C  
ATOM   1113  NE2 GLN A  72      14.528  14.911  69.373  1.00  0.00           N  
ATOM   1114 HE21 GLN A  72      13.558  14.661  69.512  1.00  0.00           H  
ATOM   1115 HE22 GLN A  72      15.080  15.288  70.134  1.00  0.00           H  
ATOM   1116  OE1 GLN A  72      14.400  14.153  67.317  1.00  0.00           O  
ATOM   1117  N   THR A  73      18.177  19.068  67.085  1.00  0.00           N  
ATOM   1118  H   THR A  73      18.751  18.341  66.672  1.00  0.00           H  
ATOM   1119  CA  THR A  73      18.775  20.386  67.306  1.00  0.00           C  
ATOM   1120  HA  THR A  73      18.773  20.590  68.376  1.00  0.00           H  
ATOM   1121  C   THR A  73      17.946  21.472  66.632  1.00  0.00           C  
ATOM   1122  O   THR A  73      17.607  22.439  67.294  1.00  0.00           O  
ATOM   1123  CB  THR A  73      20.229  20.457  66.818  1.00  0.00           C  
ATOM   1124  HB  THR A  73      20.279  20.135  65.778  1.00  0.00           H  
ATOM   1125  CG2 THR A  73      20.790  21.872  66.924  1.00  0.00           C  
ATOM   1126 HG21 THR A  73      20.563  22.291  67.904  1.00  0.00           H  
ATOM   1127 HG22 THR A  73      20.333  22.493  66.156  1.00  0.00           H  
ATOM   1128 HG23 THR A  73      21.864  21.881  66.776  1.00  0.00           H  
ATOM   1129  OG1 THR A  73      21.061  19.627  67.597  1.00  0.00           O  
ATOM   1130  HG1 THR A  73      21.655  20.192  68.121  1.00  0.00           H  
ATOM   1131  N   ASP A  74      17.553  21.326  65.367  1.00  0.00           N  
ATOM   1132  H   ASP A  74      17.869  20.523  64.835  1.00  0.00           H  
ATOM   1133  CA  ASP A  74      16.771  22.356  64.686  1.00  0.00           C  
ATOM   1134  HA  ASP A  74      17.289  23.301  64.840  1.00  0.00           H  
ATOM   1135  C   ASP A  74      15.382  22.540  65.301  1.00  0.00           C  
ATOM   1136  O   ASP A  74      14.945  23.680  65.472  1.00  0.00           O  
ATOM   1137  CB  ASP A  74      16.735  22.130  63.168  1.00  0.00           C  
ATOM   1138  HB2 ASP A  74      16.327  21.136  62.972  1.00  0.00           H  
ATOM   1139  HB3 ASP A  74      16.053  22.859  62.729  1.00  0.00           H  
ATOM   1140  CG  ASP A  74      18.111  22.261  62.483  1.00  0.00           C  
ATOM   1141  OD1 ASP A  74      18.167  22.072  61.243  1.00  0.00           O  
ATOM   1142  OD2 ASP A  74      19.113  22.607  63.159  1.00  0.00           O  
ATOM   1143  N   ARG A  75      14.711  21.464  65.742  1.00  0.00           N  
ATOM   1144  H   ARG A  75      15.105  20.538  65.585  1.00  0.00           H  
ATOM   1145  CA  ARG A  75      13.460  21.614  66.513  1.00  0.00           C  
ATOM   1146  HA  ARG A  75      12.732  22.185  65.930  1.00  0.00           H  
ATOM   1147  C   ARG A  75      13.697  22.403  67.793  1.00  0.00           C  
ATOM   1148  O   ARG A  75      12.901  23.275  68.131  1.00  0.00           O  
ATOM   1149  CB  ARG A  75      12.863  20.253  66.892  1.00  0.00           C  
ATOM   1150  HB2 ARG A  75      13.637  19.630  67.343  1.00  0.00           H  
ATOM   1151  HB3 ARG A  75      12.076  20.411  67.636  1.00  0.00           H  
ATOM   1152  CG  ARG A  75      12.250  19.530  65.693  1.00  0.00           C  
ATOM   1153  HG2 ARG A  75      11.464  20.144  65.261  1.00  0.00           H  
ATOM   1154  HG3 ARG A  75      13.009  19.354  64.932  1.00  0.00           H  
ATOM   1155  CD  ARG A  75      11.671  18.191  66.156  1.00  0.00           C  
ATOM   1156  HD2 ARG A  75      12.419  17.712  66.794  1.00  0.00           H  
ATOM   1157  HD3 ARG A  75      10.776  18.366  66.763  1.00  0.00           H  
ATOM   1158  NE  ARG A  75      11.345  17.335  64.995  1.00  0.00           N  
ATOM   1159  HE  ARG A  75      10.946  17.787  64.172  1.00  0.00           H  
ATOM   1160  CZ  ARG A  75      11.599  16.037  64.899  1.00  0.00           C  
ATOM   1161  NH1 ARG A  75      12.143  15.358  65.874  1.00  0.00           N  
ATOM   1162 HH11 ARG A  75      12.321  14.369  65.778  1.00  0.00           H  
ATOM   1163 HH12 ARG A  75      12.393  15.801  66.745  1.00  0.00           H  
ATOM   1164  NH2 ARG A  75      11.325  15.387  63.806  1.00  0.00           N  
ATOM   1165 HH21 ARG A  75      10.825  15.825  63.034  1.00  0.00           H  
ATOM   1166 HH22 ARG A  75      11.529  14.401  63.737  1.00  0.00           H  
ATOM   1167  N   MET A  76      14.776  22.089  68.505  1.00  0.00           N  
ATOM   1168  H   MET A  76      15.385  21.353  68.158  1.00  0.00           H  
ATOM   1169  CA  MET A  76      15.129  22.771  69.744  1.00  0.00           C  
ATOM   1170  HA  MET A  76      14.251  22.765  70.389  1.00  0.00           H  
ATOM   1171  C   MET A  76      15.477  24.249  69.465  1.00  0.00           C  
ATOM   1172  O   MET A  76      14.949  25.136  70.141  1.00  0.00           O  
ATOM   1173  CB  MET A  76      16.219  21.934  70.433  1.00  0.00           C  
ATOM   1174  HB2 MET A  76      15.829  20.922  70.553  1.00  0.00           H  
ATOM   1175  HB3 MET A  76      17.094  21.864  69.793  1.00  0.00           H  
ATOM   1176  CG  MET A  76      16.629  22.420  71.826  1.00  0.00           C  
ATOM   1177  HG2 MET A  76      17.156  21.607  72.324  1.00  0.00           H  
ATOM   1178  HG3 MET A  76      15.728  22.626  72.403  1.00  0.00           H  
ATOM   1179  SD  MET A  76      17.698  23.877  71.889  1.00  0.00           S  
ATOM   1180  CE  MET A  76      19.147  23.295  70.972  1.00  0.00           C  
ATOM   1181  HE1 MET A  76      19.604  22.456  71.500  1.00  0.00           H  
ATOM   1182  HE2 MET A  76      19.854  24.118  70.893  1.00  0.00           H  
ATOM   1183  HE3 MET A  76      18.880  22.996  69.961  1.00  0.00           H  
ATOM   1184  N   ASN A  77      16.228  24.517  68.393  1.00  0.00           N  
ATOM   1185  H   ASN A  77      16.637  23.735  67.903  1.00  0.00           H  
ATOM   1186  CA  ASN A  77      16.606  25.850  67.947  1.00  0.00           C  
ATOM   1187  HA  ASN A  77      17.151  26.345  68.750  1.00  0.00           H  
ATOM   1188  C   ASN A  77      15.369  26.692  67.628  1.00  0.00           C  
ATOM   1189  O   ASN A  77      15.367  27.873  67.963  1.00  0.00           O  
ATOM   1190  CB  ASN A  77      17.510  25.787  66.703  1.00  0.00           C  
ATOM   1191  HB2 ASN A  77      16.980  25.278  65.903  1.00  0.00           H  
ATOM   1192  HB3 ASN A  77      17.701  26.807  66.373  1.00  0.00           H  
ATOM   1193  CG  ASN A  77      18.865  25.118  66.888  1.00  0.00           C  
ATOM   1194  ND2 ASN A  77      19.631  25.040  65.815  1.00  0.00           N  
ATOM   1195 HD21 ASN A  77      19.306  25.359  64.914  1.00  0.00           H  
ATOM   1196 HD22 ASN A  77      20.545  24.639  65.935  1.00  0.00           H  
ATOM   1197  OD1 ASN A  77      19.288  24.702  67.956  1.00  0.00           O  
ATOM   1198  N   LEU A  78      14.322  26.118  67.007  1.00  0.00           N  
ATOM   1199  H   LEU A  78      14.402  25.153  66.705  1.00  0.00           H  
ATOM   1200  CA  LEU A  78      13.072  26.845  66.757  1.00  0.00           C  
ATOM   1201  HA  LEU A  78      13.285  27.702  66.122  1.00  0.00           H  
ATOM   1202  C   LEU A  78      12.516  27.421  68.060  1.00  0.00           C  
ATOM   1203  O   LEU A  78      12.282  28.622  68.146  1.00  0.00           O  
ATOM   1204  CB  LEU A  78      11.999  25.954  66.091  1.00  0.00           C  
ATOM   1205  HB2 LEU A  78      11.906  25.025  66.650  1.00  0.00           H  
ATOM   1206  HB3 LEU A  78      11.042  26.476  66.180  1.00  0.00           H  
ATOM   1207  CG  LEU A  78      12.192  25.614  64.604  1.00  0.00           C  
ATOM   1208  HG  LEU A  78      13.098  25.033  64.464  1.00  0.00           H  
ATOM   1209  CD1 LEU A  78      11.002  24.791  64.113  1.00  0.00           C  
ATOM   1210 HD11 LEU A  78      10.085  25.366  64.238  1.00  0.00           H  
ATOM   1211 HD12 LEU A  78      10.941  23.866  64.685  1.00  0.00           H  
ATOM   1212 HD13 LEU A  78      11.129  24.545  63.057  1.00  0.00           H  
ATOM   1213  CD2 LEU A  78      12.269  26.869  63.747  1.00  0.00           C  
ATOM   1214 HD21 LEU A  78      11.447  27.549  63.977  1.00  0.00           H  
ATOM   1215 HD22 LEU A  78      13.217  27.358  63.947  1.00  0.00           H  
ATOM   1216 HD23 LEU A  78      12.221  26.599  62.691  1.00  0.00           H  
ATOM   1217  N   GLN A  79      12.347  26.590  69.090  1.00  0.00           N  
ATOM   1218  H   GLN A  79      12.635  25.624  68.993  1.00  0.00           H  
ATOM   1219  CA  GLN A  79      11.821  27.060  70.371  1.00  0.00           C  
ATOM   1220  HA  GLN A  79      10.884  27.586  70.178  1.00  0.00           H  
ATOM   1221  C   GLN A  79      12.759  28.091  71.025  1.00  0.00           C  
ATOM   1222  O   GLN A  79      12.279  29.112  71.525  1.00  0.00           O  
ATOM   1223  CB  GLN A  79      11.528  25.876  71.314  1.00  0.00           C  
ATOM   1224  HB2 GLN A  79      12.471  25.409  71.602  1.00  0.00           H  
ATOM   1225  HB3 GLN A  79      11.064  26.267  72.221  1.00  0.00           H  
ATOM   1226  CG  GLN A  79      10.612  24.783  70.723  1.00  0.00           C  
ATOM   1227  HG2 GLN A  79      10.390  24.054  71.503  1.00  0.00           H  
ATOM   1228  HG3 GLN A  79      11.147  24.256  69.932  1.00  0.00           H  
ATOM   1229  CD  GLN A  79       9.285  25.294  70.163  1.00  0.00           C  
ATOM   1230  NE2 GLN A  79       8.679  24.589  69.232  1.00  0.00           N  
ATOM   1231 HE21 GLN A  79       9.067  23.712  68.912  1.00  0.00           H  
ATOM   1232 HE22 GLN A  79       7.799  24.932  68.873  1.00  0.00           H  
ATOM   1233  OE1 GLN A  79       8.776  26.345  70.530  1.00  0.00           O  
ATOM   1234  N   THR A  80      14.079  27.876  70.984  1.00  0.00           N  
ATOM   1235  H   THR A  80      14.438  27.011  70.601  1.00  0.00           H  
ATOM   1236  CA  THR A  80      15.039  28.844  71.518  1.00  0.00           C  
ATOM   1237  HA  THR A  80      14.795  29.016  72.564  1.00  0.00           H  
ATOM   1238  C   THR A  80      14.959  30.181  70.792  1.00  0.00           C  
ATOM   1239  O   THR A  80      14.838  31.216  71.447  1.00  0.00           O  
ATOM   1240  CB  THR A  80      16.509  28.404  71.428  1.00  0.00           C  
ATOM   1241  HB  THR A  80      16.859  28.499  70.401  1.00  0.00           H  
ATOM   1242  CG2 THR A  80      17.341  29.299  72.347  1.00  0.00           C  
ATOM   1243 HG21 THR A  80      17.373  30.301  71.929  1.00  0.00           H  
ATOM   1244 HG22 THR A  80      16.909  29.341  73.346  1.00  0.00           H  
ATOM   1245 HG23 THR A  80      18.360  28.926  72.419  1.00  0.00           H  
ATOM   1246  OG1 THR A  80      16.772  27.093  71.826  1.00  0.00           O  
ATOM   1247  HG1 THR A  80      17.644  26.970  71.393  1.00  0.00           H  
ATOM   1248  N   LEU A  81      15.004  30.189  69.460  1.00  0.00           N  
ATOM   1249  H   LEU A  81      15.129  29.319  68.967  1.00  0.00           H  
ATOM   1250  CA  LEU A  81      14.984  31.415  68.687  1.00  0.00           C  
ATOM   1251  HA  LEU A  81      15.710  32.102  69.123  1.00  0.00           H  
ATOM   1252  C   LEU A  81      13.629  32.099  68.784  1.00  0.00           C  
ATOM   1253  O   LEU A  81      13.606  33.325  68.915  1.00  0.00           O  
ATOM   1254  CB  LEU A  81      15.369  31.172  67.224  1.00  0.00           C  
ATOM   1255  HB2 LEU A  81      14.806  31.872  66.605  1.00  0.00           H  
ATOM   1256  HB3 LEU A  81      15.082  30.167  66.922  1.00  0.00           H  
ATOM   1257  CG  LEU A  81      16.862  31.416  66.946  1.00  0.00           C  
ATOM   1258  HG  LEU A  81      17.119  32.429  67.266  1.00  0.00           H  
ATOM   1259  CD1 LEU A  81      17.110  31.306  65.442  1.00  0.00           C  
ATOM   1260 HD11 LEU A  81      16.824  30.318  65.085  1.00  0.00           H  
ATOM   1261 HD12 LEU A  81      16.533  32.072  64.924  1.00  0.00           H  
ATOM   1262 HD13 LEU A  81      18.163  31.470  65.227  1.00  0.00           H  
ATOM   1263  CD2 LEU A  81      17.782  30.430  67.659  1.00  0.00           C  
ATOM   1264 HD21 LEU A  81      17.549  29.412  67.360  1.00  0.00           H  
ATOM   1265 HD22 LEU A  81      17.661  30.524  68.735  1.00  0.00           H  
ATOM   1266 HD23 LEU A  81      18.817  30.658  67.412  1.00  0.00           H  
ATOM   1267  N   ARG A  82      12.508  31.356  68.791  1.00  0.00           N  
ATOM   1268  H   ARG A  82      12.585  30.354  68.646  1.00  0.00           H  
ATOM   1269  CA  ARG A  82      11.199  31.943  69.103  1.00  0.00           C  
ATOM   1270  HA  ARG A  82      10.926  32.667  68.333  1.00  0.00           H  
ATOM   1271  C   ARG A  82      11.289  32.692  70.423  1.00  0.00           C  
ATOM   1272  O   ARG A  82      10.754  33.789  70.531  1.00  0.00           O  
ATOM   1273  CB  ARG A  82      10.082  30.903  69.301  1.00  0.00           C  
ATOM   1274  HB2 ARG A  82       9.292  31.415  69.851  1.00  0.00           H  
ATOM   1275  HB3 ARG A  82      10.447  30.095  69.934  1.00  0.00           H  
ATOM   1276  CG  ARG A  82       9.417  30.298  68.060  1.00  0.00           C  
ATOM   1277  HG2 ARG A  82       9.342  31.062  67.288  1.00  0.00           H  
ATOM   1278  HG3 ARG A  82      10.023  29.479  67.683  1.00  0.00           H  
ATOM   1279  CD  ARG A  82       8.001  29.770  68.372  1.00  0.00           C  
ATOM   1280  HD2 ARG A  82       7.306  30.610  68.401  1.00  0.00           H  
ATOM   1281  HD3 ARG A  82       7.687  29.130  67.545  1.00  0.00           H  
ATOM   1282  NE  ARG A  82       7.926  28.985  69.627  1.00  0.00           N  
ATOM   1283  HE  ARG A  82       8.233  28.016  69.581  1.00  0.00           H  
ATOM   1284  CZ  ARG A  82       7.492  29.375  70.817  1.00  0.00           C  
ATOM   1285  NH1 ARG A  82       7.020  30.574  71.051  1.00  0.00           N  
ATOM   1286 HH11 ARG A  82       6.960  31.266  70.316  1.00  0.00           H  
ATOM   1287 HH12 ARG A  82       6.736  30.843  71.985  1.00  0.00           H  
ATOM   1288  NH2 ARG A  82       7.539  28.534  71.809  1.00  0.00           N  
ATOM   1289 HH21 ARG A  82       7.239  28.796  72.736  1.00  0.00           H  
ATOM   1290 HH22 ARG A  82       7.918  27.604  71.637  1.00  0.00           H  
ATOM   1291  N   GLY A  83      11.953  32.091  71.411  1.00  0.00           N  
ATOM   1292  H   GLY A  83      12.336  31.173  71.224  1.00  0.00           H  
ATOM   1293  CA  GLY A  83      12.154  32.655  72.739  1.00  0.00           C  
ATOM   1294  HA2 GLY A  83      11.184  32.906  73.172  1.00  0.00           H  
ATOM   1295  HA3 GLY A  83      12.640  31.907  73.367  1.00  0.00           H  
ATOM   1296  C   GLY A  83      13.027  33.910  72.717  1.00  0.00           C  
ATOM   1297  O   GLY A  83      12.644  34.919  73.304  1.00  0.00           O  
ATOM   1298  N   TYR A  84      14.146  33.896  71.989  1.00  0.00           N  
ATOM   1299  H   TYR A  84      14.423  33.026  71.548  1.00  0.00           H  
ATOM   1300  CA  TYR A  84      15.020  35.063  71.851  1.00  0.00           C  
ATOM   1301  HA  TYR A  84      15.304  35.411  72.846  1.00  0.00           H  
ATOM   1302  C   TYR A  84      14.287  36.236  71.183  1.00  0.00           C  
ATOM   1303  O   TYR A  84      14.416  37.376  71.637  1.00  0.00           O  
ATOM   1304  CB  TYR A  84      16.296  34.696  71.072  1.00  0.00           C  
ATOM   1305  HB2 TYR A  84      16.835  35.624  70.877  1.00  0.00           H  
ATOM   1306  HB3 TYR A  84      16.003  34.278  70.108  1.00  0.00           H  
ATOM   1307  CG  TYR A  84      17.294  33.751  71.732  1.00  0.00           C  
ATOM   1308  CD1 TYR A  84      18.270  33.136  70.922  1.00  0.00           C  
ATOM   1309  HD1 TYR A  84      18.267  33.297  69.854  1.00  0.00           H  
ATOM   1310  CD2 TYR A  84      17.313  33.527  73.128  1.00  0.00           C  
ATOM   1311  HD2 TYR A  84      16.587  33.990  73.780  1.00  0.00           H  
ATOM   1312  CE1 TYR A  84      19.258  32.314  71.494  1.00  0.00           C  
ATOM   1313  HE1 TYR A  84      19.998  31.838  70.870  1.00  0.00           H  
ATOM   1314  CE2 TYR A  84      18.290  32.690  73.701  1.00  0.00           C  
ATOM   1315  HE2 TYR A  84      18.297  32.523  74.769  1.00  0.00           H  
ATOM   1316  CZ  TYR A  84      19.267  32.080  72.884  1.00  0.00           C  
ATOM   1317  OH  TYR A  84      20.214  31.271  73.436  1.00  0.00           O  
ATOM   1318  HH  TYR A  84      20.085  31.147  74.383  1.00  0.00           H  
ATOM   1319  N   TYR A  85      13.473  35.963  70.157  1.00  0.00           N  
ATOM   1320  H   TYR A  85      13.458  35.018  69.790  1.00  0.00           H  
ATOM   1321  CA  TYR A  85      12.613  36.965  69.529  1.00  0.00           C  
ATOM   1322  HA  TYR A  85      13.151  37.913  69.540  1.00  0.00           H  
ATOM   1323  C   TYR A  85      11.311  37.242  70.306  1.00  0.00           C  
ATOM   1324  O   TYR A  85      10.632  38.219  69.998  1.00  0.00           O  
ATOM   1325  CB  TYR A  85      12.381  36.607  68.051  1.00  0.00           C  
ATOM   1326  HB2 TYR A  85      11.605  37.263  67.656  1.00  0.00           H  
ATOM   1327  HB3 TYR A  85      12.027  35.577  67.969  1.00  0.00           H  
ATOM   1328  CG  TYR A  85      13.607  36.816  67.181  1.00  0.00           C  
ATOM   1329  CD1 TYR A  85      14.283  35.722  66.605  1.00  0.00           C  
ATOM   1330  HD1 TYR A  85      13.928  34.714  66.773  1.00  0.00           H  
ATOM   1331  CD2 TYR A  85      14.065  38.130  66.948  1.00  0.00           C  
ATOM   1332  HD2 TYR A  85      13.539  38.973  67.377  1.00  0.00           H  
ATOM   1333  CE1 TYR A  85      15.418  35.941  65.803  1.00  0.00           C  
ATOM   1334  HE1 TYR A  85      15.943  35.110  65.360  1.00  0.00           H  
ATOM   1335  CE2 TYR A  85      15.202  38.352  66.154  1.00  0.00           C  
ATOM   1336  HE2 TYR A  85      15.556  39.355  65.975  1.00  0.00           H  
ATOM   1337  CZ  TYR A  85      15.880  37.258  65.580  1.00  0.00           C  
ATOM   1338  OH  TYR A  85      16.971  37.476  64.815  1.00  0.00           O  
ATOM   1339  HH  TYR A  85      17.240  38.420  64.843  1.00  0.00           H  
ATOM   1340  N   ASN A  86      10.965  36.434  71.315  1.00  0.00           N  
ATOM   1341  H   ASN A  86      11.576  35.653  71.510  1.00  0.00           H  
ATOM   1342  CA  ASN A  86       9.726  36.510  72.093  1.00  0.00           C  
ATOM   1343  HA  ASN A  86       9.660  35.572  72.645  1.00  0.00           H  
ATOM   1344  C   ASN A  86       8.470  36.538  71.188  1.00  0.00           C  
ATOM   1345  O   ASN A  86       7.583  37.381  71.333  1.00  0.00           O  
ATOM   1346  CB  ASN A  86       9.854  37.651  73.129  1.00  0.00           C  
ATOM   1347  HB2 ASN A  86      10.782  37.527  73.684  1.00  0.00           H  
ATOM   1348  HB3 ASN A  86       9.897  38.606  72.609  1.00  0.00           H  
ATOM   1349  CG  ASN A  86       8.723  37.712  74.144  1.00  0.00           C  
ATOM   1350  ND2 ASN A  86       8.438  36.633  74.839  1.00  0.00           N  
ATOM   1351 HD21 ASN A  86       7.648  36.659  75.466  1.00  0.00           H  
ATOM   1352 HD22 ASN A  86       9.023  35.814  74.798  1.00  0.00           H  
ATOM   1353  OD1 ASN A  86       8.060  38.727  74.313  1.00  0.00           O  
ATOM   1354  N   GLN A  87       8.420  35.617  70.217  1.00  0.00           N  
ATOM   1355  H   GLN A  87       9.161  34.921  70.187  1.00  0.00           H  
ATOM   1356  CA  GLN A  87       7.297  35.482  69.280  1.00  0.00           C  
ATOM   1357  HA  GLN A  87       6.784  36.442  69.209  1.00  0.00           H  
ATOM   1358  C   GLN A  87       6.247  34.485  69.784  1.00  0.00           C  
ATOM   1359  O   GLN A  87       6.523  33.672  70.671  1.00  0.00           O  
ATOM   1360  CB  GLN A  87       7.805  35.133  67.870  1.00  0.00           C  
ATOM   1361  HB2 GLN A  87       8.324  34.172  67.895  1.00  0.00           H  
ATOM   1362  HB3 GLN A  87       6.949  35.046  67.199  1.00  0.00           H  
ATOM   1363  CG  GLN A  87       8.752  36.203  67.302  1.00  0.00           C  
ATOM   1364  HG2 GLN A  87       9.647  36.231  67.917  1.00  0.00           H  
ATOM   1365  HG3 GLN A  87       9.052  35.920  66.292  1.00  0.00           H  
ATOM   1366  CD  GLN A  87       8.112  37.594  67.259  1.00  0.00           C  
ATOM   1367  NE2 GLN A  87       8.617  38.552  68.008  1.00  0.00           N  
ATOM   1368 HE21 GLN A  87       9.388  38.372  68.644  1.00  0.00           H  
ATOM   1369 HE22 GLN A  87       8.176  39.459  67.988  1.00  0.00           H  
ATOM   1370  OE1 GLN A  87       7.120  37.834  66.585  1.00  0.00           O  
ATOM   1371  N   SER A  88       5.040  34.531  69.202  1.00  0.00           N  
ATOM   1372  H   SER A  88       4.870  35.212  68.469  1.00  0.00           H  
ATOM   1373  CA  SER A  88       3.936  33.653  69.619  1.00  0.00           C  
ATOM   1374  HA  SER A  88       3.833  33.771  70.699  1.00  0.00           H  
ATOM   1375  C   SER A  88       4.246  32.180  69.339  1.00  0.00           C  
ATOM   1376  O   SER A  88       4.879  31.850  68.336  1.00  0.00           O  
ATOM   1377  CB  SER A  88       2.588  34.077  68.998  1.00  0.00           C  
ATOM   1378  HB2 SER A  88       2.611  35.136  68.734  1.00  0.00           H  
ATOM   1379  HB3 SER A  88       1.811  33.947  69.754  1.00  0.00           H  
ATOM   1380  OG  SER A  88       2.214  33.304  67.865  1.00  0.00           O  
ATOM   1381  HG  SER A  88       2.908  33.349  67.183  1.00  0.00           H  
ATOM   1382  N   GLU A  89       3.784  31.290  70.221  1.00  0.00           N  
ATOM   1383  H   GLU A  89       3.329  31.627  71.063  1.00  0.00           H  
ATOM   1384  CA  GLU A  89       3.835  29.838  69.988  1.00  0.00           C  
ATOM   1385  HA  GLU A  89       4.820  29.560  69.608  1.00  0.00           H  
ATOM   1386  C   GLU A  89       2.796  29.407  68.939  1.00  0.00           C  
ATOM   1387  O   GLU A  89       3.034  28.462  68.190  1.00  0.00           O  
ATOM   1388  CB  GLU A  89       3.599  29.119  71.332  1.00  0.00           C  
ATOM   1389  HB2 GLU A  89       2.583  29.332  71.666  1.00  0.00           H  
ATOM   1390  HB3 GLU A  89       4.296  29.528  72.064  1.00  0.00           H  
ATOM   1391  CG  GLU A  89       3.798  27.594  71.275  1.00  0.00           C  
ATOM   1392  HG2 GLU A  89       4.820  27.389  70.947  1.00  0.00           H  
ATOM   1393  HG3 GLU A  89       3.118  27.176  70.531  1.00  0.00           H  
ATOM   1394  CD  GLU A  89       3.542  26.873  72.624  1.00  0.00           C  
ATOM   1395  OE1 GLU A  89       3.325  27.527  73.675  1.00  0.00           O  
ATOM   1396  OE2 GLU A  89       3.553  25.617  72.639  1.00  0.00           O  
ATOM   1397  N   ALA A  90       1.649  30.101  68.884  1.00  0.00           N  
ATOM   1398  H   ALA A  90       1.525  30.880  69.515  1.00  0.00           H  
ATOM   1399  CA  ALA A  90       0.533  29.750  68.007  1.00  0.00           C  
ATOM   1400  HA  ALA A  90       0.229  28.723  68.219  1.00  0.00           H  
ATOM   1401  C   ALA A  90       0.901  29.819  66.514  1.00  0.00           C  
ATOM   1402  O   ALA A  90       0.471  28.961  65.737  1.00  0.00           O  
ATOM   1403  CB  ALA A  90      -0.647  30.675  68.336  1.00  0.00           C  
ATOM   1404  HB1 ALA A  90      -0.324  31.718  68.333  1.00  0.00           H  
ATOM   1405  HB2 ALA A  90      -1.051  30.424  69.318  1.00  0.00           H  
ATOM   1406  HB3 ALA A  90      -1.433  30.549  67.591  1.00  0.00           H  
ATOM   1407  N   SER A  91       1.679  30.828  66.109  1.00  0.00           N  
ATOM   1408  H   SER A  91       2.029  31.477  66.800  1.00  0.00           H  
ATOM   1409  CA  SER A  91       2.144  30.987  64.731  1.00  0.00           C  
ATOM   1410  HA  SER A  91       1.283  30.852  64.074  1.00  0.00           H  
ATOM   1411  C   SER A  91       3.186  29.926  64.346  1.00  0.00           C  
ATOM   1412  O   SER A  91       3.991  29.486  65.167  1.00  0.00           O  
ATOM   1413  CB  SER A  91       2.668  32.412  64.482  1.00  0.00           C  
ATOM   1414  HB2 SER A  91       3.109  32.458  63.484  1.00  0.00           H  
ATOM   1415  HB3 SER A  91       1.825  33.103  64.511  1.00  0.00           H  
ATOM   1416  OG  SER A  91       3.626  32.833  65.446  1.00  0.00           O  
ATOM   1417  HG  SER A  91       4.068  33.624  65.095  1.00  0.00           H  
ATOM   1418  N   SER A  92       3.179  29.514  63.072  1.00  0.00           N  
ATOM   1419  H   SER A  92       2.496  29.910  62.439  1.00  0.00           H  
ATOM   1420  CA  SER A  92       4.225  28.650  62.501  1.00  0.00           C  
ATOM   1421  HA  SER A  92       4.426  27.832  63.192  1.00  0.00           H  
ATOM   1422  C   SER A  92       5.519  29.444  62.300  1.00  0.00           C  
ATOM   1423  O   SER A  92       5.496  30.589  61.836  1.00  0.00           O  
ATOM   1424  CB  SER A  92       3.758  28.043  61.169  1.00  0.00           C  
ATOM   1425  HB2 SER A  92       3.394  28.844  60.523  1.00  0.00           H  
ATOM   1426  HB3 SER A  92       2.940  27.344  61.349  1.00  0.00           H  
ATOM   1427  OG  SER A  92       4.813  27.374  60.503  1.00  0.00           O  
ATOM   1428  HG  SER A  92       4.795  26.427  60.749  1.00  0.00           H  
ATOM   1429  N   HIS A  93       6.652  28.815  62.615  1.00  0.00           N  
ATOM   1430  H   HIS A  93       6.594  27.839  62.884  1.00  0.00           H  
ATOM   1431  CA  HIS A  93       7.984  29.379  62.424  1.00  0.00           C  
ATOM   1432  HA  HIS A  93       7.906  30.387  62.017  1.00  0.00           H  
ATOM   1433  C   HIS A  93       8.743  28.533  61.418  1.00  0.00           C  
ATOM   1434  O   HIS A  93       8.662  27.303  61.444  1.00  0.00           O  
ATOM   1435  CB  HIS A  93       8.712  29.491  63.766  1.00  0.00           C  
ATOM   1436  HB2 HIS A  93       8.682  28.535  64.292  1.00  0.00           H  
ATOM   1437  HB3 HIS A  93       9.752  29.749  63.574  1.00  0.00           H  
ATOM   1438  CG  HIS A  93       8.107  30.565  64.627  1.00  0.00           C  
ATOM   1439  CD2 HIS A  93       6.967  30.440  65.360  1.00  0.00           C  
ATOM   1440  HD2 HIS A  93       6.376  29.544  65.467  1.00  0.00           H  
ATOM   1441  ND1 HIS A  93       8.534  31.890  64.677  1.00  0.00           N  
ATOM   1442  CE1 HIS A  93       7.612  32.539  65.408  1.00  0.00           C  
ATOM   1443  HE1 HIS A  93       7.618  33.605  65.583  1.00  0.00           H  
ATOM   1444  NE2 HIS A  93       6.668  31.688  65.851  1.00  0.00           N  
ATOM   1445  HE2 HIS A  93       5.840  31.929  66.397  1.00  0.00           H  
ATOM   1446  N   THR A  94       9.492  29.182  60.530  1.00  0.00           N  
ATOM   1447  H   THR A  94       9.533  30.191  60.548  1.00  0.00           H  
ATOM   1448  CA  THR A  94      10.332  28.470  59.566  1.00  0.00           C  
ATOM   1449  HA  THR A  94      10.355  27.420  59.849  1.00  0.00           H  
ATOM   1450  C   THR A  94      11.776  28.935  59.626  1.00  0.00           C  
ATOM   1451  O   THR A  94      12.111  30.110  59.477  1.00  0.00           O  
ATOM   1452  CB  THR A  94       9.747  28.455  58.158  1.00  0.00           C  
ATOM   1453  HB  THR A  94       8.796  27.929  58.183  1.00  0.00           H  
ATOM   1454  CG2 THR A  94       9.512  29.818  57.559  1.00  0.00           C  
ATOM   1455 HG21 THR A  94       8.827  30.393  58.184  1.00  0.00           H  
ATOM   1456 HG22 THR A  94       9.072  29.701  56.573  1.00  0.00           H  
ATOM   1457 HG23 THR A  94      10.461  30.348  57.471  1.00  0.00           H  
ATOM   1458  OG1 THR A  94      10.616  27.778  57.290  1.00  0.00           O  
ATOM   1459  HG1 THR A  94      11.439  28.274  57.209  1.00  0.00           H  
ATOM   1460  N   LEU A  95      12.633  27.952  59.858  1.00  0.00           N  
ATOM   1461  H   LEU A  95      12.248  27.015  59.929  1.00  0.00           H  
ATOM   1462  CA  LEU A  95      14.075  28.053  59.963  1.00  0.00           C  
ATOM   1463  HA  LEU A  95      14.379  29.096  60.033  1.00  0.00           H  
ATOM   1464  C   LEU A  95      14.686  27.440  58.716  1.00  0.00           C  
ATOM   1465  O   LEU A  95      14.230  26.410  58.204  1.00  0.00           O  
ATOM   1466  CB  LEU A  95      14.529  27.330  61.242  1.00  0.00           C  
ATOM   1467  HB2 LEU A  95      14.052  26.352  61.243  1.00  0.00           H  
ATOM   1468  HB3 LEU A  95      14.156  27.902  62.085  1.00  0.00           H  
ATOM   1469  CG  LEU A  95      16.043  27.116  61.446  1.00  0.00           C  
ATOM   1470  HG  LEU A  95      16.524  26.832  60.511  1.00  0.00           H  
ATOM   1471  CD1 LEU A  95      16.280  25.982  62.447  1.00  0.00           C  
ATOM   1472 HD11 LEU A  95      17.343  25.897  62.675  1.00  0.00           H  
ATOM   1473 HD12 LEU A  95      15.720  26.152  63.368  1.00  0.00           H  
ATOM   1474 HD13 LEU A  95      15.957  25.045  62.000  1.00  0.00           H  
ATOM   1475  CD2 LEU A  95      16.728  28.364  62.006  1.00  0.00           C  
ATOM   1476 HD21 LEU A  95      17.809  28.230  61.983  1.00  0.00           H  
ATOM   1477 HD22 LEU A  95      16.473  29.228  61.398  1.00  0.00           H  
ATOM   1478 HD23 LEU A  95      16.413  28.534  63.037  1.00  0.00           H  
ATOM   1479  N   GLN A  96      15.749  28.076  58.260  1.00  0.00           N  
ATOM   1480  H   GLN A  96      16.039  28.944  58.699  1.00  0.00           H  
ATOM   1481  CA  GLN A  96      16.554  27.585  57.171  1.00  0.00           C  
ATOM   1482  HA  GLN A  96      16.331  26.537  57.000  1.00  0.00           H  
ATOM   1483  C   GLN A  96      18.028  27.690  57.532  1.00  0.00           C  
ATOM   1484  O   GLN A  96      18.516  28.724  57.987  1.00  0.00           O  
ATOM   1485  CB  GLN A  96      16.183  28.332  55.912  1.00  0.00           C  
ATOM   1486  HB2 GLN A  96      16.312  29.406  56.062  1.00  0.00           H  
ATOM   1487  HB3 GLN A  96      16.845  28.004  55.118  1.00  0.00           H  
ATOM   1488  CG  GLN A  96      14.732  28.032  55.517  1.00  0.00           C  
ATOM   1489  HG2 GLN A  96      14.052  28.282  56.324  1.00  0.00           H  
ATOM   1490  HG3 GLN A  96      14.602  26.982  55.265  1.00  0.00           H  
ATOM   1491  CD  GLN A  96      14.360  28.898  54.355  1.00  0.00           C  
ATOM   1492  NE2 GLN A  96      13.149  29.377  54.287  1.00  0.00           N  
ATOM   1493 HE21 GLN A  96      13.008  30.023  53.516  1.00  0.00           H  
ATOM   1494 HE22 GLN A  96      12.419  29.068  54.894  1.00  0.00           H  
ATOM   1495  OE1 GLN A  96      15.184  29.238  53.537  1.00  0.00           O  
ATOM   1496  N   TRP A  97      18.724  26.576  57.373  1.00  0.00           N  
ATOM   1497  H   TRP A  97      18.244  25.775  56.978  1.00  0.00           H  
ATOM   1498  CA  TRP A  97      20.145  26.442  57.669  1.00  0.00           C  
ATOM   1499  HA  TRP A  97      20.583  27.430  57.816  1.00  0.00           H  
ATOM   1500  C   TRP A  97      20.856  25.817  56.475  1.00  0.00           C  
ATOM   1501  O   TRP A  97      20.341  24.903  55.822  1.00  0.00           O  
ATOM   1502  CB  TRP A  97      20.375  25.643  58.961  1.00  0.00           C  
ATOM   1503  HB2 TRP A  97      19.773  24.737  58.936  1.00  0.00           H  
ATOM   1504  HB3 TRP A  97      20.028  26.236  59.810  1.00  0.00           H  
ATOM   1505  CG  TRP A  97      21.800  25.243  59.202  1.00  0.00           C  
ATOM   1506  CD1 TRP A  97      22.745  26.015  59.776  1.00  0.00           C  
ATOM   1507  HD1 TRP A  97      22.596  27.029  60.131  1.00  0.00           H  
ATOM   1508  CD2 TRP A  97      22.473  23.993  58.833  1.00  0.00           C  
ATOM   1509  CE2 TRP A  97      23.815  24.056  59.306  1.00  0.00           C  
ATOM   1510  CE3 TRP A  97      22.096  22.812  58.159  1.00  0.00           C  
ATOM   1511  HE3 TRP A  97      21.108  22.737  57.746  1.00  0.00           H  
ATOM   1512  NE1 TRP A  97      23.929  25.316  59.838  1.00  0.00           N  
ATOM   1513  HE1 TRP A  97      24.773  25.666  60.297  1.00  0.00           H  
ATOM   1514  CZ2 TRP A  97      24.699  22.971  59.222  1.00  0.00           C  
ATOM   1515  HZ2 TRP A  97      25.689  23.044  59.647  1.00  0.00           H  
ATOM   1516  CZ3 TRP A  97      22.977  21.719  58.045  1.00  0.00           C  
ATOM   1517  HZ3 TRP A  97      22.646  20.807  57.568  1.00  0.00           H  
ATOM   1518  CH2 TRP A  97      24.264  21.786  58.605  1.00  0.00           C  
ATOM   1519  HH2 TRP A  97      24.915  20.924  58.562  1.00  0.00           H  
ATOM   1520  N   MET A  98      22.055  26.320  56.206  1.00  0.00           N  
ATOM   1521  H   MET A  98      22.413  27.044  56.815  1.00  0.00           H  
ATOM   1522  CA  MET A  98      22.942  25.795  55.186  1.00  0.00           C  
ATOM   1523  HA  MET A  98      22.627  24.785  54.941  1.00  0.00           H  
ATOM   1524  C   MET A  98      24.377  25.714  55.700  1.00  0.00           C  
ATOM   1525  O   MET A  98      24.886  26.642  56.335  1.00  0.00           O  
ATOM   1526  CB  MET A  98      22.904  26.642  53.901  1.00  0.00           C  
ATOM   1527  HB2 MET A  98      23.764  26.373  53.288  1.00  0.00           H  
ATOM   1528  HB3 MET A  98      22.992  27.697  54.157  1.00  0.00           H  
ATOM   1529  CG  MET A  98      21.651  26.413  53.049  1.00  0.00           C  
ATOM   1530  HG2 MET A  98      20.780  26.786  53.582  1.00  0.00           H  
ATOM   1531  HG3 MET A  98      21.523  25.341  52.904  1.00  0.00           H  
ATOM   1532  SD  MET A  98      21.725  27.186  51.406  1.00  0.00           S  
ATOM   1533  CE  MET A  98      21.550  28.934  51.849  1.00  0.00           C  
ATOM   1534  HE1 MET A  98      21.800  29.553  50.992  1.00  0.00           H  
ATOM   1535  HE2 MET A  98      20.522  29.137  52.147  1.00  0.00           H  
ATOM   1536  HE3 MET A  98      22.222  29.186  52.667  1.00  0.00           H  
ATOM   1537  N   ILE A  99      25.060  24.634  55.327  1.00  0.00           N  
ATOM   1538  H   ILE A  99      24.575  23.930  54.785  1.00  0.00           H  
ATOM   1539  CA  ILE A  99      26.520  24.530  55.402  1.00  0.00           C  
ATOM   1540  HA  ILE A  99      26.912  25.523  55.614  1.00  0.00           H  
ATOM   1541  C   ILE A  99      27.062  24.158  54.020  1.00  0.00           C  
ATOM   1542  O   ILE A  99      26.412  23.428  53.269  1.00  0.00           O  
ATOM   1543  CB  ILE A  99      26.976  23.622  56.569  1.00  0.00           C  
ATOM   1544  HB  ILE A  99      26.447  23.971  57.456  1.00  0.00           H  
ATOM   1545  CG1 ILE A  99      28.476  23.824  56.847  1.00  0.00           C  
ATOM   1546 HG12 ILE A  99      29.064  23.430  56.019  1.00  0.00           H  
ATOM   1547 HG13 ILE A  99      28.670  24.890  56.942  1.00  0.00           H  
ATOM   1548  CG2 ILE A  99      26.623  22.136  56.368  1.00  0.00           C  
ATOM   1549 HG21 ILE A  99      25.549  22.042  56.206  1.00  0.00           H  
ATOM   1550 HG22 ILE A  99      27.160  21.721  55.514  1.00  0.00           H  
ATOM   1551 HG23 ILE A  99      26.873  21.562  57.260  1.00  0.00           H  
ATOM   1552  CD1 ILE A  99      28.948  23.179  58.147  1.00  0.00           C  
ATOM   1553 HD11 ILE A  99      28.936  22.097  58.056  1.00  0.00           H  
ATOM   1554 HD12 ILE A  99      29.966  23.504  58.355  1.00  0.00           H  
ATOM   1555 HD13 ILE A  99      28.295  23.489  58.962  1.00  0.00           H  
ATOM   1556  N   GLY A 100      28.231  24.669  53.646  1.00  0.00           N  
ATOM   1557  H   GLY A 100      28.721  25.313  54.264  1.00  0.00           H  
ATOM   1558  CA  GLY A 100      28.774  24.436  52.313  1.00  0.00           C  
ATOM   1559  HA2 GLY A 100      28.211  25.015  51.579  1.00  0.00           H  
ATOM   1560  HA3 GLY A 100      28.659  23.377  52.075  1.00  0.00           H  
ATOM   1561  C   GLY A 100      30.251  24.773  52.155  1.00  0.00           C  
ATOM   1562  O   GLY A 100      30.843  25.473  52.977  1.00  0.00           O  
ATOM   1563  N   CYS A 101      30.833  24.263  51.077  1.00  0.00           N  
ATOM   1564  H   CYS A 101      30.240  23.747  50.428  1.00  0.00           H  
ATOM   1565  CA  CYS A 101      32.237  24.425  50.694  1.00  0.00           C  
ATOM   1566  HA  CYS A 101      32.677  25.269  51.227  1.00  0.00           H  
ATOM   1567  C   CYS A 101      32.321  24.691  49.183  1.00  0.00           C  
ATOM   1568  O   CYS A 101      31.678  23.984  48.400  1.00  0.00           O  
ATOM   1569  CB  CYS A 101      33.037  23.149  51.031  1.00  0.00           C  
ATOM   1570  HB2 CYS A 101      34.065  23.293  50.700  1.00  0.00           H  
ATOM   1571  HB3 CYS A 101      32.624  22.316  50.459  1.00  0.00           H  
ATOM   1572  SG  CYS A 101      33.072  22.678  52.780  1.00  0.00           S  
ATOM   1573  N   ASP A 102      33.156  25.650  48.769  1.00  0.00           N  
ATOM   1574  H   ASP A 102      33.693  26.177  49.453  1.00  0.00           H  
ATOM   1575  CA  ASP A 102      33.456  25.897  47.354  1.00  0.00           C  
ATOM   1576  HA  ASP A 102      32.856  25.228  46.736  1.00  0.00           H  
ATOM   1577  C   ASP A 102      34.914  25.583  47.035  1.00  0.00           C  
ATOM   1578  O   ASP A 102      35.836  26.070  47.696  1.00  0.00           O  
ATOM   1579  CB  ASP A 102      33.084  27.320  46.911  1.00  0.00           C  
ATOM   1580  HB2 ASP A 102      33.398  27.446  45.872  1.00  0.00           H  
ATOM   1581  HB3 ASP A 102      33.658  28.026  47.516  1.00  0.00           H  
ATOM   1582  CG  ASP A 102      31.585  27.676  47.007  1.00  0.00           C  
ATOM   1583  OD1 ASP A 102      30.704  26.785  46.973  1.00  0.00           O  
ATOM   1584  OD2 ASP A 102      31.290  28.894  47.060  1.00  0.00           O  
ATOM   1585  N   LEU A 103      35.121  24.783  45.995  1.00  0.00           N  
ATOM   1586  H   LEU A 103      34.319  24.430  45.485  1.00  0.00           H  
ATOM   1587  CA  LEU A 103      36.440  24.445  45.477  1.00  0.00           C  
ATOM   1588  HA  LEU A 103      37.181  24.718  46.223  1.00  0.00           H  
ATOM   1589  C   LEU A 103      36.752  25.225  44.197  1.00  0.00           C  
ATOM   1590  O   LEU A 103      35.864  25.620  43.436  1.00  0.00           O  
ATOM   1591  CB  LEU A 103      36.596  22.940  45.213  1.00  0.00           C  
ATOM   1592  HB2 LEU A 103      35.964  22.685  44.365  1.00  0.00           H  
ATOM   1593  HB3 LEU A 103      37.629  22.748  44.927  1.00  0.00           H  
ATOM   1594  CG  LEU A 103      36.242  22.003  46.372  1.00  0.00           C  
ATOM   1595  HG  LEU A 103      35.196  22.148  46.601  1.00  0.00           H  
ATOM   1596  CD1 LEU A 103      36.491  20.554  45.938  1.00  0.00           C  
ATOM   1597 HD11 LEU A 103      36.170  19.862  46.715  1.00  0.00           H  
ATOM   1598 HD12 LEU A 103      37.553  20.398  45.751  1.00  0.00           H  
ATOM   1599 HD13 LEU A 103      35.932  20.339  45.027  1.00  0.00           H  
ATOM   1600  CD2 LEU A 103      37.005  22.256  47.667  1.00  0.00           C  
ATOM   1601 HD21 LEU A 103      36.810  21.439  48.360  1.00  0.00           H  
ATOM   1602 HD22 LEU A 103      36.656  23.185  48.109  1.00  0.00           H  
ATOM   1603 HD23 LEU A 103      38.075  22.311  47.474  1.00  0.00           H  
ATOM   1604  N   GLY A 104      38.046  25.400  43.945  1.00  0.00           N  
ATOM   1605  H   GLY A 104      38.698  25.064  44.644  1.00  0.00           H  
ATOM   1606  CA  GLY A 104      38.580  25.799  42.653  1.00  0.00           C  
ATOM   1607  HA2 GLY A 104      39.570  26.235  42.782  1.00  0.00           H  
ATOM   1608  HA3 GLY A 104      37.930  26.549  42.198  1.00  0.00           H  
ATOM   1609  C   GLY A 104      38.674  24.596  41.719  1.00  0.00           C  
ATOM   1610  O   GLY A 104      38.543  23.451  42.158  1.00  0.00           O  
ATOM   1611  N   SER A 105      38.965  24.847  40.442  1.00  0.00           N  
ATOM   1612  H   SER A 105      39.019  25.808  40.120  1.00  0.00           H  
ATOM   1613  CA  SER A 105      39.055  23.787  39.423  1.00  0.00           C  
ATOM   1614  HA  SER A 105      38.085  23.295  39.342  1.00  0.00           H  
ATOM   1615  C   SER A 105      40.100  22.724  39.783  1.00  0.00           C  
ATOM   1616  O   SER A 105      39.923  21.543  39.488  1.00  0.00           O  
ATOM   1617  CB  SER A 105      39.409  24.381  38.052  1.00  0.00           C  
ATOM   1618  HB2 SER A 105      40.438  24.745  38.069  1.00  0.00           H  
ATOM   1619  HB3 SER A 105      39.327  23.599  37.296  1.00  0.00           H  
ATOM   1620  OG  SER A 105      38.542  25.452  37.718  1.00  0.00           O  
ATOM   1621  HG  SER A 105      38.724  25.716  36.799  1.00  0.00           H  
ATOM   1622  N   ASP A 106      41.174  23.139  40.463  1.00  0.00           N  
ATOM   1623  H   ASP A 106      41.303  24.136  40.582  1.00  0.00           H  
ATOM   1624  CA  ASP A 106      42.235  22.262  40.961  1.00  0.00           C  
ATOM   1625  HA  ASP A 106      42.594  21.649  40.131  1.00  0.00           H  
ATOM   1626  C   ASP A 106      41.755  21.312  42.076  1.00  0.00           C  
ATOM   1627  O   ASP A 106      42.347  20.254  42.286  1.00  0.00           O  
ATOM   1628  CB  ASP A 106      43.413  23.119  41.466  1.00  0.00           C  
ATOM   1629  HB2 ASP A 106      43.143  23.544  42.435  1.00  0.00           H  
ATOM   1630  HB3 ASP A 106      44.277  22.471  41.626  1.00  0.00           H  
ATOM   1631  CG  ASP A 106      43.787  24.271  40.512  1.00  0.00           C  
ATOM   1632  OD1 ASP A 106      43.099  25.322  40.553  1.00  0.00           O  
ATOM   1633  OD2 ASP A 106      44.753  24.121  39.725  1.00  0.00           O  
ATOM   1634  N   GLY A 107      40.690  21.685  42.793  1.00  0.00           N  
ATOM   1635  H   GLY A 107      40.125  22.447  42.434  1.00  0.00           H  
ATOM   1636  CA  GLY A 107      40.247  21.065  44.046  1.00  0.00           C  
ATOM   1637  HA2 GLY A 107      40.642  20.052  44.130  1.00  0.00           H  
ATOM   1638  HA3 GLY A 107      39.159  21.007  44.035  1.00  0.00           H  
ATOM   1639  C   GLY A 107      40.669  21.852  45.294  1.00  0.00           C  
ATOM   1640  O   GLY A 107      40.341  21.455  46.410  1.00  0.00           O  
ATOM   1641  N   ARG A 108      41.369  22.986  45.115  1.00  0.00           N  
ATOM   1642  H   ARG A 108      41.634  23.207  44.167  1.00  0.00           H  
ATOM   1643  CA  ARG A 108      41.738  23.935  46.186  1.00  0.00           C  
ATOM   1644  HA  ARG A 108      42.301  23.385  46.947  1.00  0.00           H  
ATOM   1645  C   ARG A 108      40.486  24.502  46.864  1.00  0.00           C  
ATOM   1646  O   ARG A 108      39.581  24.934  46.162  1.00  0.00           O  
ATOM   1647  CB  ARG A 108      42.664  25.043  45.619  1.00  0.00           C  
ATOM   1648  HB2 ARG A 108      43.578  24.566  45.257  1.00  0.00           H  
ATOM   1649  HB3 ARG A 108      42.948  25.716  46.431  1.00  0.00           H  
ATOM   1650  CG  ARG A 108      42.070  25.886  44.467  1.00  0.00           C  
ATOM   1651  HG2 ARG A 108      41.210  26.451  44.828  1.00  0.00           H  
ATOM   1652  HG3 ARG A 108      41.740  25.225  43.664  1.00  0.00           H  
ATOM   1653  CD  ARG A 108      43.093  26.878  43.892  1.00  0.00           C  
ATOM   1654  HD2 ARG A 108      44.004  26.335  43.626  1.00  0.00           H  
ATOM   1655  HD3 ARG A 108      43.335  27.615  44.662  1.00  0.00           H  
ATOM   1656  NE  ARG A 108      42.573  27.559  42.682  1.00  0.00           N  
ATOM   1657  HE  ARG A 108      41.805  27.120  42.195  1.00  0.00           H  
ATOM   1658  CZ  ARG A 108      43.128  28.581  42.043  1.00  0.00           C  
ATOM   1659  NH1 ARG A 108      44.228  29.153  42.457  1.00  0.00           N  
ATOM   1660 HH11 ARG A 108      44.688  28.814  43.287  1.00  0.00           H  
ATOM   1661 HH12 ARG A 108      44.640  29.907  41.928  1.00  0.00           H  
ATOM   1662  NH2 ARG A 108      42.579  29.058  40.956  1.00  0.00           N  
ATOM   1663 HH21 ARG A 108      43.006  29.831  40.468  1.00  0.00           H  
ATOM   1664 HH22 ARG A 108      41.735  28.650  40.582  1.00  0.00           H  
ATOM   1665  N   LEU A 109      40.404  24.524  48.195  1.00  0.00           N  
ATOM   1666  H   LEU A 109      41.177  24.160  48.738  1.00  0.00           H  
ATOM   1667  CA  LEU A 109      39.241  25.082  48.911  1.00  0.00           C  
ATOM   1668  HA  LEU A 109      38.330  24.803  48.376  1.00  0.00           H  
ATOM   1669  C   LEU A 109      39.339  26.614  48.917  1.00  0.00           C  
ATOM   1670  O   LEU A 109      40.183  27.186  49.612  1.00  0.00           O  
ATOM   1671  CB  LEU A 109      39.159  24.477  50.332  1.00  0.00           C  
ATOM   1672  HB2 LEU A 109      39.087  23.392  50.243  1.00  0.00           H  
ATOM   1673  HB3 LEU A 109      40.091  24.704  50.853  1.00  0.00           H  
ATOM   1674  CG  LEU A 109      37.987  24.978  51.209  1.00  0.00           C  
ATOM   1675  HG  LEU A 109      37.974  26.068  51.230  1.00  0.00           H  
ATOM   1676  CD1 LEU A 109      36.628  24.482  50.719  1.00  0.00           C  
ATOM   1677 HD11 LEU A 109      36.593  23.393  50.731  1.00  0.00           H  
ATOM   1678 HD12 LEU A 109      35.840  24.871  51.364  1.00  0.00           H  
ATOM   1679 HD13 LEU A 109      36.443  24.841  49.712  1.00  0.00           H  
ATOM   1680  CD2 LEU A 109      38.168  24.470  52.639  1.00  0.00           C  
ATOM   1681 HD21 LEU A 109      39.012  24.981  53.104  1.00  0.00           H  
ATOM   1682 HD22 LEU A 109      38.355  23.397  52.620  1.00  0.00           H  
ATOM   1683 HD23 LEU A 109      37.274  24.666  53.231  1.00  0.00           H  
ATOM   1684  N   LEU A 110      38.474  27.273  48.145  1.00  0.00           N  
ATOM   1685  H   LEU A 110      37.758  26.743  47.655  1.00  0.00           H  
ATOM   1686  CA  LEU A 110      38.458  28.732  48.030  1.00  0.00           C  
ATOM   1687  HA  LEU A 110      39.482  29.100  47.952  1.00  0.00           H  
ATOM   1688  C   LEU A 110      37.865  29.371  49.290  1.00  0.00           C  
ATOM   1689  O   LEU A 110      38.455  30.300  49.846  1.00  0.00           O  
ATOM   1690  CB  LEU A 110      37.691  29.136  46.753  1.00  0.00           C  
ATOM   1691  HB2 LEU A 110      37.586  30.223  46.737  1.00  0.00           H  
ATOM   1692  HB3 LEU A 110      36.688  28.706  46.790  1.00  0.00           H  
ATOM   1693  CG  LEU A 110      38.368  28.687  45.443  1.00  0.00           C  
ATOM   1694  HG  LEU A 110      38.412  27.601  45.417  1.00  0.00           H  
ATOM   1695  CD1 LEU A 110      37.551  29.163  44.245  1.00  0.00           C  
ATOM   1696 HD11 LEU A 110      36.537  28.770  44.308  1.00  0.00           H  
ATOM   1697 HD12 LEU A 110      38.004  28.807  43.320  1.00  0.00           H  
ATOM   1698 HD13 LEU A 110      37.516  30.253  44.226  1.00  0.00           H  
ATOM   1699  CD2 LEU A 110      39.788  29.236  45.286  1.00  0.00           C  
ATOM   1700 HD21 LEU A 110      39.787  30.317  45.429  1.00  0.00           H  
ATOM   1701 HD22 LEU A 110      40.173  29.009  44.292  1.00  0.00           H  
ATOM   1702 HD23 LEU A 110      40.453  28.775  46.015  1.00  0.00           H  
ATOM   1703  N   ARG A 111      36.714  28.858  49.750  1.00  0.00           N  
ATOM   1704  H   ARG A 111      36.313  28.071  49.245  1.00  0.00           H  
ATOM   1705  CA  ARG A 111      36.061  29.268  51.004  1.00  0.00           C  
ATOM   1706  HA  ARG A 111      36.831  29.342  51.778  1.00  0.00           H  
ATOM   1707  C   ARG A 111      35.077  28.203  51.471  1.00  0.00           C  
ATOM   1708  O   ARG A 111      34.704  27.313  50.709  1.00  0.00           O  
ATOM   1709  CB  ARG A 111      35.408  30.669  50.851  1.00  0.00           C  
ATOM   1710  HB2 ARG A 111      36.201  31.376  50.610  1.00  0.00           H  
ATOM   1711  HB3 ARG A 111      35.008  30.991  51.813  1.00  0.00           H  
ATOM   1712  CG  ARG A 111      34.317  30.833  49.774  1.00  0.00           C  
ATOM   1713  HG2 ARG A 111      34.314  31.875  49.452  1.00  0.00           H  
ATOM   1714  HG3 ARG A 111      34.554  30.219  48.904  1.00  0.00           H  
ATOM   1715  CD  ARG A 111      32.904  30.502  50.267  1.00  0.00           C  
ATOM   1716  HD2 ARG A 111      32.624  31.174  51.081  1.00  0.00           H  
ATOM   1717  HD3 ARG A 111      32.880  29.480  50.648  1.00  0.00           H  
ATOM   1718  NE  ARG A 111      31.943  30.595  49.159  1.00  0.00           N  
ATOM   1719  HE  ARG A 111      31.876  29.797  48.531  1.00  0.00           H  
ATOM   1720  CZ  ARG A 111      31.128  31.573  48.820  1.00  0.00           C  
ATOM   1721  NH1 ARG A 111      31.039  32.710  49.449  1.00  0.00           N  
ATOM   1722 HH11 ARG A 111      31.726  32.978  50.139  1.00  0.00           H  
ATOM   1723 HH12 ARG A 111      30.386  33.411  49.139  1.00  0.00           H  
ATOM   1724  NH2 ARG A 111      30.374  31.382  47.780  1.00  0.00           N  
ATOM   1725 HH21 ARG A 111      30.513  30.506  47.270  1.00  0.00           H  
ATOM   1726 HH22 ARG A 111      29.733  32.084  47.448  1.00  0.00           H  
ATOM   1727  N   GLY A 112      34.615  28.328  52.708  1.00  0.00           N  
ATOM   1728  H   GLY A 112      34.978  29.077  53.289  1.00  0.00           H  
ATOM   1729  CA  GLY A 112      33.526  27.521  53.261  1.00  0.00           C  
ATOM   1730  HA2 GLY A 112      32.920  27.102  52.457  1.00  0.00           H  
ATOM   1731  HA3 GLY A 112      33.925  26.704  53.864  1.00  0.00           H  
ATOM   1732  C   GLY A 112      32.631  28.386  54.135  1.00  0.00           C  
ATOM   1733  O   GLY A 112      33.083  29.403  54.658  1.00  0.00           O  
ATOM   1734  N   TYR A 113      31.362  28.019  54.274  1.00  0.00           N  
ATOM   1735  H   TYR A 113      31.030  27.164  53.832  1.00  0.00           H  
ATOM   1736  CA  TYR A 113      30.418  28.802  55.069  1.00  0.00           C  
ATOM   1737  HA  TYR A 113      30.978  29.351  55.829  1.00  0.00           H  
ATOM   1738  C   TYR A 113      29.417  27.932  55.827  1.00  0.00           C  
ATOM   1739  O   TYR A 113      29.071  26.825  55.416  1.00  0.00           O  
ATOM   1740  CB  TYR A 113      29.714  29.857  54.193  1.00  0.00           C  
ATOM   1741  HB2 TYR A 113      30.469  30.559  53.838  1.00  0.00           H  
ATOM   1742  HB3 TYR A 113      29.031  30.437  54.815  1.00  0.00           H  
ATOM   1743  CG  TYR A 113      28.936  29.332  52.996  1.00  0.00           C  
ATOM   1744  CD1 TYR A 113      27.660  28.755  53.163  1.00  0.00           C  
ATOM   1745  HD1 TYR A 113      27.239  28.635  54.150  1.00  0.00           H  
ATOM   1746  CD2 TYR A 113      29.473  29.473  51.701  1.00  0.00           C  
ATOM   1747  HD2 TYR A 113      30.448  29.917  51.567  1.00  0.00           H  
ATOM   1748  CE1 TYR A 113      26.916  28.343  52.042  1.00  0.00           C  
ATOM   1749  HE1 TYR A 113      25.930  27.919  52.161  1.00  0.00           H  
ATOM   1750  CE2 TYR A 113      28.732  29.067  50.575  1.00  0.00           C  
ATOM   1751  HE2 TYR A 113      29.139  29.190  49.581  1.00  0.00           H  
ATOM   1752  CZ  TYR A 113      27.444  28.516  50.746  1.00  0.00           C  
ATOM   1753  OH  TYR A 113      26.700  28.170  49.664  1.00  0.00           O  
ATOM   1754  HH  TYR A 113      27.147  28.388  48.838  1.00  0.00           H  
ATOM   1755  N   GLU A 114      28.916  28.486  56.925  1.00  0.00           N  
ATOM   1756  H   GLU A 114      29.260  29.394  57.199  1.00  0.00           H  
ATOM   1757  CA  GLU A 114      27.714  28.044  57.628  1.00  0.00           C  
ATOM   1758  HA  GLU A 114      27.191  27.306  57.022  1.00  0.00           H  
ATOM   1759  C   GLU A 114      26.812  29.278  57.781  1.00  0.00           C  
ATOM   1760  O   GLU A 114      27.283  30.365  58.129  1.00  0.00           O  
ATOM   1761  CB  GLU A 114      28.073  27.370  58.968  1.00  0.00           C  
ATOM   1762  HB2 GLU A 114      28.478  28.115  59.653  1.00  0.00           H  
ATOM   1763  HB3 GLU A 114      28.831  26.606  58.790  1.00  0.00           H  
ATOM   1764  CG  GLU A 114      26.839  26.696  59.590  1.00  0.00           C  
ATOM   1765  HG2 GLU A 114      26.057  27.447  59.719  1.00  0.00           H  
ATOM   1766  HG3 GLU A 114      26.466  25.951  58.885  1.00  0.00           H  
ATOM   1767  CD  GLU A 114      27.080  26.004  60.947  1.00  0.00           C  
ATOM   1768  OE1 GLU A 114      26.069  25.560  61.535  1.00  0.00           O  
ATOM   1769  OE2 GLU A 114      28.222  25.909  61.436  1.00  0.00           O  
ATOM   1770  N   GLN A 115      25.532  29.140  57.451  1.00  0.00           N  
ATOM   1771  H   GLN A 115      25.194  28.225  57.178  1.00  0.00           H  
ATOM   1772  CA  GLN A 115      24.589  30.243  57.375  1.00  0.00           C  
ATOM   1773  HA  GLN A 115      24.974  31.097  57.932  1.00  0.00           H  
ATOM   1774  C   GLN A 115      23.248  29.834  58.006  1.00  0.00           C  
ATOM   1775  O   GLN A 115      22.759  28.717  57.807  1.00  0.00           O  
ATOM   1776  CB  GLN A 115      24.412  30.678  55.915  1.00  0.00           C  
ATOM   1777  HB2 GLN A 115      24.048  29.828  55.338  1.00  0.00           H  
ATOM   1778  HB3 GLN A 115      23.654  31.448  55.914  1.00  0.00           H  
ATOM   1779  CG  GLN A 115      25.658  31.268  55.229  1.00  0.00           C  
ATOM   1780  HG2 GLN A 115      26.473  30.546  55.262  1.00  0.00           H  
ATOM   1781  HG3 GLN A 115      25.970  32.164  55.771  1.00  0.00           H  
ATOM   1782  CD  GLN A 115      25.410  31.623  53.754  1.00  0.00           C  
ATOM   1783  NE2 GLN A 115      26.188  32.526  53.193  1.00  0.00           N  
ATOM   1784 HE21 GLN A 115      26.914  32.990  53.718  1.00  0.00           H  
ATOM   1785 HE22 GLN A 115      26.046  32.724  52.214  1.00  0.00           H  
ATOM   1786  OE1 GLN A 115      24.535  31.100  53.074  1.00  0.00           O  
ATOM   1787  N   TYR A 116      22.658  30.762  58.760  1.00  0.00           N  
ATOM   1788  H   TYR A 116      23.136  31.646  58.895  1.00  0.00           H  
ATOM   1789  CA  TYR A 116      21.389  30.602  59.464  1.00  0.00           C  
ATOM   1790  HA  TYR A 116      20.926  29.652  59.194  1.00  0.00           H  
ATOM   1791  C   TYR A 116      20.433  31.735  59.088  1.00  0.00           C  
ATOM   1792  O   TYR A 116      20.797  32.916  59.140  1.00  0.00           O  
ATOM   1793  CB  TYR A 116      21.591  30.631  60.985  1.00  0.00           C  
ATOM   1794  HB2 TYR A 116      20.608  30.663  61.457  1.00  0.00           H  
ATOM   1795  HB3 TYR A 116      22.091  31.559  61.245  1.00  0.00           H  
ATOM   1796  CG  TYR A 116      22.365  29.479  61.585  1.00  0.00           C  
ATOM   1797  CD1 TYR A 116      23.762  29.402  61.422  1.00  0.00           C  
ATOM   1798  HD1 TYR A 116      24.286  30.154  60.850  1.00  0.00           H  
ATOM   1799  CD2 TYR A 116      21.688  28.515  62.359  1.00  0.00           C  
ATOM   1800  HD2 TYR A 116      20.616  28.579  62.500  1.00  0.00           H  
ATOM   1801  CE1 TYR A 116      24.481  28.354  62.018  1.00  0.00           C  
ATOM   1802  HE1 TYR A 116      25.550  28.294  61.906  1.00  0.00           H  
ATOM   1803  CE2 TYR A 116      22.411  27.481  62.975  1.00  0.00           C  
ATOM   1804  HE2 TYR A 116      21.903  26.741  63.569  1.00  0.00           H  
ATOM   1805  CZ  TYR A 116      23.810  27.404  62.811  1.00  0.00           C  
ATOM   1806  OH  TYR A 116      24.503  26.392  63.378  1.00  0.00           O  
ATOM   1807  HH  TYR A 116      25.241  26.136  62.780  1.00  0.00           H  
ATOM   1808  N   ALA A 117      19.189  31.377  58.800  1.00  0.00           N  
ATOM   1809  H   ALA A 117      18.966  30.393  58.709  1.00  0.00           H  
ATOM   1810  CA  ALA A 117      18.101  32.311  58.561  1.00  0.00           C  
ATOM   1811  HA  ALA A 117      18.368  33.273  58.996  1.00  0.00           H  
ATOM   1812  C   ALA A 117      16.804  31.854  59.226  1.00  0.00           C  
ATOM   1813  O   ALA A 117      16.461  30.668  59.269  1.00  0.00           O  
ATOM   1814  CB  ALA A 117      17.896  32.516  57.068  1.00  0.00           C  
ATOM   1815  HB1 ALA A 117      17.707  31.556  56.591  1.00  0.00           H  
ATOM   1816  HB2 ALA A 117      17.045  33.171  56.893  1.00  0.00           H  
ATOM   1817  HB3 ALA A 117      18.787  32.981  56.654  1.00  0.00           H  
ATOM   1818  N   TYR A 118      16.072  32.831  59.738  1.00  0.00           N  
ATOM   1819  H   TYR A 118      16.362  33.783  59.555  1.00  0.00           H  
ATOM   1820  CA  TYR A 118      14.847  32.631  60.493  1.00  0.00           C  
ATOM   1821  HA  TYR A 118      14.517  31.598  60.394  1.00  0.00           H  
ATOM   1822  C   TYR A 118      13.762  33.538  59.913  1.00  0.00           C  
ATOM   1823  O   TYR A 118      13.986  34.733  59.717  1.00  0.00           O  
ATOM   1824  CB  TYR A 118      15.117  32.903  61.979  1.00  0.00           C  
ATOM   1825  HB2 TYR A 118      15.098  33.977  62.165  1.00  0.00           H  
ATOM   1826  HB3 TYR A 118      16.117  32.549  62.233  1.00  0.00           H  
ATOM   1827  CG  TYR A 118      14.135  32.223  62.905  1.00  0.00           C  
ATOM   1828  CD1 TYR A 118      12.926  32.851  63.243  1.00  0.00           C  
ATOM   1829  HD1 TYR A 118      12.696  33.822  62.835  1.00  0.00           H  
ATOM   1830  CD2 TYR A 118      14.440  30.961  63.440  1.00  0.00           C  
ATOM   1831  HD2 TYR A 118      15.375  30.492  63.189  1.00  0.00           H  
ATOM   1832  CE1 TYR A 118      12.018  32.222  64.112  1.00  0.00           C  
ATOM   1833  HE1 TYR A 118      11.087  32.706  64.361  1.00  0.00           H  
ATOM   1834  CE2 TYR A 118      13.549  30.334  64.328  1.00  0.00           C  
ATOM   1835  HE2 TYR A 118      13.792  29.382  64.766  1.00  0.00           H  
ATOM   1836  CZ  TYR A 118      12.331  30.961  64.659  1.00  0.00           C  
ATOM   1837  OH  TYR A 118      11.457  30.347  65.495  1.00  0.00           O  
ATOM   1838  HH  TYR A 118      10.647  30.862  65.587  1.00  0.00           H  
ATOM   1839  N   ASP A 119      12.625  32.941  59.572  1.00  0.00           N  
ATOM   1840  H   ASP A 119      12.556  31.945  59.725  1.00  0.00           H  
ATOM   1841  CA  ASP A 119      11.475  33.583  58.941  1.00  0.00           C  
ATOM   1842  HA  ASP A 119      10.917  32.735  58.564  1.00  0.00           H  
ATOM   1843  C   ASP A 119      11.812  34.458  57.702  1.00  0.00           C  
ATOM   1844  O   ASP A 119      11.139  35.446  57.445  1.00  0.00           O  
ATOM   1845  CB  ASP A 119      10.517  34.264  59.962  1.00  0.00           C  
ATOM   1846  HB2 ASP A 119      10.346  33.568  60.788  1.00  0.00           H  
ATOM   1847  HB3 ASP A 119       9.545  34.379  59.478  1.00  0.00           H  
ATOM   1848  CG  ASP A 119      10.940  35.651  60.546  1.00  0.00           C  
ATOM   1849  OD1 ASP A 119      11.673  35.691  61.569  1.00  0.00           O  
ATOM   1850  OD2 ASP A 119      10.409  36.704  60.100  1.00  0.00           O  
ATOM   1851  N   GLY A 120      12.859  34.132  56.923  1.00  0.00           N  
ATOM   1852  H   GLY A 120      13.369  33.292  57.142  1.00  0.00           H  
ATOM   1853  CA  GLY A 120      13.310  34.959  55.793  1.00  0.00           C  
ATOM   1854  HA2 GLY A 120      13.882  34.327  55.112  1.00  0.00           H  
ATOM   1855  HA3 GLY A 120      12.440  35.334  55.250  1.00  0.00           H  
ATOM   1856  C   GLY A 120      14.200  36.158  56.174  1.00  0.00           C  
ATOM   1857  O   GLY A 120      14.424  37.034  55.337  1.00  0.00           O  
ATOM   1858  N   LYS A 121      14.728  36.212  57.403  1.00  0.00           N  
ATOM   1859  H   LYS A 121      14.410  35.525  58.078  1.00  0.00           H  
ATOM   1860  CA  LYS A 121      15.762  37.161  57.845  1.00  0.00           C  
ATOM   1861  HA  LYS A 121      15.881  37.925  57.080  1.00  0.00           H  
ATOM   1862  C   LYS A 121      17.118  36.474  57.994  1.00  0.00           C  
ATOM   1863  O   LYS A 121      17.203  35.344  58.476  1.00  0.00           O  
ATOM   1864  CB  LYS A 121      15.368  37.854  59.168  1.00  0.00           C  
ATOM   1865  HB2 LYS A 121      16.240  38.366  59.576  1.00  0.00           H  
ATOM   1866  HB3 LYS A 121      15.095  37.088  59.894  1.00  0.00           H  
ATOM   1867  CG  LYS A 121      14.211  38.867  59.076  1.00  0.00           C  
ATOM   1868  HG2 LYS A 121      13.948  39.176  60.088  1.00  0.00           H  
ATOM   1869  HG3 LYS A 121      13.338  38.363  58.662  1.00  0.00           H  
ATOM   1870  CD  LYS A 121      14.505  40.131  58.238  1.00  0.00           C  
ATOM   1871  HD2 LYS A 121      14.681  39.832  57.202  1.00  0.00           H  
ATOM   1872  HD3 LYS A 121      13.614  40.762  58.236  1.00  0.00           H  
ATOM   1873  CE  LYS A 121      15.702  40.982  58.712  1.00  0.00           C  
ATOM   1874  HE2 LYS A 121      16.594  40.351  58.794  1.00  0.00           H  
ATOM   1875  HE3 LYS A 121      15.911  41.728  57.936  1.00  0.00           H  
ATOM   1876  NZ  LYS A 121      15.443  41.692  60.006  1.00  0.00           N  
ATOM   1877  HZ1 LYS A 121      16.231  42.287  60.255  1.00  0.00           H  
ATOM   1878  HZ2 LYS A 121      15.300  41.051  60.783  1.00  0.00           H  
ATOM   1879  HZ3 LYS A 121      14.630  42.302  59.945  1.00  0.00           H  
ATOM   1880  N   ASP A 122      18.184  37.188  57.630  1.00  0.00           N  
ATOM   1881  H   ASP A 122      18.048  38.111  57.243  1.00  0.00           H  
ATOM   1882  CA  ASP A 122      19.559  36.753  57.896  1.00  0.00           C  
ATOM   1883  HA  ASP A 122      19.675  35.710  57.598  1.00  0.00           H  
ATOM   1884  C   ASP A 122      19.848  36.865  59.399  1.00  0.00           C  
ATOM   1885  O   ASP A 122      19.831  37.966  59.949  1.00  0.00           O  
ATOM   1886  CB  ASP A 122      20.541  37.596  57.070  1.00  0.00           C  
ATOM   1887  HB2 ASP A 122      20.378  38.653  57.292  1.00  0.00           H  
ATOM   1888  HB3 ASP A 122      20.335  37.439  56.009  1.00  0.00           H  
ATOM   1889  CG  ASP A 122      22.009  37.220  57.357  1.00  0.00           C  
ATOM   1890  OD1 ASP A 122      22.360  36.022  57.240  1.00  0.00           O  
ATOM   1891  OD2 ASP A 122      22.817  38.129  57.669  1.00  0.00           O  
ATOM   1892  N   TYR A 123      20.059  35.726  60.062  1.00  0.00           N  
ATOM   1893  H   TYR A 123      20.089  34.867  59.534  1.00  0.00           H  
ATOM   1894  CA  TYR A 123      20.298  35.631  61.501  1.00  0.00           C  
ATOM   1895  HA  TYR A 123      19.841  36.487  61.997  1.00  0.00           H  
ATOM   1896  C   TYR A 123      21.800  35.674  61.821  1.00  0.00           C  
ATOM   1897  O   TYR A 123      22.291  36.612  62.454  1.00  0.00           O  
ATOM   1898  CB  TYR A 123      19.612  34.360  62.040  1.00  0.00           C  
ATOM   1899  HB2 TYR A 123      18.550  34.410  61.797  1.00  0.00           H  
ATOM   1900  HB3 TYR A 123      20.017  33.491  61.528  1.00  0.00           H  
ATOM   1901  CG  TYR A 123      19.730  34.127  63.536  1.00  0.00           C  
ATOM   1902  CD1 TYR A 123      19.116  35.030  64.416  1.00  0.00           C  
ATOM   1903  HD1 TYR A 123      18.607  35.889  64.015  1.00  0.00           H  
ATOM   1904  CD2 TYR A 123      20.402  33.000  64.052  1.00  0.00           C  
ATOM   1905  HD2 TYR A 123      20.874  32.292  63.386  1.00  0.00           H  
ATOM   1906  CE1 TYR A 123      19.173  34.831  65.807  1.00  0.00           C  
ATOM   1907  HE1 TYR A 123      18.700  35.538  66.467  1.00  0.00           H  
ATOM   1908  CE2 TYR A 123      20.462  32.792  65.445  1.00  0.00           C  
ATOM   1909  HE2 TYR A 123      20.988  31.944  65.851  1.00  0.00           H  
ATOM   1910  CZ  TYR A 123      19.850  33.709  66.328  1.00  0.00           C  
ATOM   1911  OH  TYR A 123      19.932  33.524  67.672  1.00  0.00           O  
ATOM   1912  HH  TYR A 123      19.844  34.352  68.153  1.00  0.00           H  
ATOM   1913  N   LEU A 124      22.544  34.676  61.347  1.00  0.00           N  
ATOM   1914  H   LEU A 124      22.099  34.005  60.740  1.00  0.00           H  
ATOM   1915  CA  LEU A 124      23.922  34.404  61.746  1.00  0.00           C  
ATOM   1916  HA  LEU A 124      24.401  35.331  62.059  1.00  0.00           H  
ATOM   1917  C   LEU A 124      24.692  33.838  60.544  1.00  0.00           C  
ATOM   1918  O   LEU A 124      24.175  32.990  59.809  1.00  0.00           O  
ATOM   1919  CB  LEU A 124      23.883  33.418  62.940  1.00  0.00           C  
ATOM   1920  HB2 LEU A 124      23.192  33.795  63.696  1.00  0.00           H  
ATOM   1921  HB3 LEU A 124      23.489  32.470  62.585  1.00  0.00           H  
ATOM   1922  CG  LEU A 124      25.229  33.129  63.624  1.00  0.00           C  
ATOM   1923  HG  LEU A 124      25.995  33.013  62.862  1.00  0.00           H  
ATOM   1924  CD1 LEU A 124      25.626  34.255  64.577  1.00  0.00           C  
ATOM   1925 HD11 LEU A 124      24.885  34.366  65.369  1.00  0.00           H  
ATOM   1926 HD12 LEU A 124      26.602  34.039  65.013  1.00  0.00           H  
ATOM   1927 HD13 LEU A 124      25.684  35.184  64.022  1.00  0.00           H  
ATOM   1928  CD2 LEU A 124      25.162  31.838  64.441  1.00  0.00           C  
ATOM   1929 HD21 LEU A 124      24.961  30.993  63.782  1.00  0.00           H  
ATOM   1930 HD22 LEU A 124      26.119  31.660  64.931  1.00  0.00           H  
ATOM   1931 HD23 LEU A 124      24.375  31.898  65.192  1.00  0.00           H  
ATOM   1932  N   ALA A 125      25.938  34.273  60.354  1.00  0.00           N  
ATOM   1933  H   ALA A 125      26.334  34.951  60.997  1.00  0.00           H  
ATOM   1934  CA  ALA A 125      26.794  33.780  59.279  1.00  0.00           C  
ATOM   1935  HA  ALA A 125      26.434  32.804  58.951  1.00  0.00           H  
ATOM   1936  C   ALA A 125      28.235  33.583  59.762  1.00  0.00           C  
ATOM   1937  O   ALA A 125      28.729  34.323  60.616  1.00  0.00           O  
ATOM   1938  CB  ALA A 125      26.714  34.738  58.081  1.00  0.00           C  
ATOM   1939  HB1 ALA A 125      27.076  35.727  58.365  1.00  0.00           H  
ATOM   1940  HB2 ALA A 125      25.680  34.817  57.740  1.00  0.00           H  
ATOM   1941  HB3 ALA A 125      27.324  34.354  57.261  1.00  0.00           H  
ATOM   1942  N   LEU A 126      28.922  32.591  59.200  1.00  0.00           N  
ATOM   1943  H   LEU A 126      28.441  31.971  58.559  1.00  0.00           H  
ATOM   1944  CA  LEU A 126      30.350  32.379  59.419  1.00  0.00           C  
ATOM   1945  HA  LEU A 126      30.624  32.855  60.359  1.00  0.00           H  
ATOM   1946  C   LEU A 126      31.152  33.061  58.308  1.00  0.00           C  
ATOM   1947  O   LEU A 126      30.795  32.978  57.128  1.00  0.00           O  
ATOM   1948  CB  LEU A 126      30.648  30.875  59.563  1.00  0.00           C  
ATOM   1949  HB2 LEU A 126      30.367  30.377  58.636  1.00  0.00           H  
ATOM   1950  HB3 LEU A 126      30.032  30.475  60.368  1.00  0.00           H  
ATOM   1951  CG  LEU A 126      32.114  30.524  59.868  1.00  0.00           C  
ATOM   1952  HG  LEU A 126      32.739  30.838  59.035  1.00  0.00           H  
ATOM   1953  CD1 LEU A 126      32.629  31.180  61.149  1.00  0.00           C  
ATOM   1954 HD11 LEU A 126      32.022  30.868  61.999  1.00  0.00           H  
ATOM   1955 HD12 LEU A 126      33.666  30.894  61.323  1.00  0.00           H  
ATOM   1956 HD13 LEU A 126      32.590  32.261  61.061  1.00  0.00           H  
ATOM   1957  CD2 LEU A 126      32.235  29.009  60.052  1.00  0.00           C  
ATOM   1958 HD21 LEU A 126      31.573  28.679  60.855  1.00  0.00           H  
ATOM   1959 HD22 LEU A 126      33.261  28.746  60.312  1.00  0.00           H  
ATOM   1960 HD23 LEU A 126      31.960  28.501  59.127  1.00  0.00           H  
ATOM   1961  N   ASN A 127      32.230  33.737  58.696  1.00  0.00           N  
ATOM   1962  H   ASN A 127      32.442  33.783  59.682  1.00  0.00           H  
ATOM   1963  CA  ASN A 127      33.090  34.475  57.780  1.00  0.00           C  
ATOM   1964  HA  ASN A 127      32.459  35.090  57.136  1.00  0.00           H  
ATOM   1965  C   ASN A 127      33.897  33.511  56.894  1.00  0.00           C  
ATOM   1966  O   ASN A 127      34.280  32.428  57.333  1.00  0.00           O  
ATOM   1967  CB  ASN A 127      34.009  35.399  58.592  1.00  0.00           C  
ATOM   1968  HB2 ASN A 127      34.615  34.804  59.275  1.00  0.00           H  
ATOM   1969  HB3 ASN A 127      34.683  35.911  57.909  1.00  0.00           H  
ATOM   1970  CG  ASN A 127      33.290  36.478  59.390  1.00  0.00           C  
ATOM   1971  ND2 ASN A 127      34.025  37.200  60.201  1.00  0.00           N  
ATOM   1972 HD21 ASN A 127      34.988  36.958  60.367  1.00  0.00           H  
ATOM   1973 HD22 ASN A 127      33.592  37.964  60.692  1.00  0.00           H  
ATOM   1974  OD1 ASN A 127      32.100  36.731  59.254  1.00  0.00           O  
ATOM   1975  N   GLU A 128      34.211  33.925  55.659  1.00  0.00           N  
ATOM   1976  H   GLU A 128      33.895  34.833  55.340  1.00  0.00           H  
ATOM   1977  CA  GLU A 128      34.948  33.086  54.702  1.00  0.00           C  
ATOM   1978  HA  GLU A 128      34.407  32.155  54.533  1.00  0.00           H  
ATOM   1979  C   GLU A 128      36.342  32.697  55.202  1.00  0.00           C  
ATOM   1980  O   GLU A 128      36.843  31.622  54.875  1.00  0.00           O  
ATOM   1981  CB  GLU A 128      35.094  33.828  53.370  1.00  0.00           C  
ATOM   1982  HB2 GLU A 128      35.794  33.258  52.762  1.00  0.00           H  
ATOM   1983  HB3 GLU A 128      35.516  34.820  53.563  1.00  0.00           H  
ATOM   1984  CG  GLU A 128      33.763  33.941  52.603  1.00  0.00           C  
ATOM   1985  HG2 GLU A 128      33.047  34.488  53.223  1.00  0.00           H  
ATOM   1986  HG3 GLU A 128      33.383  32.929  52.410  1.00  0.00           H  
ATOM   1987  CD  GLU A 128      33.882  34.683  51.254  1.00  0.00           C  
ATOM   1988  OE1 GLU A 128      34.974  35.195  50.899  1.00  0.00           O  
ATOM   1989  OE2 GLU A 128      32.857  34.752  50.533  1.00  0.00           O  
ATOM   1990  N   ASP A 129      36.956  33.563  56.009  1.00  0.00           N  
ATOM   1991  H   ASP A 129      36.471  34.419  56.226  1.00  0.00           H  
ATOM   1992  CA  ASP A 129      38.273  33.326  56.595  1.00  0.00           C  
ATOM   1993  HA  ASP A 129      38.939  32.969  55.809  1.00  0.00           H  
ATOM   1994  C   ASP A 129      38.247  32.228  57.681  1.00  0.00           C  
ATOM   1995  O   ASP A 129      39.294  31.693  58.048  1.00  0.00           O  
ATOM   1996  CB  ASP A 129      38.833  34.663  57.101  1.00  0.00           C  
ATOM   1997  HB2 ASP A 129      38.982  35.303  56.227  1.00  0.00           H  
ATOM   1998  HB3 ASP A 129      39.818  34.492  57.530  1.00  0.00           H  
ATOM   1999  CG  ASP A 129      37.925  35.404  58.109  1.00  0.00           C  
ATOM   2000  OD1 ASP A 129      37.365  34.755  59.023  1.00  0.00           O  
ATOM   2001  OD2 ASP A 129      37.803  36.648  57.992  1.00  0.00           O  
ATOM   2002  N   LEU A 130      37.052  31.856  58.158  1.00  0.00           N  
ATOM   2003  H   LEU A 130      36.245  32.298  57.737  1.00  0.00           H  
ATOM   2004  CA  LEU A 130      36.790  30.890  59.225  1.00  0.00           C  
ATOM   2005  HA  LEU A 130      35.721  30.954  59.429  1.00  0.00           H  
ATOM   2006  C   LEU A 130      37.472  31.236  60.569  1.00  0.00           C  
ATOM   2007  O   LEU A 130      37.698  30.336  61.383  1.00  0.00           O  
ATOM   2008  CB  LEU A 130      37.068  29.445  58.745  1.00  0.00           C  
ATOM   2009  HB2 LEU A 130      38.141  29.343  58.588  1.00  0.00           H  
ATOM   2010  HB3 LEU A 130      36.783  28.755  59.539  1.00  0.00           H  
ATOM   2011  CG  LEU A 130      36.349  29.003  57.457  1.00  0.00           C  
ATOM   2012  HG  LEU A 130      36.567  29.693  56.645  1.00  0.00           H  
ATOM   2013  CD1 LEU A 130      36.838  27.613  57.042  1.00  0.00           C  
ATOM   2014 HD11 LEU A 130      36.370  27.327  56.100  1.00  0.00           H  
ATOM   2015 HD12 LEU A 130      36.584  26.884  57.810  1.00  0.00           H  
ATOM   2016 HD13 LEU A 130      37.920  27.633  56.894  1.00  0.00           H  
ATOM   2017  CD2 LEU A 130      34.838  28.922  57.655  1.00  0.00           C  
ATOM   2018 HD21 LEU A 130      34.367  28.585  56.734  1.00  0.00           H  
ATOM   2019 HD22 LEU A 130      34.447  29.909  57.883  1.00  0.00           H  
ATOM   2020 HD23 LEU A 130      34.599  28.232  58.463  1.00  0.00           H  
ATOM   2021  N   ARG A 131      37.796  32.518  60.830  1.00  0.00           N  
ATOM   2022  H   ARG A 131      37.611  33.220  60.113  1.00  0.00           H  
ATOM   2023  CA  ARG A 131      38.306  32.962  62.145  1.00  0.00           C  
ATOM   2024  HA  ARG A 131      38.974  32.196  62.547  1.00  0.00           H  
ATOM   2025  C   ARG A 131      37.182  33.119  63.171  1.00  0.00           C  
ATOM   2026  O   ARG A 131      37.366  32.734  64.325  1.00  0.00           O  
ATOM   2027  CB  ARG A 131      39.090  34.291  62.081  1.00  0.00           C  
ATOM   2028  HB2 ARG A 131      39.134  34.693  63.095  1.00  0.00           H  
ATOM   2029  HB3 ARG A 131      38.545  35.020  61.480  1.00  0.00           H  
ATOM   2030  CG  ARG A 131      40.552  34.201  61.613  1.00  0.00           C  
ATOM   2031  HG2 ARG A 131      41.056  33.369  62.108  1.00  0.00           H  
ATOM   2032  HG3 ARG A 131      41.055  35.126  61.903  1.00  0.00           H  
ATOM   2033  CD  ARG A 131      40.668  34.055  60.098  1.00  0.00           C  
ATOM   2034  HD2 ARG A 131      40.225  33.105  59.801  1.00  0.00           H  
ATOM   2035  HD3 ARG A 131      40.096  34.857  59.634  1.00  0.00           H  
ATOM   2036  NE  ARG A 131      42.070  34.118  59.635  1.00  0.00           N  
ATOM   2037  HE  ARG A 131      42.554  33.235  59.518  1.00  0.00           H  
ATOM   2038  CZ  ARG A 131      42.732  35.206  59.260  1.00  0.00           C  
ATOM   2039  NH1 ARG A 131      42.206  36.405  59.328  1.00  0.00           N  
ATOM   2040 HH11 ARG A 131      41.304  36.535  59.755  1.00  0.00           H  
ATOM   2041 HH12 ARG A 131      42.688  37.200  58.933  1.00  0.00           H  
ATOM   2042  NH2 ARG A 131      43.944  35.122  58.797  1.00  0.00           N  
ATOM   2043 HH21 ARG A 131      44.443  35.961  58.539  1.00  0.00           H  
ATOM   2044 HH22 ARG A 131      44.403  34.223  58.733  1.00  0.00           H  
ATOM   2045  N   SER A 132      36.058  33.723  62.777  1.00  0.00           N  
ATOM   2046  H   SER A 132      35.992  34.044  61.825  1.00  0.00           H  
ATOM   2047  CA  SER A 132      35.017  34.175  63.708  1.00  0.00           C  
ATOM   2048  HA  SER A 132      34.911  33.443  64.507  1.00  0.00           H  
ATOM   2049  C   SER A 132      33.647  34.332  63.049  1.00  0.00           C  
ATOM   2050  O   SER A 132      33.519  34.483  61.830  1.00  0.00           O  
ATOM   2051  CB  SER A 132      35.427  35.512  64.344  1.00  0.00           C  
ATOM   2052  HB2 SER A 132      34.624  35.867  64.992  1.00  0.00           H  
ATOM   2053  HB3 SER A 132      36.317  35.355  64.957  1.00  0.00           H  
ATOM   2054  OG  SER A 132      35.710  36.489  63.353  1.00  0.00           O  
ATOM   2055  HG  SER A 132      35.975  37.311  63.795  1.00  0.00           H  
ATOM   2056  N   TRP A 133      32.611  34.286  63.882  1.00  0.00           N  
ATOM   2057  H   TRP A 133      32.814  34.158  64.870  1.00  0.00           H  
ATOM   2058  CA  TRP A 133      31.213  34.457  63.499  1.00  0.00           C  
ATOM   2059  HA  TRP A 133      31.045  33.972  62.537  1.00  0.00           H  
ATOM   2060  C   TRP A 133      30.813  35.934  63.357  1.00  0.00           C  
ATOM   2061  O   TRP A 133      31.352  36.810  64.038  1.00  0.00           O  
ATOM   2062  CB  TRP A 133      30.354  33.752  64.551  1.00  0.00           C  
ATOM   2063  HB2 TRP A 133      29.314  34.051  64.423  1.00  0.00           H  
ATOM   2064  HB3 TRP A 133      30.667  34.068  65.548  1.00  0.00           H  
ATOM   2065  CG  TRP A 133      30.411  32.262  64.469  1.00  0.00           C  
ATOM   2066  CD1 TRP A 133      31.289  31.455  65.103  1.00  0.00           C  
ATOM   2067  HD1 TRP A 133      32.077  31.798  65.767  1.00  0.00           H  
ATOM   2068  CD2 TRP A 133      29.564  31.391  63.665  1.00  0.00           C  
ATOM   2069  CE2 TRP A 133      29.980  30.044  63.873  1.00  0.00           C  
ATOM   2070  CE3 TRP A 133      28.500  31.619  62.775  1.00  0.00           C  
ATOM   2071  HE3 TRP A 133      28.184  32.633  62.589  1.00  0.00           H  
ATOM   2072  NE1 TRP A 133      31.030  30.135  64.765  1.00  0.00           N  
ATOM   2073  HE1 TRP A 133      31.579  29.351  65.103  1.00  0.00           H  
ATOM   2074  CZ2 TRP A 133      29.358  28.968  63.219  1.00  0.00           C  
ATOM   2075  HZ2 TRP A 133      29.691  27.954  63.381  1.00  0.00           H  
ATOM   2076  CZ3 TRP A 133      27.855  30.547  62.126  1.00  0.00           C  
ATOM   2077  HZ3 TRP A 133      27.034  30.736  61.449  1.00  0.00           H  
ATOM   2078  CH2 TRP A 133      28.289  29.231  62.352  1.00  0.00           C  
ATOM   2079  HH2 TRP A 133      27.799  28.414  61.852  1.00  0.00           H  
ATOM   2080  N   THR A 134      29.804  36.203  62.521  1.00  0.00           N  
ATOM   2081  H   THR A 134      29.415  35.444  61.970  1.00  0.00           H  
ATOM   2082  CA  THR A 134      29.112  37.498  62.415  1.00  0.00           C  
ATOM   2083  HA  THR A 134      29.432  38.121  63.249  1.00  0.00           H  
ATOM   2084  C   THR A 134      27.597  37.321  62.556  1.00  0.00           C  
ATOM   2085  O   THR A 134      27.056  36.251  62.272  1.00  0.00           O  
ATOM   2086  CB  THR A 134      29.503  38.263  61.139  1.00  0.00           C  
ATOM   2087  HB  THR A 134      30.584  38.207  61.014  1.00  0.00           H  
ATOM   2088  CG2 THR A 134      28.832  37.776  59.854  1.00  0.00           C  
ATOM   2089 HG21 THR A 134      29.083  36.732  59.681  1.00  0.00           H  
ATOM   2090 HG22 THR A 134      27.750  37.881  59.919  1.00  0.00           H  
ATOM   2091 HG23 THR A 134      29.193  38.359  59.008  1.00  0.00           H  
ATOM   2092  OG1 THR A 134      29.147  39.616  61.318  1.00  0.00           O  
ATOM   2093  HG1 THR A 134      29.565  40.129  60.610  1.00  0.00           H  
ATOM   2094  N   ALA A 135      26.902  38.355  63.035  1.00  0.00           N  
ATOM   2095  H   ALA A 135      27.364  39.254  63.104  1.00  0.00           H  
ATOM   2096  CA  ALA A 135      25.501  38.274  63.457  1.00  0.00           C  
ATOM   2097  HA  ALA A 135      25.009  37.432  62.966  1.00  0.00           H  
ATOM   2098  C   ALA A 135      24.714  39.546  63.112  1.00  0.00           C  
ATOM   2099  O   ALA A 135      25.260  40.652  63.164  1.00  0.00           O  
ATOM   2100  CB  ALA A 135      25.489  38.039  64.972  1.00  0.00           C  
ATOM   2101  HB1 ALA A 135      25.984  38.864  65.486  1.00  0.00           H  
ATOM   2102  HB2 ALA A 135      25.999  37.107  65.198  1.00  0.00           H  
ATOM   2103  HB3 ALA A 135      24.468  37.978  65.335  1.00  0.00           H  
ATOM   2104  N   ALA A 136      23.425  39.387  62.804  1.00  0.00           N  
ATOM   2105  H   ALA A 136      23.037  38.450  62.756  1.00  0.00           H  
ATOM   2106  CA  ALA A 136      22.576  40.489  62.359  1.00  0.00           C  
ATOM   2107  HA  ALA A 136      23.173  41.151  61.728  1.00  0.00           H  
ATOM   2108  C   ALA A 136      21.984  41.362  63.483  1.00  0.00           C  
ATOM   2109  O   ALA A 136      21.901  42.580  63.307  1.00  0.00           O  
ATOM   2110  CB  ALA A 136      21.477  39.907  61.483  1.00  0.00           C  
ATOM   2111  HB1 ALA A 136      21.926  39.365  60.651  1.00  0.00           H  
ATOM   2112  HB2 ALA A 136      20.854  39.230  62.070  1.00  0.00           H  
ATOM   2113  HB3 ALA A 136      20.856  40.711  61.087  1.00  0.00           H  
ATOM   2114  N   ASP A 137      21.554  40.791  64.613  1.00  0.00           N  
ATOM   2115  H   ASP A 137      21.659  39.798  64.740  1.00  0.00           H  
ATOM   2116  CA  ASP A 137      20.856  41.539  65.670  1.00  0.00           C  
ATOM   2117  HA  ASP A 137      21.187  42.578  65.659  1.00  0.00           H  
ATOM   2118  C   ASP A 137      21.177  41.006  67.077  1.00  0.00           C  
ATOM   2119  O   ASP A 137      22.029  40.137  67.239  1.00  0.00           O  
ATOM   2120  CB  ASP A 137      19.340  41.529  65.385  1.00  0.00           C  
ATOM   2121  HB2 ASP A 137      19.177  42.043  64.436  1.00  0.00           H  
ATOM   2122  HB3 ASP A 137      18.822  42.114  66.145  1.00  0.00           H  
ATOM   2123  CG  ASP A 137      18.702  40.128  65.310  1.00  0.00           C  
ATOM   2124  OD1 ASP A 137      17.703  39.969  64.567  1.00  0.00           O  
ATOM   2125  OD2 ASP A 137      19.138  39.215  66.046  1.00  0.00           O  
ATOM   2126  N   THR A 138      20.505  41.530  68.110  1.00  0.00           N  
ATOM   2127  H   THR A 138      19.860  42.291  67.935  1.00  0.00           H  
ATOM   2128  CA  THR A 138      20.717  41.136  69.513  1.00  0.00           C  
ATOM   2129  HA  THR A 138      21.753  41.333  69.773  1.00  0.00           H  
ATOM   2130  C   THR A 138      20.450  39.647  69.748  1.00  0.00           C  
ATOM   2131  O   THR A 138      21.233  38.988  70.428  1.00  0.00           O  
ATOM   2132  CB  THR A 138      19.828  41.968  70.457  1.00  0.00           C  
ATOM   2133  HB  THR A 138      18.785  41.693  70.296  1.00  0.00           H  
ATOM   2134  CG2 THR A 138      20.164  41.757  71.935  1.00  0.00           C  
ATOM   2135 HG21 THR A 138      19.985  40.720  72.217  1.00  0.00           H  
ATOM   2136 HG22 THR A 138      21.209  42.002  72.127  1.00  0.00           H  
ATOM   2137 HG23 THR A 138      19.525  42.391  72.549  1.00  0.00           H  
ATOM   2138  OG1 THR A 138      19.960  43.350  70.185  1.00  0.00           O  
ATOM   2139  HG1 THR A 138      20.856  43.627  70.422  1.00  0.00           H  
ATOM   2140  N   ALA A 139      19.381  39.083  69.178  1.00  0.00           N  
ATOM   2141  H   ALA A 139      18.840  39.617  68.513  1.00  0.00           H  
ATOM   2142  CA  ALA A 139      19.103  37.653  69.300  1.00  0.00           C  
ATOM   2143  HA  ALA A 139      19.056  37.384  70.356  1.00  0.00           H  
ATOM   2144  C   ALA A 139      20.226  36.829  68.658  1.00  0.00           C  
ATOM   2145  O   ALA A 139      20.692  35.843  69.230  1.00  0.00           O  
ATOM   2146  CB  ALA A 139      17.744  37.351  68.654  1.00  0.00           C  
ATOM   2147  HB1 ALA A 139      16.948  37.873  69.187  1.00  0.00           H  
ATOM   2148  HB2 ALA A 139      17.548  36.279  68.682  1.00  0.00           H  
ATOM   2149  HB3 ALA A 139      17.746  37.674  67.614  1.00  0.00           H  
ATOM   2150  N   ALA A 140      20.707  37.258  67.494  1.00  0.00           N  
ATOM   2151  H   ALA A 140      20.251  38.040  67.028  1.00  0.00           H  
ATOM   2152  CA  ALA A 140      21.845  36.638  66.844  1.00  0.00           C  
ATOM   2153  HA  ALA A 140      21.695  35.560  66.817  1.00  0.00           H  
ATOM   2154  C   ALA A 140      23.152  36.888  67.606  1.00  0.00           C  
ATOM   2155  O   ALA A 140      24.045  36.050  67.576  1.00  0.00           O  
ATOM   2156  CB  ALA A 140      21.908  37.135  65.410  1.00  0.00           C  
ATOM   2157  HB1 ALA A 140      22.686  36.576  64.895  1.00  0.00           H  
ATOM   2158  HB2 ALA A 140      22.139  38.195  65.394  1.00  0.00           H  
ATOM   2159  HB3 ALA A 140      20.954  36.968  64.913  1.00  0.00           H  
ATOM   2160  N   GLN A 141      23.281  38.003  68.336  1.00  0.00           N  
ATOM   2161  H   GLN A 141      22.556  38.710  68.251  1.00  0.00           H  
ATOM   2162  CA  GLN A 141      24.408  38.257  69.234  1.00  0.00           C  
ATOM   2163  HA  GLN A 141      25.335  38.119  68.684  1.00  0.00           H  
ATOM   2164  C   GLN A 141      24.404  37.244  70.365  1.00  0.00           C  
ATOM   2165  O   GLN A 141      25.468  36.744  70.697  1.00  0.00           O  
ATOM   2166  CB  GLN A 141      24.402  39.683  69.817  1.00  0.00           C  
ATOM   2167  HB2 GLN A 141      25.065  39.702  70.684  1.00  0.00           H  
ATOM   2168  HB3 GLN A 141      23.411  39.926  70.177  1.00  0.00           H  
ATOM   2169  CG  GLN A 141      24.875  40.784  68.853  1.00  0.00           C  
ATOM   2170  HG2 GLN A 141      24.499  40.581  67.851  1.00  0.00           H  
ATOM   2171  HG3 GLN A 141      25.965  40.781  68.816  1.00  0.00           H  
ATOM   2172  CD  GLN A 141      24.390  42.174  69.287  1.00  0.00           C  
ATOM   2173  NE2 GLN A 141      24.676  42.609  70.500  1.00  0.00           N  
ATOM   2174 HE21 GLN A 141      25.245  42.068  71.137  1.00  0.00           H  
ATOM   2175 HE22 GLN A 141      24.329  43.519  70.774  1.00  0.00           H  
ATOM   2176  OE1 GLN A 141      23.734  42.896  68.548  1.00  0.00           O  
ATOM   2177  N   ILE A 142      23.247  36.866  70.912  1.00  0.00           N  
ATOM   2178  H   ILE A 142      22.389  37.326  70.619  1.00  0.00           H  
ATOM   2179  CA  ILE A 142      23.185  35.800  71.922  1.00  0.00           C  
ATOM   2180  HA  ILE A 142      23.830  36.076  72.757  1.00  0.00           H  
ATOM   2181  C   ILE A 142      23.759  34.521  71.326  1.00  0.00           C  
ATOM   2182  O   ILE A 142      24.687  33.955  71.897  1.00  0.00           O  
ATOM   2183  CB  ILE A 142      21.755  35.579  72.474  1.00  0.00           C  
ATOM   2184  HB  ILE A 142      21.099  35.299  71.652  1.00  0.00           H  
ATOM   2185  CG1 ILE A 142      21.196  36.852  73.147  1.00  0.00           C  
ATOM   2186 HG12 ILE A 142      21.359  37.708  72.501  1.00  0.00           H  
ATOM   2187 HG13 ILE A 142      21.732  37.042  74.077  1.00  0.00           H  
ATOM   2188  CG2 ILE A 142      21.752  34.432  73.503  1.00  0.00           C  
ATOM   2189 HG21 ILE A 142      22.410  34.670  74.339  1.00  0.00           H  
ATOM   2190 HG22 ILE A 142      22.067  33.495  73.042  1.00  0.00           H  
ATOM   2191 HG23 ILE A 142      20.746  34.273  73.887  1.00  0.00           H  
ATOM   2192  CD1 ILE A 142      19.690  36.779  73.437  1.00  0.00           C  
ATOM   2193 HD11 ILE A 142      19.149  36.484  72.538  1.00  0.00           H  
ATOM   2194 HD12 ILE A 142      19.485  36.064  74.232  1.00  0.00           H  
ATOM   2195 HD13 ILE A 142      19.337  37.759  73.757  1.00  0.00           H  
ATOM   2196  N   SER A 143      23.309  34.103  70.143  1.00  0.00           N  
ATOM   2197  H   SER A 143      22.564  34.605  69.669  1.00  0.00           H  
ATOM   2198  CA  SER A 143      23.842  32.880  69.537  1.00  0.00           C  
ATOM   2199  HA  SER A 143      23.784  32.084  70.279  1.00  0.00           H  
ATOM   2200  C   SER A 143      25.312  33.026  69.162  1.00  0.00           C  
ATOM   2201  O   SER A 143      26.073  32.084  69.353  1.00  0.00           O  
ATOM   2202  CB  SER A 143      23.017  32.433  68.334  1.00  0.00           C  
ATOM   2203  HB2 SER A 143      21.993  32.256  68.662  1.00  0.00           H  
ATOM   2204  HB3 SER A 143      23.426  31.499  67.946  1.00  0.00           H  
ATOM   2205  OG  SER A 143      23.019  33.405  67.312  1.00  0.00           O  
ATOM   2206  HG  SER A 143      23.891  33.464  66.909  1.00  0.00           H  
ATOM   2207  N   LYS A 144      25.745  34.214  68.718  1.00  0.00           N  
ATOM   2208  H   LYS A 144      25.046  34.931  68.547  1.00  0.00           H  
ATOM   2209  CA  LYS A 144      27.152  34.511  68.422  1.00  0.00           C  
ATOM   2210  HA  LYS A 144      27.519  33.777  67.704  1.00  0.00           H  
ATOM   2211  C   LYS A 144      27.995  34.365  69.675  1.00  0.00           C  
ATOM   2212  O   LYS A 144      29.039  33.728  69.636  1.00  0.00           O  
ATOM   2213  CB  LYS A 144      27.293  35.911  67.804  1.00  0.00           C  
ATOM   2214  HB2 LYS A 144      26.929  36.655  68.510  1.00  0.00           H  
ATOM   2215  HB3 LYS A 144      26.680  35.942  66.906  1.00  0.00           H  
ATOM   2216  CG  LYS A 144      28.752  36.238  67.432  1.00  0.00           C  
ATOM   2217  HG2 LYS A 144      29.153  35.408  66.851  1.00  0.00           H  
ATOM   2218  HG3 LYS A 144      29.344  36.322  68.345  1.00  0.00           H  
ATOM   2219  CD  LYS A 144      28.942  37.529  66.614  1.00  0.00           C  
ATOM   2220  HD2 LYS A 144      28.383  37.454  65.680  1.00  0.00           H  
ATOM   2221  HD3 LYS A 144      30.004  37.595  66.367  1.00  0.00           H  
ATOM   2222  CE  LYS A 144      28.542  38.805  67.387  1.00  0.00           C  
ATOM   2223  HE2 LYS A 144      29.036  38.770  68.366  1.00  0.00           H  
ATOM   2224  HE3 LYS A 144      27.460  38.810  67.568  1.00  0.00           H  
ATOM   2225  NZ  LYS A 144      28.954  40.063  66.674  1.00  0.00           N  
ATOM   2226  HZ1 LYS A 144      29.149  40.813  67.339  1.00  0.00           H  
ATOM   2227  HZ2 LYS A 144      29.811  39.944  66.133  1.00  0.00           H  
ATOM   2228  HZ3 LYS A 144      28.234  40.420  66.043  1.00  0.00           H  
ATOM   2229  N   ARG A 145      27.525  34.903  70.806  1.00  0.00           N  
ATOM   2230  H   ARG A 145      26.640  35.405  70.757  1.00  0.00           H  
ATOM   2231  CA  ARG A 145      28.211  34.785  72.103  1.00  0.00           C  
ATOM   2232  HA  ARG A 145      29.220  35.206  72.032  1.00  0.00           H  
ATOM   2233  C   ARG A 145      28.370  33.312  72.459  1.00  0.00           C  
ATOM   2234  O   ARG A 145      29.469  32.887  72.807  1.00  0.00           O  
ATOM   2235  CB  ARG A 145      27.429  35.522  73.209  1.00  0.00           C  
ATOM   2236  HB2 ARG A 145      26.380  35.228  73.160  1.00  0.00           H  
ATOM   2237  HB3 ARG A 145      27.816  35.203  74.180  1.00  0.00           H  
ATOM   2238  CG  ARG A 145      27.522  37.059  73.164  1.00  0.00           C  
ATOM   2239  HG2 ARG A 145      27.313  37.430  72.160  1.00  0.00           H  
ATOM   2240  HG3 ARG A 145      28.528  37.374  73.448  1.00  0.00           H  
ATOM   2241  CD  ARG A 145      26.500  37.641  74.158  1.00  0.00           C  
ATOM   2242  HD2 ARG A 145      26.669  37.218  75.153  1.00  0.00           H  
ATOM   2243  HD3 ARG A 145      25.500  37.336  73.837  1.00  0.00           H  
ATOM   2244  NE  ARG A 145      26.529  39.120  74.219  1.00  0.00           N  
ATOM   2245  HE  ARG A 145      25.873  39.613  73.620  1.00  0.00           H  
ATOM   2246  CZ  ARG A 145      27.244  39.871  75.049  1.00  0.00           C  
ATOM   2247  NH1 ARG A 145      28.153  39.398  75.864  1.00  0.00           N  
ATOM   2248 HH11 ARG A 145      28.614  40.024  76.514  1.00  0.00           H  
ATOM   2249 HH12 ARG A 145      28.378  38.413  75.855  1.00  0.00           H  
ATOM   2250  NH2 ARG A 145      27.043  41.161  75.083  1.00  0.00           N  
ATOM   2251 HH21 ARG A 145      27.617  41.746  75.668  1.00  0.00           H  
ATOM   2252 HH22 ARG A 145      26.280  41.580  74.571  1.00  0.00           H  
ATOM   2253  N   LYS A 146      27.294  32.525  72.309  1.00  0.00           N  
ATOM   2254  H   LYS A 146      26.427  32.960  71.994  1.00  0.00           H  
ATOM   2255  CA  LYS A 146      27.318  31.084  72.606  1.00  0.00           C  
ATOM   2256  HA  LYS A 146      27.708  30.942  73.616  1.00  0.00           H  
ATOM   2257  C   LYS A 146      28.300  30.343  71.697  1.00  0.00           C  
ATOM   2258  O   LYS A 146      29.168  29.642  72.209  1.00  0.00           O  
ATOM   2259  CB  LYS A 146      25.899  30.476  72.536  1.00  0.00           C  
ATOM   2260  HB2 LYS A 146      25.505  30.611  71.527  1.00  0.00           H  
ATOM   2261  HB3 LYS A 146      25.968  29.402  72.717  1.00  0.00           H  
ATOM   2262  CG  LYS A 146      24.886  31.072  73.535  1.00  0.00           C  
ATOM   2263  HG2 LYS A 146      23.897  30.681  73.288  1.00  0.00           H  
ATOM   2264  HG3 LYS A 146      24.853  32.147  73.414  1.00  0.00           H  
ATOM   2265  CD  LYS A 146      25.185  30.750  75.008  1.00  0.00           C  
ATOM   2266  HD2 LYS A 146      26.220  30.990  75.251  1.00  0.00           H  
ATOM   2267  HD3 LYS A 146      25.045  29.677  75.154  1.00  0.00           H  
ATOM   2268  CE  LYS A 146      24.249  31.499  75.979  1.00  0.00           C  
ATOM   2269  HE2 LYS A 146      23.219  31.441  75.608  1.00  0.00           H  
ATOM   2270  HE3 LYS A 146      24.276  30.973  76.939  1.00  0.00           H  
ATOM   2271  NZ  LYS A 146      24.651  32.928  76.200  1.00  0.00           N  
ATOM   2272  HZ1 LYS A 146      25.626  33.005  76.490  1.00  0.00           H  
ATOM   2273  HZ2 LYS A 146      24.514  33.506  75.371  1.00  0.00           H  
ATOM   2274  HZ3 LYS A 146      24.099  33.344  76.950  1.00  0.00           H  
ATOM   2275  N   CYS A 147      28.218  30.507  70.375  1.00  0.00           N  
ATOM   2276  H   CYS A 147      27.502  31.114  69.985  1.00  0.00           H  
ATOM   2277  CA  CYS A 147      29.071  29.739  69.466  1.00  0.00           C  
ATOM   2278  HA  CYS A 147      29.075  28.704  69.817  1.00  0.00           H  
ATOM   2279  C   CYS A 147      30.534  30.195  69.518  1.00  0.00           C  
ATOM   2280  O   CYS A 147      31.429  29.354  69.420  1.00  0.00           O  
ATOM   2281  CB  CYS A 147      28.463  29.714  68.054  1.00  0.00           C  
ATOM   2282  HB2 CYS A 147      28.976  28.965  67.446  1.00  0.00           H  
ATOM   2283  HB3 CYS A 147      27.411  29.431  68.127  1.00  0.00           H  
ATOM   2284  SG  CYS A 147      28.579  31.323  67.228  1.00  0.00           S  
ATOM   2285  HG  CYS A 147      29.754  31.130  66.609  1.00  0.00           H  
ATOM   2286  N   GLU A 148      30.799  31.483  69.744  1.00  0.00           N  
ATOM   2287  H   GLU A 148      30.033  32.151  69.753  1.00  0.00           H  
ATOM   2288  CA  GLU A 148      32.161  31.993  69.835  1.00  0.00           C  
ATOM   2289  HA  GLU A 148      32.736  31.508  69.049  1.00  0.00           H  
ATOM   2290  C   GLU A 148      32.820  31.598  71.163  1.00  0.00           C  
ATOM   2291  O   GLU A 148      33.956  31.128  71.149  1.00  0.00           O  
ATOM   2292  CB  GLU A 148      32.176  33.505  69.565  1.00  0.00           C  
ATOM   2293  HB2 GLU A 148      31.856  34.035  70.462  1.00  0.00           H  
ATOM   2294  HB3 GLU A 148      31.474  33.732  68.763  1.00  0.00           H  
ATOM   2295  CG  GLU A 148      33.551  34.017  69.123  1.00  0.00           C  
ATOM   2296  HG2 GLU A 148      33.507  35.106  69.060  1.00  0.00           H  
ATOM   2297  HG3 GLU A 148      34.290  33.770  69.889  1.00  0.00           H  
ATOM   2298  CD  GLU A 148      33.962  33.436  67.747  1.00  0.00           C  
ATOM   2299  OE1 GLU A 148      33.472  33.936  66.703  1.00  0.00           O  
ATOM   2300  OE2 GLU A 148      34.766  32.471  67.714  1.00  0.00           O  
ATOM   2301  N   ALA A 149      32.111  31.668  72.298  1.00  0.00           N  
ATOM   2302  H   ALA A 149      31.186  32.085  72.294  1.00  0.00           H  
ATOM   2303  CA  ALA A 149      32.614  31.100  73.553  1.00  0.00           C  
ATOM   2304  HA  ALA A 149      33.596  31.525  73.769  1.00  0.00           H  
ATOM   2305  C   ALA A 149      32.778  29.573  73.441  1.00  0.00           C  
ATOM   2306  O   ALA A 149      33.741  29.007  73.964  1.00  0.00           O  
ATOM   2307  CB  ALA A 149      31.671  31.475  74.696  1.00  0.00           C  
ATOM   2308  HB1 ALA A 149      30.669  31.093  74.496  1.00  0.00           H  
ATOM   2309  HB2 ALA A 149      32.036  31.037  75.626  1.00  0.00           H  
ATOM   2310  HB3 ALA A 149      31.633  32.559  74.813  1.00  0.00           H  
ATOM   2311  N   ALA A 150      31.839  28.950  72.716  1.00  0.00           N  
ATOM   2312  H   ALA A 150      31.041  29.512  72.441  1.00  0.00           H  
ATOM   2313  CA  ALA A 150      31.816  27.574  72.238  1.00  0.00           C  
ATOM   2314  HA  ALA A 150      30.994  27.529  71.521  1.00  0.00           H  
ATOM   2315  C   ALA A 150      33.055  27.192  71.427  1.00  0.00           C  
ATOM   2316  O   ALA A 150      33.527  26.054  71.449  1.00  0.00           O  
ATOM   2317  CB  ALA A 150      31.420  26.621  73.375  1.00  0.00           C  
ATOM   2318  HB1 ALA A 150      31.307  25.609  72.986  1.00  0.00           H  
ATOM   2319  HB2 ALA A 150      32.181  26.614  74.153  1.00  0.00           H  
ATOM   2320  HB3 ALA A 150      30.468  26.934  73.807  1.00  0.00           H  
ATOM   2321  N   ASN A 151      33.747  28.193  70.825  1.00  0.00           N  
ATOM   2322  H   ASN A 151      33.396  29.126  70.987  1.00  0.00           H  
ATOM   2323  CA  ASN A 151      34.924  28.088  69.932  1.00  0.00           C  
ATOM   2324  HA  ASN A 151      35.073  29.086  69.516  1.00  0.00           H  
ATOM   2325  C   ASN A 151      34.642  27.193  68.711  1.00  0.00           C  
ATOM   2326  O   ASN A 151      35.532  26.550  68.144  1.00  0.00           O  
ATOM   2327  CB  ASN A 151      36.204  27.724  70.713  1.00  0.00           C  
ATOM   2328  HB2 ASN A 151      37.010  27.532  70.005  1.00  0.00           H  
ATOM   2329  HB3 ASN A 151      36.046  26.807  71.278  1.00  0.00           H  
ATOM   2330  CG  ASN A 151      36.681  28.818  71.655  1.00  0.00           C  
ATOM   2331  ND2 ASN A 151      37.041  29.973  71.131  1.00  0.00           N  
ATOM   2332 HD21 ASN A 151      36.993  30.134  70.137  1.00  0.00           H  
ATOM   2333 HD22 ASN A 151      37.337  30.709  71.755  1.00  0.00           H  
ATOM   2334  OD1 ASN A 151      36.778  28.640  72.862  1.00  0.00           O  
ATOM   2335  N   VAL A 152      33.381  27.205  68.268  1.00  0.00           N  
ATOM   2336  H   VAL A 152      32.721  27.806  68.761  1.00  0.00           H  
ATOM   2337  CA  VAL A 152      32.842  26.318  67.226  1.00  0.00           C  
ATOM   2338  HA  VAL A 152      33.058  25.283  67.497  1.00  0.00           H  
ATOM   2339  C   VAL A 152      33.500  26.526  65.867  1.00  0.00           C  
ATOM   2340  O   VAL A 152      33.553  25.578  65.092  1.00  0.00           O  
ATOM   2341  CB  VAL A 152      31.306  26.494  67.160  1.00  0.00           C  
ATOM   2342  HB  VAL A 152      31.062  27.539  67.350  1.00  0.00           H  
ATOM   2343  CG1 VAL A 152      30.645  25.648  68.254  1.00  0.00           C  
ATOM   2344 HG11 VAL A 152      31.042  25.914  69.234  1.00  0.00           H  
ATOM   2345 HG12 VAL A 152      30.832  24.587  68.074  1.00  0.00           H  
ATOM   2346 HG13 VAL A 152      29.567  25.818  68.261  1.00  0.00           H  
ATOM   2347  CG2 VAL A 152      30.664  26.124  65.816  1.00  0.00           C  
ATOM   2348 HG21 VAL A 152      30.953  25.112  65.533  1.00  0.00           H  
ATOM   2349 HG22 VAL A 152      29.576  26.196  65.889  1.00  0.00           H  
ATOM   2350 HG23 VAL A 152      30.993  26.818  65.040  1.00  0.00           H  
ATOM   2351  N   ALA A 153      34.038  27.712  65.556  1.00  0.00           N  
ATOM   2352  H   ALA A 153      34.008  28.467  66.231  1.00  0.00           H  
ATOM   2353  CA  ALA A 153      34.657  27.956  64.247  1.00  0.00           C  
ATOM   2354  HA  ALA A 153      33.904  27.809  63.470  1.00  0.00           H  
ATOM   2355  C   ALA A 153      35.800  26.969  63.962  1.00  0.00           C  
ATOM   2356  O   ALA A 153      35.912  26.481  62.843  1.00  0.00           O  
ATOM   2357  CB  ALA A 153      35.133  29.414  64.180  1.00  0.00           C  
ATOM   2358  HB1 ALA A 153      35.586  29.609  63.206  1.00  0.00           H  
ATOM   2359  HB2 ALA A 153      34.290  30.093  64.313  1.00  0.00           H  
ATOM   2360  HB3 ALA A 153      35.875  29.605  64.956  1.00  0.00           H  
ATOM   2361  N   GLU A 154      36.573  26.584  64.985  1.00  0.00           N  
ATOM   2362  H   GLU A 154      36.403  26.996  65.897  1.00  0.00           H  
ATOM   2363  CA  GLU A 154      37.623  25.562  64.874  1.00  0.00           C  
ATOM   2364  HA  GLU A 154      38.333  25.856  64.098  1.00  0.00           H  
ATOM   2365  C   GLU A 154      37.029  24.204  64.477  1.00  0.00           C  
ATOM   2366  O   GLU A 154      37.490  23.577  63.522  1.00  0.00           O  
ATOM   2367  CB  GLU A 154      38.372  25.465  66.216  1.00  0.00           C  
ATOM   2368  HB2 GLU A 154      37.648  25.280  67.010  1.00  0.00           H  
ATOM   2369  HB3 GLU A 154      38.862  26.420  66.410  1.00  0.00           H  
ATOM   2370  CG  GLU A 154      39.429  24.349  66.241  1.00  0.00           C  
ATOM   2371  HG2 GLU A 154      40.099  24.495  65.391  1.00  0.00           H  
ATOM   2372  HG3 GLU A 154      38.933  23.384  66.115  1.00  0.00           H  
ATOM   2373  CD  GLU A 154      40.249  24.310  67.553  1.00  0.00           C  
ATOM   2374  OE1 GLU A 154      39.688  24.516  68.658  1.00  0.00           O  
ATOM   2375  OE2 GLU A 154      41.473  24.033  67.489  1.00  0.00           O  
ATOM   2376  N   GLN A 155      35.972  23.771  65.174  1.00  0.00           N  
ATOM   2377  H   GLN A 155      35.616  24.358  65.920  1.00  0.00           H  
ATOM   2378  CA  GLN A 155      35.291  22.509  64.880  1.00  0.00           C  
ATOM   2379  HA  GLN A 155      36.000  21.681  64.937  1.00  0.00           H  
ATOM   2380  C   GLN A 155      34.706  22.525  63.474  1.00  0.00           C  
ATOM   2381  O   GLN A 155      34.843  21.568  62.712  1.00  0.00           O  
ATOM   2382  CB  GLN A 155      34.153  22.283  65.881  1.00  0.00           C  
ATOM   2383  HB2 GLN A 155      33.514  21.507  65.471  1.00  0.00           H  
ATOM   2384  HB3 GLN A 155      33.555  23.189  65.982  1.00  0.00           H  
ATOM   2385  CG  GLN A 155      34.631  21.823  67.262  1.00  0.00           C  
ATOM   2386  HG2 GLN A 155      35.183  20.888  67.159  1.00  0.00           H  
ATOM   2387  HG3 GLN A 155      35.298  22.575  67.686  1.00  0.00           H  
ATOM   2388  CD  GLN A 155      33.457  21.597  68.216  1.00  0.00           C  
ATOM   2389  NE2 GLN A 155      32.509  20.746  67.873  1.00  0.00           N  
ATOM   2390 HE21 GLN A 155      32.526  20.280  66.964  1.00  0.00           H  
ATOM   2391 HE22 GLN A 155      31.756  20.589  68.526  1.00  0.00           H  
ATOM   2392  OE1 GLN A 155      33.369  22.187  69.286  1.00  0.00           O  
ATOM   2393  N   ARG A 156      34.071  23.643  63.104  1.00  0.00           N  
ATOM   2394  H   ARG A 156      34.002  24.401  63.784  1.00  0.00           H  
ATOM   2395  CA  ARG A 156      33.431  23.787  61.798  1.00  0.00           C  
ATOM   2396  HA  ARG A 156      32.885  22.868  61.599  1.00  0.00           H  
ATOM   2397  C   ARG A 156      34.463  23.859  60.689  1.00  0.00           C  
ATOM   2398  O   ARG A 156      34.276  23.190  59.682  1.00  0.00           O  
ATOM   2399  CB  ARG A 156      32.460  24.982  61.841  1.00  0.00           C  
ATOM   2400  HB2 ARG A 156      32.972  25.891  61.515  1.00  0.00           H  
ATOM   2401  HB3 ARG A 156      32.125  25.156  62.867  1.00  0.00           H  
ATOM   2402  CG  ARG A 156      31.215  24.755  60.971  1.00  0.00           C  
ATOM   2403  HG2 ARG A 156      31.517  24.647  59.929  1.00  0.00           H  
ATOM   2404  HG3 ARG A 156      30.616  25.658  61.041  1.00  0.00           H  
ATOM   2405  CD  ARG A 156      30.351  23.537  61.369  1.00  0.00           C  
ATOM   2406  HD2 ARG A 156      29.388  23.636  60.866  1.00  0.00           H  
ATOM   2407  HD3 ARG A 156      30.803  22.621  60.989  1.00  0.00           H  
ATOM   2408  NE  ARG A 156      30.079  23.465  62.824  1.00  0.00           N  
ATOM   2409  HE  ARG A 156      29.459  24.193  63.166  1.00  0.00           H  
ATOM   2410  CZ  ARG A 156      30.466  22.557  63.712  1.00  0.00           C  
ATOM   2411  NH1 ARG A 156      30.067  22.633  64.955  1.00  0.00           N  
ATOM   2412 HH11 ARG A 156      30.375  21.954  65.641  1.00  0.00           H  
ATOM   2413 HH12 ARG A 156      29.408  23.346  65.239  1.00  0.00           H  
ATOM   2414  NH2 ARG A 156      31.258  21.560  63.413  1.00  0.00           N  
ATOM   2415 HH21 ARG A 156      31.533  20.877  64.127  1.00  0.00           H  
ATOM   2416 HH22 ARG A 156      31.590  21.403  62.481  1.00  0.00           H  
ATOM   2417  N   ARG A 157      35.600  24.524  60.897  1.00  0.00           N  
ATOM   2418  H   ARG A 157      35.687  25.052  61.761  1.00  0.00           H  
ATOM   2419  CA  ARG A 157      36.726  24.505  59.950  1.00  0.00           C  
ATOM   2420  HA  ARG A 157      36.343  24.791  58.968  1.00  0.00           H  
ATOM   2421  C   ARG A 157      37.280  23.094  59.795  1.00  0.00           C  
ATOM   2422  O   ARG A 157      37.541  22.703  58.667  1.00  0.00           O  
ATOM   2423  CB  ARG A 157      37.819  25.518  60.354  1.00  0.00           C  
ATOM   2424  HB2 ARG A 157      37.378  26.516  60.365  1.00  0.00           H  
ATOM   2425  HB3 ARG A 157      38.193  25.293  61.356  1.00  0.00           H  
ATOM   2426  CG  ARG A 157      38.977  25.471  59.335  1.00  0.00           C  
ATOM   2427  HG2 ARG A 157      38.557  25.504  58.327  1.00  0.00           H  
ATOM   2428  HG3 ARG A 157      39.511  24.526  59.442  1.00  0.00           H  
ATOM   2429  CD  ARG A 157      39.999  26.607  59.453  1.00  0.00           C  
ATOM   2430  HD2 ARG A 157      40.520  26.545  60.415  1.00  0.00           H  
ATOM   2431  HD3 ARG A 157      39.474  27.561  59.397  1.00  0.00           H  
ATOM   2432  NE  ARG A 157      40.972  26.478  58.350  1.00  0.00           N  
ATOM   2433  HE  ARG A 157      41.343  25.551  58.155  1.00  0.00           H  
ATOM   2434  CZ  ARG A 157      41.365  27.387  57.477  1.00  0.00           C  
ATOM   2435  NH1 ARG A 157      41.047  28.653  57.544  1.00  0.00           N  
ATOM   2436 HH11 ARG A 157      40.552  29.019  58.340  1.00  0.00           H  
ATOM   2437 HH12 ARG A 157      41.358  29.301  56.834  1.00  0.00           H  
ATOM   2438  NH2 ARG A 157      42.109  26.977  56.492  1.00  0.00           N  
ATOM   2439 HH21 ARG A 157      42.405  27.599  55.757  1.00  0.00           H  
ATOM   2440 HH22 ARG A 157      42.356  25.986  56.476  1.00  0.00           H  
ATOM   2441  N   ALA A 158      37.391  22.309  60.867  1.00  0.00           N  
ATOM   2442  H   ALA A 158      37.231  22.712  61.786  1.00  0.00           H  
ATOM   2443  CA  ALA A 158      37.888  20.933  60.772  1.00  0.00           C  
ATOM   2444  HA  ALA A 158      38.889  20.959  60.331  1.00  0.00           H  
ATOM   2445  C   ALA A 158      37.004  20.080  59.840  1.00  0.00           C  
ATOM   2446  O   ALA A 158      37.525  19.345  59.001  1.00  0.00           O  
ATOM   2447  CB  ALA A 158      38.015  20.324  62.179  1.00  0.00           C  
ATOM   2448  HB1 ALA A 158      38.535  21.015  62.845  1.00  0.00           H  
ATOM   2449  HB2 ALA A 158      38.592  19.400  62.122  1.00  0.00           H  
ATOM   2450  HB3 ALA A 158      37.033  20.096  62.595  1.00  0.00           H  
ATOM   2451  N   TYR A 159      35.676  20.250  59.915  1.00  0.00           N  
ATOM   2452  H   TYR A 159      35.308  20.818  60.671  1.00  0.00           H  
ATOM   2453  CA  TYR A 159      34.739  19.668  58.947  1.00  0.00           C  
ATOM   2454  HA  TYR A 159      34.938  18.598  58.855  1.00  0.00           H  
ATOM   2455  C   TYR A 159      34.917  20.275  57.550  1.00  0.00           C  
ATOM   2456  O   TYR A 159      35.101  19.528  56.588  1.00  0.00           O  
ATOM   2457  CB  TYR A 159      33.296  19.840  59.449  1.00  0.00           C  
ATOM   2458  HB2 TYR A 159      33.110  19.131  60.257  1.00  0.00           H  
ATOM   2459  HB3 TYR A 159      33.173  20.843  59.859  1.00  0.00           H  
ATOM   2460  CG  TYR A 159      32.263  19.639  58.358  1.00  0.00           C  
ATOM   2461  CD1 TYR A 159      31.688  20.759  57.727  1.00  0.00           C  
ATOM   2462  HD1 TYR A 159      31.923  21.758  58.074  1.00  0.00           H  
ATOM   2463  CD2 TYR A 159      31.947  18.341  57.917  1.00  0.00           C  
ATOM   2464  HD2 TYR A 159      32.384  17.480  58.410  1.00  0.00           H  
ATOM   2465  CE1 TYR A 159      30.805  20.585  56.644  1.00  0.00           C  
ATOM   2466  HE1 TYR A 159      30.366  21.441  56.153  1.00  0.00           H  
ATOM   2467  CE2 TYR A 159      31.075  18.168  56.824  1.00  0.00           C  
ATOM   2468  HE2 TYR A 159      30.843  17.180  56.459  1.00  0.00           H  
ATOM   2469  CZ  TYR A 159      30.499  19.288  56.191  1.00  0.00           C  
ATOM   2470  OH  TYR A 159      29.640  19.120  55.157  1.00  0.00           O  
ATOM   2471  HH  TYR A 159      29.314  19.952  54.802  1.00  0.00           H  
ATOM   2472  N   LEU A 160      34.875  21.603  57.419  1.00  0.00           N  
ATOM   2473  H   LEU A 160      34.751  22.162  58.259  1.00  0.00           H  
ATOM   2474  CA  LEU A 160      34.892  22.287  56.117  1.00  0.00           C  
ATOM   2475  HA  LEU A 160      34.069  21.907  55.513  1.00  0.00           H  
ATOM   2476  C   LEU A 160      36.182  21.991  55.344  1.00  0.00           C  
ATOM   2477  O   LEU A 160      36.134  21.660  54.168  1.00  0.00           O  
ATOM   2478  CB  LEU A 160      34.705  23.807  56.315  1.00  0.00           C  
ATOM   2479  HB2 LEU A 160      34.913  24.306  55.366  1.00  0.00           H  
ATOM   2480  HB3 LEU A 160      35.455  24.144  57.029  1.00  0.00           H  
ATOM   2481  CG  LEU A 160      33.311  24.265  56.800  1.00  0.00           C  
ATOM   2482  HG  LEU A 160      33.026  23.694  57.675  1.00  0.00           H  
ATOM   2483  CD1 LEU A 160      33.315  25.752  57.183  1.00  0.00           C  
ATOM   2484 HD11 LEU A 160      32.522  26.301  56.673  1.00  0.00           H  
ATOM   2485 HD12 LEU A 160      33.153  25.846  58.257  1.00  0.00           H  
ATOM   2486 HD13 LEU A 160      34.268  26.208  56.926  1.00  0.00           H  
ATOM   2487  CD2 LEU A 160      32.227  24.042  55.752  1.00  0.00           C  
ATOM   2488 HD21 LEU A 160      32.145  22.984  55.511  1.00  0.00           H  
ATOM   2489 HD22 LEU A 160      32.458  24.609  54.850  1.00  0.00           H  
ATOM   2490 HD23 LEU A 160      31.269  24.380  56.142  1.00  0.00           H  
ATOM   2491  N   GLU A 161      37.334  22.073  55.998  1.00  0.00           N  
ATOM   2492  H   GLU A 161      37.307  22.317  56.980  1.00  0.00           H  
ATOM   2493  CA  GLU A 161      38.638  21.821  55.394  1.00  0.00           C  
ATOM   2494  HA  GLU A 161      38.674  22.301  54.421  1.00  0.00           H  
ATOM   2495  C   GLU A 161      38.885  20.327  55.164  1.00  0.00           C  
ATOM   2496  O   GLU A 161      39.410  19.951  54.117  1.00  0.00           O  
ATOM   2497  CB  GLU A 161      39.725  22.440  56.285  1.00  0.00           C  
ATOM   2498  HB2 GLU A 161      39.743  21.911  57.238  1.00  0.00           H  
ATOM   2499  HB3 GLU A 161      39.469  23.484  56.470  1.00  0.00           H  
ATOM   2500  CG  GLU A 161      41.124  22.386  55.656  1.00  0.00           C  
ATOM   2501  HG2 GLU A 161      41.118  22.943  54.717  1.00  0.00           H  
ATOM   2502  HG3 GLU A 161      41.370  21.347  55.425  1.00  0.00           H  
ATOM   2503  CD  GLU A 161      42.194  22.972  56.603  1.00  0.00           C  
ATOM   2504  OE1 GLU A 161      42.178  24.204  56.862  1.00  0.00           O  
ATOM   2505  OE2 GLU A 161      43.063  22.205  57.087  1.00  0.00           O  
ATOM   2506  N   GLY A 162      38.525  19.476  56.129  1.00  0.00           N  
ATOM   2507  H   GLY A 162      38.068  19.838  56.958  1.00  0.00           H  
ATOM   2508  CA  GLY A 162      38.796  18.041  56.063  1.00  0.00           C  
ATOM   2509  HA2 GLY A 162      38.911  17.654  57.076  1.00  0.00           H  
ATOM   2510  HA3 GLY A 162      39.731  17.863  55.531  1.00  0.00           H  
ATOM   2511  C   GLY A 162      37.687  17.268  55.355  1.00  0.00           C  
ATOM   2512  O   GLY A 162      37.769  16.952  54.167  1.00  0.00           O  
ATOM   2513  N   THR A 163      36.638  16.949  56.113  1.00  0.00           N  
ATOM   2514  H   THR A 163      36.632  17.280  57.073  1.00  0.00           H  
ATOM   2515  CA  THR A 163      35.578  16.002  55.737  1.00  0.00           C  
ATOM   2516  HA  THR A 163      36.034  15.045  55.482  1.00  0.00           H  
ATOM   2517  C   THR A 163      34.757  16.473  54.539  1.00  0.00           C  
ATOM   2518  O   THR A 163      34.447  15.683  53.653  1.00  0.00           O  
ATOM   2519  CB  THR A 163      34.630  15.809  56.931  1.00  0.00           C  
ATOM   2520  HB  THR A 163      33.982  16.682  57.001  1.00  0.00           H  
ATOM   2521  CG2 THR A 163      33.757  14.566  56.809  1.00  0.00           C  
ATOM   2522 HG21 THR A 163      33.188  14.434  57.729  1.00  0.00           H  
ATOM   2523 HG22 THR A 163      34.377  13.685  56.635  1.00  0.00           H  
ATOM   2524 HG23 THR A 163      33.062  14.696  55.980  1.00  0.00           H  
ATOM   2525  OG1 THR A 163      35.338  15.720  58.149  1.00  0.00           O  
ATOM   2526  HG1 THR A 163      35.820  14.881  58.182  1.00  0.00           H  
ATOM   2527  N   CYS A 164      34.402  17.759  54.514  1.00  0.00           N  
ATOM   2528  H   CYS A 164      34.729  18.355  55.271  1.00  0.00           H  
ATOM   2529  CA  CYS A 164      33.595  18.376  53.463  1.00  0.00           C  
ATOM   2530  HA  CYS A 164      32.640  17.853  53.376  1.00  0.00           H  
ATOM   2531  C   CYS A 164      34.335  18.311  52.122  1.00  0.00           C  
ATOM   2532  O   CYS A 164      33.755  17.873  51.131  1.00  0.00           O  
ATOM   2533  CB  CYS A 164      33.341  19.828  53.877  1.00  0.00           C  
ATOM   2534  HB2 CYS A 164      32.944  19.844  54.893  1.00  0.00           H  
ATOM   2535  HB3 CYS A 164      34.303  20.322  53.894  1.00  0.00           H  
ATOM   2536  SG  CYS A 164      32.245  20.815  52.827  1.00  0.00           S  
ATOM   2537  N   VAL A 165      35.625  18.674  52.103  1.00  0.00           N  
ATOM   2538  H   VAL A 165      36.050  19.012  52.955  1.00  0.00           H  
ATOM   2539  CA  VAL A 165      36.471  18.561  50.909  1.00  0.00           C  
ATOM   2540  HA  VAL A 165      35.978  19.069  50.082  1.00  0.00           H  
ATOM   2541  C   VAL A 165      36.644  17.104  50.515  1.00  0.00           C  
ATOM   2542  O   VAL A 165      36.524  16.798  49.337  1.00  0.00           O  
ATOM   2543  CB  VAL A 165      37.865  19.189  51.093  1.00  0.00           C  
ATOM   2544  HB  VAL A 165      38.371  18.709  51.930  1.00  0.00           H  
ATOM   2545  CG1 VAL A 165      38.732  19.014  49.843  1.00  0.00           C  
ATOM   2546 HG11 VAL A 165      38.965  17.963  49.703  1.00  0.00           H  
ATOM   2547 HG12 VAL A 165      39.672  19.553  49.951  1.00  0.00           H  
ATOM   2548 HG13 VAL A 165      38.205  19.381  48.963  1.00  0.00           H  
ATOM   2549  CG2 VAL A 165      37.782  20.693  51.343  1.00  0.00           C  
ATOM   2550 HG21 VAL A 165      37.315  20.867  52.300  1.00  0.00           H  
ATOM   2551 HG22 VAL A 165      37.199  21.175  50.564  1.00  0.00           H  
ATOM   2552 HG23 VAL A 165      38.780  21.125  51.380  1.00  0.00           H  
ATOM   2553  N   GLU A 166      36.918  16.206  51.465  1.00  0.00           N  
ATOM   2554  H   GLU A 166      37.077  16.535  52.412  1.00  0.00           H  
ATOM   2555  CA  GLU A 166      37.130  14.786  51.184  1.00  0.00           C  
ATOM   2556  HA  GLU A 166      37.956  14.691  50.480  1.00  0.00           H  
ATOM   2557  C   GLU A 166      35.896  14.171  50.530  1.00  0.00           C  
ATOM   2558  O   GLU A 166      35.988  13.495  49.502  1.00  0.00           O  
ATOM   2559  CB  GLU A 166      37.503  14.055  52.487  1.00  0.00           C  
ATOM   2560  HB2 GLU A 166      38.452  14.451  52.853  1.00  0.00           H  
ATOM   2561  HB3 GLU A 166      36.737  14.246  53.237  1.00  0.00           H  
ATOM   2562  CG  GLU A 166      37.638  12.536  52.291  1.00  0.00           C  
ATOM   2563  HG2 GLU A 166      36.671  12.123  51.994  1.00  0.00           H  
ATOM   2564  HG3 GLU A 166      38.342  12.363  51.473  1.00  0.00           H  
ATOM   2565  CD  GLU A 166      38.116  11.783  53.554  1.00  0.00           C  
ATOM   2566  OE1 GLU A 166      37.816  12.199  54.700  1.00  0.00           O  
ATOM   2567  OE2 GLU A 166      38.778  10.727  53.393  1.00  0.00           O  
ATOM   2568  N   TRP A 167      34.733  14.441  51.109  1.00  0.00           N  
ATOM   2569  H   TRP A 167      34.708  15.003  51.949  1.00  0.00           H  
ATOM   2570  CA  TRP A 167      33.504  13.974  50.541  1.00  0.00           C  
ATOM   2571  HA  TRP A 167      33.643  12.921  50.300  1.00  0.00           H  
ATOM   2572  C   TRP A 167      33.282  14.650  49.216  1.00  0.00           C  
ATOM   2573  O   TRP A 167      33.206  13.878  48.278  1.00  0.00           O  
ATOM   2574  CB  TRP A 167      32.383  14.021  51.554  1.00  0.00           C  
ATOM   2575  HB2 TRP A 167      32.442  14.918  52.168  1.00  0.00           H  
ATOM   2576  HB3 TRP A 167      31.455  14.027  51.010  1.00  0.00           H  
ATOM   2577  CG  TRP A 167      32.391  12.768  52.365  1.00  0.00           C  
ATOM   2578  CD1 TRP A 167      33.023  12.568  53.544  1.00  0.00           C  
ATOM   2579  HD1 TRP A 167      33.579  13.326  54.088  1.00  0.00           H  
ATOM   2580  CD2 TRP A 167      31.951  11.451  51.919  1.00  0.00           C  
ATOM   2581  CE2 TRP A 167      32.331  10.488  52.896  1.00  0.00           C  
ATOM   2582  CE3 TRP A 167      31.346  10.970  50.741  1.00  0.00           C  
ATOM   2583  HE3 TRP A 167      31.097  11.668  49.958  1.00  0.00           H  
ATOM   2584  NE1 TRP A 167      32.944  11.226  53.888  1.00  0.00           N  
ATOM   2585  HE1 TRP A 167      33.413  10.824  54.699  1.00  0.00           H  
ATOM   2586  CZ2 TRP A 167      32.082   9.119  52.730  1.00  0.00           C  
ATOM   2587  HZ2 TRP A 167      32.380   8.417  53.496  1.00  0.00           H  
ATOM   2588  CZ3 TRP A 167      31.075   9.600  50.569  1.00  0.00           C  
ATOM   2589  HZ3 TRP A 167      30.593   9.258  49.664  1.00  0.00           H  
ATOM   2590  CH2 TRP A 167      31.430   8.675  51.564  1.00  0.00           C  
ATOM   2591  HH2 TRP A 167      31.198   7.626  51.429  1.00  0.00           H  
ATOM   2592  N   LEU A 168      33.394  15.982  49.105  1.00  0.00           N  
ATOM   2593  H   LEU A 168      33.536  16.532  49.943  1.00  0.00           H  
ATOM   2594  CA  LEU A 168      33.334  16.692  47.841  1.00  0.00           C  
ATOM   2595  HA  LEU A 168      32.306  16.651  47.532  1.00  0.00           H  
ATOM   2596  C   LEU A 168      34.247  16.029  46.800  1.00  0.00           C  
ATOM   2597  O   LEU A 168      33.812  15.853  45.681  1.00  0.00           O  
ATOM   2598  CB  LEU A 168      33.562  18.197  47.966  1.00  0.00           C  
ATOM   2599  HB2 LEU A 168      32.902  18.605  48.732  1.00  0.00           H  
ATOM   2600  HB3 LEU A 168      34.597  18.379  48.247  1.00  0.00           H  
ATOM   2601  CG  LEU A 168      33.270  18.904  46.622  1.00  0.00           C  
ATOM   2602  HG  LEU A 168      34.071  18.637  45.935  1.00  0.00           H  
ATOM   2603  CD1 LEU A 168      31.932  18.567  45.949  1.00  0.00           C  
ATOM   2604 HD11 LEU A 168      31.094  18.784  46.593  1.00  0.00           H  
ATOM   2605 HD12 LEU A 168      31.883  17.519  45.701  1.00  0.00           H  
ATOM   2606 HD13 LEU A 168      31.818  19.136  45.033  1.00  0.00           H  
ATOM   2607  CD2 LEU A 168      33.272  20.423  46.763  1.00  0.00           C  
ATOM   2608 HD21 LEU A 168      33.688  20.844  45.853  1.00  0.00           H  
ATOM   2609 HD22 LEU A 168      33.850  20.722  47.637  1.00  0.00           H  
ATOM   2610 HD23 LEU A 168      32.273  20.836  46.831  1.00  0.00           H  
ATOM   2611  N   HIS A 169      35.469  15.608  47.136  1.00  0.00           N  
ATOM   2612  H   HIS A 169      35.783  15.766  48.085  1.00  0.00           H  
ATOM   2613  CA  HIS A 169      36.384  14.939  46.213  1.00  0.00           C  
ATOM   2614  HA  HIS A 169      36.510  15.565  45.334  1.00  0.00           H  
ATOM   2615  C   HIS A 169      35.809  13.609  45.755  1.00  0.00           C  
ATOM   2616  O   HIS A 169      35.852  13.305  44.564  1.00  0.00           O  
ATOM   2617  CB  HIS A 169      37.757  14.633  46.833  1.00  0.00           C  
ATOM   2618  HB2 HIS A 169      38.279  13.965  46.147  1.00  0.00           H  
ATOM   2619  HB3 HIS A 169      37.619  14.077  47.754  1.00  0.00           H  
ATOM   2620  CG  HIS A 169      38.703  15.771  47.099  1.00  0.00           C  
ATOM   2621  CD2 HIS A 169      38.747  16.986  46.469  1.00  0.00           C  
ATOM   2622  HD2 HIS A 169      38.053  17.342  45.722  1.00  0.00           H  
ATOM   2623  ND1 HIS A 169      39.821  15.689  47.900  1.00  0.00           N  
ATOM   2624  HD1 HIS A 169      40.112  14.887  48.447  1.00  0.00           H  
ATOM   2625  CE1 HIS A 169      40.518  16.828  47.765  1.00  0.00           C  
ATOM   2626  HE1 HIS A 169      41.451  17.045  48.272  1.00  0.00           H  
ATOM   2627  NE2 HIS A 169      39.903  17.650  46.897  1.00  0.00           N  
ATOM   2628  N   ARG A 170      35.269  12.803  46.672  1.00  0.00           N  
ATOM   2629  H   ARG A 170      35.188  13.145  47.630  1.00  0.00           H  
ATOM   2630  CA  ARG A 170      34.566  11.578  46.288  1.00  0.00           C  
ATOM   2631  HA  ARG A 170      35.237  10.949  45.707  1.00  0.00           H  
ATOM   2632  C   ARG A 170      33.365  11.918  45.409  1.00  0.00           C  
ATOM   2633  O   ARG A 170      32.966  11.097  44.580  1.00  0.00           O  
ATOM   2634  CB  ARG A 170      34.103  10.802  47.536  1.00  0.00           C  
ATOM   2635  HB2 ARG A 170      33.440  11.429  48.134  1.00  0.00           H  
ATOM   2636  HB3 ARG A 170      33.522   9.935  47.214  1.00  0.00           H  
ATOM   2637  CG  ARG A 170      35.256  10.302  48.424  1.00  0.00           C  
ATOM   2638  HG2 ARG A 170      35.946  11.115  48.646  1.00  0.00           H  
ATOM   2639  HG3 ARG A 170      35.800   9.513  47.899  1.00  0.00           H  
ATOM   2640  CD  ARG A 170      34.696   9.750  49.742  1.00  0.00           C  
ATOM   2641  HD2 ARG A 170      34.049   8.903  49.501  1.00  0.00           H  
ATOM   2642  HD3 ARG A 170      34.093  10.525  50.224  1.00  0.00           H  
ATOM   2643  NE  ARG A 170      35.779   9.343  50.666  1.00  0.00           N  
ATOM   2644  HE  ARG A 170      36.665   9.822  50.575  1.00  0.00           H  
ATOM   2645  CZ  ARG A 170      35.699   8.419  51.612  1.00  0.00           C  
ATOM   2646  NH1 ARG A 170      34.617   7.713  51.802  1.00  0.00           N  
ATOM   2647 HH11 ARG A 170      33.791   7.916  51.259  1.00  0.00           H  
ATOM   2648 HH12 ARG A 170      34.581   7.017  52.532  1.00  0.00           H  
ATOM   2649  NH2 ARG A 170      36.718   8.188  52.391  1.00  0.00           N  
ATOM   2650 HH21 ARG A 170      36.654   7.485  53.111  1.00  0.00           H  
ATOM   2651 HH22 ARG A 170      37.558   8.745  52.319  1.00  0.00           H  
ATOM   2652  N   TYR A 171      32.823  13.118  45.646  1.00  0.00           N  
ATOM   2653  H   TYR A 171      33.369  13.731  46.234  1.00  0.00           H  
ATOM   2654  CA  TYR A 171      31.426  13.226  45.898  1.00  0.00           C  
ATOM   2655  HA  TYR A 171      31.174  12.285  46.377  1.00  0.00           H  
ATOM   2656  C   TYR A 171      30.538  13.429  44.796  1.00  0.00           C  
ATOM   2657  O   TYR A 171      29.336  13.191  45.239  1.00  0.00           O  
ATOM   2658  CB  TYR A 171      30.977  14.381  46.801  1.00  0.00           C  
ATOM   2659  HB2 TYR A 171      30.361  15.124  46.288  1.00  0.00           H  
ATOM   2660  HB3 TYR A 171      31.813  14.968  47.000  1.00  0.00           H  
ATOM   2661  CG  TYR A 171      30.192  13.996  48.030  1.00  0.00           C  
ATOM   2662  CD1 TYR A 171      29.463  12.789  48.135  1.00  0.00           C  
ATOM   2663  HD1 TYR A 171      29.462  12.055  47.351  1.00  0.00           H  
ATOM   2664  CD2 TYR A 171      30.084  14.966  49.029  1.00  0.00           C  
ATOM   2665  HD2 TYR A 171      30.641  15.880  48.936  1.00  0.00           H  
ATOM   2666  CE1 TYR A 171      28.656  12.539  49.245  1.00  0.00           C  
ATOM   2667  HE1 TYR A 171      28.129  11.598  49.326  1.00  0.00           H  
ATOM   2668  CE2 TYR A 171      29.252  14.745  50.135  1.00  0.00           C  
ATOM   2669  HE2 TYR A 171      29.170  15.496  50.904  1.00  0.00           H  
ATOM   2670  CZ  TYR A 171      28.564  13.519  50.241  1.00  0.00           C  
ATOM   2671  OH  TYR A 171      27.846  13.248  51.339  1.00  0.00           O  
ATOM   2672  HH  TYR A 171      27.439  12.370  51.304  1.00  0.00           H  
ATOM   2673  N   LEU A 172      31.136  13.795  43.501  1.00  0.00           N  
ATOM   2674  H   LEU A 172      30.350  13.869  42.876  1.00  0.00           H  
ATOM   2675  CA  LEU A 172      32.455  14.077  42.592  1.00  0.00           C  
ATOM   2676  HA  LEU A 172      31.890  14.391  41.717  1.00  0.00           H  
ATOM   2677  C   LEU A 172      33.453  13.114  41.779  1.00  0.00           C  
ATOM   2678  O   LEU A 172      33.552  13.214  40.541  1.00  0.00           O  
ATOM   2679  CB  LEU A 172      33.301  15.339  42.820  1.00  0.00           C  
ATOM   2680  HB2 LEU A 172      33.932  15.467  41.939  1.00  0.00           H  
ATOM   2681  HB3 LEU A 172      34.025  15.129  43.591  1.00  0.00           H  
ATOM   2682  CG  LEU A 172      32.608  16.690  42.989  1.00  0.00           C  
ATOM   2683  HG  LEU A 172      31.946  16.650  43.845  1.00  0.00           H  
ATOM   2684  CD1 LEU A 172      33.676  17.783  43.123  1.00  0.00           C  
ATOM   2685 HD11 LEU A 172      34.356  17.535  43.935  1.00  0.00           H  
ATOM   2686 HD12 LEU A 172      33.208  18.744  43.323  1.00  0.00           H  
ATOM   2687 HD13 LEU A 172      34.257  17.857  42.204  1.00  0.00           H  
ATOM   2688  CD2 LEU A 172      31.786  17.057  41.757  1.00  0.00           C  
ATOM   2689 HD21 LEU A 172      31.345  18.047  41.875  1.00  0.00           H  
ATOM   2690 HD22 LEU A 172      30.992  16.332  41.665  1.00  0.00           H  
ATOM   2691 HD23 LEU A 172      32.407  17.036  40.863  1.00  0.00           H  
ATOM   2692  N   GLU A 173      34.351  12.342  42.400  1.00  0.00           N  
ATOM   2693  H   GLU A 173      34.401  12.371  43.405  1.00  0.00           H  
ATOM   2694  CA  GLU A 173      35.124  11.278  41.738  1.00  0.00           C  
ATOM   2695  HA  GLU A 173      35.788  11.710  40.991  1.00  0.00           H  
ATOM   2696  C   GLU A 173      34.170  10.290  41.037  1.00  0.00           C  
ATOM   2697  O   GLU A 173      34.394   9.881  39.891  1.00  0.00           O  
ATOM   2698  CB  GLU A 173      35.962  10.548  42.805  1.00  0.00           C  
ATOM   2699  HB2 GLU A 173      35.289  10.128  43.552  1.00  0.00           H  
ATOM   2700  HB3 GLU A 173      36.618  11.263  43.297  1.00  0.00           H  
ATOM   2701  CG  GLU A 173      36.841   9.413  42.270  1.00  0.00           C  
ATOM   2702  HG2 GLU A 173      36.233   8.703  41.706  1.00  0.00           H  
ATOM   2703  HG3 GLU A 173      37.250   8.873  43.129  1.00  0.00           H  
ATOM   2704  CD  GLU A 173      37.995   9.961  41.405  1.00  0.00           C  
ATOM   2705  OE1 GLU A 173      39.089  10.238  41.955  1.00  0.00           O  
ATOM   2706  OE2 GLU A 173      37.821  10.120  40.172  1.00  0.00           O  
ATOM   2707  N   ASN A 174      33.069   9.949  41.716  1.00  0.00           N  
ATOM   2708  H   ASN A 174      32.927  10.389  42.615  1.00  0.00           H  
ATOM   2709  CA  ASN A 174      31.960   9.208  41.136  1.00  0.00           C  
ATOM   2710  HA  ASN A 174      32.385   8.505  40.416  1.00  0.00           H  
ATOM   2711  C   ASN A 174      31.016  10.124  40.339  1.00  0.00           C  
ATOM   2712  O   ASN A 174      30.903  11.326  40.599  1.00  0.00           O  
ATOM   2713  CB  ASN A 174      31.236   8.347  42.194  1.00  0.00           C  
ATOM   2714  HB2 ASN A 174      30.445   7.774  41.711  1.00  0.00           H  
ATOM   2715  HB3 ASN A 174      31.951   7.627  42.594  1.00  0.00           H  
ATOM   2716  CG  ASN A 174      30.604   9.105  43.361  1.00  0.00           C  
ATOM   2717  ND2 ASN A 174      30.661   8.532  44.540  1.00  0.00           N  
ATOM   2718 HD21 ASN A 174      31.038   7.606  44.648  1.00  0.00           H  
ATOM   2719 HD22 ASN A 174      30.249   9.003  45.325  1.00  0.00           H  
ATOM   2720  OD1 ASN A 174      30.027  10.175  43.238  1.00  0.00           O  
ATOM   2721  N   GLY A 175      30.352   9.534  39.333  1.00  0.00           N  
ATOM   2722  H   GLY A 175      30.491   8.545  39.155  1.00  0.00           H  
ATOM   2723  CA  GLY A 175      29.361  10.249  38.526  1.00  0.00           C  
ATOM   2724  HA2 GLY A 175      28.559  10.603  39.173  1.00  0.00           H  
ATOM   2725  HA3 GLY A 175      28.945   9.575  37.775  1.00  0.00           H  
ATOM   2726  C   GLY A 175      29.925  11.479  37.824  1.00  0.00           C  
ATOM   2727  O   GLY A 175      29.193  12.454  37.659  1.00  0.00           O  
ATOM   2728  N   LYS A 176      31.213  11.455  37.442  1.00  0.00           N  
ATOM   2729  H   LYS A 176      31.738  10.610  37.617  1.00  0.00           H  
ATOM   2730  CA  LYS A 176      31.928  12.617  36.899  1.00  0.00           C  
ATOM   2731  HA  LYS A 176      32.072  13.342  37.702  1.00  0.00           H  
ATOM   2732  C   LYS A 176      31.102  13.296  35.816  1.00  0.00           C  
ATOM   2733  O   LYS A 176      30.862  14.494  35.887  1.00  0.00           O  
ATOM   2734  CB  LYS A 176      33.304  12.180  36.357  1.00  0.00           C  
ATOM   2735  HB2 LYS A 176      33.825  11.611  37.130  1.00  0.00           H  
ATOM   2736  HB3 LYS A 176      33.165  11.531  35.491  1.00  0.00           H  
ATOM   2737  CG  LYS A 176      34.179  13.386  35.968  1.00  0.00           C  
ATOM   2738  HG2 LYS A 176      33.643  14.025  35.265  1.00  0.00           H  
ATOM   2739  HG3 LYS A 176      34.377  13.966  36.871  1.00  0.00           H  
ATOM   2740  CD  LYS A 176      35.525  12.988  35.339  1.00  0.00           C  
ATOM   2741  HD2 LYS A 176      35.979  12.180  35.917  1.00  0.00           H  
ATOM   2742  HD3 LYS A 176      36.189  13.854  35.390  1.00  0.00           H  
ATOM   2743  CE  LYS A 176      35.375  12.569  33.864  1.00  0.00           C  
ATOM   2744  HE2 LYS A 176      34.861  13.372  33.323  1.00  0.00           H  
ATOM   2745  HE3 LYS A 176      34.749  11.671  33.803  1.00  0.00           H  
ATOM   2746  NZ  LYS A 176      36.701  12.310  33.222  1.00  0.00           N  
ATOM   2747  HZ1 LYS A 176      37.305  13.126  33.260  1.00  0.00           H  
ATOM   2748  HZ2 LYS A 176      36.594  12.069  32.240  1.00  0.00           H  
ATOM   2749  HZ3 LYS A 176      37.195  11.540  33.666  1.00  0.00           H  
ATOM   2750  N   GLU A 177      30.621  12.527  34.846  1.00  0.00           N  
ATOM   2751  H   GLU A 177      30.833  11.531  34.882  1.00  0.00           H  
ATOM   2752  CA  GLU A 177      29.878  13.047  33.702  1.00  0.00           C  
ATOM   2753  HA  GLU A 177      30.523  13.725  33.137  1.00  0.00           H  
ATOM   2754  C   GLU A 177      28.647  13.835  34.153  1.00  0.00           C  
ATOM   2755  O   GLU A 177      28.407  14.937  33.667  1.00  0.00           O  
ATOM   2756  CB  GLU A 177      29.434  11.902  32.772  1.00  0.00           C  
ATOM   2757  HB2 GLU A 177      29.068  12.353  31.849  1.00  0.00           H  
ATOM   2758  HB3 GLU A 177      28.599  11.367  33.225  1.00  0.00           H  
ATOM   2759  CG  GLU A 177      30.532  10.886  32.412  1.00  0.00           C  
ATOM   2760  HG2 GLU A 177      31.512  11.368  32.453  1.00  0.00           H  
ATOM   2761  HG3 GLU A 177      30.375  10.568  31.379  1.00  0.00           H  
ATOM   2762  CD  GLU A 177      30.494   9.647  33.338  1.00  0.00           C  
ATOM   2763  OE1 GLU A 177      30.978   9.734  34.493  1.00  0.00           O  
ATOM   2764  OE2 GLU A 177      29.973   8.585  32.914  1.00  0.00           O  
ATOM   2765  N   MET A 178      27.887  13.299  35.111  1.00  0.00           N  
ATOM   2766  H   MET A 178      28.205  12.457  35.575  1.00  0.00           H  
ATOM   2767  CA  MET A 178      26.599  13.871  35.494  1.00  0.00           C  
ATOM   2768  HA  MET A 178      26.008  13.984  34.584  1.00  0.00           H  
ATOM   2769  C   MET A 178      26.762  15.272  36.105  1.00  0.00           C  
ATOM   2770  O   MET A 178      25.943  16.153  35.844  1.00  0.00           O  
ATOM   2771  CB  MET A 178      25.870  12.885  36.418  1.00  0.00           C  
ATOM   2772  HB2 MET A 178      26.400  12.824  37.369  1.00  0.00           H  
ATOM   2773  HB3 MET A 178      25.882  11.896  35.958  1.00  0.00           H  
ATOM   2774  CG  MET A 178      24.407  13.264  36.679  1.00  0.00           C  
ATOM   2775  HG2 MET A 178      23.980  12.500  37.328  1.00  0.00           H  
ATOM   2776  HG3 MET A 178      24.373  14.218  37.207  1.00  0.00           H  
ATOM   2777  SD  MET A 178      23.332  13.370  35.223  1.00  0.00           S  
ATOM   2778  CE  MET A 178      21.747  13.607  36.075  1.00  0.00           C  
ATOM   2779  HE1 MET A 178      21.785  14.511  36.683  1.00  0.00           H  
ATOM   2780  HE2 MET A 178      21.544  12.749  36.717  1.00  0.00           H  
ATOM   2781  HE3 MET A 178      20.946  13.699  35.343  1.00  0.00           H  
ATOM   2782  N   LEU A 179      27.851  15.492  36.852  1.00  0.00           N  
ATOM   2783  H   LEU A 179      28.479  14.714  37.022  1.00  0.00           H  
ATOM   2784  CA  LEU A 179      28.213  16.810  37.369  1.00  0.00           C  
ATOM   2785  HA  LEU A 179      27.312  17.335  37.678  1.00  0.00           H  
ATOM   2786  C   LEU A 179      28.881  17.676  36.291  1.00  0.00           C  
ATOM   2787  O   LEU A 179      28.502  18.832  36.094  1.00  0.00           O  
ATOM   2788  CB  LEU A 179      29.138  16.648  38.591  1.00  0.00           C  
ATOM   2789  HB2 LEU A 179      29.960  15.976  38.334  1.00  0.00           H  
ATOM   2790  HB3 LEU A 179      29.580  17.624  38.802  1.00  0.00           H  
ATOM   2791  CG  LEU A 179      28.483  16.160  39.899  1.00  0.00           C  
ATOM   2792  HG  LEU A 179      29.222  16.260  40.678  1.00  0.00           H  
ATOM   2793  CD1 LEU A 179      27.305  17.022  40.323  1.00  0.00           C  
ATOM   2794 HD11 LEU A 179      27.601  18.070  40.349  1.00  0.00           H  
ATOM   2795 HD12 LEU A 179      26.476  16.888  39.634  1.00  0.00           H  
ATOM   2796 HD13 LEU A 179      26.981  16.722  41.317  1.00  0.00           H  
ATOM   2797  CD2 LEU A 179      28.058  14.697  39.900  1.00  0.00           C  
ATOM   2798 HD21 LEU A 179      27.774  14.413  40.911  1.00  0.00           H  
ATOM   2799 HD22 LEU A 179      27.208  14.539  39.240  1.00  0.00           H  
ATOM   2800 HD23 LEU A 179      28.891  14.069  39.592  1.00  0.00           H  
ATOM   2801  N   GLN A 180      29.894  17.130  35.610  1.00  0.00           N  
ATOM   2802  H   GLN A 180      30.122  16.157  35.781  1.00  0.00           H  
ATOM   2803  CA  GLN A 180      30.784  17.912  34.752  1.00  0.00           C  
ATOM   2804  HA  GLN A 180      30.993  18.851  35.265  1.00  0.00           H  
ATOM   2805  C   GLN A 180      30.155  18.318  33.413  1.00  0.00           C  
ATOM   2806  O   GLN A 180      30.626  19.288  32.813  1.00  0.00           O  
ATOM   2807  CB  GLN A 180      32.129  17.190  34.527  1.00  0.00           C  
ATOM   2808  HB2 GLN A 180      32.729  17.800  33.850  1.00  0.00           H  
ATOM   2809  HB3 GLN A 180      31.943  16.238  34.024  1.00  0.00           H  
ATOM   2810  CG  GLN A 180      32.979  16.929  35.788  1.00  0.00           C  
ATOM   2811  HG2 GLN A 180      33.982  16.633  35.480  1.00  0.00           H  
ATOM   2812  HG3 GLN A 180      32.562  16.094  36.341  1.00  0.00           H  
ATOM   2813  CD  GLN A 180      33.097  18.116  36.744  1.00  0.00           C  
ATOM   2814  NE2 GLN A 180      32.972  17.881  38.038  1.00  0.00           N  
ATOM   2815 HE21 GLN A 180      32.858  16.937  38.381  1.00  0.00           H  
ATOM   2816 HE22 GLN A 180      33.006  18.671  38.667  1.00  0.00           H  
ATOM   2817  OE1 GLN A 180      33.291  19.261  36.356  1.00  0.00           O  
ATOM   2818  N   ARG A 181      29.115  17.613  32.935  1.00  0.00           N  
ATOM   2819  H   ARG A 181      28.790  16.811  33.471  1.00  0.00           H  
ATOM   2820  CA  ARG A 181      28.459  17.891  31.647  1.00  0.00           C  
ATOM   2821  HA  ARG A 181      29.161  17.636  30.849  1.00  0.00           H  
ATOM   2822  C   ARG A 181      28.107  19.380  31.536  1.00  0.00           C  
ATOM   2823  O   ARG A 181      27.401  19.924  32.381  1.00  0.00           O  
ATOM   2824  CB  ARG A 181      27.217  16.989  31.502  1.00  0.00           C  
ATOM   2825  HB2 ARG A 181      26.534  17.186  32.331  1.00  0.00           H  
ATOM   2826  HB3 ARG A 181      27.537  15.949  31.557  1.00  0.00           H  
ATOM   2827  CG  ARG A 181      26.474  17.178  30.169  1.00  0.00           C  
ATOM   2828  HG2 ARG A 181      27.179  17.054  29.344  1.00  0.00           H  
ATOM   2829  HG3 ARG A 181      26.050  18.181  30.121  1.00  0.00           H  
ATOM   2830  CD  ARG A 181      25.345  16.150  30.007  1.00  0.00           C  
ATOM   2831  HD2 ARG A 181      25.755  15.147  30.143  1.00  0.00           H  
ATOM   2832  HD3 ARG A 181      24.968  16.203  28.984  1.00  0.00           H  
ATOM   2833  NE  ARG A 181      24.260  16.371  30.993  1.00  0.00           N  
ATOM   2834  HE  ARG A 181      24.461  16.116  31.952  1.00  0.00           H  
ATOM   2835  CZ  ARG A 181      23.033  16.815  30.759  1.00  0.00           C  
ATOM   2836  NH1 ARG A 181      22.615  17.127  29.562  1.00  0.00           N  
ATOM   2837 HH11 ARG A 181      23.223  17.024  28.767  1.00  0.00           H  
ATOM   2838 HH12 ARG A 181      21.682  17.481  29.411  1.00  0.00           H  
ATOM   2839  NH2 ARG A 181      22.185  16.951  31.743  1.00  0.00           N  
ATOM   2840 HH21 ARG A 181      21.235  17.234  31.560  1.00  0.00           H  
ATOM   2841 HH22 ARG A 181      22.457  16.725  32.689  1.00  0.00           H  
ATOM   2842  N   ALA A 182      28.591  20.021  30.475  1.00  0.00           N  
ATOM   2843  H   ALA A 182      29.211  19.529  29.845  1.00  0.00           H  
ATOM   2844  CA  ALA A 182      28.217  21.382  30.120  1.00  0.00           C  
ATOM   2845  HA  ALA A 182      27.522  21.784  30.858  1.00  0.00           H  
ATOM   2846  C   ALA A 182      27.487  21.307  28.774  1.00  0.00           C  
ATOM   2847  O   ALA A 182      28.102  21.112  27.725  1.00  0.00           O  
ATOM   2848  CB  ALA A 182      29.465  22.271  30.145  1.00  0.00           C  
ATOM   2849  HB1 ALA A 182      29.173  23.312  30.021  1.00  0.00           H  
ATOM   2850  HB2 ALA A 182      30.155  21.985  29.350  1.00  0.00           H  
ATOM   2851  HB3 ALA A 182      29.968  22.172  31.108  1.00  0.00           H  
ATOM   2852  N   ASP A 183      26.162  21.378  28.825  1.00  0.00           N  
ATOM   2853  H   ASP A 183      25.725  21.592  29.716  1.00  0.00           H  
ATOM   2854  CA  ASP A 183      25.266  21.183  27.690  1.00  0.00           C  
ATOM   2855  HA  ASP A 183      25.845  20.838  26.837  1.00  0.00           H  
ATOM   2856  C   ASP A 183      24.563  22.510  27.343  1.00  0.00           C  
ATOM   2857  O   ASP A 183      23.774  23.005  28.164  1.00  0.00           O  
ATOM   2858  CB  ASP A 183      24.266  20.060  28.017  1.00  0.00           C  
ATOM   2859  HB2 ASP A 183      24.827  19.188  28.358  1.00  0.00           H  
ATOM   2860  HB3 ASP A 183      23.619  20.378  28.839  1.00  0.00           H  
ATOM   2861  CG  ASP A 183      23.405  19.624  26.809  1.00  0.00           C  
ATOM   2862  OD1 ASP A 183      23.803  19.845  25.640  1.00  0.00           O  
ATOM   2863  OD2 ASP A 183      22.354  18.975  27.036  1.00  0.00           O  
ATOM   2864  N   PRO A 184      24.852  23.119  26.173  1.00  0.00           N  
ATOM   2865  CA  PRO A 184      24.186  24.340  25.725  1.00  0.00           C  
ATOM   2866  HA  PRO A 184      24.451  25.136  26.420  1.00  0.00           H  
ATOM   2867  C   PRO A 184      22.656  24.201  25.606  1.00  0.00           C  
ATOM   2868  O   PRO A 184      22.168  23.139  25.193  1.00  0.00           O  
ATOM   2869  CB  PRO A 184      24.760  24.661  24.338  1.00  0.00           C  
ATOM   2870  HB2 PRO A 184      24.845  25.735  24.184  1.00  0.00           H  
ATOM   2871  HB3 PRO A 184      24.141  24.224  23.553  1.00  0.00           H  
ATOM   2872  CG  PRO A 184      26.115  23.970  24.331  1.00  0.00           C  
ATOM   2873  HG2 PRO A 184      26.428  23.694  23.323  1.00  0.00           H  
ATOM   2874  HG3 PRO A 184      26.844  24.629  24.788  1.00  0.00           H  
ATOM   2875  CD  PRO A 184      25.885  22.743  25.213  1.00  0.00           C  
ATOM   2876  HD2 PRO A 184      26.819  22.467  25.706  1.00  0.00           H  
ATOM   2877  HD3 PRO A 184      25.525  21.915  24.601  1.00  0.00           H  
ATOM   2878  N   PRO A 185      21.890  25.282  25.870  1.00  0.00           N  
ATOM   2879  CA  PRO A 185      20.446  25.293  25.649  1.00  0.00           C  
ATOM   2880  HA  PRO A 185      19.982  24.482  26.211  1.00  0.00           H  
ATOM   2881  C   PRO A 185      20.104  25.149  24.168  1.00  0.00           C  
ATOM   2882  O   PRO A 185      20.752  25.767  23.316  1.00  0.00           O  
ATOM   2883  CB  PRO A 185      19.925  26.646  26.155  1.00  0.00           C  
ATOM   2884  HB2 PRO A 185      19.517  26.549  27.157  1.00  0.00           H  
ATOM   2885  HB3 PRO A 185      19.153  27.060  25.505  1.00  0.00           H  
ATOM   2886  CG  PRO A 185      21.163  27.542  26.167  1.00  0.00           C  
ATOM   2887  HG2 PRO A 185      21.112  28.268  26.975  1.00  0.00           H  
ATOM   2888  HG3 PRO A 185      21.250  28.053  25.206  1.00  0.00           H  
ATOM   2889  CD  PRO A 185      22.343  26.584  26.346  1.00  0.00           C  
ATOM   2890  HD2 PRO A 185      22.610  26.509  27.402  1.00  0.00           H  
ATOM   2891  HD3 PRO A 185      23.199  26.944  25.775  1.00  0.00           H  
ATOM   2892  N   LYS A 186      19.011  24.441  23.855  1.00  0.00           N  
ATOM   2893  H   LYS A 186      18.471  24.036  24.615  1.00  0.00           H  
ATOM   2894  CA  LYS A 186      18.380  24.566  22.535  1.00  0.00           C  
ATOM   2895  HA  LYS A 186      19.173  24.697  21.792  1.00  0.00           H  
ATOM   2896  C   LYS A 186      17.543  25.840  22.580  1.00  0.00           C  
ATOM   2897  O   LYS A 186      16.690  25.992  23.454  1.00  0.00           O  
ATOM   2898  CB  LYS A 186      17.600  23.293  22.150  1.00  0.00           C  
ATOM   2899  HB2 LYS A 186      16.674  23.220  22.726  1.00  0.00           H  
ATOM   2900  HB3 LYS A 186      18.220  22.422  22.377  1.00  0.00           H  
ATOM   2901  CG  LYS A 186      17.290  23.292  20.641  1.00  0.00           C  
ATOM   2902  HG2 LYS A 186      16.546  24.061  20.423  1.00  0.00           H  
ATOM   2903  HG3 LYS A 186      18.205  23.529  20.094  1.00  0.00           H  
ATOM   2904  CD  LYS A 186      16.780  21.931  20.142  1.00  0.00           C  
ATOM   2905  HD2 LYS A 186      17.509  21.159  20.401  1.00  0.00           H  
ATOM   2906  HD3 LYS A 186      15.825  21.698  20.621  1.00  0.00           H  
ATOM   2907  CE  LYS A 186      16.605  21.972  18.614  1.00  0.00           C  
ATOM   2908  HE2 LYS A 186      15.845  22.720  18.363  1.00  0.00           H  
ATOM   2909  HE3 LYS A 186      17.550  22.294  18.160  1.00  0.00           H  
ATOM   2910  NZ  LYS A 186      16.214  20.641  18.059  1.00  0.00           N  
ATOM   2911  HZ1 LYS A 186      15.315  20.333  18.416  1.00  0.00           H  
ATOM   2912  HZ2 LYS A 186      16.900  19.924  18.279  1.00  0.00           H  
ATOM   2913  HZ3 LYS A 186      16.138  20.677  17.046  1.00  0.00           H  
ATOM   2914  N   THR A 187      17.856  26.806  21.724  1.00  0.00           N  
ATOM   2915  H   THR A 187      18.542  26.630  20.998  1.00  0.00           H  
ATOM   2916  CA  THR A 187      17.403  28.185  21.930  1.00  0.00           C  
ATOM   2917  HA  THR A 187      16.576  28.180  22.639  1.00  0.00           H  
ATOM   2918  C   THR A 187      16.846  28.792  20.648  1.00  0.00           C  
ATOM   2919  O   THR A 187      17.361  28.566  19.550  1.00  0.00           O  
ATOM   2920  CB  THR A 187      18.514  29.006  22.607  1.00  0.00           C  
ATOM   2921  HB  THR A 187      18.693  28.577  23.593  1.00  0.00           H  
ATOM   2922  CG2 THR A 187      19.846  29.019  21.859  1.00  0.00           C  
ATOM   2923 HG21 THR A 187      20.233  28.009  21.741  1.00  0.00           H  
ATOM   2924 HG22 THR A 187      19.721  29.479  20.881  1.00  0.00           H  
ATOM   2925 HG23 THR A 187      20.576  29.586  22.432  1.00  0.00           H  
ATOM   2926  OG1 THR A 187      18.114  30.336  22.784  1.00  0.00           O  
ATOM   2927  HG1 THR A 187      17.374  30.351  23.422  1.00  0.00           H  
ATOM   2928  N   HIS A 188      15.735  29.514  20.799  1.00  0.00           N  
ATOM   2929  H   HIS A 188      15.379  29.672  21.736  1.00  0.00           H  
ATOM   2930  CA  HIS A 188      14.996  30.148  19.715  1.00  0.00           C  
ATOM   2931  HA  HIS A 188      15.696  30.440  18.929  1.00  0.00           H  
ATOM   2932  C   HIS A 188      14.310  31.419  20.228  1.00  0.00           C  
ATOM   2933  O   HIS A 188      14.100  31.591  21.431  1.00  0.00           O  
ATOM   2934  CB  HIS A 188      13.989  29.146  19.119  1.00  0.00           C  
ATOM   2935  HB2 HIS A 188      13.493  29.603  18.261  1.00  0.00           H  
ATOM   2936  HB3 HIS A 188      14.533  28.274  18.749  1.00  0.00           H  
ATOM   2937  CG  HIS A 188      12.931  28.675  20.089  1.00  0.00           C  
ATOM   2938  CD2 HIS A 188      11.729  29.283  20.334  1.00  0.00           C  
ATOM   2939  HD2 HIS A 188      11.375  30.193  19.869  1.00  0.00           H  
ATOM   2940  ND1 HIS A 188      12.982  27.544  20.878  1.00  0.00           N  
ATOM   2941  HD1 HIS A 188      13.726  26.854  20.901  1.00  0.00           H  
ATOM   2942  CE1 HIS A 188      11.834  27.477  21.578  1.00  0.00           C  
ATOM   2943  HE1 HIS A 188      11.578  26.687  22.275  1.00  0.00           H  
ATOM   2944  NE2 HIS A 188      11.037  28.516  21.277  1.00  0.00           N  
ATOM   2945  N   VAL A 189      13.955  32.317  19.311  1.00  0.00           N  
ATOM   2946  H   VAL A 189      14.115  32.102  18.332  1.00  0.00           H  
ATOM   2947  CA  VAL A 189      13.228  33.556  19.622  1.00  0.00           C  
ATOM   2948  HA  VAL A 189      13.191  33.688  20.702  1.00  0.00           H  
ATOM   2949  C   VAL A 189      11.796  33.424  19.102  1.00  0.00           C  
ATOM   2950  O   VAL A 189      11.579  32.841  18.036  1.00  0.00           O  
ATOM   2951  CB  VAL A 189      13.949  34.788  19.029  1.00  0.00           C  
ATOM   2952  HB  VAL A 189      13.923  34.722  17.941  1.00  0.00           H  
ATOM   2953  CG1 VAL A 189      13.300  36.115  19.449  1.00  0.00           C  
ATOM   2954 HG11 VAL A 189      13.329  36.229  20.533  1.00  0.00           H  
ATOM   2955 HG12 VAL A 189      13.840  36.946  18.995  1.00  0.00           H  
ATOM   2956 HG13 VAL A 189      12.267  36.169  19.105  1.00  0.00           H  
ATOM   2957  CG2 VAL A 189      15.419  34.854  19.476  1.00  0.00           C  
ATOM   2958 HG21 VAL A 189      15.884  35.775  19.117  1.00  0.00           H  
ATOM   2959 HG22 VAL A 189      15.977  34.014  19.059  1.00  0.00           H  
ATOM   2960 HG23 VAL A 189      15.484  34.823  20.566  1.00  0.00           H  
ATOM   2961  N   THR A 190      10.819  33.964  19.821  1.00  0.00           N  
ATOM   2962  H   THR A 190      11.059  34.404  20.705  1.00  0.00           H  
ATOM   2963  CA  THR A 190       9.412  34.015  19.403  1.00  0.00           C  
ATOM   2964  HA  THR A 190       9.366  33.758  18.344  1.00  0.00           H  
ATOM   2965  C   THR A 190       8.887  35.447  19.509  1.00  0.00           C  
ATOM   2966  O   THR A 190       9.206  36.182  20.446  1.00  0.00           O  
ATOM   2967  CB  THR A 190       8.553  32.943  20.110  1.00  0.00           C  
ATOM   2968  HB  THR A 190       8.858  31.969  19.723  1.00  0.00           H  
ATOM   2969  CG2 THR A 190       8.673  32.888  21.631  1.00  0.00           C  
ATOM   2970 HG21 THR A 190       8.348  33.828  22.061  1.00  0.00           H  
ATOM   2971 HG22 THR A 190       8.052  32.080  22.020  1.00  0.00           H  
ATOM   2972 HG23 THR A 190       9.706  32.701  21.921  1.00  0.00           H  
ATOM   2973  OG1 THR A 190       7.189  33.118  19.820  1.00  0.00           O  
ATOM   2974  HG1 THR A 190       6.857  33.748  20.486  1.00  0.00           H  
ATOM   2975  N   HIS A 191       8.146  35.870  18.488  1.00  0.00           N  
ATOM   2976  H   HIS A 191       7.867  35.200  17.788  1.00  0.00           H  
ATOM   2977  CA  HIS A 191       7.646  37.232  18.329  1.00  0.00           C  
ATOM   2978  HA  HIS A 191       8.163  37.908  19.011  1.00  0.00           H  
ATOM   2979  C   HIS A 191       6.152  37.283  18.639  1.00  0.00           C  
ATOM   2980  O   HIS A 191       5.388  36.406  18.215  1.00  0.00           O  
ATOM   2981  CB  HIS A 191       7.936  37.680  16.902  1.00  0.00           C  
ATOM   2982  HB2 HIS A 191       7.422  37.006  16.218  1.00  0.00           H  
ATOM   2983  HB3 HIS A 191       9.009  37.597  16.730  1.00  0.00           H  
ATOM   2984  CG  HIS A 191       7.515  39.083  16.563  1.00  0.00           C  
ATOM   2985  CD2 HIS A 191       8.363  40.058  16.140  1.00  0.00           C  
ATOM   2986  HD2 HIS A 191       9.434  39.961  16.047  1.00  0.00           H  
ATOM   2987  ND1 HIS A 191       6.203  39.541  16.440  1.00  0.00           N  
ATOM   2988  CE1 HIS A 191       6.294  40.772  15.912  1.00  0.00           C  
ATOM   2989  HE1 HIS A 191       5.453  41.403  15.655  1.00  0.00           H  
ATOM   2990  NE2 HIS A 191       7.578  41.103  15.717  1.00  0.00           N  
ATOM   2991  HE2 HIS A 191       7.900  41.964  15.267  1.00  0.00           H  
ATOM   2992  N   HIS A 192       5.751  38.318  19.371  1.00  0.00           N  
ATOM   2993  H   HIS A 192       6.454  38.939  19.744  1.00  0.00           H  
ATOM   2994  CA  HIS A 192       4.373  38.530  19.780  1.00  0.00           C  
ATOM   2995  HA  HIS A 192       3.728  37.822  19.267  1.00  0.00           H  
ATOM   2996  C   HIS A 192       3.954  39.953  19.375  1.00  0.00           C  
ATOM   2997  O   HIS A 192       4.331  40.914  20.057  1.00  0.00           O  
ATOM   2998  CB  HIS A 192       4.249  38.185  21.271  1.00  0.00           C  
ATOM   2999  HB2 HIS A 192       4.856  38.868  21.860  1.00  0.00           H  
ATOM   3000  HB3 HIS A 192       3.209  38.289  21.580  1.00  0.00           H  
ATOM   3001  CG  HIS A 192       4.706  36.764  21.522  1.00  0.00           C  
ATOM   3002  CD2 HIS A 192       5.986  36.373  21.827  1.00  0.00           C  
ATOM   3003  HD2 HIS A 192       6.815  37.036  22.034  1.00  0.00           H  
ATOM   3004  ND1 HIS A 192       4.012  35.623  21.183  1.00  0.00           N  
ATOM   3005  HD1 HIS A 192       3.042  35.564  20.896  1.00  0.00           H  
ATOM   3006  CE1 HIS A 192       4.853  34.581  21.262  1.00  0.00           C  
ATOM   3007  HE1 HIS A 192       4.589  33.556  21.033  1.00  0.00           H  
ATOM   3008  NE2 HIS A 192       6.069  34.986  21.662  1.00  0.00           N  
ATOM   3009  N   PRO A 193       3.229  40.114  18.249  1.00  0.00           N  
ATOM   3010  CA  PRO A 193       2.847  41.426  17.737  1.00  0.00           C  
ATOM   3011  HA  PRO A 193       3.737  42.056  17.686  1.00  0.00           H  
ATOM   3012  C   PRO A 193       1.777  42.110  18.596  1.00  0.00           C  
ATOM   3013  O   PRO A 193       0.803  41.487  19.029  1.00  0.00           O  
ATOM   3014  CB  PRO A 193       2.311  41.209  16.312  1.00  0.00           C  
ATOM   3015  HB2 PRO A 193       2.733  41.933  15.614  1.00  0.00           H  
ATOM   3016  HB3 PRO A 193       1.221  41.282  16.299  1.00  0.00           H  
ATOM   3017  CG  PRO A 193       2.711  39.784  15.938  1.00  0.00           C  
ATOM   3018  HG2 PRO A 193       3.662  39.794  15.408  1.00  0.00           H  
ATOM   3019  HG3 PRO A 193       1.949  39.302  15.325  1.00  0.00           H  
ATOM   3020  CD  PRO A 193       2.869  39.082  17.283  1.00  0.00           C  
ATOM   3021  HD2 PRO A 193       1.922  38.625  17.577  1.00  0.00           H  
ATOM   3022  HD3 PRO A 193       3.643  38.319  17.194  1.00  0.00           H  
ATOM   3023  N   VAL A 194       1.901  43.426  18.734  1.00  0.00           N  
ATOM   3024  H   VAL A 194       2.751  43.859  18.388  1.00  0.00           H  
ATOM   3025  CA  VAL A 194       0.807  44.363  18.996  1.00  0.00           C  
ATOM   3026  HA  VAL A 194      -0.103  43.803  19.213  1.00  0.00           H  
ATOM   3027  C   VAL A 194       0.608  45.141  17.696  1.00  0.00           C  
ATOM   3028  O   VAL A 194       1.574  45.597  17.087  1.00  0.00           O  
ATOM   3029  CB  VAL A 194       1.084  45.295  20.195  1.00  0.00           C  
ATOM   3030  HB  VAL A 194       1.942  45.926  19.977  1.00  0.00           H  
ATOM   3031  CG1 VAL A 194      -0.115  46.213  20.473  1.00  0.00           C  
ATOM   3032 HG11 VAL A 194      -1.008  45.618  20.674  1.00  0.00           H  
ATOM   3033 HG12 VAL A 194       0.094  46.839  21.342  1.00  0.00           H  
ATOM   3034 HG13 VAL A 194      -0.300  46.870  19.623  1.00  0.00           H  
ATOM   3035  CG2 VAL A 194       1.372  44.508  21.480  1.00  0.00           C  
ATOM   3036 HG21 VAL A 194       1.539  45.197  22.309  1.00  0.00           H  
ATOM   3037 HG22 VAL A 194       2.269  43.901  21.358  1.00  0.00           H  
ATOM   3038 HG23 VAL A 194       0.531  43.858  21.719  1.00  0.00           H  
ATOM   3039  N   PHE A 195      -0.642  45.252  17.239  1.00  0.00           N  
ATOM   3040  H   PHE A 195      -1.393  44.859  17.790  1.00  0.00           H  
ATOM   3041  CA  PHE A 195      -0.940  45.603  15.845  1.00  0.00           C  
ATOM   3042  HA  PHE A 195      -0.559  44.800  15.209  1.00  0.00           H  
ATOM   3043  C   PHE A 195      -0.248  46.897  15.374  1.00  0.00           C  
ATOM   3044  O   PHE A 195       0.594  46.847  14.471  1.00  0.00           O  
ATOM   3045  CB  PHE A 195      -2.464  45.660  15.639  1.00  0.00           C  
ATOM   3046  HB2 PHE A 195      -2.665  45.966  14.611  1.00  0.00           H  
ATOM   3047  HB3 PHE A 195      -2.891  46.422  16.293  1.00  0.00           H  
ATOM   3048  CG  PHE A 195      -3.169  44.339  15.890  1.00  0.00           C  
ATOM   3049  CD1 PHE A 195      -3.788  44.085  17.130  1.00  0.00           C  
ATOM   3050  HD1 PHE A 195      -3.782  44.837  17.908  1.00  0.00           H  
ATOM   3051  CD2 PHE A 195      -3.194  43.355  14.884  1.00  0.00           C  
ATOM   3052  HD2 PHE A 195      -2.723  43.543  13.929  1.00  0.00           H  
ATOM   3053  CE1 PHE A 195      -4.422  42.851  17.363  1.00  0.00           C  
ATOM   3054  HE1 PHE A 195      -4.894  42.656  18.316  1.00  0.00           H  
ATOM   3055  CE2 PHE A 195      -3.833  42.124  15.116  1.00  0.00           C  
ATOM   3056  HE2 PHE A 195      -3.855  41.371  14.339  1.00  0.00           H  
ATOM   3057  CZ  PHE A 195      -4.447  41.871  16.355  1.00  0.00           C  
ATOM   3058  HZ  PHE A 195      -4.939  40.925  16.532  1.00  0.00           H  
ATOM   3059  N   ASP A 196      -0.577  48.046  15.976  1.00  0.00           N  
ATOM   3060  H   ASP A 196      -1.289  48.041  16.696  1.00  0.00           H  
ATOM   3061  CA  ASP A 196      -0.026  49.327  15.518  1.00  0.00           C  
ATOM   3062  HA  ASP A 196       0.019  49.292  14.428  1.00  0.00           H  
ATOM   3063  C   ASP A 196       1.414  49.573  16.000  1.00  0.00           C  
ATOM   3064  O   ASP A 196       2.314  49.769  15.177  1.00  0.00           O  
ATOM   3065  CB  ASP A 196      -0.964  50.501  15.846  1.00  0.00           C  
ATOM   3066  HB2 ASP A 196      -0.566  51.405  15.381  1.00  0.00           H  
ATOM   3067  HB3 ASP A 196      -0.969  50.663  16.926  1.00  0.00           H  
ATOM   3068  CG  ASP A 196      -2.409  50.271  15.361  1.00  0.00           C  
ATOM   3069  OD1 ASP A 196      -2.663  50.401  14.137  1.00  0.00           O  
ATOM   3070  OD2 ASP A 196      -3.297  49.981  16.199  1.00  0.00           O  
ATOM   3071  N   TYR A 197       1.635  49.575  17.324  1.00  0.00           N  
ATOM   3072  H   TYR A 197       0.862  49.356  17.937  1.00  0.00           H  
ATOM   3073  CA  TYR A 197       2.857  50.137  17.919  1.00  0.00           C  
ATOM   3074  HA  TYR A 197       3.250  50.892  17.235  1.00  0.00           H  
ATOM   3075  C   TYR A 197       4.014  49.150  18.156  1.00  0.00           C  
ATOM   3076  O   TYR A 197       5.164  49.495  17.876  1.00  0.00           O  
ATOM   3077  CB  TYR A 197       2.503  50.880  19.220  1.00  0.00           C  
ATOM   3078  HB2 TYR A 197       1.877  50.245  19.850  1.00  0.00           H  
ATOM   3079  HB3 TYR A 197       3.423  51.071  19.775  1.00  0.00           H  
ATOM   3080  CG  TYR A 197       1.814  52.215  19.001  1.00  0.00           C  
ATOM   3081  CD1 TYR A 197       0.409  52.308  19.022  1.00  0.00           C  
ATOM   3082  HD1 TYR A 197      -0.193  51.425  19.193  1.00  0.00           H  
ATOM   3083  CD2 TYR A 197       2.590  53.373  18.788  1.00  0.00           C  
ATOM   3084  HD2 TYR A 197       3.670  53.305  18.775  1.00  0.00           H  
ATOM   3085  CE1 TYR A 197      -0.219  53.553  18.829  1.00  0.00           C  
ATOM   3086  HE1 TYR A 197      -1.296  53.631  18.844  1.00  0.00           H  
ATOM   3087  CE2 TYR A 197       1.966  54.621  18.602  1.00  0.00           C  
ATOM   3088  HE2 TYR A 197       2.565  55.507  18.444  1.00  0.00           H  
ATOM   3089  CZ  TYR A 197       0.557  54.714  18.623  1.00  0.00           C  
ATOM   3090  OH  TYR A 197      -0.059  55.915  18.444  1.00  0.00           O  
ATOM   3091  HH  TYR A 197       0.573  56.636  18.319  1.00  0.00           H  
ATOM   3092  N   GLU A 198       3.762  47.974  18.734  1.00  0.00           N  
ATOM   3093  H   GLU A 198       2.809  47.656  18.800  1.00  0.00           H  
ATOM   3094  CA  GLU A 198       4.794  47.236  19.484  1.00  0.00           C  
ATOM   3095  HA  GLU A 198       5.768  47.681  19.290  1.00  0.00           H  
ATOM   3096  C   GLU A 198       4.914  45.758  19.081  1.00  0.00           C  
ATOM   3097  O   GLU A 198       4.006  45.160  18.518  1.00  0.00           O  
ATOM   3098  CB  GLU A 198       4.499  47.410  20.991  1.00  0.00           C  
ATOM   3099  HB2 GLU A 198       4.144  48.428  21.154  1.00  0.00           H  
ATOM   3100  HB3 GLU A 198       3.700  46.730  21.284  1.00  0.00           H  
ATOM   3101  CG  GLU A 198       5.705  47.206  21.919  1.00  0.00           C  
ATOM   3102  HG2 GLU A 198       6.502  47.885  21.607  1.00  0.00           H  
ATOM   3103  HG3 GLU A 198       6.073  46.183  21.831  1.00  0.00           H  
ATOM   3104  CD  GLU A 198       5.324  47.493  23.388  1.00  0.00           C  
ATOM   3105  OE1 GLU A 198       4.761  46.593  24.058  1.00  0.00           O  
ATOM   3106  OE2 GLU A 198       5.584  48.625  23.871  1.00  0.00           O  
ATOM   3107  N   ALA A 199       6.036  45.136  19.413  1.00  0.00           N  
ATOM   3108  H   ALA A 199       6.782  45.687  19.821  1.00  0.00           H  
ATOM   3109  CA  ALA A 199       6.257  43.702  19.371  1.00  0.00           C  
ATOM   3110  HA  ALA A 199       5.300  43.182  19.376  1.00  0.00           H  
ATOM   3111  C   ALA A 199       7.045  43.276  20.614  1.00  0.00           C  
ATOM   3112  O   ALA A 199       7.964  43.972  21.054  1.00  0.00           O  
ATOM   3113  CB  ALA A 199       7.013  43.337  18.091  1.00  0.00           C  
ATOM   3114  HB1 ALA A 199       6.403  43.563  17.216  1.00  0.00           H  
ATOM   3115  HB2 ALA A 199       7.238  42.272  18.111  1.00  0.00           H  
ATOM   3116  HB3 ALA A 199       7.950  43.892  18.037  1.00  0.00           H  
ATOM   3117  N   THR A 200       6.717  42.117  21.177  1.00  0.00           N  
ATOM   3118  H   THR A 200       5.923  41.604  20.813  1.00  0.00           H  
ATOM   3119  CA  THR A 200       7.514  41.507  22.244  1.00  0.00           C  
ATOM   3120  HA  THR A 200       8.194  42.246  22.661  1.00  0.00           H  
ATOM   3121  C   THR A 200       8.348  40.388  21.640  1.00  0.00           C  
ATOM   3122  O   THR A 200       7.785  39.428  21.107  1.00  0.00           O  
ATOM   3123  CB  THR A 200       6.651  40.986  23.406  1.00  0.00           C  
ATOM   3124  HB  THR A 200       6.079  40.124  23.071  1.00  0.00           H  
ATOM   3125  CG2 THR A 200       7.510  40.567  24.600  1.00  0.00           C  
ATOM   3126 HG21 THR A 200       8.160  41.387  24.913  1.00  0.00           H  
ATOM   3127 HG22 THR A 200       6.866  40.280  25.432  1.00  0.00           H  
ATOM   3128 HG23 THR A 200       8.119  39.707  24.324  1.00  0.00           H  
ATOM   3129  OG1 THR A 200       5.742  41.967  23.861  1.00  0.00           O  
ATOM   3130  HG1 THR A 200       6.229  42.645  24.339  1.00  0.00           H  
ATOM   3131  N   LEU A 201       9.678  40.480  21.725  1.00  0.00           N  
ATOM   3132  H   LEU A 201      10.089  41.282  22.200  1.00  0.00           H  
ATOM   3133  CA  LEU A 201      10.564  39.385  21.323  1.00  0.00           C  
ATOM   3134  HA  LEU A 201      10.030  38.697  20.665  1.00  0.00           H  
ATOM   3135  C   LEU A 201      10.958  38.622  22.573  1.00  0.00           C  
ATOM   3136  O   LEU A 201      11.669  39.145  23.425  1.00  0.00           O  
ATOM   3137  CB  LEU A 201      11.827  39.842  20.564  1.00  0.00           C  
ATOM   3138  HB2 LEU A 201      12.466  38.962  20.481  1.00  0.00           H  
ATOM   3139  HB3 LEU A 201      12.372  40.581  21.149  1.00  0.00           H  
ATOM   3140  CG  LEU A 201      11.615  40.372  19.137  1.00  0.00           C  
ATOM   3141  HG  LEU A 201      10.921  39.724  18.603  1.00  0.00           H  
ATOM   3142  CD1 LEU A 201      11.087  41.800  19.125  1.00  0.00           C  
ATOM   3143 HD11 LEU A 201      11.007  42.139  18.099  1.00  0.00           H  
ATOM   3144 HD12 LEU A 201      11.769  42.451  19.670  1.00  0.00           H  
ATOM   3145 HD13 LEU A 201      10.097  41.851  19.570  1.00  0.00           H  
ATOM   3146  CD2 LEU A 201      12.953  40.376  18.391  1.00  0.00           C  
ATOM   3147 HD21 LEU A 201      12.825  40.793  17.392  1.00  0.00           H  
ATOM   3148 HD22 LEU A 201      13.688  40.972  18.935  1.00  0.00           H  
ATOM   3149 HD23 LEU A 201      13.324  39.357  18.289  1.00  0.00           H  
ATOM   3150  N   ARG A 202      10.518  37.374  22.686  1.00  0.00           N  
ATOM   3151  H   ARG A 202       9.943  36.998  21.935  1.00  0.00           H  
ATOM   3152  CA  ARG A 202      10.905  36.482  23.780  1.00  0.00           C  
ATOM   3153  HA  ARG A 202      11.297  37.069  24.606  1.00  0.00           H  
ATOM   3154  C   ARG A 202      12.016  35.554  23.313  1.00  0.00           C  
ATOM   3155  O   ARG A 202      11.831  34.793  22.370  1.00  0.00           O  
ATOM   3156  CB  ARG A 202       9.668  35.737  24.291  1.00  0.00           C  
ATOM   3157  HB2 ARG A 202       9.257  35.147  23.476  1.00  0.00           H  
ATOM   3158  HB3 ARG A 202       8.915  36.476  24.578  1.00  0.00           H  
ATOM   3159  CG  ARG A 202       9.948  34.822  25.495  1.00  0.00           C  
ATOM   3160  HG2 ARG A 202      10.224  35.426  26.359  1.00  0.00           H  
ATOM   3161  HG3 ARG A 202      10.756  34.121  25.277  1.00  0.00           H  
ATOM   3162  CD  ARG A 202       8.673  34.024  25.773  1.00  0.00           C  
ATOM   3163  HD2 ARG A 202       7.791  34.628  25.547  1.00  0.00           H  
ATOM   3164  HD3 ARG A 202       8.657  33.170  25.098  1.00  0.00           H  
ATOM   3165  NE  ARG A 202       8.564  33.552  27.155  1.00  0.00           N  
ATOM   3166  HE  ARG A 202       8.620  32.556  27.307  1.00  0.00           H  
ATOM   3167  CZ  ARG A 202       8.117  34.269  28.167  1.00  0.00           C  
ATOM   3168  NH1 ARG A 202       7.971  35.574  28.125  1.00  0.00           N  
ATOM   3169 HH11 ARG A 202       7.765  36.087  28.973  1.00  0.00           H  
ATOM   3170 HH12 ARG A 202       8.095  36.086  27.265  1.00  0.00           H  
ATOM   3171  NH2 ARG A 202       7.732  33.684  29.251  1.00  0.00           N  
ATOM   3172 HH21 ARG A 202       7.542  32.680  29.275  1.00  0.00           H  
ATOM   3173 HH22 ARG A 202       7.583  34.205  30.090  1.00  0.00           H  
ATOM   3174  N   CYS A 203      13.158  35.622  23.986  1.00  0.00           N  
ATOM   3175  H   CYS A 203      13.216  36.279  24.758  1.00  0.00           H  
ATOM   3176  CA  CYS A 203      14.304  34.737  23.795  1.00  0.00           C  
ATOM   3177  HA  CYS A 203      14.290  34.329  22.782  1.00  0.00           H  
ATOM   3178  C   CYS A 203      14.207  33.588  24.808  1.00  0.00           C  
ATOM   3179  O   CYS A 203      14.165  33.831  26.018  1.00  0.00           O  
ATOM   3180  CB  CYS A 203      15.590  35.567  23.965  1.00  0.00           C  
ATOM   3181  HB2 CYS A 203      15.699  35.838  25.017  1.00  0.00           H  
ATOM   3182  HB3 CYS A 203      15.488  36.489  23.397  1.00  0.00           H  
ATOM   3183  SG  CYS A 203      17.126  34.791  23.407  1.00  0.00           S  
ATOM   3184  N   TRP A 204      14.148  32.348  24.319  1.00  0.00           N  
ATOM   3185  H   TRP A 204      14.180  32.222  23.311  1.00  0.00           H  
ATOM   3186  CA  TRP A 204      14.007  31.133  25.124  1.00  0.00           C  
ATOM   3187  HA  TRP A 204      13.603  31.372  26.109  1.00  0.00           H  
ATOM   3188  C   TRP A 204      15.340  30.426  25.304  1.00  0.00           C  
ATOM   3189  O   TRP A 204      15.977  30.071  24.312  1.00  0.00           O  
ATOM   3190  CB  TRP A 204      13.053  30.161  24.408  1.00  0.00           C  
ATOM   3191  HB2 TRP A 204      13.301  29.139  24.700  1.00  0.00           H  
ATOM   3192  HB3 TRP A 204      13.190  30.214  23.329  1.00  0.00           H  
ATOM   3193  CG  TRP A 204      11.620  30.350  24.741  1.00  0.00           C  
ATOM   3194  CD1 TRP A 204      10.624  30.670  23.883  1.00  0.00           C  
ATOM   3195  HD1 TRP A 204      10.754  30.825  22.819  1.00  0.00           H  
ATOM   3196  CD2 TRP A 204      10.998  30.157  26.037  1.00  0.00           C  
ATOM   3197  CE2 TRP A 204       9.603  30.406  25.902  1.00  0.00           C  
ATOM   3198  CE3 TRP A 204      11.477  29.769  27.309  1.00  0.00           C  
ATOM   3199  HE3 TRP A 204      12.528  29.557  27.444  1.00  0.00           H  
ATOM   3200  NE1 TRP A 204       9.426  30.710  24.569  1.00  0.00           N  
ATOM   3201  HE1 TRP A 204       8.528  30.882  24.127  1.00  0.00           H  
ATOM   3202  CZ2 TRP A 204       8.727  30.296  26.980  1.00  0.00           C  
ATOM   3203  HZ2 TRP A 204       7.676  30.467  26.824  1.00  0.00           H  
ATOM   3204  CZ3 TRP A 204      10.597  29.633  28.396  1.00  0.00           C  
ATOM   3205  HZ3 TRP A 204      10.971  29.314  29.360  1.00  0.00           H  
ATOM   3206  CH2 TRP A 204       9.229  29.898  28.232  1.00  0.00           C  
ATOM   3207  HH2 TRP A 204       8.562  29.763  29.068  1.00  0.00           H  
ATOM   3208  N   ALA A 205      15.726  30.118  26.540  1.00  0.00           N  
ATOM   3209  H   ALA A 205      15.161  30.409  27.334  1.00  0.00           H  
ATOM   3210  CA  ALA A 205      16.829  29.212  26.823  1.00  0.00           C  
ATOM   3211  HA  ALA A 205      17.344  28.929  25.903  1.00  0.00           H  
ATOM   3212  C   ALA A 205      16.242  27.958  27.465  1.00  0.00           C  
ATOM   3213  O   ALA A 205      15.807  27.990  28.610  1.00  0.00           O  
ATOM   3214  CB  ALA A 205      17.841  29.928  27.720  1.00  0.00           C  
ATOM   3215  HB1 ALA A 205      18.176  30.841  27.226  1.00  0.00           H  
ATOM   3216  HB2 ALA A 205      18.700  29.279  27.900  1.00  0.00           H  
ATOM   3217  HB3 ALA A 205      17.380  30.176  28.676  1.00  0.00           H  
ATOM   3218  N   LEU A 206      16.201  26.843  26.727  1.00  0.00           N  
ATOM   3219  H   LEU A 206      16.542  26.854  25.773  1.00  0.00           H  
ATOM   3220  CA  LEU A 206      15.571  25.613  27.206  1.00  0.00           C  
ATOM   3221  HA  LEU A 206      15.196  25.764  28.217  1.00  0.00           H  
ATOM   3222  C   LEU A 206      16.572  24.461  27.275  1.00  0.00           C  
ATOM   3223  O   LEU A 206      17.391  24.283  26.372  1.00  0.00           O  
ATOM   3224  CB  LEU A 206      14.372  25.243  26.308  1.00  0.00           C  
ATOM   3225  HB2 LEU A 206      14.731  25.117  25.285  1.00  0.00           H  
ATOM   3226  HB3 LEU A 206      13.974  24.280  26.636  1.00  0.00           H  
ATOM   3227  CG  LEU A 206      13.221  26.266  26.303  1.00  0.00           C  
ATOM   3228  HG  LEU A 206      13.596  27.235  25.978  1.00  0.00           H  
ATOM   3229  CD1 LEU A 206      12.135  25.812  25.327  1.00  0.00           C  
ATOM   3230 HD11 LEU A 206      12.568  25.675  24.335  1.00  0.00           H  
ATOM   3231 HD12 LEU A 206      11.355  26.574  25.267  1.00  0.00           H  
ATOM   3232 HD13 LEU A 206      11.696  24.871  25.663  1.00  0.00           H  
ATOM   3233  CD2 LEU A 206      12.583  26.416  27.684  1.00  0.00           C  
ATOM   3234 HD21 LEU A 206      13.282  26.888  28.372  1.00  0.00           H  
ATOM   3235 HD22 LEU A 206      12.277  25.442  28.066  1.00  0.00           H  
ATOM   3236 HD23 LEU A 206      11.699  27.048  27.610  1.00  0.00           H  
ATOM   3237  N   GLY A 207      16.466  23.659  28.339  1.00  0.00           N  
ATOM   3238  H   GLY A 207      15.877  23.946  29.109  1.00  0.00           H  
ATOM   3239  CA  GLY A 207      17.196  22.401  28.491  1.00  0.00           C  
ATOM   3240  HA2 GLY A 207      16.854  21.903  29.398  1.00  0.00           H  
ATOM   3241  HA3 GLY A 207      16.982  21.753  27.640  1.00  0.00           H  
ATOM   3242  C   GLY A 207      18.710  22.595  28.601  1.00  0.00           C  
ATOM   3243  O   GLY A 207      19.453  22.003  27.817  1.00  0.00           O  
ATOM   3244  N   PHE A 208      19.160  23.431  29.542  1.00  0.00           N  
ATOM   3245  H   PHE A 208      18.488  23.864  30.167  1.00  0.00           H  
ATOM   3246  CA  PHE A 208      20.585  23.702  29.772  1.00  0.00           C  
ATOM   3247  HA  PHE A 208      21.166  23.140  29.044  1.00  0.00           H  
ATOM   3248  C   PHE A 208      21.081  23.246  31.147  1.00  0.00           C  
ATOM   3249  O   PHE A 208      20.370  23.305  32.151  1.00  0.00           O  
ATOM   3250  CB  PHE A 208      20.912  25.178  29.512  1.00  0.00           C  
ATOM   3251  HB2 PHE A 208      20.699  25.383  28.474  1.00  0.00           H  
ATOM   3252  HB3 PHE A 208      21.986  25.322  29.640  1.00  0.00           H  
ATOM   3253  CG  PHE A 208      20.176  26.185  30.378  1.00  0.00           C  
ATOM   3254  CD1 PHE A 208      20.785  26.662  31.550  1.00  0.00           C  
ATOM   3255  HD1 PHE A 208      21.774  26.328  31.818  1.00  0.00           H  
ATOM   3256  CD2 PHE A 208      18.890  26.645  30.030  1.00  0.00           C  
ATOM   3257  HD2 PHE A 208      18.402  26.287  29.137  1.00  0.00           H  
ATOM   3258  CE1 PHE A 208      20.105  27.554  32.391  1.00  0.00           C  
ATOM   3259  HE1 PHE A 208      20.572  27.899  33.297  1.00  0.00           H  
ATOM   3260  CE2 PHE A 208      18.219  27.556  30.866  1.00  0.00           C  
ATOM   3261  HE2 PHE A 208      17.237  27.908  30.599  1.00  0.00           H  
ATOM   3262  CZ  PHE A 208      18.816  27.994  32.059  1.00  0.00           C  
ATOM   3263  HZ  PHE A 208      18.297  28.669  32.722  1.00  0.00           H  
ATOM   3264  N   TYR A 209      22.341  22.823  31.190  1.00  0.00           N  
ATOM   3265  H   TYR A 209      22.867  22.791  30.323  1.00  0.00           H  
ATOM   3266  CA  TYR A 209      23.055  22.448  32.410  1.00  0.00           C  
ATOM   3267  HA  TYR A 209      22.655  23.010  33.253  1.00  0.00           H  
ATOM   3268  C   TYR A 209      24.542  22.794  32.203  1.00  0.00           C  
ATOM   3269  O   TYR A 209      25.054  22.451  31.137  1.00  0.00           O  
ATOM   3270  CB  TYR A 209      22.816  20.949  32.649  1.00  0.00           C  
ATOM   3271  HB2 TYR A 209      21.749  20.735  32.562  1.00  0.00           H  
ATOM   3272  HB3 TYR A 209      23.328  20.371  31.877  1.00  0.00           H  
ATOM   3273  CG  TYR A 209      23.263  20.483  34.012  1.00  0.00           C  
ATOM   3274  CD1 TYR A 209      22.389  20.572  35.109  1.00  0.00           C  
ATOM   3275  HD1 TYR A 209      21.386  20.956  34.985  1.00  0.00           H  
ATOM   3276  CD2 TYR A 209      24.561  19.977  34.184  1.00  0.00           C  
ATOM   3277  HD2 TYR A 209      25.216  19.898  33.333  1.00  0.00           H  
ATOM   3278  CE1 TYR A 209      22.829  20.171  36.381  1.00  0.00           C  
ATOM   3279  HE1 TYR A 209      22.164  20.247  37.224  1.00  0.00           H  
ATOM   3280  CE2 TYR A 209      25.011  19.591  35.457  1.00  0.00           C  
ATOM   3281  HE2 TYR A 209      26.014  19.215  35.580  1.00  0.00           H  
ATOM   3282  CZ  TYR A 209      24.150  19.706  36.569  1.00  0.00           C  
ATOM   3283  OH  TYR A 209      24.591  19.391  37.815  1.00  0.00           O  
ATOM   3284  HH  TYR A 209      25.491  19.055  37.807  1.00  0.00           H  
ATOM   3285  N   PRO A 210      25.269  23.486  33.104  1.00  0.00           N  
ATOM   3286  CA  PRO A 210      24.880  23.983  34.433  1.00  0.00           C  
ATOM   3287  HA  PRO A 210      24.475  23.169  35.036  1.00  0.00           H  
ATOM   3288  C   PRO A 210      23.862  25.138  34.391  1.00  0.00           C  
ATOM   3289  O   PRO A 210      23.591  25.679  33.319  1.00  0.00           O  
ATOM   3290  CB  PRO A 210      26.200  24.468  35.052  1.00  0.00           C  
ATOM   3291  HB2 PRO A 210      26.061  25.250  35.800  1.00  0.00           H  
ATOM   3292  HB3 PRO A 210      26.728  23.618  35.488  1.00  0.00           H  
ATOM   3293  CG  PRO A 210      26.976  24.983  33.841  1.00  0.00           C  
ATOM   3294  HG2 PRO A 210      28.047  25.039  34.028  1.00  0.00           H  
ATOM   3295  HG3 PRO A 210      26.590  25.956  33.527  1.00  0.00           H  
ATOM   3296  CD  PRO A 210      26.631  23.922  32.802  1.00  0.00           C  
ATOM   3297  HD2 PRO A 210      26.706  24.343  31.798  1.00  0.00           H  
ATOM   3298  HD3 PRO A 210      27.310  23.073  32.895  1.00  0.00           H  
ATOM   3299  N   ALA A 211      23.324  25.521  35.554  1.00  0.00           N  
ATOM   3300  H   ALA A 211      23.671  25.111  36.414  1.00  0.00           H  
ATOM   3301  CA  ALA A 211      22.241  26.497  35.696  1.00  0.00           C  
ATOM   3302  HA  ALA A 211      21.479  26.268  34.949  1.00  0.00           H  
ATOM   3303  C   ALA A 211      22.655  27.964  35.492  1.00  0.00           C  
ATOM   3304  O   ALA A 211      21.796  28.794  35.187  1.00  0.00           O  
ATOM   3305  CB  ALA A 211      21.605  26.343  37.082  1.00  0.00           C  
ATOM   3306  HB1 ALA A 211      21.398  25.296  37.284  1.00  0.00           H  
ATOM   3307  HB2 ALA A 211      20.672  26.905  37.118  1.00  0.00           H  
ATOM   3308  HB3 ALA A 211      22.274  26.730  37.850  1.00  0.00           H  
ATOM   3309  N   GLU A 212      23.932  28.310  35.682  1.00  0.00           N  
ATOM   3310  H   GLU A 212      24.596  27.599  35.946  1.00  0.00           H  
ATOM   3311  CA  GLU A 212      24.414  29.663  35.420  1.00  0.00           C  
ATOM   3312  HA  GLU A 212      23.756  30.357  35.939  1.00  0.00           H  
ATOM   3313  C   GLU A 212      24.329  29.960  33.916  1.00  0.00           C  
ATOM   3314  O   GLU A 212      24.890  29.231  33.096  1.00  0.00           O  
ATOM   3315  CB  GLU A 212      25.838  29.829  35.979  1.00  0.00           C  
ATOM   3316  HB2 GLU A 212      26.479  29.081  35.510  1.00  0.00           H  
ATOM   3317  HB3 GLU A 212      25.824  29.632  37.052  1.00  0.00           H  
ATOM   3318  CG  GLU A 212      26.473  31.212  35.744  1.00  0.00           C  
ATOM   3319  HG2 GLU A 212      27.542  31.112  35.951  1.00  0.00           H  
ATOM   3320  HG3 GLU A 212      26.381  31.489  34.691  1.00  0.00           H  
ATOM   3321  CD  GLU A 212      25.889  32.333  36.636  1.00  0.00           C  
ATOM   3322  OE1 GLU A 212      24.646  32.505  36.697  1.00  0.00           O  
ATOM   3323  OE2 GLU A 212      26.683  33.078  37.264  1.00  0.00           O  
ATOM   3324  N   ILE A 213      23.633  31.039  33.551  1.00  0.00           N  
ATOM   3325  H   ILE A 213      23.193  31.600  34.268  1.00  0.00           H  
ATOM   3326  CA  ILE A 213      23.499  31.478  32.158  1.00  0.00           C  
ATOM   3327  HA  ILE A 213      24.444  31.273  31.652  1.00  0.00           H  
ATOM   3328  C   ILE A 213      23.271  32.985  32.118  1.00  0.00           C  
ATOM   3329  O   ILE A 213      22.438  33.516  32.857  1.00  0.00           O  
ATOM   3330  CB  ILE A 213      22.389  30.683  31.423  1.00  0.00           C  
ATOM   3331  HB  ILE A 213      22.617  29.623  31.540  1.00  0.00           H  
ATOM   3332  CG1 ILE A 213      22.415  30.992  29.911  1.00  0.00           C  
ATOM   3333 HG12 ILE A 213      23.447  30.970  29.559  1.00  0.00           H  
ATOM   3334 HG13 ILE A 213      22.019  31.992  29.727  1.00  0.00           H  
ATOM   3335  CG2 ILE A 213      20.984  30.905  32.019  1.00  0.00           C  
ATOM   3336 HG21 ILE A 213      20.270  30.221  31.565  1.00  0.00           H  
ATOM   3337 HG22 ILE A 213      20.653  31.925  31.834  1.00  0.00           H  
ATOM   3338 HG23 ILE A 213      20.992  30.708  33.092  1.00  0.00           H  
ATOM   3339  CD1 ILE A 213      21.622  29.977  29.081  1.00  0.00           C  
ATOM   3340 HD11 ILE A 213      22.054  28.982  29.207  1.00  0.00           H  
ATOM   3341 HD12 ILE A 213      21.674  30.258  28.030  1.00  0.00           H  
ATOM   3342 HD13 ILE A 213      20.576  29.960  29.384  1.00  0.00           H  
ATOM   3343  N   ILE A 214      23.994  33.682  31.244  1.00  0.00           N  
ATOM   3344  H   ILE A 214      24.637  33.193  30.628  1.00  0.00           H  
ATOM   3345  CA  ILE A 214      23.808  35.119  31.054  1.00  0.00           C  
ATOM   3346  HA  ILE A 214      23.235  35.530  31.887  1.00  0.00           H  
ATOM   3347  C   ILE A 214      22.967  35.290  29.788  1.00  0.00           C  
ATOM   3348  O   ILE A 214      23.443  35.068  28.672  1.00  0.00           O  
ATOM   3349  CB  ILE A 214      25.147  35.891  31.056  1.00  0.00           C  
ATOM   3350  HB  ILE A 214      25.795  35.466  30.300  1.00  0.00           H  
ATOM   3351  CG1 ILE A 214      25.897  35.860  32.412  1.00  0.00           C  
ATOM   3352 HG12 ILE A 214      26.688  36.611  32.386  1.00  0.00           H  
ATOM   3353 HG13 ILE A 214      25.211  36.137  33.214  1.00  0.00           H  
ATOM   3354  CG2 ILE A 214      24.898  37.371  30.707  1.00  0.00           C  
ATOM   3355 HG21 ILE A 214      24.481  37.467  29.705  1.00  0.00           H  
ATOM   3356 HG22 ILE A 214      25.837  37.926  30.724  1.00  0.00           H  
ATOM   3357 HG23 ILE A 214      24.211  37.822  31.426  1.00  0.00           H  
ATOM   3358  CD1 ILE A 214      26.577  34.531  32.773  1.00  0.00           C  
ATOM   3359 HD11 ILE A 214      25.843  33.795  33.095  1.00  0.00           H  
ATOM   3360 HD12 ILE A 214      27.267  34.698  33.601  1.00  0.00           H  
ATOM   3361 HD13 ILE A 214      27.138  34.151  31.919  1.00  0.00           H  
ATOM   3362  N   LEU A 215      21.695  35.645  29.996  1.00  0.00           N  
ATOM   3363  H   LEU A 215      21.399  35.808  30.951  1.00  0.00           H  
ATOM   3364  CA  LEU A 215      20.780  36.089  28.946  1.00  0.00           C  
ATOM   3365  HA  LEU A 215      21.166  35.813  27.962  1.00  0.00           H  
ATOM   3366  C   LEU A 215      20.694  37.614  29.017  1.00  0.00           C  
ATOM   3367  O   LEU A 215      20.348  38.160  30.069  1.00  0.00           O  
ATOM   3368  CB  LEU A 215      19.374  35.468  29.127  1.00  0.00           C  
ATOM   3369  HB2 LEU A 215      18.742  35.828  28.312  1.00  0.00           H  
ATOM   3370  HB3 LEU A 215      18.947  35.842  30.060  1.00  0.00           H  
ATOM   3371  CG  LEU A 215      19.286  33.936  29.164  1.00  0.00           C  
ATOM   3372  HG  LEU A 215      19.794  33.570  30.055  1.00  0.00           H  
ATOM   3373  CD1 LEU A 215      17.811  33.524  29.224  1.00  0.00           C  
ATOM   3374 HD11 LEU A 215      17.734  32.442  29.344  1.00  0.00           H  
ATOM   3375 HD12 LEU A 215      17.319  34.015  30.067  1.00  0.00           H  
ATOM   3376 HD13 LEU A 215      17.302  33.818  28.301  1.00  0.00           H  
ATOM   3377  CD2 LEU A 215      19.910  33.281  27.939  1.00  0.00           C  
ATOM   3378 HD21 LEU A 215      20.946  33.600  27.832  1.00  0.00           H  
ATOM   3379 HD22 LEU A 215      19.347  33.555  27.047  1.00  0.00           H  
ATOM   3380 HD23 LEU A 215      19.897  32.198  28.054  1.00  0.00           H  
ATOM   3381  N   THR A 216      20.964  38.290  27.905  1.00  0.00           N  
ATOM   3382  H   THR A 216      21.285  37.784  27.086  1.00  0.00           H  
ATOM   3383  CA  THR A 216      20.887  39.754  27.806  1.00  0.00           C  
ATOM   3384  HA  THR A 216      20.158  40.114  28.530  1.00  0.00           H  
ATOM   3385  C   THR A 216      20.401  40.140  26.413  1.00  0.00           C  
ATOM   3386  O   THR A 216      20.636  39.412  25.450  1.00  0.00           O  
ATOM   3387  CB  THR A 216      22.242  40.448  28.100  1.00  0.00           C  
ATOM   3388  HB  THR A 216      22.851  40.454  27.195  1.00  0.00           H  
ATOM   3389  CG2 THR A 216      22.037  41.884  28.596  1.00  0.00           C  
ATOM   3390 HG21 THR A 216      21.353  41.893  29.446  1.00  0.00           H  
ATOM   3391 HG22 THR A 216      22.988  42.310  28.917  1.00  0.00           H  
ATOM   3392 HG23 THR A 216      21.631  42.507  27.799  1.00  0.00           H  
ATOM   3393  OG1 THR A 216      22.976  39.798  29.119  1.00  0.00           O  
ATOM   3394  HG1 THR A 216      23.839  40.228  29.193  1.00  0.00           H  
ATOM   3395  N   TRP A 217      19.720  41.280  26.284  1.00  0.00           N  
ATOM   3396  H   TRP A 217      19.557  41.853  27.100  1.00  0.00           H  
ATOM   3397  CA  TRP A 217      19.379  41.860  24.982  1.00  0.00           C  
ATOM   3398  HA  TRP A 217      19.635  41.162  24.184  1.00  0.00           H  
ATOM   3399  C   TRP A 217      20.189  43.138  24.756  1.00  0.00           C  
ATOM   3400  O   TRP A 217      20.254  44.007  25.629  1.00  0.00           O  
ATOM   3401  CB  TRP A 217      17.871  42.139  24.869  1.00  0.00           C  
ATOM   3402  HB2 TRP A 217      17.527  42.640  25.771  1.00  0.00           H  
ATOM   3403  HB3 TRP A 217      17.723  42.850  24.053  1.00  0.00           H  
ATOM   3404  CG  TRP A 217      16.975  40.971  24.577  1.00  0.00           C  
ATOM   3405  CD1 TRP A 217      16.327  40.199  25.483  1.00  0.00           C  
ATOM   3406  HD1 TRP A 217      16.411  40.300  26.559  1.00  0.00           H  
ATOM   3407  CD2 TRP A 217      16.555  40.478  23.269  1.00  0.00           C  
ATOM   3408  CE2 TRP A 217      15.585  39.451  23.457  1.00  0.00           C  
ATOM   3409  CE3 TRP A 217      16.869  40.834  21.940  1.00  0.00           C  
ATOM   3410  HE3 TRP A 217      17.589  41.621  21.767  1.00  0.00           H  
ATOM   3411  NE1 TRP A 217      15.498  39.303  24.826  1.00  0.00           N  
ATOM   3412  HE1 TRP A 217      14.884  38.644  25.304  1.00  0.00           H  
ATOM   3413  CZ2 TRP A 217      14.936  38.830  22.381  1.00  0.00           C  
ATOM   3414  HZ2 TRP A 217      14.167  38.096  22.561  1.00  0.00           H  
ATOM   3415  CZ3 TRP A 217      16.259  40.182  20.851  1.00  0.00           C  
ATOM   3416  HZ3 TRP A 217      16.514  40.456  19.836  1.00  0.00           H  
ATOM   3417  CH2 TRP A 217      15.295  39.185  21.070  1.00  0.00           C  
ATOM   3418  HH2 TRP A 217      14.829  38.700  20.224  1.00  0.00           H  
ATOM   3419  N   GLN A 218      20.749  43.276  23.558  1.00  0.00           N  
ATOM   3420  H   GLN A 218      20.687  42.497  22.909  1.00  0.00           H  
ATOM   3421  CA  GLN A 218      21.438  44.477  23.110  1.00  0.00           C  
ATOM   3422  HA  GLN A 218      21.311  45.246  23.862  1.00  0.00           H  
ATOM   3423  C   GLN A 218      20.802  44.991  21.817  1.00  0.00           C  
ATOM   3424  O   GLN A 218      20.604  44.230  20.866  1.00  0.00           O  
ATOM   3425  CB  GLN A 218      22.947  44.214  22.935  1.00  0.00           C  
ATOM   3426  HB2 GLN A 218      23.319  44.878  22.156  1.00  0.00           H  
ATOM   3427  HB3 GLN A 218      23.112  43.196  22.587  1.00  0.00           H  
ATOM   3428  CG  GLN A 218      23.798  44.491  24.188  1.00  0.00           C  
ATOM   3429  HG2 GLN A 218      24.848  44.404  23.909  1.00  0.00           H  
ATOM   3430  HG3 GLN A 218      23.632  45.523  24.496  1.00  0.00           H  
ATOM   3431  CD  GLN A 218      23.575  43.568  25.389  1.00  0.00           C  
ATOM   3432  NE2 GLN A 218      23.868  44.041  26.584  1.00  0.00           N  
ATOM   3433 HE21 GLN A 218      23.737  43.433  27.376  1.00  0.00           H  
ATOM   3434 HE22 GLN A 218      24.254  44.967  26.701  1.00  0.00           H  
ATOM   3435  OE1 GLN A 218      23.175  42.417  25.291  1.00  0.00           O  
ATOM   3436  N   ARG A 219      20.506  46.292  21.758  1.00  0.00           N  
ATOM   3437  H   ARG A 219      20.739  46.858  22.570  1.00  0.00           H  
ATOM   3438  CA  ARG A 219      20.085  46.987  20.532  1.00  0.00           C  
ATOM   3439  HA  ARG A 219      19.537  46.307  19.880  1.00  0.00           H  
ATOM   3440  C   ARG A 219      21.358  47.421  19.817  1.00  0.00           C  
ATOM   3441  O   ARG A 219      21.933  48.441  20.179  1.00  0.00           O  
ATOM   3442  CB  ARG A 219      19.152  48.158  20.883  1.00  0.00           C  
ATOM   3443  HB2 ARG A 219      19.656  48.803  21.594  1.00  0.00           H  
ATOM   3444  HB3 ARG A 219      18.249  47.772  21.357  1.00  0.00           H  
ATOM   3445  CG  ARG A 219      18.750  48.996  19.661  1.00  0.00           C  
ATOM   3446  HG2 ARG A 219      19.624  49.225  19.053  1.00  0.00           H  
ATOM   3447  HG3 ARG A 219      18.046  48.433  19.048  1.00  0.00           H  
ATOM   3448  CD  ARG A 219      18.124  50.327  20.087  1.00  0.00           C  
ATOM   3449  HD2 ARG A 219      17.240  50.138  20.694  1.00  0.00           H  
ATOM   3450  HD3 ARG A 219      18.841  50.885  20.693  1.00  0.00           H  
ATOM   3451  NE  ARG A 219      17.807  51.128  18.893  1.00  0.00           N  
ATOM   3452  HE  ARG A 219      18.595  51.455  18.348  1.00  0.00           H  
ATOM   3453  CZ  ARG A 219      16.613  51.409  18.408  1.00  0.00           C  
ATOM   3454  NH1 ARG A 219      15.482  51.150  19.002  1.00  0.00           N  
ATOM   3455 HH11 ARG A 219      15.438  50.768  19.936  1.00  0.00           H  
ATOM   3456 HH12 ARG A 219      14.642  51.414  18.495  1.00  0.00           H  
ATOM   3457  NH2 ARG A 219      16.498  51.957  17.243  1.00  0.00           N  
ATOM   3458 HH21 ARG A 219      17.302  52.142  16.664  1.00  0.00           H  
ATOM   3459 HH22 ARG A 219      15.552  52.002  16.862  1.00  0.00           H  
ATOM   3460  N   ASP A 220      21.850  46.558  18.925  1.00  0.00           N  
ATOM   3461  H   ASP A 220      21.264  45.763  18.698  1.00  0.00           H  
ATOM   3462  CA  ASP A 220      23.155  46.602  18.236  1.00  0.00           C  
ATOM   3463  HA  ASP A 220      23.291  45.607  17.808  1.00  0.00           H  
ATOM   3464  C   ASP A 220      24.405  46.804  19.131  1.00  0.00           C  
ATOM   3465  O   ASP A 220      25.532  46.761  18.635  1.00  0.00           O  
ATOM   3466  CB  ASP A 220      23.132  47.567  17.034  1.00  0.00           C  
ATOM   3467  HB2 ASP A 220      24.064  47.456  16.476  1.00  0.00           H  
ATOM   3468  HB3 ASP A 220      22.334  47.241  16.364  1.00  0.00           H  
ATOM   3469  CG  ASP A 220      22.923  49.056  17.389  1.00  0.00           C  
ATOM   3470  OD1 ASP A 220      21.801  49.577  17.170  1.00  0.00           O  
ATOM   3471  OD2 ASP A 220      23.912  49.722  17.788  1.00  0.00           O  
ATOM   3472  N   GLY A 221      24.239  46.966  20.442  1.00  0.00           N  
ATOM   3473  H   GLY A 221      23.292  47.103  20.750  1.00  0.00           H  
ATOM   3474  CA  GLY A 221      25.299  47.300  21.389  1.00  0.00           C  
ATOM   3475  HA2 GLY A 221      25.693  46.382  21.823  1.00  0.00           H  
ATOM   3476  HA3 GLY A 221      26.108  47.813  20.869  1.00  0.00           H  
ATOM   3477  C   GLY A 221      24.827  48.217  22.520  1.00  0.00           C  
ATOM   3478  O   GLY A 221      25.574  48.446  23.470  1.00  0.00           O  
ATOM   3479  N   GLU A 222      23.596  48.722  22.461  1.00  0.00           N  
ATOM   3480  H   GLU A 222      23.069  48.624  21.603  1.00  0.00           H  
ATOM   3481  CA  GLU A 222      22.974  49.448  23.565  1.00  0.00           C  
ATOM   3482  HA  GLU A 222      23.749  49.992  24.106  1.00  0.00           H  
ATOM   3483  C   GLU A 222      22.337  48.453  24.546  1.00  0.00           C  
ATOM   3484  O   GLU A 222      21.655  47.515  24.127  1.00  0.00           O  
ATOM   3485  CB  GLU A 222      21.965  50.492  23.059  1.00  0.00           C  
ATOM   3486  HB2 GLU A 222      21.583  51.046  23.917  1.00  0.00           H  
ATOM   3487  HB3 GLU A 222      21.125  49.979  22.603  1.00  0.00           H  
ATOM   3488  CG  GLU A 222      22.526  51.496  22.037  1.00  0.00           C  
ATOM   3489  HG2 GLU A 222      22.765  50.966  21.111  1.00  0.00           H  
ATOM   3490  HG3 GLU A 222      21.737  52.214  21.797  1.00  0.00           H  
ATOM   3491  CD  GLU A 222      23.767  52.260  22.553  1.00  0.00           C  
ATOM   3492  OE1 GLU A 222      23.719  52.824  23.674  1.00  0.00           O  
ATOM   3493  OE2 GLU A 222      24.795  52.321  21.833  1.00  0.00           O  
ATOM   3494  N   ASP A 223      22.532  48.648  25.851  1.00  0.00           N  
ATOM   3495  H   ASP A 223      23.076  49.451  26.147  1.00  0.00           H  
ATOM   3496  CA  ASP A 223      22.075  47.719  26.898  1.00  0.00           C  
ATOM   3497  HA  ASP A 223      22.286  46.697  26.580  1.00  0.00           H  
ATOM   3498  C   ASP A 223      20.561  47.846  27.158  1.00  0.00           C  
ATOM   3499  O   ASP A 223      20.091  48.897  27.607  1.00  0.00           O  
ATOM   3500  CB  ASP A 223      22.889  47.985  28.177  1.00  0.00           C  
ATOM   3501  HB2 ASP A 223      23.942  47.791  27.962  1.00  0.00           H  
ATOM   3502  HB3 ASP A 223      22.785  49.040  28.445  1.00  0.00           H  
ATOM   3503  CG  ASP A 223      22.475  47.124  29.386  1.00  0.00           C  
ATOM   3504  OD1 ASP A 223      21.725  46.130  29.213  1.00  0.00           O  
ATOM   3505  OD2 ASP A 223      22.906  47.448  30.517  1.00  0.00           O  
ATOM   3506  N   GLN A 224      19.798  46.778  26.893  1.00  0.00           N  
ATOM   3507  H   GLN A 224      20.238  45.921  26.573  1.00  0.00           H  
ATOM   3508  CA  GLN A 224      18.336  46.786  27.043  1.00  0.00           C  
ATOM   3509  HA  GLN A 224      18.003  47.820  26.959  1.00  0.00           H  
ATOM   3510  C   GLN A 224      17.858  46.348  28.441  1.00  0.00           C  
ATOM   3511  O   GLN A 224      16.655  46.242  28.672  1.00  0.00           O  
ATOM   3512  CB  GLN A 224      17.641  46.042  25.885  1.00  0.00           C  
ATOM   3513  HB2 GLN A 224      17.838  44.975  25.971  1.00  0.00           H  
ATOM   3514  HB3 GLN A 224      16.566  46.180  25.983  1.00  0.00           H  
ATOM   3515  CG  GLN A 224      18.058  46.523  24.483  1.00  0.00           C  
ATOM   3516  HG2 GLN A 224      17.472  45.984  23.745  1.00  0.00           H  
ATOM   3517  HG3 GLN A 224      19.097  46.254  24.309  1.00  0.00           H  
ATOM   3518  CD  GLN A 224      17.884  48.032  24.260  1.00  0.00           C  
ATOM   3519  NE2 GLN A 224      18.958  48.797  24.286  1.00  0.00           N  
ATOM   3520 HE21 GLN A 224      19.867  48.395  24.470  1.00  0.00           H  
ATOM   3521 HE22 GLN A 224      18.825  49.791  24.166  1.00  0.00           H  
ATOM   3522  OE1 GLN A 224      16.803  48.550  24.023  1.00  0.00           O  
ATOM   3523  N   THR A 225      18.772  46.116  29.394  1.00  0.00           N  
ATOM   3524  H   THR A 225      19.754  46.212  29.151  1.00  0.00           H  
ATOM   3525  CA  THR A 225      18.473  45.612  30.746  1.00  0.00           C  
ATOM   3526  HA  THR A 225      18.120  44.584  30.663  1.00  0.00           H  
ATOM   3527  C   THR A 225      17.367  46.392  31.471  1.00  0.00           C  
ATOM   3528  O   THR A 225      16.617  45.779  32.234  1.00  0.00           O  
ATOM   3529  CB  THR A 225      19.765  45.605  31.580  1.00  0.00           C  
ATOM   3530  HB  THR A 225      20.234  46.585  31.498  1.00  0.00           H  
ATOM   3531  CG2 THR A 225      19.589  45.296  33.065  1.00  0.00           C  
ATOM   3532 HG21 THR A 225      20.567  45.195  33.534  1.00  0.00           H  
ATOM   3533 HG22 THR A 225      19.063  46.115  33.556  1.00  0.00           H  
ATOM   3534 HG23 THR A 225      19.028  44.372  33.195  1.00  0.00           H  
ATOM   3535  OG1 THR A 225      20.642  44.640  31.054  1.00  0.00           O  
ATOM   3536  HG1 THR A 225      21.111  45.120  30.334  1.00  0.00           H  
ATOM   3537  N   GLN A 226      17.202  47.699  31.219  1.00  0.00           N  
ATOM   3538  H   GLN A 226      17.817  48.166  30.569  1.00  0.00           H  
ATOM   3539  CA  GLN A 226      16.076  48.442  31.792  1.00  0.00           C  
ATOM   3540  HA  GLN A 226      16.111  48.331  32.877  1.00  0.00           H  
ATOM   3541  C   GLN A 226      14.719  47.862  31.336  1.00  0.00           C  
ATOM   3542  O   GLN A 226      13.877  47.536  32.175  1.00  0.00           O  
ATOM   3543  CB  GLN A 226      16.190  49.944  31.464  1.00  0.00           C  
ATOM   3544  HB2 GLN A 226      15.323  50.455  31.886  1.00  0.00           H  
ATOM   3545  HB3 GLN A 226      16.160  50.078  30.382  1.00  0.00           H  
ATOM   3546  CG  GLN A 226      17.466  50.618  32.006  1.00  0.00           C  
ATOM   3547  HG2 GLN A 226      17.416  51.684  31.778  1.00  0.00           H  
ATOM   3548  HG3 GLN A 226      18.341  50.215  31.496  1.00  0.00           H  
ATOM   3549  CD  GLN A 226      17.646  50.448  33.516  1.00  0.00           C  
ATOM   3550  NE2 GLN A 226      16.871  51.135  34.330  1.00  0.00           N  
ATOM   3551 HE21 GLN A 226      16.994  51.013  35.326  1.00  0.00           H  
ATOM   3552 HE22 GLN A 226      16.182  51.782  33.970  1.00  0.00           H  
ATOM   3553  OE1 GLN A 226      18.476  49.681  33.987  1.00  0.00           O  
ATOM   3554  N   ASP A 227      14.496  47.702  30.029  1.00  0.00           N  
ATOM   3555  H   ASP A 227      15.224  47.939  29.372  1.00  0.00           H  
ATOM   3556  CA  ASP A 227      13.212  47.270  29.473  1.00  0.00           C  
ATOM   3557  HA  ASP A 227      12.432  47.612  30.154  1.00  0.00           H  
ATOM   3558  C   ASP A 227      13.009  45.738  29.392  1.00  0.00           C  
ATOM   3559  O   ASP A 227      11.855  45.307  29.309  1.00  0.00           O  
ATOM   3560  CB  ASP A 227      12.919  47.987  28.143  1.00  0.00           C  
ATOM   3561  HB2 ASP A 227      12.615  49.010  28.378  1.00  0.00           H  
ATOM   3562  HB3 ASP A 227      12.057  47.516  27.665  1.00  0.00           H  
ATOM   3563  CG  ASP A 227      14.110  48.050  27.164  1.00  0.00           C  
ATOM   3564  OD1 ASP A 227      14.087  47.295  26.164  1.00  0.00           O  
ATOM   3565  OD2 ASP A 227      15.019  48.896  27.369  1.00  0.00           O  
ATOM   3566  N   VAL A 228      14.061  44.906  29.465  1.00  0.00           N  
ATOM   3567  H   VAL A 228      14.987  45.309  29.483  1.00  0.00           H  
ATOM   3568  CA  VAL A 228      13.918  43.438  29.441  1.00  0.00           C  
ATOM   3569  HA  VAL A 228      13.400  43.181  28.520  1.00  0.00           H  
ATOM   3570  C   VAL A 228      13.056  42.930  30.603  1.00  0.00           C  
ATOM   3571  O   VAL A 228      13.328  43.177  31.783  1.00  0.00           O  
ATOM   3572  CB  VAL A 228      15.265  42.682  29.428  1.00  0.00           C  
ATOM   3573  HB  VAL A 228      15.799  42.887  30.357  1.00  0.00           H  
ATOM   3574  CG1 VAL A 228      15.071  41.159  29.318  1.00  0.00           C  
ATOM   3575 HG11 VAL A 228      14.490  40.782  30.157  1.00  0.00           H  
ATOM   3576 HG12 VAL A 228      14.560  40.911  28.387  1.00  0.00           H  
ATOM   3577 HG13 VAL A 228      16.041  40.661  29.345  1.00  0.00           H  
ATOM   3578  CG2 VAL A 228      16.161  43.088  28.249  1.00  0.00           C  
ATOM   3579 HG21 VAL A 228      16.886  43.814  28.596  1.00  0.00           H  
ATOM   3580 HG22 VAL A 228      16.733  42.241  27.875  1.00  0.00           H  
ATOM   3581 HG23 VAL A 228      15.568  43.508  27.433  1.00  0.00           H  
ATOM   3582  N   GLU A 229      12.038  42.155  30.256  1.00  0.00           N  
ATOM   3583  H   GLU A 229      11.926  41.969  29.270  1.00  0.00           H  
ATOM   3584  CA  GLU A 229      11.268  41.322  31.161  1.00  0.00           C  
ATOM   3585  HA  GLU A 229      11.201  41.818  32.130  1.00  0.00           H  
ATOM   3586  C   GLU A 229      12.033  40.005  31.331  1.00  0.00           C  
ATOM   3587  O   GLU A 229      12.032  39.136  30.459  1.00  0.00           O  
ATOM   3588  CB  GLU A 229       9.842  41.173  30.614  1.00  0.00           C  
ATOM   3589  HB2 GLU A 229       9.452  42.163  30.373  1.00  0.00           H  
ATOM   3590  HB3 GLU A 229       9.856  40.579  29.702  1.00  0.00           H  
ATOM   3591  CG  GLU A 229       8.907  40.537  31.646  1.00  0.00           C  
ATOM   3592  HG2 GLU A 229       9.263  39.535  31.886  1.00  0.00           H  
ATOM   3593  HG3 GLU A 229       8.962  41.125  32.566  1.00  0.00           H  
ATOM   3594  CD  GLU A 229       7.444  40.489  31.141  1.00  0.00           C  
ATOM   3595  OE1 GLU A 229       7.166  39.870  30.084  1.00  0.00           O  
ATOM   3596  OE2 GLU A 229       6.557  41.075  31.811  1.00  0.00           O  
ATOM   3597  N   LEU A 230      12.792  39.910  32.419  1.00  0.00           N  
ATOM   3598  H   LEU A 230      12.763  40.666  33.087  1.00  0.00           H  
ATOM   3599  CA  LEU A 230      13.735  38.825  32.686  1.00  0.00           C  
ATOM   3600  HA  LEU A 230      13.854  38.219  31.787  1.00  0.00           H  
ATOM   3601  C   LEU A 230      13.158  37.950  33.805  1.00  0.00           C  
ATOM   3602  O   LEU A 230      12.681  38.490  34.810  1.00  0.00           O  
ATOM   3603  CB  LEU A 230      15.089  39.488  33.044  1.00  0.00           C  
ATOM   3604  HB2 LEU A 230      15.011  39.929  34.039  1.00  0.00           H  
ATOM   3605  HB3 LEU A 230      15.249  40.318  32.355  1.00  0.00           H  
ATOM   3606  CG  LEU A 230      16.380  38.650  32.992  1.00  0.00           C  
ATOM   3607  HG  LEU A 230      17.211  39.342  33.131  1.00  0.00           H  
ATOM   3608  CD1 LEU A 230      16.480  37.599  34.094  1.00  0.00           C  
ATOM   3609 HD11 LEU A 230      17.505  37.231  34.142  1.00  0.00           H  
ATOM   3610 HD12 LEU A 230      15.820  36.764  33.883  1.00  0.00           H  
ATOM   3611 HD13 LEU A 230      16.223  38.040  35.057  1.00  0.00           H  
ATOM   3612  CD2 LEU A 230      16.570  37.959  31.641  1.00  0.00           C  
ATOM   3613 HD21 LEU A 230      17.571  37.526  31.595  1.00  0.00           H  
ATOM   3614 HD22 LEU A 230      15.830  37.168  31.501  1.00  0.00           H  
ATOM   3615 HD23 LEU A 230      16.481  38.697  30.843  1.00  0.00           H  
ATOM   3616  N   VAL A 231      13.205  36.623  33.661  1.00  0.00           N  
ATOM   3617  H   VAL A 231      13.576  36.220  32.808  1.00  0.00           H  
ATOM   3618  CA  VAL A 231      12.831  35.708  34.749  1.00  0.00           C  
ATOM   3619  HA  VAL A 231      12.666  36.302  35.647  1.00  0.00           H  
ATOM   3620  C   VAL A 231      13.991  34.795  35.124  1.00  0.00           C  
ATOM   3621  O   VAL A 231      14.857  34.479  34.307  1.00  0.00           O  
ATOM   3622  CB  VAL A 231      11.487  35.004  34.495  1.00  0.00           C  
ATOM   3623  HB  VAL A 231      11.527  34.420  33.575  1.00  0.00           H  
ATOM   3624  CG1 VAL A 231      11.122  34.089  35.666  1.00  0.00           C  
ATOM   3625 HG11 VAL A 231      10.080  33.794  35.605  1.00  0.00           H  
ATOM   3626 HG12 VAL A 231      11.747  33.195  35.648  1.00  0.00           H  
ATOM   3627 HG13 VAL A 231      11.256  34.628  36.600  1.00  0.00           H  
ATOM   3628  CG2 VAL A 231      10.371  36.054  34.406  1.00  0.00           C  
ATOM   3629 HG21 VAL A 231      10.372  36.683  35.295  1.00  0.00           H  
ATOM   3630 HG22 VAL A 231       9.403  35.565  34.323  1.00  0.00           H  
ATOM   3631 HG23 VAL A 231      10.519  36.679  33.526  1.00  0.00           H  
ATOM   3632  N   GLU A 232      14.058  34.467  36.412  1.00  0.00           N  
ATOM   3633  H   GLU A 232      13.278  34.729  37.007  1.00  0.00           H  
ATOM   3634  CA  GLU A 232      15.196  33.809  37.053  1.00  0.00           C  
ATOM   3635  HA  GLU A 232      16.093  34.385  36.815  1.00  0.00           H  
ATOM   3636  C   GLU A 232      15.400  32.381  36.532  1.00  0.00           C  
ATOM   3637  O   GLU A 232      14.502  31.794  35.926  1.00  0.00           O  
ATOM   3638  CB  GLU A 232      15.039  33.786  38.587  1.00  0.00           C  
ATOM   3639  HB2 GLU A 232      15.974  33.424  39.015  1.00  0.00           H  
ATOM   3640  HB3 GLU A 232      14.264  33.072  38.866  1.00  0.00           H  
ATOM   3641  CG  GLU A 232      14.741  35.153  39.226  1.00  0.00           C  
ATOM   3642  HG2 GLU A 232      15.442  35.887  38.820  1.00  0.00           H  
ATOM   3643  HG3 GLU A 232      14.925  35.072  40.299  1.00  0.00           H  
ATOM   3644  CD  GLU A 232      13.289  35.622  39.016  1.00  0.00           C  
ATOM   3645  OE1 GLU A 232      12.405  34.753  38.806  1.00  0.00           O  
ATOM   3646  OE2 GLU A 232      13.034  36.848  39.033  1.00  0.00           O  
ATOM   3647  N   THR A 233      16.584  31.804  36.787  1.00  0.00           N  
ATOM   3648  H   THR A 233      17.272  32.293  37.350  1.00  0.00           H  
ATOM   3649  CA  THR A 233      16.865  30.419  36.364  1.00  0.00           C  
ATOM   3650  HA  THR A 233      16.516  30.331  35.333  1.00  0.00           H  
ATOM   3651  C   THR A 233      16.045  29.424  37.194  1.00  0.00           C  
ATOM   3652  O   THR A 233      16.027  29.470  38.429  1.00  0.00           O  
ATOM   3653  CB  THR A 233      18.368  30.086  36.304  1.00  0.00           C  
ATOM   3654  HB  THR A 233      18.880  30.906  35.804  1.00  0.00           H  
ATOM   3655  CG2 THR A 233      19.061  29.829  37.638  1.00  0.00           C  
ATOM   3656 HG21 THR A 233      18.687  28.908  38.086  1.00  0.00           H  
ATOM   3657 HG22 THR A 233      18.882  30.663  38.317  1.00  0.00           H  
ATOM   3658 HG23 THR A 233      20.134  29.730  37.475  1.00  0.00           H  
ATOM   3659  OG1 THR A 233      18.531  28.935  35.516  1.00  0.00           O  
ATOM   3660  HG1 THR A 233      19.483  28.798  35.394  1.00  0.00           H  
ATOM   3661  N   ARG A 234      15.305  28.556  36.496  1.00  0.00           N  
ATOM   3662  H   ARG A 234      15.360  28.582  35.484  1.00  0.00           H  
ATOM   3663  CA  ARG A 234      14.357  27.605  37.084  1.00  0.00           C  
ATOM   3664  HA  ARG A 234      14.550  27.533  38.151  1.00  0.00           H  
ATOM   3665  C   ARG A 234      14.565  26.219  36.461  1.00  0.00           C  
ATOM   3666  O   ARG A 234      14.815  26.129  35.257  1.00  0.00           O  
ATOM   3667  CB  ARG A 234      12.917  28.122  36.901  1.00  0.00           C  
ATOM   3668  HB2 ARG A 234      12.222  27.369  37.274  1.00  0.00           H  
ATOM   3669  HB3 ARG A 234      12.728  28.270  35.836  1.00  0.00           H  
ATOM   3670  CG  ARG A 234      12.666  29.443  37.659  1.00  0.00           C  
ATOM   3671  HG2 ARG A 234      13.442  30.162  37.425  1.00  0.00           H  
ATOM   3672  HG3 ARG A 234      12.705  29.264  38.730  1.00  0.00           H  
ATOM   3673  CD  ARG A 234      11.327  30.084  37.286  1.00  0.00           C  
ATOM   3674  HD2 ARG A 234      11.312  30.211  36.199  1.00  0.00           H  
ATOM   3675  HD3 ARG A 234      10.528  29.397  37.563  1.00  0.00           H  
ATOM   3676  NE  ARG A 234      11.179  31.421  37.920  1.00  0.00           N  
ATOM   3677  HE  ARG A 234      11.991  32.031  37.868  1.00  0.00           H  
ATOM   3678  CZ  ARG A 234      10.109  31.961  38.485  1.00  0.00           C  
ATOM   3679  NH1 ARG A 234       8.985  31.302  38.670  1.00  0.00           N  
ATOM   3680 HH11 ARG A 234       8.255  31.703  39.254  1.00  0.00           H  
ATOM   3681 HH12 ARG A 234       8.855  30.356  38.336  1.00  0.00           H  
ATOM   3682  NH2 ARG A 234      10.138  33.206  38.875  1.00  0.00           N  
ATOM   3683 HH21 ARG A 234       9.280  33.690  39.098  1.00  0.00           H  
ATOM   3684 HH22 ARG A 234      11.002  33.764  38.780  1.00  0.00           H  
ATOM   3685  N   PRO A 235      14.511  25.134  37.251  1.00  0.00           N  
ATOM   3686  CA  PRO A 235      14.690  23.777  36.750  1.00  0.00           C  
ATOM   3687  HA  PRO A 235      15.565  23.735  36.104  1.00  0.00           H  
ATOM   3688  C   PRO A 235      13.461  23.276  35.971  1.00  0.00           C  
ATOM   3689  O   PRO A 235      12.332  23.691  36.214  1.00  0.00           O  
ATOM   3690  CB  PRO A 235      14.985  22.931  37.995  1.00  0.00           C  
ATOM   3691  HB2 PRO A 235      14.659  21.896  37.890  1.00  0.00           H  
ATOM   3692  HB3 PRO A 235      16.054  22.967  38.215  1.00  0.00           H  
ATOM   3693  CG  PRO A 235      14.217  23.658  39.098  1.00  0.00           C  
ATOM   3694  HG2 PRO A 235      13.164  23.375  39.063  1.00  0.00           H  
ATOM   3695  HG3 PRO A 235      14.637  23.461  40.086  1.00  0.00           H  
ATOM   3696  CD  PRO A 235      14.372  25.123  38.699  1.00  0.00           C  
ATOM   3697  HD2 PRO A 235      15.274  25.535  39.154  1.00  0.00           H  
ATOM   3698  HD3 PRO A 235      13.501  25.699  39.004  1.00  0.00           H  
ATOM   3699  N   ALA A 236      13.685  22.313  35.077  1.00  0.00           N  
ATOM   3700  H   ALA A 236      14.652  22.077  34.876  1.00  0.00           H  
ATOM   3701  CA  ALA A 236      12.652  21.529  34.399  1.00  0.00           C  
ATOM   3702  HA  ALA A 236      11.825  22.182  34.113  1.00  0.00           H  
ATOM   3703  C   ALA A 236      12.083  20.399  35.283  1.00  0.00           C  
ATOM   3704  O   ALA A 236      10.947  19.979  35.079  1.00  0.00           O  
ATOM   3705  CB  ALA A 236      13.293  20.949  33.128  1.00  0.00           C  
ATOM   3706  HB1 ALA A 236      12.544  20.422  32.540  1.00  0.00           H  
ATOM   3707  HB2 ALA A 236      14.090  20.249  33.390  1.00  0.00           H  
ATOM   3708  HB3 ALA A 236      13.719  21.750  32.523  1.00  0.00           H  
ATOM   3709  N   GLY A 237      12.889  19.880  36.225  1.00  0.00           N  
ATOM   3710  H   GLY A 237      13.787  20.324  36.377  1.00  0.00           H  
ATOM   3711  CA  GLY A 237      12.616  18.668  37.019  1.00  0.00           C  
ATOM   3712  HA2 GLY A 237      12.742  18.896  38.079  1.00  0.00           H  
ATOM   3713  HA3 GLY A 237      11.587  18.340  36.866  1.00  0.00           H  
ATOM   3714  C   GLY A 237      13.554  17.509  36.650  1.00  0.00           C  
ATOM   3715  O   GLY A 237      13.997  16.770  37.524  1.00  0.00           O  
ATOM   3716  N   ASP A 238      13.980  17.435  35.379  1.00  0.00           N  
ATOM   3717  H   ASP A 238      13.534  18.035  34.695  1.00  0.00           H  
ATOM   3718  CA  ASP A 238      15.015  16.491  34.897  1.00  0.00           C  
ATOM   3719  HA  ASP A 238      14.768  15.491  35.257  1.00  0.00           H  
ATOM   3720  C   ASP A 238      16.430  16.829  35.433  1.00  0.00           C  
ATOM   3721  O   ASP A 238      17.406  16.136  35.153  1.00  0.00           O  
ATOM   3722  CB  ASP A 238      14.948  16.461  33.360  1.00  0.00           C  
ATOM   3723  HB2 ASP A 238      13.928  16.217  33.059  1.00  0.00           H  
ATOM   3724  HB3 ASP A 238      15.160  17.460  32.987  1.00  0.00           H  
ATOM   3725  CG  ASP A 238      15.906  15.443  32.706  1.00  0.00           C  
ATOM   3726  OD1 ASP A 238      15.743  14.220  32.941  1.00  0.00           O  
ATOM   3727  OD2 ASP A 238      16.787  15.865  31.917  1.00  0.00           O  
ATOM   3728  N   GLY A 239      16.550  17.912  36.211  1.00  0.00           N  
ATOM   3729  H   GLY A 239      15.700  18.380  36.487  1.00  0.00           H  
ATOM   3730  CA  GLY A 239      17.808  18.488  36.695  1.00  0.00           C  
ATOM   3731  HA2 GLY A 239      17.651  18.928  37.680  1.00  0.00           H  
ATOM   3732  HA3 GLY A 239      18.576  17.717  36.782  1.00  0.00           H  
ATOM   3733  C   GLY A 239      18.315  19.576  35.752  1.00  0.00           C  
ATOM   3734  O   GLY A 239      18.966  20.512  36.203  1.00  0.00           O  
ATOM   3735  N   THR A 240      17.965  19.497  34.462  1.00  0.00           N  
ATOM   3736  H   THR A 240      17.440  18.686  34.168  1.00  0.00           H  
ATOM   3737  CA  THR A 240      18.230  20.547  33.468  1.00  0.00           C  
ATOM   3738  HA  THR A 240      19.267  20.866  33.580  1.00  0.00           H  
ATOM   3739  C   THR A 240      17.355  21.780  33.715  1.00  0.00           C  
ATOM   3740  O   THR A 240      16.300  21.678  34.346  1.00  0.00           O  
ATOM   3741  CB  THR A 240      18.097  19.983  32.045  1.00  0.00           C  
ATOM   3742  HB  THR A 240      18.541  18.986  32.029  1.00  0.00           H  
ATOM   3743  CG2 THR A 240      16.667  19.909  31.515  1.00  0.00           C  
ATOM   3744 HG21 THR A 240      16.242  20.909  31.436  1.00  0.00           H  
ATOM   3745 HG22 THR A 240      16.670  19.447  30.527  1.00  0.00           H  
ATOM   3746 HG23 THR A 240      16.053  19.310  32.181  1.00  0.00           H  
ATOM   3747  OG1 THR A 240      18.807  20.805  31.160  1.00  0.00           O  
ATOM   3748  HG1 THR A 240      19.052  20.279  30.383  1.00  0.00           H  
ATOM   3749  N   PHE A 241      17.777  22.943  33.229  1.00  0.00           N  
ATOM   3750  H   PHE A 241      18.638  22.936  32.690  1.00  0.00           H  
ATOM   3751  CA  PHE A 241      17.180  24.253  33.511  1.00  0.00           C  
ATOM   3752  HA  PHE A 241      16.393  24.122  34.247  1.00  0.00           H  
ATOM   3753  C   PHE A 241      16.493  24.871  32.285  1.00  0.00           C  
ATOM   3754  O   PHE A 241      16.775  24.522  31.136  1.00  0.00           O  
ATOM   3755  CB  PHE A 241      18.227  25.185  34.160  1.00  0.00           C  
ATOM   3756  HB2 PHE A 241      17.855  26.209  34.128  1.00  0.00           H  
ATOM   3757  HB3 PHE A 241      19.147  25.163  33.579  1.00  0.00           H  
ATOM   3758  CG  PHE A 241      18.542  24.845  35.609  1.00  0.00           C  
ATOM   3759  CD1 PHE A 241      19.348  23.734  35.920  1.00  0.00           C  
ATOM   3760  HD1 PHE A 241      19.786  23.146  35.128  1.00  0.00           H  
ATOM   3761  CD2 PHE A 241      18.000  25.620  36.653  1.00  0.00           C  
ATOM   3762  HD2 PHE A 241      17.411  26.496  36.425  1.00  0.00           H  
ATOM   3763  CE1 PHE A 241      19.568  23.371  37.259  1.00  0.00           C  
ATOM   3764  HE1 PHE A 241      20.171  22.505  37.492  1.00  0.00           H  
ATOM   3765  CE2 PHE A 241      18.225  25.260  37.995  1.00  0.00           C  
ATOM   3766  HE2 PHE A 241      17.806  25.853  38.795  1.00  0.00           H  
ATOM   3767  CZ  PHE A 241      19.001  24.127  38.298  1.00  0.00           C  
ATOM   3768  HZ  PHE A 241      19.174  23.842  39.327  1.00  0.00           H  
ATOM   3769  N   GLN A 242      15.542  25.772  32.543  1.00  0.00           N  
ATOM   3770  H   GLN A 242      15.356  25.998  33.518  1.00  0.00           H  
ATOM   3771  CA  GLN A 242      14.735  26.499  31.559  1.00  0.00           C  
ATOM   3772  HA  GLN A 242      15.243  26.498  30.592  1.00  0.00           H  
ATOM   3773  C   GLN A 242      14.571  27.957  32.011  1.00  0.00           C  
ATOM   3774  O   GLN A 242      14.224  28.227  33.164  1.00  0.00           O  
ATOM   3775  CB  GLN A 242      13.360  25.825  31.402  1.00  0.00           C  
ATOM   3776  HB2 GLN A 242      12.869  25.756  32.375  1.00  0.00           H  
ATOM   3777  HB3 GLN A 242      12.739  26.431  30.742  1.00  0.00           H  
ATOM   3778  CG  GLN A 242      13.514  24.420  30.805  1.00  0.00           C  
ATOM   3779  HG2 GLN A 242      14.022  24.507  29.847  1.00  0.00           H  
ATOM   3780  HG3 GLN A 242      14.122  23.804  31.463  1.00  0.00           H  
ATOM   3781  CD  GLN A 242      12.216  23.672  30.560  1.00  0.00           C  
ATOM   3782  NE2 GLN A 242      12.339  22.464  30.053  1.00  0.00           N  
ATOM   3783 HE21 GLN A 242      11.532  22.122  29.543  1.00  0.00           H  
ATOM   3784 HE22 GLN A 242      13.242  22.043  29.893  1.00  0.00           H  
ATOM   3785  OE1 GLN A 242      11.107  24.130  30.776  1.00  0.00           O  
ATOM   3786  N   LYS A 243      14.829  28.910  31.111  1.00  0.00           N  
ATOM   3787  H   LYS A 243      15.080  28.634  30.160  1.00  0.00           H  
ATOM   3788  CA  LYS A 243      14.817  30.351  31.408  1.00  0.00           C  
ATOM   3789  HA  LYS A 243      14.110  30.542  32.219  1.00  0.00           H  
ATOM   3790  C   LYS A 243      14.338  31.129  30.184  1.00  0.00           C  
ATOM   3791  O   LYS A 243      14.469  30.656  29.056  1.00  0.00           O  
ATOM   3792  CB  LYS A 243      16.232  30.764  31.873  1.00  0.00           C  
ATOM   3793  HB2 LYS A 243      16.921  30.700  31.028  1.00  0.00           H  
ATOM   3794  HB3 LYS A 243      16.554  30.043  32.625  1.00  0.00           H  
ATOM   3795  CG  LYS A 243      16.330  32.160  32.520  1.00  0.00           C  
ATOM   3796  HG2 LYS A 243      15.688  32.177  33.401  1.00  0.00           H  
ATOM   3797  HG3 LYS A 243      15.990  32.924  31.821  1.00  0.00           H  
ATOM   3798  CD  LYS A 243      17.779  32.483  32.935  1.00  0.00           C  
ATOM   3799  HD2 LYS A 243      18.116  31.732  33.655  1.00  0.00           H  
ATOM   3800  HD3 LYS A 243      18.414  32.425  32.049  1.00  0.00           H  
ATOM   3801  CE  LYS A 243      17.907  33.893  33.554  1.00  0.00           C  
ATOM   3802  HE2 LYS A 243      17.645  34.638  32.791  1.00  0.00           H  
ATOM   3803  HE3 LYS A 243      17.165  33.993  34.357  1.00  0.00           H  
ATOM   3804  NZ  LYS A 243      19.289  34.169  34.096  1.00  0.00           N  
ATOM   3805  HZ1 LYS A 243      19.560  33.517  34.835  1.00  0.00           H  
ATOM   3806  HZ2 LYS A 243      19.346  35.103  34.512  1.00  0.00           H  
ATOM   3807  HZ3 LYS A 243      20.017  34.130  33.377  1.00  0.00           H  
ATOM   3808  N   TRP A 244      13.821  32.337  30.381  1.00  0.00           N  
ATOM   3809  H   TRP A 244      13.724  32.694  31.322  1.00  0.00           H  
ATOM   3810  CA  TRP A 244      13.457  33.226  29.272  1.00  0.00           C  
ATOM   3811  HA  TRP A 244      14.049  32.956  28.395  1.00  0.00           H  
ATOM   3812  C   TRP A 244      13.753  34.693  29.568  1.00  0.00           C  
ATOM   3813  O   TRP A 244      13.771  35.133  30.719  1.00  0.00           O  
ATOM   3814  CB  TRP A 244      11.984  33.053  28.906  1.00  0.00           C  
ATOM   3815  HB2 TRP A 244      11.817  32.014  28.640  1.00  0.00           H  
ATOM   3816  HB3 TRP A 244      11.760  33.646  28.018  1.00  0.00           H  
ATOM   3817  CG  TRP A 244      11.025  33.427  29.987  1.00  0.00           C  
ATOM   3818  CD1 TRP A 244      10.437  32.552  30.833  1.00  0.00           C  
ATOM   3819  HD1 TRP A 244      10.592  31.477  30.830  1.00  0.00           H  
ATOM   3820  CD2 TRP A 244      10.467  34.740  30.308  1.00  0.00           C  
ATOM   3821  CE2 TRP A 244       9.500  34.570  31.337  1.00  0.00           C  
ATOM   3822  CE3 TRP A 244      10.588  36.039  29.772  1.00  0.00           C  
ATOM   3823  HE3 TRP A 244      11.304  36.217  28.990  1.00  0.00           H  
ATOM   3824  NE1 TRP A 244       9.557  33.235  31.641  1.00  0.00           N  
ATOM   3825  HE1 TRP A 244       8.890  32.795  32.274  1.00  0.00           H  
ATOM   3826  CZ2 TRP A 244       8.629  35.588  31.742  1.00  0.00           C  
ATOM   3827  HZ2 TRP A 244       7.874  35.399  32.491  1.00  0.00           H  
ATOM   3828  CZ3 TRP A 244       9.754  37.087  30.210  1.00  0.00           C  
ATOM   3829  HZ3 TRP A 244       9.861  38.076  29.790  1.00  0.00           H  
ATOM   3830  CH2 TRP A 244       8.762  36.861  31.177  1.00  0.00           C  
ATOM   3831  HH2 TRP A 244       8.108  37.660  31.493  1.00  0.00           H  
ATOM   3832  N   ALA A 245      13.954  35.452  28.490  1.00  0.00           N  
ATOM   3833  H   ALA A 245      13.964  34.999  27.578  1.00  0.00           H  
ATOM   3834  CA  ALA A 245      14.162  36.894  28.523  1.00  0.00           C  
ATOM   3835  HA  ALA A 245      13.833  37.305  29.480  1.00  0.00           H  
ATOM   3836  C   ALA A 245      13.349  37.537  27.398  1.00  0.00           C  
ATOM   3837  O   ALA A 245      13.608  37.268  26.228  1.00  0.00           O  
ATOM   3838  CB  ALA A 245      15.665  37.163  28.350  1.00  0.00           C  
ATOM   3839  HB1 ALA A 245      15.857  38.235  28.397  1.00  0.00           H  
ATOM   3840  HB2 ALA A 245      16.227  36.661  29.137  1.00  0.00           H  
ATOM   3841  HB3 ALA A 245      16.007  36.785  27.385  1.00  0.00           H  
ATOM   3842  N   ALA A 246      12.373  38.392  27.717  1.00  0.00           N  
ATOM   3843  H   ALA A 246      12.216  38.630  28.695  1.00  0.00           H  
ATOM   3844  CA  ALA A 246      11.557  39.066  26.709  1.00  0.00           C  
ATOM   3845  HA  ALA A 246      11.819  38.678  25.731  1.00  0.00           H  
ATOM   3846  C   ALA A 246      11.848  40.566  26.656  1.00  0.00           C  
ATOM   3847  O   ALA A 246      12.047  41.208  27.682  1.00  0.00           O  
ATOM   3848  CB  ALA A 246      10.075  38.752  26.934  1.00  0.00           C  
ATOM   3849  HB1 ALA A 246       9.931  37.678  27.039  1.00  0.00           H  
ATOM   3850  HB2 ALA A 246       9.498  39.108  26.082  1.00  0.00           H  
ATOM   3851  HB3 ALA A 246       9.717  39.257  27.831  1.00  0.00           H  
ATOM   3852  N   VAL A 247      11.865  41.139  25.456  1.00  0.00           N  
ATOM   3853  H   VAL A 247      11.709  40.560  24.634  1.00  0.00           H  
ATOM   3854  CA  VAL A 247      12.129  42.563  25.240  1.00  0.00           C  
ATOM   3855  HA  VAL A 247      12.190  43.070  26.204  1.00  0.00           H  
ATOM   3856  C   VAL A 247      10.967  43.186  24.478  1.00  0.00           C  
ATOM   3857  O   VAL A 247      10.477  42.618  23.499  1.00  0.00           O  
ATOM   3858  CB  VAL A 247      13.492  42.770  24.551  1.00  0.00           C  
ATOM   3859  HB  VAL A 247      14.243  42.248  25.143  1.00  0.00           H  
ATOM   3860  CG1 VAL A 247      13.557  42.224  23.122  1.00  0.00           C  
ATOM   3861 HG11 VAL A 247      14.552  42.385  22.705  1.00  0.00           H  
ATOM   3862 HG12 VAL A 247      13.356  41.155  23.136  1.00  0.00           H  
ATOM   3863 HG13 VAL A 247      12.831  42.722  22.483  1.00  0.00           H  
ATOM   3864  CG2 VAL A 247      13.884  44.243  24.529  1.00  0.00           C  
ATOM   3865 HG21 VAL A 247      14.899  44.347  24.151  1.00  0.00           H  
ATOM   3866 HG22 VAL A 247      13.855  44.642  25.542  1.00  0.00           H  
ATOM   3867 HG23 VAL A 247      13.206  44.815  23.896  1.00  0.00           H  
ATOM   3868  N   VAL A 248      10.490  44.340  24.944  1.00  0.00           N  
ATOM   3869  H   VAL A 248      10.940  44.771  25.737  1.00  0.00           H  
ATOM   3870  CA  VAL A 248       9.491  45.126  24.218  1.00  0.00           C  
ATOM   3871  HA  VAL A 248       8.880  44.451  23.619  1.00  0.00           H  
ATOM   3872  C   VAL A 248      10.202  46.053  23.237  1.00  0.00           C  
ATOM   3873  O   VAL A 248      11.072  46.837  23.626  1.00  0.00           O  
ATOM   3874  CB  VAL A 248       8.517  45.884  25.147  1.00  0.00           C  
ATOM   3875  HB  VAL A 248       7.857  46.476  24.511  1.00  0.00           H  
ATOM   3876  CG1 VAL A 248       7.653  44.887  25.929  1.00  0.00           C  
ATOM   3877 HG11 VAL A 248       6.914  45.428  26.521  1.00  0.00           H  
ATOM   3878 HG12 VAL A 248       8.267  44.286  26.602  1.00  0.00           H  
ATOM   3879 HG13 VAL A 248       7.127  44.233  25.237  1.00  0.00           H  
ATOM   3880  CG2 VAL A 248       9.163  46.830  26.173  1.00  0.00           C  
ATOM   3881 HG21 VAL A 248       8.381  47.403  26.672  1.00  0.00           H  
ATOM   3882 HG22 VAL A 248       9.826  47.538  25.681  1.00  0.00           H  
ATOM   3883 HG23 VAL A 248       9.723  46.270  26.923  1.00  0.00           H  
ATOM   3884  N   VAL A 249       9.833  45.975  21.961  1.00  0.00           N  
ATOM   3885  H   VAL A 249       9.132  45.296  21.689  1.00  0.00           H  
ATOM   3886  CA  VAL A 249      10.397  46.811  20.897  1.00  0.00           C  
ATOM   3887  HA  VAL A 249      10.951  47.618  21.368  1.00  0.00           H  
ATOM   3888  C   VAL A 249       9.272  47.430  20.070  1.00  0.00           C  
ATOM   3889  O   VAL A 249       8.235  46.789  19.877  1.00  0.00           O  
ATOM   3890  CB  VAL A 249      11.410  46.074  19.989  1.00  0.00           C  
ATOM   3891  HB  VAL A 249      11.963  46.836  19.442  1.00  0.00           H  
ATOM   3892  CG1 VAL A 249      12.436  45.268  20.792  1.00  0.00           C  
ATOM   3893 HG11 VAL A 249      12.908  45.913  21.530  1.00  0.00           H  
ATOM   3894 HG12 VAL A 249      13.201  44.874  20.125  1.00  0.00           H  
ATOM   3895 HG13 VAL A 249      11.950  44.437  21.300  1.00  0.00           H  
ATOM   3896  CG2 VAL A 249      10.774  45.141  18.953  1.00  0.00           C  
ATOM   3897 HG21 VAL A 249      11.554  44.625  18.394  1.00  0.00           H  
ATOM   3898 HG22 VAL A 249      10.179  45.711  18.244  1.00  0.00           H  
ATOM   3899 HG23 VAL A 249      10.130  44.417  19.449  1.00  0.00           H  
ATOM   3900  N   PRO A 250       9.421  48.669  19.578  1.00  0.00           N  
ATOM   3901  CA  PRO A 250       8.489  49.186  18.597  1.00  0.00           C  
ATOM   3902  HA  PRO A 250       7.473  49.054  18.967  1.00  0.00           H  
ATOM   3903  C   PRO A 250       8.624  48.421  17.274  1.00  0.00           C  
ATOM   3904  O   PRO A 250       9.688  47.891  16.933  1.00  0.00           O  
ATOM   3905  CB  PRO A 250       8.760  50.685  18.466  1.00  0.00           C  
ATOM   3906  HB2 PRO A 250       8.823  50.988  17.420  1.00  0.00           H  
ATOM   3907  HB3 PRO A 250       7.963  51.239  18.962  1.00  0.00           H  
ATOM   3908  CG  PRO A 250      10.082  50.940  19.195  1.00  0.00           C  
ATOM   3909  HG2 PRO A 250       9.954  51.729  19.937  1.00  0.00           H  
ATOM   3910  HG3 PRO A 250      10.848  51.239  18.483  1.00  0.00           H  
ATOM   3911  CD  PRO A 250      10.464  49.627  19.886  1.00  0.00           C  
ATOM   3912  HD2 PRO A 250      11.421  49.259  19.520  1.00  0.00           H  
ATOM   3913  HD3 PRO A 250      10.521  49.784  20.964  1.00  0.00           H  
ATOM   3914  N   SER A 251       7.537  48.380  16.508  1.00  0.00           N  
ATOM   3915  H   SER A 251       6.669  48.767  16.858  1.00  0.00           H  
ATOM   3916  CA  SER A 251       7.522  47.745  15.193  1.00  0.00           C  
ATOM   3917  HA  SER A 251       7.722  46.681  15.317  1.00  0.00           H  
ATOM   3918  C   SER A 251       8.602  48.329  14.279  1.00  0.00           C  
ATOM   3919  O   SER A 251       8.835  49.541  14.246  1.00  0.00           O  
ATOM   3920  CB  SER A 251       6.152  47.906  14.529  1.00  0.00           C  
ATOM   3921  HB2 SER A 251       5.916  48.968  14.435  1.00  0.00           H  
ATOM   3922  HB3 SER A 251       6.182  47.463  13.531  1.00  0.00           H  
ATOM   3923  OG  SER A 251       5.159  47.258  15.302  1.00  0.00           O  
ATOM   3924  HG  SER A 251       4.291  47.459  14.922  1.00  0.00           H  
ATOM   3925  N   GLY A 252       9.249  47.454  13.516  1.00  0.00           N  
ATOM   3926  H   GLY A 252       9.110  46.466  13.708  1.00  0.00           H  
ATOM   3927  CA  GLY A 252      10.358  47.759  12.619  1.00  0.00           C  
ATOM   3928  HA2 GLY A 252      10.248  48.768  12.222  1.00  0.00           H  
ATOM   3929  HA3 GLY A 252      10.334  47.056  11.786  1.00  0.00           H  
ATOM   3930  C   GLY A 252      11.729  47.653  13.295  1.00  0.00           C  
ATOM   3931  O   GLY A 252      12.739  47.535  12.599  1.00  0.00           O  
ATOM   3932  N   GLU A 253      11.790  47.653  14.630  1.00  0.00           N  
ATOM   3933  H   GLU A 253      10.931  47.736  15.157  1.00  0.00           H  
ATOM   3934  CA  GLU A 253      13.052  47.530  15.361  1.00  0.00           C  
ATOM   3935  HA  GLU A 253      13.828  48.041  14.798  1.00  0.00           H  
ATOM   3936  C   GLU A 253      13.537  46.087  15.500  1.00  0.00           C  
ATOM   3937  O   GLU A 253      14.696  45.881  15.858  1.00  0.00           O  
ATOM   3938  CB  GLU A 253      12.978  48.192  16.737  1.00  0.00           C  
ATOM   3939  HB2 GLU A 253      13.929  48.051  17.244  1.00  0.00           H  
ATOM   3940  HB3 GLU A 253      12.219  47.681  17.326  1.00  0.00           H  
ATOM   3941  CG  GLU A 253      12.645  49.688  16.726  1.00  0.00           C  
ATOM   3942  HG2 GLU A 253      12.456  49.940  17.767  1.00  0.00           H  
ATOM   3943  HG3 GLU A 253      11.733  49.875  16.156  1.00  0.00           H  
ATOM   3944  CD  GLU A 253      13.746  50.650  16.242  1.00  0.00           C  
ATOM   3945  OE1 GLU A 253      14.554  50.347  15.329  1.00  0.00           O  
ATOM   3946  OE2 GLU A 253      13.824  51.760  16.820  1.00  0.00           O  
ATOM   3947  N   GLU A 254      12.709  45.084  15.188  1.00  0.00           N  
ATOM   3948  H   GLU A 254      11.782  45.313  14.837  1.00  0.00           H  
ATOM   3949  CA  GLU A 254      13.037  43.663  15.349  1.00  0.00           C  
ATOM   3950  HA  GLU A 254      13.085  43.430  16.414  1.00  0.00           H  
ATOM   3951  C   GLU A 254      14.392  43.276  14.732  1.00  0.00           C  
ATOM   3952  O   GLU A 254      15.085  42.410  15.267  1.00  0.00           O  
ATOM   3953  CB  GLU A 254      11.951  42.780  14.703  1.00  0.00           C  
ATOM   3954  HB2 GLU A 254      11.903  42.967  13.629  1.00  0.00           H  
ATOM   3955  HB3 GLU A 254      12.255  41.740  14.831  1.00  0.00           H  
ATOM   3956  CG  GLU A 254      10.554  42.929  15.329  1.00  0.00           C  
ATOM   3957  HG2 GLU A 254      10.134  41.928  15.394  1.00  0.00           H  
ATOM   3958  HG3 GLU A 254      10.641  43.323  16.341  1.00  0.00           H  
ATOM   3959  CD  GLU A 254       9.591  43.824  14.524  1.00  0.00           C  
ATOM   3960  OE1 GLU A 254      10.029  44.885  14.026  1.00  0.00           O  
ATOM   3961  OE2 GLU A 254       8.389  43.474  14.414  1.00  0.00           O  
ATOM   3962  N   GLN A 255      14.794  43.933  13.633  1.00  0.00           N  
ATOM   3963  H   GLN A 255      14.188  44.645  13.250  1.00  0.00           H  
ATOM   3964  CA  GLN A 255      16.074  43.658  12.978  1.00  0.00           C  
ATOM   3965  HA  GLN A 255      16.148  42.577  12.845  1.00  0.00           H  
ATOM   3966  C   GLN A 255      17.287  44.074  13.835  1.00  0.00           C  
ATOM   3967  O   GLN A 255      18.316  43.395  13.806  1.00  0.00           O  
ATOM   3968  CB  GLN A 255      16.086  44.282  11.567  1.00  0.00           C  
ATOM   3969  HB2 GLN A 255      16.896  43.823  10.998  1.00  0.00           H  
ATOM   3970  HB3 GLN A 255      15.151  44.022  11.067  1.00  0.00           H  
ATOM   3971  CG  GLN A 255      16.266  45.813  11.516  1.00  0.00           C  
ATOM   3972  HG2 GLN A 255      17.273  46.073  11.845  1.00  0.00           H  
ATOM   3973  HG3 GLN A 255      15.549  46.289  12.186  1.00  0.00           H  
ATOM   3974  CD  GLN A 255      16.058  46.369  10.102  1.00  0.00           C  
ATOM   3975  NE2 GLN A 255      16.954  46.112   9.169  1.00  0.00           N  
ATOM   3976 HE21 GLN A 255      17.779  45.563   9.371  1.00  0.00           H  
ATOM   3977 HE22 GLN A 255      16.789  46.470   8.238  1.00  0.00           H  
ATOM   3978  OE1 GLN A 255      15.081  47.047   9.806  1.00  0.00           O  
ATOM   3979  N   ARG A 256      17.177  45.171  14.608  1.00  0.00           N  
ATOM   3980  H   ARG A 256      16.260  45.609  14.674  1.00  0.00           H  
ATOM   3981  CA  ARG A 256      18.286  45.755  15.398  1.00  0.00           C  
ATOM   3982  HA  ARG A 256      19.206  45.715  14.811  1.00  0.00           H  
ATOM   3983  C   ARG A 256      18.596  44.986  16.685  1.00  0.00           C  
ATOM   3984  O   ARG A 256      19.753  44.934  17.104  1.00  0.00           O  
ATOM   3985  CB  ARG A 256      17.961  47.225  15.746  1.00  0.00           C  
ATOM   3986  HB2 ARG A 256      16.922  47.297  16.069  1.00  0.00           H  
ATOM   3987  HB3 ARG A 256      18.570  47.537  16.597  1.00  0.00           H  
ATOM   3988  CG  ARG A 256      18.198  48.244  14.620  1.00  0.00           C  
ATOM   3989  HG2 ARG A 256      17.686  47.938  13.708  1.00  0.00           H  
ATOM   3990  HG3 ARG A 256      17.781  49.198  14.946  1.00  0.00           H  
ATOM   3991  CD  ARG A 256      19.693  48.447  14.332  1.00  0.00           C  
ATOM   3992  HD2 ARG A 256      20.214  48.542  15.287  1.00  0.00           H  
ATOM   3993  HD3 ARG A 256      20.083  47.574  13.805  1.00  0.00           H  
ATOM   3994  NE  ARG A 256      19.940  49.666  13.531  1.00  0.00           N  
ATOM   3995  HE  ARG A 256      19.132  50.162  13.177  1.00  0.00           H  
ATOM   3996  CZ  ARG A 256      21.122  50.212  13.272  1.00  0.00           C  
ATOM   3997  NH1 ARG A 256      22.246  49.655  13.645  1.00  0.00           N  
ATOM   3998 HH11 ARG A 256      22.225  48.776  14.132  1.00  0.00           H  
ATOM   3999 HH12 ARG A 256      23.127  50.108  13.453  1.00  0.00           H  
ATOM   4000  NH2 ARG A 256      21.200  51.339  12.618  1.00  0.00           N  
ATOM   4001 HH21 ARG A 256      22.098  51.762  12.437  1.00  0.00           H  
ATOM   4002 HH22 ARG A 256      20.361  51.809  12.309  1.00  0.00           H  
ATOM   4003  N   TYR A 257      17.580  44.435  17.338  1.00  0.00           N  
ATOM   4004  H   TYR A 257      16.667  44.471  16.903  1.00  0.00           H  
ATOM   4005  CA  TYR A 257      17.701  43.819  18.666  1.00  0.00           C  
ATOM   4006  HA  TYR A 257      18.367  44.426  19.281  1.00  0.00           H  
ATOM   4007  C   TYR A 257      18.314  42.414  18.579  1.00  0.00           C  
ATOM   4008  O   TYR A 257      17.834  41.556  17.842  1.00  0.00           O  
ATOM   4009  CB  TYR A 257      16.331  43.826  19.363  1.00  0.00           C  
ATOM   4010  HB2 TYR A 257      16.350  43.094  20.170  1.00  0.00           H  
ATOM   4011  HB3 TYR A 257      15.552  43.511  18.666  1.00  0.00           H  
ATOM   4012  CG  TYR A 257      15.954  45.174  19.955  1.00  0.00           C  
ATOM   4013  CD1 TYR A 257      15.677  46.278  19.121  1.00  0.00           C  
ATOM   4014  HD1 TYR A 257      15.699  46.169  18.048  1.00  0.00           H  
ATOM   4015  CD2 TYR A 257      15.867  45.323  21.352  1.00  0.00           C  
ATOM   4016  HD2 TYR A 257      16.038  44.474  22.001  1.00  0.00           H  
ATOM   4017  CE1 TYR A 257      15.377  47.535  19.678  1.00  0.00           C  
ATOM   4018  HE1 TYR A 257      15.191  48.386  19.040  1.00  0.00           H  
ATOM   4019  CE2 TYR A 257      15.538  46.572  21.913  1.00  0.00           C  
ATOM   4020  HE2 TYR A 257      15.434  46.682  22.983  1.00  0.00           H  
ATOM   4021  CZ  TYR A 257      15.321  47.687  21.077  1.00  0.00           C  
ATOM   4022  OH  TYR A 257      15.076  48.909  21.611  1.00  0.00           O  
ATOM   4023  HH  TYR A 257      15.190  48.877  22.571  1.00  0.00           H  
ATOM   4024  N   THR A 258      19.365  42.172  19.361  1.00  0.00           N  
ATOM   4025  H   THR A 258      19.680  42.916  19.972  1.00  0.00           H  
ATOM   4026  CA  THR A 258      20.108  40.905  19.404  1.00  0.00           C  
ATOM   4027  HA  THR A 258      19.646  40.185  18.729  1.00  0.00           H  
ATOM   4028  C   THR A 258      20.047  40.319  20.810  1.00  0.00           C  
ATOM   4029  O   THR A 258      20.342  41.016  21.782  1.00  0.00           O  
ATOM   4030  CB  THR A 258      21.565  41.092  18.934  1.00  0.00           C  
ATOM   4031  HB  THR A 258      22.105  40.153  19.075  1.00  0.00           H  
ATOM   4032  CG2 THR A 258      21.642  41.458  17.450  1.00  0.00           C  
ATOM   4033 HG21 THR A 258      21.242  40.642  16.854  1.00  0.00           H  
ATOM   4034 HG22 THR A 258      22.682  41.620  17.165  1.00  0.00           H  
ATOM   4035 HG23 THR A 258      21.073  42.365  17.244  1.00  0.00           H  
ATOM   4036  OG1 THR A 258      22.244  42.112  19.638  1.00  0.00           O  
ATOM   4037  HG1 THR A 258      21.606  42.773  19.937  1.00  0.00           H  
ATOM   4038  N   CYS A 259      19.648  39.053  20.935  1.00  0.00           N  
ATOM   4039  H   CYS A 259      19.433  38.523  20.095  1.00  0.00           H  
ATOM   4040  CA  CYS A 259      19.665  38.326  22.207  1.00  0.00           C  
ATOM   4041  HA  CYS A 259      19.518  39.025  23.035  1.00  0.00           H  
ATOM   4042  C   CYS A 259      21.040  37.662  22.358  1.00  0.00           C  
ATOM   4043  O   CYS A 259      21.358  36.709  21.646  1.00  0.00           O  
ATOM   4044  CB  CYS A 259      18.510  37.311  22.264  1.00  0.00           C  
ATOM   4045  HB2 CYS A 259      18.554  36.683  21.378  1.00  0.00           H  
ATOM   4046  HB3 CYS A 259      17.564  37.852  22.241  1.00  0.00           H  
ATOM   4047  SG  CYS A 259      18.536  36.238  23.738  1.00  0.00           S  
ATOM   4048  N   HIS A 260      21.870  38.182  23.256  1.00  0.00           N  
ATOM   4049  H   HIS A 260      21.504  38.887  23.886  1.00  0.00           H  
ATOM   4050  CA  HIS A 260      23.164  37.608  23.598  1.00  0.00           C  
ATOM   4051  HA  HIS A 260      23.614  37.161  22.710  1.00  0.00           H  
ATOM   4052  C   HIS A 260      22.966  36.513  24.647  1.00  0.00           C  
ATOM   4053  O   HIS A 260      22.434  36.761  25.734  1.00  0.00           O  
ATOM   4054  CB  HIS A 260      24.122  38.688  24.124  1.00  0.00           C  
ATOM   4055  HB2 HIS A 260      23.600  39.329  24.837  1.00  0.00           H  
ATOM   4056  HB3 HIS A 260      24.934  38.199  24.663  1.00  0.00           H  
ATOM   4057  CG  HIS A 260      24.738  39.539  23.044  1.00  0.00           C  
ATOM   4058  CD2 HIS A 260      24.144  40.581  22.384  1.00  0.00           C  
ATOM   4059  HD2 HIS A 260      23.131  40.926  22.534  1.00  0.00           H  
ATOM   4060  ND1 HIS A 260      26.029  39.439  22.568  1.00  0.00           N  
ATOM   4061  HD1 HIS A 260      26.739  38.780  22.872  1.00  0.00           H  
ATOM   4062  CE1 HIS A 260      26.209  40.408  21.652  1.00  0.00           C  
ATOM   4063  HE1 HIS A 260      27.131  40.583  21.110  1.00  0.00           H  
ATOM   4064  NE2 HIS A 260      25.085  41.128  21.502  1.00  0.00           N  
ATOM   4065  N   VAL A 261      23.447  35.313  24.335  1.00  0.00           N  
ATOM   4066  H   VAL A 261      23.811  35.172  23.396  1.00  0.00           H  
ATOM   4067  CA  VAL A 261      23.451  34.173  25.251  1.00  0.00           C  
ATOM   4068  HA  VAL A 261      23.040  34.467  26.216  1.00  0.00           H  
ATOM   4069  C   VAL A 261      24.887  33.741  25.455  1.00  0.00           C  
ATOM   4070  O   VAL A 261      25.562  33.378  24.490  1.00  0.00           O  
ATOM   4071  CB  VAL A 261      22.592  33.015  24.706  1.00  0.00           C  
ATOM   4072  HB  VAL A 261      22.995  32.686  23.751  1.00  0.00           H  
ATOM   4073  CG1 VAL A 261      22.606  31.811  25.660  1.00  0.00           C  
ATOM   4074 HG11 VAL A 261      21.916  31.044  25.303  1.00  0.00           H  
ATOM   4075 HG12 VAL A 261      22.315  32.123  26.663  1.00  0.00           H  
ATOM   4076 HG13 VAL A 261      23.605  31.374  25.694  1.00  0.00           H  
ATOM   4077  CG2 VAL A 261      21.145  33.464  24.473  1.00  0.00           C  
ATOM   4078 HG21 VAL A 261      20.767  33.989  25.347  1.00  0.00           H  
ATOM   4079 HG22 VAL A 261      20.508  32.605  24.259  1.00  0.00           H  
ATOM   4080 HG23 VAL A 261      21.105  34.143  23.620  1.00  0.00           H  
ATOM   4081  N   GLN A 262      25.356  33.737  26.700  1.00  0.00           N  
ATOM   4082  H   GLN A 262      24.761  34.069  27.455  1.00  0.00           H  
ATOM   4083  CA  GLN A 262      26.636  33.119  27.029  1.00  0.00           C  
ATOM   4084  HA  GLN A 262      26.942  32.521  26.168  1.00  0.00           H  
ATOM   4085  C   GLN A 262      26.470  32.114  28.165  1.00  0.00           C  
ATOM   4086  O   GLN A 262      25.749  32.343  29.139  1.00  0.00           O  
ATOM   4087  CB  GLN A 262      27.766  34.152  27.185  1.00  0.00           C  
ATOM   4088  HB2 GLN A 262      28.713  33.619  27.289  1.00  0.00           H  
ATOM   4089  HB3 GLN A 262      27.817  34.737  26.266  1.00  0.00           H  
ATOM   4090  CG  GLN A 262      27.613  35.122  28.360  1.00  0.00           C  
ATOM   4091  HG2 GLN A 262      26.621  35.569  28.309  1.00  0.00           H  
ATOM   4092  HG3 GLN A 262      27.724  34.574  29.298  1.00  0.00           H  
ATOM   4093  CD  GLN A 262      28.648  36.247  28.313  1.00  0.00           C  
ATOM   4094  NE2 GLN A 262      29.928  35.945  28.406  1.00  0.00           N  
ATOM   4095 HE21 GLN A 262      30.235  34.986  28.497  1.00  0.00           H  
ATOM   4096 HE22 GLN A 262      30.603  36.697  28.374  1.00  0.00           H  
ATOM   4097  OE1 GLN A 262      28.320  37.423  28.193  1.00  0.00           O  
ATOM   4098  N   HIS A 263      27.100  30.955  27.979  1.00  0.00           N  
ATOM   4099  H   HIS A 263      27.741  30.868  27.197  1.00  0.00           H  
ATOM   4100  CA  HIS A 263      26.918  29.758  28.799  1.00  0.00           C  
ATOM   4101  HA  HIS A 263      26.684  30.047  29.829  1.00  0.00           H  
ATOM   4102  C   HIS A 263      28.215  28.950  28.804  1.00  0.00           C  
ATOM   4103  O   HIS A 263      28.969  28.980  27.833  1.00  0.00           O  
ATOM   4104  CB  HIS A 263      25.752  28.930  28.220  1.00  0.00           C  
ATOM   4105  HB2 HIS A 263      24.862  29.557  28.153  1.00  0.00           H  
ATOM   4106  HB3 HIS A 263      26.008  28.611  27.210  1.00  0.00           H  
ATOM   4107  CG  HIS A 263      25.399  27.701  29.014  1.00  0.00           C  
ATOM   4108  CD2 HIS A 263      24.775  27.688  30.223  1.00  0.00           C  
ATOM   4109  HD2 HIS A 263      24.443  28.549  30.782  1.00  0.00           H  
ATOM   4110  ND1 HIS A 263      25.686  26.389  28.638  1.00  0.00           N  
ATOM   4111  CE1 HIS A 263      25.203  25.612  29.626  1.00  0.00           C  
ATOM   4112  HE1 HIS A 263      25.255  24.530  29.642  1.00  0.00           H  
ATOM   4113  NE2 HIS A 263      24.665  26.368  30.601  1.00  0.00           N  
ATOM   4114  HE2 HIS A 263      24.263  26.033  31.481  1.00  0.00           H  
ATOM   4115  N   GLU A 264      28.460  28.199  29.878  1.00  0.00           N  
ATOM   4116  H   GLU A 264      27.796  28.207  30.647  1.00  0.00           H  
ATOM   4117  CA  GLU A 264      29.692  27.411  30.029  1.00  0.00           C  
ATOM   4118  HA  GLU A 264      30.553  28.073  29.917  1.00  0.00           H  
ATOM   4119  C   GLU A 264      29.807  26.305  28.962  1.00  0.00           C  
ATOM   4120  O   GLU A 264      30.904  26.005  28.487  1.00  0.00           O  
ATOM   4121  CB  GLU A 264      29.710  26.823  31.449  1.00  0.00           C  
ATOM   4122  HB2 GLU A 264      28.901  26.098  31.549  1.00  0.00           H  
ATOM   4123  HB3 GLU A 264      29.534  27.631  32.160  1.00  0.00           H  
ATOM   4124  CG  GLU A 264      31.040  26.149  31.809  1.00  0.00           C  
ATOM   4125  HG2 GLU A 264      31.851  26.869  31.681  1.00  0.00           H  
ATOM   4126  HG3 GLU A 264      31.220  25.313  31.130  1.00  0.00           H  
ATOM   4127  CD  GLU A 264      31.017  25.635  33.262  1.00  0.00           C  
ATOM   4128  OE1 GLU A 264      30.752  24.429  33.478  1.00  0.00           O  
ATOM   4129  OE2 GLU A 264      31.243  26.429  34.207  1.00  0.00           O  
ATOM   4130  N   GLY A 265      28.669  25.719  28.560  1.00  0.00           N  
ATOM   4131  H   GLY A 265      27.787  26.037  28.950  1.00  0.00           H  
ATOM   4132  CA  GLY A 265      28.627  24.661  27.549  1.00  0.00           C  
ATOM   4133  HA2 GLY A 265      27.616  24.255  27.509  1.00  0.00           H  
ATOM   4134  HA3 GLY A 265      29.313  23.860  27.822  1.00  0.00           H  
ATOM   4135  C   GLY A 265      28.999  25.141  26.145  1.00  0.00           C  
ATOM   4136  O   GLY A 265      29.517  24.357  25.349  1.00  0.00           O  
ATOM   4137  N   LEU A 266      28.730  26.414  25.832  1.00  0.00           N  
ATOM   4138  H   LEU A 266      28.445  27.040  26.574  1.00  0.00           H  
ATOM   4139  CA  LEU A 266      28.909  26.968  24.493  1.00  0.00           C  
ATOM   4140  HA  LEU A 266      28.428  26.292  23.795  1.00  0.00           H  
ATOM   4141  C   LEU A 266      30.401  27.098  24.113  1.00  0.00           C  
ATOM   4142  O   LEU A 266      31.193  27.624  24.906  1.00  0.00           O  
ATOM   4143  CB  LEU A 266      28.205  28.335  24.404  1.00  0.00           C  
ATOM   4144  HB2 LEU A 266      28.452  28.919  25.290  1.00  0.00           H  
ATOM   4145  HB3 LEU A 266      28.616  28.864  23.553  1.00  0.00           H  
ATOM   4146  CG  LEU A 266      26.677  28.278  24.234  1.00  0.00           C  
ATOM   4147  HG  LEU A 266      26.250  27.634  25.001  1.00  0.00           H  
ATOM   4148  CD1 LEU A 266      26.070  29.677  24.375  1.00  0.00           C  
ATOM   4149 HD11 LEU A 266      24.987  29.625  24.252  1.00  0.00           H  
ATOM   4150 HD12 LEU A 266      26.289  30.085  25.360  1.00  0.00           H  
ATOM   4151 HD13 LEU A 266      26.487  30.342  23.617  1.00  0.00           H  
ATOM   4152  CD2 LEU A 266      26.279  27.749  22.855  1.00  0.00           C  
ATOM   4153 HD21 LEU A 266      25.193  27.734  22.770  1.00  0.00           H  
ATOM   4154 HD22 LEU A 266      26.691  28.395  22.077  1.00  0.00           H  
ATOM   4155 HD23 LEU A 266      26.645  26.736  22.701  1.00  0.00           H  
ATOM   4156  N   PRO A 267      30.786  26.698  22.882  1.00  0.00           N  
ATOM   4157  CA  PRO A 267      32.089  27.036  22.315  1.00  0.00           C  
ATOM   4158  HA  PRO A 267      32.865  26.731  23.018  1.00  0.00           H  
ATOM   4159  C   PRO A 267      32.224  28.543  22.038  1.00  0.00           C  
ATOM   4160  O   PRO A 267      33.273  29.129  22.307  1.00  0.00           O  
ATOM   4161  CB  PRO A 267      32.227  26.200  21.033  1.00  0.00           C  
ATOM   4162  HB2 PRO A 267      31.961  26.794  20.157  1.00  0.00           H  
ATOM   4163  HB3 PRO A 267      33.237  25.803  20.922  1.00  0.00           H  
ATOM   4164  CG  PRO A 267      31.204  25.079  21.208  1.00  0.00           C  
ATOM   4165  HG2 PRO A 267      31.641  24.269  21.794  1.00  0.00           H  
ATOM   4166  HG3 PRO A 267      30.838  24.708  20.250  1.00  0.00           H  
ATOM   4167  CD  PRO A 267      30.098  25.757  22.012  1.00  0.00           C  
ATOM   4168  HD2 PRO A 267      29.423  26.298  21.347  1.00  0.00           H  
ATOM   4169  HD3 PRO A 267      29.552  25.002  22.580  1.00  0.00           H  
ATOM   4170  N   GLU A 268      31.164  29.185  21.543  1.00  0.00           N  
ATOM   4171  H   GLU A 268      30.348  28.645  21.294  1.00  0.00           H  
ATOM   4172  CA  GLU A 268      31.088  30.629  21.318  1.00  0.00           C  
ATOM   4173  HA  GLU A 268      31.877  31.095  21.904  1.00  0.00           H  
ATOM   4174  C   GLU A 268      29.745  31.206  21.804  1.00  0.00           C  
ATOM   4175  O   GLU A 268      28.732  30.497  21.782  1.00  0.00           O  
ATOM   4176  CB  GLU A 268      31.368  30.989  19.844  1.00  0.00           C  
ATOM   4177  HB2 GLU A 268      31.421  32.076  19.778  1.00  0.00           H  
ATOM   4178  HB3 GLU A 268      32.350  30.606  19.564  1.00  0.00           H  
ATOM   4179  CG  GLU A 268      30.334  30.512  18.808  1.00  0.00           C  
ATOM   4180  HG2 GLU A 268      29.332  30.817  19.116  1.00  0.00           H  
ATOM   4181  HG3 GLU A 268      30.541  31.038  17.872  1.00  0.00           H  
ATOM   4182  CD  GLU A 268      30.393  28.989  18.542  1.00  0.00           C  
ATOM   4183  OE1 GLU A 268      31.288  28.544  17.779  1.00  0.00           O  
ATOM   4184  OE2 GLU A 268      29.524  28.235  19.049  1.00  0.00           O  
ATOM   4185  N   PRO A 269      29.699  32.481  22.240  1.00  0.00           N  
ATOM   4186  CA  PRO A 269      28.438  33.135  22.573  1.00  0.00           C  
ATOM   4187  HA  PRO A 269      27.968  32.586  23.391  1.00  0.00           H  
ATOM   4188  C   PRO A 269      27.491  33.174  21.368  1.00  0.00           C  
ATOM   4189  O   PRO A 269      27.924  33.368  20.227  1.00  0.00           O  
ATOM   4190  CB  PRO A 269      28.796  34.546  23.061  1.00  0.00           C  
ATOM   4191  HB2 PRO A 269      28.137  34.875  23.865  1.00  0.00           H  
ATOM   4192  HB3 PRO A 269      28.763  35.255  22.231  1.00  0.00           H  
ATOM   4193  CG  PRO A 269      30.241  34.397  23.534  1.00  0.00           C  
ATOM   4194  HG2 PRO A 269      30.783  35.342  23.488  1.00  0.00           H  
ATOM   4195  HG3 PRO A 269      30.257  33.993  24.549  1.00  0.00           H  
ATOM   4196  CD  PRO A 269      30.812  33.367  22.558  1.00  0.00           C  
ATOM   4197  HD2 PRO A 269      31.636  32.836  23.036  1.00  0.00           H  
ATOM   4198  HD3 PRO A 269      31.155  33.865  21.650  1.00  0.00           H  
ATOM   4199  N   LEU A 270      26.188  33.027  21.621  1.00  0.00           N  
ATOM   4200  H   LEU A 270      25.884  32.943  22.586  1.00  0.00           H  
ATOM   4201  CA  LEU A 270      25.177  33.071  20.564  1.00  0.00           C  
ATOM   4202  HA  LEU A 270      25.652  32.869  19.604  1.00  0.00           H  
ATOM   4203  C   LEU A 270      24.576  34.476  20.486  1.00  0.00           C  
ATOM   4204  O   LEU A 270      23.964  34.948  21.444  1.00  0.00           O  
ATOM   4205  CB  LEU A 270      24.112  31.973  20.761  1.00  0.00           C  
ATOM   4206  HB2 LEU A 270      23.357  32.091  19.983  1.00  0.00           H  
ATOM   4207  HB3 LEU A 270      23.624  32.124  21.722  1.00  0.00           H  
ATOM   4208  CG  LEU A 270      24.639  30.526  20.691  1.00  0.00           C  
ATOM   4209  HG  LEU A 270      25.448  30.391  21.406  1.00  0.00           H  
ATOM   4210  CD1 LEU A 270      23.509  29.562  21.055  1.00  0.00           C  
ATOM   4211 HD11 LEU A 270      22.669  29.691  20.375  1.00  0.00           H  
ATOM   4212 HD12 LEU A 270      23.181  29.747  22.078  1.00  0.00           H  
ATOM   4213 HD13 LEU A 270      23.861  28.533  20.983  1.00  0.00           H  
ATOM   4214  CD2 LEU A 270      25.139  30.152  19.294  1.00  0.00           C  
ATOM   4215 HD21 LEU A 270      25.405  29.095  19.270  1.00  0.00           H  
ATOM   4216 HD22 LEU A 270      24.364  30.339  18.550  1.00  0.00           H  
ATOM   4217 HD23 LEU A 270      26.031  30.727  19.049  1.00  0.00           H  
ATOM   4218  N   MET A 271      24.723  35.126  19.327  1.00  0.00           N  
ATOM   4219  H   MET A 271      25.274  34.688  18.597  1.00  0.00           H  
ATOM   4220  CA  MET A 271      24.046  36.388  19.000  1.00  0.00           C  
ATOM   4221  HA  MET A 271      23.796  36.926  19.917  1.00  0.00           H  
ATOM   4222  C   MET A 271      22.730  36.056  18.286  1.00  0.00           C  
ATOM   4223  O   MET A 271      22.642  36.096  17.057  1.00  0.00           O  
ATOM   4224  CB  MET A 271      24.964  37.300  18.164  1.00  0.00           C  
ATOM   4225  HB2 MET A 271      25.334  36.757  17.292  1.00  0.00           H  
ATOM   4226  HB3 MET A 271      24.380  38.154  17.818  1.00  0.00           H  
ATOM   4227  CG  MET A 271      26.154  37.819  18.980  1.00  0.00           C  
ATOM   4228  HG2 MET A 271      25.774  38.354  19.849  1.00  0.00           H  
ATOM   4229  HG3 MET A 271      26.729  36.964  19.337  1.00  0.00           H  
ATOM   4230  SD  MET A 271      27.294  38.909  18.078  1.00  0.00           S  
ATOM   4231  CE  MET A 271      26.234  40.351  17.770  1.00  0.00           C  
ATOM   4232  HE1 MET A 271      26.822  41.136  17.293  1.00  0.00           H  
ATOM   4233  HE2 MET A 271      25.836  40.727  18.713  1.00  0.00           H  
ATOM   4234  HE3 MET A 271      25.411  40.079  17.111  1.00  0.00           H  
ATOM   4235  N   LEU A 272      21.724  35.652  19.061  1.00  0.00           N  
ATOM   4236  H   LEU A 272      21.839  35.730  20.070  1.00  0.00           H  
ATOM   4237  CA  LEU A 272      20.439  35.163  18.558  1.00  0.00           C  
ATOM   4238  HA  LEU A 272      20.642  34.498  17.717  1.00  0.00           H  
ATOM   4239  C   LEU A 272      19.559  36.302  18.034  1.00  0.00           C  
ATOM   4240  O   LEU A 272      19.530  37.407  18.582  1.00  0.00           O  
ATOM   4241  CB  LEU A 272      19.696  34.354  19.639  1.00  0.00           C  
ATOM   4242  HB2 LEU A 272      18.727  34.038  19.245  1.00  0.00           H  
ATOM   4243  HB3 LEU A 272      19.505  35.011  20.484  1.00  0.00           H  
ATOM   4244  CG  LEU A 272      20.438  33.114  20.158  1.00  0.00           C  
ATOM   4245  HG  LEU A 272      21.426  33.395  20.517  1.00  0.00           H  
ATOM   4246  CD1 LEU A 272      19.652  32.553  21.329  1.00  0.00           C  
ATOM   4247 HD11 LEU A 272      18.698  32.153  20.987  1.00  0.00           H  
ATOM   4248 HD12 LEU A 272      20.229  31.767  21.807  1.00  0.00           H  
ATOM   4249 HD13 LEU A 272      19.464  33.330  22.067  1.00  0.00           H  
ATOM   4250  CD2 LEU A 272      20.569  32.020  19.093  1.00  0.00           C  
ATOM   4251 HD21 LEU A 272      19.586  31.758  18.699  1.00  0.00           H  
ATOM   4252 HD22 LEU A 272      21.014  31.130  19.535  1.00  0.00           H  
ATOM   4253 HD23 LEU A 272      21.209  32.355  18.277  1.00  0.00           H  
ATOM   4254  N   ARG A 273      18.799  35.990  16.982  1.00  0.00           N  
ATOM   4255  H   ARG A 273      18.876  35.044  16.613  1.00  0.00           H  
ATOM   4256  CA  ARG A 273      17.836  36.875  16.309  1.00  0.00           C  
ATOM   4257  HA  ARG A 273      17.466  37.632  17.010  1.00  0.00           H  
ATOM   4258  C   ARG A 273      16.641  36.055  15.823  1.00  0.00           C  
ATOM   4259  O   ARG A 273      16.767  34.864  15.539  1.00  0.00           O  
ATOM   4260  CB  ARG A 273      18.512  37.566  15.102  1.00  0.00           C  
ATOM   4261  HB2 ARG A 273      17.753  37.859  14.374  1.00  0.00           H  
ATOM   4262  HB3 ARG A 273      19.177  36.852  14.610  1.00  0.00           H  
ATOM   4263  CG  ARG A 273      19.285  38.836  15.494  1.00  0.00           C  
ATOM   4264  HG2 ARG A 273      18.565  39.631  15.698  1.00  0.00           H  
ATOM   4265  HG3 ARG A 273      19.870  38.664  16.395  1.00  0.00           H  
ATOM   4266  CD  ARG A 273      20.240  39.293  14.385  1.00  0.00           C  
ATOM   4267  HD2 ARG A 273      20.474  40.343  14.564  1.00  0.00           H  
ATOM   4268  HD3 ARG A 273      19.739  39.220  13.417  1.00  0.00           H  
ATOM   4269  NE  ARG A 273      21.474  38.467  14.381  1.00  0.00           N  
ATOM   4270  HE  ARG A 273      21.356  37.465  14.476  1.00  0.00           H  
ATOM   4271  CZ  ARG A 273      22.729  38.882  14.274  1.00  0.00           C  
ATOM   4272  NH1 ARG A 273      23.043  40.134  14.065  1.00  0.00           N  
ATOM   4273 HH11 ARG A 273      22.320  40.820  13.918  1.00  0.00           H  
ATOM   4274 HH12 ARG A 273      24.011  40.411  13.973  1.00  0.00           H  
ATOM   4275  NH2 ARG A 273      23.708  38.023  14.378  1.00  0.00           N  
ATOM   4276 HH21 ARG A 273      24.665  38.321  14.258  1.00  0.00           H  
ATOM   4277 HH22 ARG A 273      23.514  37.052  14.586  1.00  0.00           H  
ATOM   4278  N   TRP A 274      15.491  36.719  15.728  1.00  0.00           N  
ATOM   4279  H   TRP A 274      15.501  37.710  15.943  1.00  0.00           H  
ATOM   4280  CA  TRP A 274      14.272  36.173  15.123  1.00  0.00           C  
ATOM   4281  HA  TRP A 274      14.184  35.113  15.373  1.00  0.00           H  
ATOM   4282  C   TRP A 274      14.313  36.294  13.588  1.00  0.00           C  
ATOM   4283  O   TRP A 274      15.162  36.999  13.030  1.00  0.00           O  
ATOM   4284  CB  TRP A 274      13.070  36.920  15.722  1.00  0.00           C  
ATOM   4285  HB2 TRP A 274      13.148  37.974  15.453  1.00  0.00           H  
ATOM   4286  HB3 TRP A 274      13.123  36.860  16.806  1.00  0.00           H  
ATOM   4287  CG  TRP A 274      11.720  36.429  15.309  1.00  0.00           C  
ATOM   4288  CD1 TRP A 274      11.213  35.200  15.562  1.00  0.00           C  
ATOM   4289  HD1 TRP A 274      11.725  34.408  16.101  1.00  0.00           H  
ATOM   4290  CD2 TRP A 274      10.697  37.136  14.541  1.00  0.00           C  
ATOM   4291  CE2 TRP A 274       9.583  36.261  14.362  1.00  0.00           C  
ATOM   4292  CE3 TRP A 274      10.599  38.430  13.982  1.00  0.00           C  
ATOM   4293  HE3 TRP A 274      11.424  39.119  14.091  1.00  0.00           H  
ATOM   4294  NE1 TRP A 274       9.953  35.095  15.004  1.00  0.00           N  
ATOM   4295  HE1 TRP A 274       9.407  34.239  15.017  1.00  0.00           H  
ATOM   4296  CZ2 TRP A 274       8.426  36.651  13.671  1.00  0.00           C  
ATOM   4297  HZ2 TRP A 274       7.602  35.963  13.557  1.00  0.00           H  
ATOM   4298  CZ3 TRP A 274       9.439  38.832  13.292  1.00  0.00           C  
ATOM   4299  HZ3 TRP A 274       9.375  39.830  12.882  1.00  0.00           H  
ATOM   4300  CH2 TRP A 274       8.354  37.950  13.142  1.00  0.00           C  
ATOM   4301  HH2 TRP A 274       7.464  38.273  12.619  1.00  0.00           H  
ATOM   4302  N   LYS A 275      13.382  35.621  12.908  1.00  0.00           N  
ATOM   4303  H   LYS A 275      12.646  35.172  13.437  1.00  0.00           H  
ATOM   4304  CA  LYS A 275      13.193  35.676  11.455  1.00  0.00           C  
ATOM   4305  HA  LYS A 275      13.653  36.586  11.077  1.00  0.00           H  
ATOM   4306  C   LYS A 275      11.700  35.771  11.096  1.00  0.00           C  
ATOM   4307  O   LYS A 275      10.892  35.001  11.666  1.00  0.00           O  
ATOM   4308  CB  LYS A 275      13.907  34.482  10.800  1.00  0.00           C  
ATOM   4309  HB2 LYS A 275      13.491  33.554  11.195  1.00  0.00           H  
ATOM   4310  HB3 LYS A 275      14.968  34.531  11.052  1.00  0.00           H  
ATOM   4311  CG  LYS A 275      13.752  34.504   9.270  1.00  0.00           C  
ATOM   4312  HG2 LYS A 275      13.987  35.506   8.907  1.00  0.00           H  
ATOM   4313  HG3 LYS A 275      12.716  34.280   9.010  1.00  0.00           H  
ATOM   4314  CD  LYS A 275      14.671  33.509   8.547  1.00  0.00           C  
ATOM   4315  HD2 LYS A 275      14.498  33.612   7.474  1.00  0.00           H  
ATOM   4316  HD3 LYS A 275      15.711  33.773   8.752  1.00  0.00           H  
ATOM   4317  CE  LYS A 275      14.420  32.050   8.961  1.00  0.00           C  
ATOM   4318  HE2 LYS A 275      14.657  31.935  10.024  1.00  0.00           H  
ATOM   4319  HE3 LYS A 275      13.356  31.822   8.828  1.00  0.00           H  
ATOM   4320  NZ  LYS A 275      15.246  31.101   8.154  1.00  0.00           N  
ATOM   4321  HZ1 LYS A 275      15.098  30.141   8.453  1.00  0.00           H  
ATOM   4322  HZ2 LYS A 275      15.011  31.146   7.167  1.00  0.00           H  
ATOM   4323  HZ3 LYS A 275      16.239  31.295   8.246  1.00  0.00           H  
ATOM   4324  OXT LYS A 275      11.357  36.612  10.229  1.00  0.00           O  
TER    4325      LYS A 275
ATOM   4326  N   MET B   1       6.483  40.249  60.758  1.00  0.00           N  
ATOM   4327  H   MET B   1       6.957  41.130  60.584  1.00  0.00           H  
ATOM   4328  H2  MET B   1       6.297  40.195  61.753  1.00  0.00           H  
ATOM   4329  H3  MET B   1       5.598  40.274  60.259  1.00  0.00           H  
ATOM   4330  CA  MET B   1       7.332  39.099  60.295  1.00  0.00           C  
ATOM   4331  HA  MET B   1       8.273  39.099  60.856  1.00  0.00           H  
ATOM   4332  C   MET B   1       7.678  39.289  58.821  1.00  0.00           C  
ATOM   4333  O   MET B   1       6.957  40.007  58.125  1.00  0.00           O  
ATOM   4334  CB  MET B   1       6.648  37.719  60.483  1.00  0.00           C  
ATOM   4335  HB2 MET B   1       5.746  37.678  59.869  1.00  0.00           H  
ATOM   4336  HB3 MET B   1       7.321  36.938  60.123  1.00  0.00           H  
ATOM   4337  CG  MET B   1       6.259  37.376  61.931  1.00  0.00           C  
ATOM   4338  HG2 MET B   1       5.570  38.136  62.300  1.00  0.00           H  
ATOM   4339  HG3 MET B   1       5.716  36.429  61.923  1.00  0.00           H  
ATOM   4340  SD  MET B   1       7.633  37.238  63.114  1.00  0.00           S  
ATOM   4341  CE  MET B   1       8.167  35.529  62.810  1.00  0.00           C  
ATOM   4342  HE1 MET B   1       9.001  35.281  63.468  1.00  0.00           H  
ATOM   4343  HE2 MET B   1       7.343  34.845  63.009  1.00  0.00           H  
ATOM   4344  HE3 MET B   1       8.485  35.417  61.776  1.00  0.00           H  
ATOM   4345  N   ILE B   2       8.735  38.659  58.300  1.00  0.00           N  
ATOM   4346  H   ILE B   2       9.300  38.022  58.859  1.00  0.00           H  
ATOM   4347  CA  ILE B   2       8.922  38.674  56.844  1.00  0.00           C  
ATOM   4348  HA  ILE B   2       8.648  39.667  56.489  1.00  0.00           H  
ATOM   4349  C   ILE B   2       7.903  37.723  56.209  1.00  0.00           C  
ATOM   4350  O   ILE B   2       7.643  36.618  56.678  1.00  0.00           O  
ATOM   4351  CB  ILE B   2      10.390  38.495  56.399  1.00  0.00           C  
ATOM   4352  HB  ILE B   2      10.795  37.651  56.929  1.00  0.00           H  
ATOM   4353  CG1 ILE B   2      11.285  39.688  56.792  1.00  0.00           C  
ATOM   4354 HG12 ILE B   2      11.229  39.825  57.873  1.00  0.00           H  
ATOM   4355 HG13 ILE B   2      12.314  39.420  56.550  1.00  0.00           H  
ATOM   4356  CG2 ILE B   2      10.523  38.205  54.890  1.00  0.00           C  
ATOM   4357 HG21 ILE B   2      11.575  38.211  54.601  1.00  0.00           H  
ATOM   4358 HG22 ILE B   2       9.992  38.952  54.298  1.00  0.00           H  
ATOM   4359 HG23 ILE B   2      10.129  37.212  54.666  1.00  0.00           H  
ATOM   4360  CD1 ILE B   2      10.981  41.033  56.115  1.00  0.00           C  
ATOM   4361 HD11 ILE B   2       9.970  41.367  56.350  1.00  0.00           H  
ATOM   4362 HD12 ILE B   2      11.687  41.779  56.485  1.00  0.00           H  
ATOM   4363 HD13 ILE B   2      11.097  40.948  55.034  1.00  0.00           H  
ATOM   4364  N   GLN B   3       7.266  38.208  55.154  1.00  0.00           N  
ATOM   4365  H   GLN B   3       7.494  39.145  54.843  1.00  0.00           H  
ATOM   4366  CA  GLN B   3       6.258  37.495  54.382  1.00  0.00           C  
ATOM   4367  HA  GLN B   3       6.246  36.430  54.626  1.00  0.00           H  
ATOM   4368  C   GLN B   3       6.663  37.683  52.931  1.00  0.00           C  
ATOM   4369  O   GLN B   3       6.864  38.820  52.496  1.00  0.00           O  
ATOM   4370  CB  GLN B   3       4.865  38.108  54.625  1.00  0.00           C  
ATOM   4371  HB2 GLN B   3       4.157  37.665  53.923  1.00  0.00           H  
ATOM   4372  HB3 GLN B   3       4.925  39.175  54.402  1.00  0.00           H  
ATOM   4373  CG  GLN B   3       4.309  37.962  56.053  1.00  0.00           C  
ATOM   4374  HG2 GLN B   3       5.087  38.164  56.789  1.00  0.00           H  
ATOM   4375  HG3 GLN B   3       3.539  38.722  56.189  1.00  0.00           H  
ATOM   4376  CD  GLN B   3       3.691  36.593  56.334  1.00  0.00           C  
ATOM   4377  NE2 GLN B   3       2.377  36.468  56.301  1.00  0.00           N  
ATOM   4378 HE21 GLN B   3       1.779  37.272  56.155  1.00  0.00           H  
ATOM   4379 HE22 GLN B   3       1.990  35.577  56.579  1.00  0.00           H  
ATOM   4380  OE1 GLN B   3       4.371  35.614  56.591  1.00  0.00           O  
ATOM   4381  N   ARG B   4       6.796  36.592  52.178  1.00  0.00           N  
ATOM   4382  H   ARG B   4       6.608  35.677  52.587  1.00  0.00           H  
ATOM   4383  CA  ARG B   4       7.114  36.685  50.751  1.00  0.00           C  
ATOM   4384  HA  ARG B   4       7.120  37.733  50.440  1.00  0.00           H  
ATOM   4385  C   ARG B   4       6.022  35.999  49.949  1.00  0.00           C  
ATOM   4386  O   ARG B   4       5.723  34.826  50.174  1.00  0.00           O  
ATOM   4387  CB  ARG B   4       8.522  36.153  50.457  1.00  0.00           C  
ATOM   4388  HB2 ARG B   4       8.564  35.082  50.656  1.00  0.00           H  
ATOM   4389  HB3 ARG B   4       8.713  36.327  49.398  1.00  0.00           H  
ATOM   4390  CG  ARG B   4       9.639  36.872  51.235  1.00  0.00           C  
ATOM   4391  HG2 ARG B   4       9.458  36.817  52.310  1.00  0.00           H  
ATOM   4392  HG3 ARG B   4       9.666  37.920  50.927  1.00  0.00           H  
ATOM   4393  CD  ARG B   4      10.988  36.208  50.922  1.00  0.00           C  
ATOM   4394  HD2 ARG B   4      11.113  36.152  49.834  1.00  0.00           H  
ATOM   4395  HD3 ARG B   4      10.973  35.192  51.330  1.00  0.00           H  
ATOM   4396  NE  ARG B   4      12.125  36.978  51.481  1.00  0.00           N  
ATOM   4397  HE  ARG B   4      12.013  37.984  51.576  1.00  0.00           H  
ATOM   4398  CZ  ARG B   4      13.356  36.516  51.656  1.00  0.00           C  
ATOM   4399  NH1 ARG B   4      13.644  35.250  51.591  1.00  0.00           N  
ATOM   4400 HH11 ARG B   4      14.624  34.974  51.613  1.00  0.00           H  
ATOM   4401 HH12 ARG B   4      12.934  34.589  51.370  1.00  0.00           H  
ATOM   4402  NH2 ARG B   4      14.348  37.325  51.874  1.00  0.00           N  
ATOM   4403 HH21 ARG B   4      14.211  38.324  51.895  1.00  0.00           H  
ATOM   4404 HH22 ARG B   4      15.284  36.958  51.842  1.00  0.00           H  
ATOM   4405  N   THR B   5       5.423  36.761  49.040  1.00  0.00           N  
ATOM   4406  H   THR B   5       5.784  37.695  48.903  1.00  0.00           H  
ATOM   4407  CA  THR B   5       4.457  36.303  48.035  1.00  0.00           C  
ATOM   4408  HA  THR B   5       3.600  35.866  48.518  1.00  0.00           H  
ATOM   4409  C   THR B   5       5.104  35.251  47.129  1.00  0.00           C  
ATOM   4410  O   THR B   5       6.261  35.418  46.737  1.00  0.00           O  
ATOM   4411  CB  THR B   5       3.969  37.500  47.184  1.00  0.00           C  
ATOM   4412  HB  THR B   5       3.370  37.134  46.348  1.00  0.00           H  
ATOM   4413  CG2 THR B   5       3.143  38.522  47.967  1.00  0.00           C  
ATOM   4414 HG21 THR B   5       3.702  38.897  48.825  1.00  0.00           H  
ATOM   4415 HG22 THR B   5       2.212  38.081  48.305  1.00  0.00           H  
ATOM   4416 HG23 THR B   5       2.881  39.359  47.318  1.00  0.00           H  
ATOM   4417  OG1 THR B   5       5.076  38.228  46.702  1.00  0.00           O  
ATOM   4418  HG1 THR B   5       4.823  39.162  46.616  1.00  0.00           H  
ATOM   4419  N   PRO B   6       4.392  34.169  46.766  1.00  0.00           N  
ATOM   4420  CA  PRO B   6       4.893  33.242  45.759  1.00  0.00           C  
ATOM   4421  HA  PRO B   6       5.873  32.860  46.041  1.00  0.00           H  
ATOM   4422  C   PRO B   6       5.025  33.932  44.401  1.00  0.00           C  
ATOM   4423  O   PRO B   6       4.083  34.568  43.927  1.00  0.00           O  
ATOM   4424  CB  PRO B   6       3.882  32.093  45.718  1.00  0.00           C  
ATOM   4425  HB2 PRO B   6       4.210  31.298  46.387  1.00  0.00           H  
ATOM   4426  HB3 PRO B   6       3.742  31.717  44.707  1.00  0.00           H  
ATOM   4427  CG  PRO B   6       2.584  32.706  46.241  1.00  0.00           C  
ATOM   4428  HG2 PRO B   6       2.054  33.192  45.421  1.00  0.00           H  
ATOM   4429  HG3 PRO B   6       1.946  31.963  46.720  1.00  0.00           H  
ATOM   4430  CD  PRO B   6       3.071  33.759  47.233  1.00  0.00           C  
ATOM   4431  HD2 PRO B   6       3.168  33.312  48.224  1.00  0.00           H  
ATOM   4432  HD3 PRO B   6       2.365  34.590  47.255  1.00  0.00           H  
ATOM   4433  N   LYS B   7       6.181  33.759  43.751  1.00  0.00           N  
ATOM   4434  H   LYS B   7       6.922  33.259  44.239  1.00  0.00           H  
ATOM   4435  CA  LYS B   7       6.351  33.994  42.313  1.00  0.00           C  
ATOM   4436  HA  LYS B   7       5.762  34.865  42.009  1.00  0.00           H  
ATOM   4437  C   LYS B   7       5.817  32.762  41.605  1.00  0.00           C  
ATOM   4438  O   LYS B   7       6.094  31.655  42.051  1.00  0.00           O  
ATOM   4439  CB  LYS B   7       7.834  34.224  41.945  1.00  0.00           C  
ATOM   4440  HB2 LYS B   7       7.879  34.407  40.869  1.00  0.00           H  
ATOM   4441  HB3 LYS B   7       8.407  33.320  42.164  1.00  0.00           H  
ATOM   4442  CG  LYS B   7       8.492  35.412  42.670  1.00  0.00           C  
ATOM   4443  HG2 LYS B   7       8.750  35.120  43.688  1.00  0.00           H  
ATOM   4444  HG3 LYS B   7       7.769  36.227  42.726  1.00  0.00           H  
ATOM   4445  CD  LYS B   7       9.742  35.945  41.938  1.00  0.00           C  
ATOM   4446  HD2 LYS B   7      10.118  36.817  42.477  1.00  0.00           H  
ATOM   4447  HD3 LYS B   7       9.422  36.306  40.957  1.00  0.00           H  
ATOM   4448  CE  LYS B   7      10.906  34.952  41.709  1.00  0.00           C  
ATOM   4449  HE2 LYS B   7      11.549  35.388  40.934  1.00  0.00           H  
ATOM   4450  HE3 LYS B   7      10.522  34.006  41.309  1.00  0.00           H  
ATOM   4451  NZ  LYS B   7      11.737  34.706  42.935  1.00  0.00           N  
ATOM   4452  HZ1 LYS B   7      11.233  34.169  43.638  1.00  0.00           H  
ATOM   4453  HZ2 LYS B   7      12.054  35.581  43.358  1.00  0.00           H  
ATOM   4454  HZ3 LYS B   7      12.580  34.177  42.702  1.00  0.00           H  
ATOM   4455  N   ILE B   8       5.067  32.926  40.522  1.00  0.00           N  
ATOM   4456  H   ILE B   8       4.895  33.865  40.173  1.00  0.00           H  
ATOM   4457  CA  ILE B   8       4.432  31.791  39.833  1.00  0.00           C  
ATOM   4458  HA  ILE B   8       4.810  30.847  40.233  1.00  0.00           H  
ATOM   4459  C   ILE B   8       4.798  31.859  38.353  1.00  0.00           C  
ATOM   4460  O   ILE B   8       4.605  32.891  37.716  1.00  0.00           O  
ATOM   4461  CB  ILE B   8       2.899  31.803  40.053  1.00  0.00           C  
ATOM   4462  HB  ILE B   8       2.511  32.717  39.603  1.00  0.00           H  
ATOM   4463  CG1 ILE B   8       2.529  31.825  41.554  1.00  0.00           C  
ATOM   4464 HG12 ILE B   8       3.067  32.624  42.060  1.00  0.00           H  
ATOM   4465 HG13 ILE B   8       2.813  30.880  42.018  1.00  0.00           H  
ATOM   4466  CG2 ILE B   8       2.233  30.586  39.370  1.00  0.00           C  
ATOM   4467 HG21 ILE B   8       2.446  30.573  38.300  1.00  0.00           H  
ATOM   4468 HG22 ILE B   8       1.148  30.627  39.474  1.00  0.00           H  
ATOM   4469 HG23 ILE B   8       2.593  29.658  39.820  1.00  0.00           H  
ATOM   4470  CD1 ILE B   8       1.041  32.094  41.799  1.00  0.00           C  
ATOM   4471 HD11 ILE B   8       0.878  32.282  42.860  1.00  0.00           H  
ATOM   4472 HD12 ILE B   8       0.435  31.247  41.486  1.00  0.00           H  
ATOM   4473 HD13 ILE B   8       0.735  32.970  41.233  1.00  0.00           H  
ATOM   4474  N   GLN B   9       5.281  30.746  37.797  1.00  0.00           N  
ATOM   4475  H   GLN B   9       5.495  29.943  38.393  1.00  0.00           H  
ATOM   4476  CA  GLN B   9       5.313  30.560  36.345  1.00  0.00           C  
ATOM   4477  HA  GLN B   9       4.685  31.318  35.871  1.00  0.00           H  
ATOM   4478  C   GLN B   9       4.732  29.214  35.972  1.00  0.00           C  
ATOM   4479  O   GLN B   9       5.051  28.205  36.595  1.00  0.00           O  
ATOM   4480  CB  GLN B   9       6.718  30.680  35.764  1.00  0.00           C  
ATOM   4481  HB2 GLN B   9       7.409  30.033  36.304  1.00  0.00           H  
ATOM   4482  HB3 GLN B   9       6.669  30.340  34.728  1.00  0.00           H  
ATOM   4483  CG  GLN B   9       7.216  32.125  35.762  1.00  0.00           C  
ATOM   4484  HG2 GLN B   9       6.376  32.812  35.664  1.00  0.00           H  
ATOM   4485  HG3 GLN B   9       7.736  32.358  36.686  1.00  0.00           H  
ATOM   4486  CD  GLN B   9       8.128  32.352  34.578  1.00  0.00           C  
ATOM   4487  NE2 GLN B   9       9.227  31.630  34.447  1.00  0.00           N  
ATOM   4488 HE21 GLN B   9       9.880  31.848  33.707  1.00  0.00           H  
ATOM   4489 HE22 GLN B   9       9.429  30.864  35.073  1.00  0.00           H  
ATOM   4490  OE1 GLN B   9       7.839  33.175  33.732  1.00  0.00           O  
ATOM   4491  N   VAL B  10       3.902  29.212  34.936  1.00  0.00           N  
ATOM   4492  H   VAL B  10       3.718  30.077  34.440  1.00  0.00           H  
ATOM   4493  CA  VAL B  10       3.299  27.993  34.401  1.00  0.00           C  
ATOM   4494  HA  VAL B  10       3.585  27.156  35.028  1.00  0.00           H  
ATOM   4495  C   VAL B  10       3.866  27.786  33.010  1.00  0.00           C  
ATOM   4496  O   VAL B  10       3.713  28.649  32.146  1.00  0.00           O  
ATOM   4497  CB  VAL B  10       1.760  28.055  34.398  1.00  0.00           C  
ATOM   4498  HB  VAL B  10       1.419  28.745  33.626  1.00  0.00           H  
ATOM   4499  CG1 VAL B  10       1.161  26.669  34.133  1.00  0.00           C  
ATOM   4500 HG11 VAL B  10       0.071  26.735  34.115  1.00  0.00           H  
ATOM   4501 HG12 VAL B  10       1.466  25.968  34.914  1.00  0.00           H  
ATOM   4502 HG13 VAL B  10       1.507  26.297  33.168  1.00  0.00           H  
ATOM   4503  CG2 VAL B  10       1.225  28.546  35.748  1.00  0.00           C  
ATOM   4504 HG21 VAL B  10       1.688  27.989  36.563  1.00  0.00           H  
ATOM   4505 HG22 VAL B  10       0.143  28.425  35.780  1.00  0.00           H  
ATOM   4506 HG23 VAL B  10       1.444  29.606  35.873  1.00  0.00           H  
ATOM   4507  N   TYR B  11       4.549  26.672  32.799  1.00  0.00           N  
ATOM   4508  H   TYR B  11       4.593  25.968  33.527  1.00  0.00           H  
ATOM   4509  CA  TYR B  11       5.247  26.415  31.549  1.00  0.00           C  
ATOM   4510  HA  TYR B  11       4.701  26.894  30.738  1.00  0.00           H  
ATOM   4511  C   TYR B  11       5.261  24.929  31.239  1.00  0.00           C  
ATOM   4512  O   TYR B  11       4.949  24.085  32.071  1.00  0.00           O  
ATOM   4513  CB  TYR B  11       6.658  27.043  31.562  1.00  0.00           C  
ATOM   4514  HB2 TYR B  11       6.546  28.128  31.603  1.00  0.00           H  
ATOM   4515  HB3 TYR B  11       7.159  26.831  30.616  1.00  0.00           H  
ATOM   4516  CG  TYR B  11       7.573  26.629  32.698  1.00  0.00           C  
ATOM   4517  CD1 TYR B  11       7.498  27.317  33.923  1.00  0.00           C  
ATOM   4518  HD1 TYR B  11       6.765  28.102  34.052  1.00  0.00           H  
ATOM   4519  CD2 TYR B  11       8.538  25.620  32.515  1.00  0.00           C  
ATOM   4520  HD2 TYR B  11       8.626  25.115  31.560  1.00  0.00           H  
ATOM   4521  CE1 TYR B  11       8.398  27.019  34.962  1.00  0.00           C  
ATOM   4522  HE1 TYR B  11       8.349  27.573  35.885  1.00  0.00           H  
ATOM   4523  CE2 TYR B  11       9.439  25.315  33.553  1.00  0.00           C  
ATOM   4524  HE2 TYR B  11      10.216  24.579  33.410  1.00  0.00           H  
ATOM   4525  CZ  TYR B  11       9.380  26.022  34.770  1.00  0.00           C  
ATOM   4526  OH  TYR B  11      10.286  25.745  35.742  1.00  0.00           O  
ATOM   4527  HH  TYR B  11      10.195  26.278  36.534  1.00  0.00           H  
ATOM   4528  N   SER B  12       5.608  24.617  30.010  1.00  0.00           N  
ATOM   4529  H   SER B  12       5.902  25.357  29.388  1.00  0.00           H  
ATOM   4530  CA  SER B  12       5.676  23.276  29.469  1.00  0.00           C  
ATOM   4531  HA  SER B  12       5.067  22.604  30.070  1.00  0.00           H  
ATOM   4532  C   SER B  12       7.140  22.800  29.485  1.00  0.00           C  
ATOM   4533  O   SER B  12       8.038  23.606  29.227  1.00  0.00           O  
ATOM   4534  CB  SER B  12       5.031  23.395  28.079  1.00  0.00           C  
ATOM   4535  HB2 SER B  12       4.919  22.432  27.621  1.00  0.00           H  
ATOM   4536  HB3 SER B  12       4.023  23.787  28.216  1.00  0.00           H  
ATOM   4537  OG  SER B  12       5.733  24.256  27.194  1.00  0.00           O  
ATOM   4538  HG  SER B  12       6.341  23.716  26.655  1.00  0.00           H  
ATOM   4539  N   ARG B  13       7.423  21.515  29.779  1.00  0.00           N  
ATOM   4540  H   ARG B  13       6.665  20.907  30.080  1.00  0.00           H  
ATOM   4541  CA  ARG B  13       8.820  21.016  29.766  1.00  0.00           C  
ATOM   4542  HA  ARG B  13       9.411  21.709  30.369  1.00  0.00           H  
ATOM   4543  C   ARG B  13       9.425  21.083  28.356  1.00  0.00           C  
ATOM   4544  O   ARG B  13      10.546  21.549  28.198  1.00  0.00           O  
ATOM   4545  CB  ARG B  13       8.934  19.623  30.416  1.00  0.00           C  
ATOM   4546  HB2 ARG B  13       8.394  18.883  29.823  1.00  0.00           H  
ATOM   4547  HB3 ARG B  13       8.488  19.689  31.408  1.00  0.00           H  
ATOM   4548  CG  ARG B  13      10.400  19.181  30.587  1.00  0.00           C  
ATOM   4549  HG2 ARG B  13      10.946  20.018  31.021  1.00  0.00           H  
ATOM   4550  HG3 ARG B  13      10.845  18.962  29.615  1.00  0.00           H  
ATOM   4551  CD  ARG B  13      10.582  17.972  31.525  1.00  0.00           C  
ATOM   4552  HD2 ARG B  13       9.801  17.983  32.291  1.00  0.00           H  
ATOM   4553  HD3 ARG B  13      11.547  18.084  32.029  1.00  0.00           H  
ATOM   4554  NE  ARG B  13      10.597  16.674  30.809  1.00  0.00           N  
ATOM   4555  HE  ARG B  13      10.650  16.690  29.795  1.00  0.00           H  
ATOM   4556  CZ  ARG B  13      10.739  15.482  31.378  1.00  0.00           C  
ATOM   4557  NH1 ARG B  13      10.699  15.319  32.676  1.00  0.00           N  
ATOM   4558 HH11 ARG B  13      10.479  16.097  33.277  1.00  0.00           H  
ATOM   4559 HH12 ARG B  13      10.811  14.400  33.080  1.00  0.00           H  
ATOM   4560  NH2 ARG B  13      10.940  14.421  30.644  1.00  0.00           N  
ATOM   4561 HH21 ARG B  13      11.057  13.519  31.078  1.00  0.00           H  
ATOM   4562 HH22 ARG B  13      10.977  14.493  29.639  1.00  0.00           H  
ATOM   4563  N   HIS B  14       8.684  20.671  27.336  1.00  0.00           N  
ATOM   4564  H   HIS B  14       7.822  20.187  27.543  1.00  0.00           H  
ATOM   4565  CA  HIS B  14       9.043  20.852  25.929  1.00  0.00           C  
ATOM   4566  HA  HIS B  14      10.066  21.223  25.866  1.00  0.00           H  
ATOM   4567  C   HIS B  14       8.129  21.902  25.278  1.00  0.00           C  
ATOM   4568  O   HIS B  14       7.068  22.216  25.841  1.00  0.00           O  
ATOM   4569  CB  HIS B  14       9.008  19.488  25.213  1.00  0.00           C  
ATOM   4570  HB2 HIS B  14       9.207  19.627  24.151  1.00  0.00           H  
ATOM   4571  HB3 HIS B  14       8.011  19.054  25.301  1.00  0.00           H  
ATOM   4572  CG  HIS B  14      10.027  18.513  25.757  1.00  0.00           C  
ATOM   4573  CD2 HIS B  14       9.815  17.567  26.726  1.00  0.00           C  
ATOM   4574  HD2 HIS B  14       8.872  17.371  27.220  1.00  0.00           H  
ATOM   4575  ND1 HIS B  14      11.360  18.438  25.407  1.00  0.00           N  
ATOM   4576  HD1 HIS B  14      11.837  18.992  24.701  1.00  0.00           H  
ATOM   4577  CE1 HIS B  14      11.932  17.474  26.150  1.00  0.00           C  
ATOM   4578  HE1 HIS B  14      12.975  17.183  26.085  1.00  0.00           H  
ATOM   4579  NE2 HIS B  14      11.030  16.919  26.981  1.00  0.00           N  
ATOM   4580  N   PRO B  15       8.516  22.461  24.115  1.00  0.00           N  
ATOM   4581  CA  PRO B  15       7.657  23.365  23.368  1.00  0.00           C  
ATOM   4582  HA  PRO B  15       7.569  24.294  23.936  1.00  0.00           H  
ATOM   4583  C   PRO B  15       6.266  22.759  23.155  1.00  0.00           C  
ATOM   4584  O   PRO B  15       6.124  21.559  22.895  1.00  0.00           O  
ATOM   4585  CB  PRO B  15       8.393  23.659  22.055  1.00  0.00           C  
ATOM   4586  HB2 PRO B  15       8.144  22.911  21.301  1.00  0.00           H  
ATOM   4587  HB3 PRO B  15       8.180  24.663  21.684  1.00  0.00           H  
ATOM   4588  CG  PRO B  15       9.860  23.508  22.457  1.00  0.00           C  
ATOM   4589  HG2 PRO B  15      10.204  24.415  22.957  1.00  0.00           H  
ATOM   4590  HG3 PRO B  15      10.495  23.276  21.601  1.00  0.00           H  
ATOM   4591  CD  PRO B  15       9.812  22.352  23.457  1.00  0.00           C  
ATOM   4592  HD2 PRO B  15      10.637  22.443  24.164  1.00  0.00           H  
ATOM   4593  HD3 PRO B  15       9.872  21.405  22.919  1.00  0.00           H  
ATOM   4594  N   ALA B  16       5.240  23.596  23.312  1.00  0.00           N  
ATOM   4595  H   ALA B  16       5.425  24.568  23.524  1.00  0.00           H  
ATOM   4596  CA  ALA B  16       3.854  23.172  23.178  1.00  0.00           C  
ATOM   4597  HA  ALA B  16       3.647  22.400  23.923  1.00  0.00           H  
ATOM   4598  C   ALA B  16       3.604  22.611  21.771  1.00  0.00           C  
ATOM   4599  O   ALA B  16       3.950  23.243  20.769  1.00  0.00           O  
ATOM   4600  CB  ALA B  16       2.947  24.378  23.438  1.00  0.00           C  
ATOM   4601  HB1 ALA B  16       1.906  24.055  23.454  1.00  0.00           H  
ATOM   4602  HB2 ALA B  16       3.202  24.844  24.388  1.00  0.00           H  
ATOM   4603  HB3 ALA B  16       3.080  25.115  22.643  1.00  0.00           H  
ATOM   4604  N   GLU B  17       2.959  21.452  21.691  1.00  0.00           N  
ATOM   4605  H   GLU B  17       2.732  20.945  22.538  1.00  0.00           H  
ATOM   4606  CA  GLU B  17       2.527  20.858  20.430  1.00  0.00           C  
ATOM   4607  HA  GLU B  17       2.479  21.612  19.642  1.00  0.00           H  
ATOM   4608  C   GLU B  17       1.127  20.308  20.652  1.00  0.00           C  
ATOM   4609  O   GLU B  17       0.917  19.496  21.554  1.00  0.00           O  
ATOM   4610  CB  GLU B  17       3.499  19.752  19.984  1.00  0.00           C  
ATOM   4611  HB2 GLU B  17       3.724  19.114  20.835  1.00  0.00           H  
ATOM   4612  HB3 GLU B  17       3.014  19.152  19.212  1.00  0.00           H  
ATOM   4613  CG  GLU B  17       4.822  20.282  19.415  1.00  0.00           C  
ATOM   4614  HG2 GLU B  17       5.350  20.850  20.184  1.00  0.00           H  
ATOM   4615  HG3 GLU B  17       4.605  20.963  18.588  1.00  0.00           H  
ATOM   4616  CD  GLU B  17       5.713  19.122  18.914  1.00  0.00           C  
ATOM   4617  OE1 GLU B  17       6.622  18.674  19.657  1.00  0.00           O  
ATOM   4618  OE2 GLU B  17       5.523  18.664  17.760  1.00  0.00           O  
ATOM   4619  N   ASN B  18       0.151  20.743  19.852  1.00  0.00           N  
ATOM   4620  H   ASN B  18       0.372  21.360  19.077  1.00  0.00           H  
ATOM   4621  CA  ASN B  18      -1.175  20.132  19.928  1.00  0.00           C  
ATOM   4622  HA  ASN B  18      -1.561  20.236  20.944  1.00  0.00           H  
ATOM   4623  C   ASN B  18      -1.034  18.634  19.621  1.00  0.00           C  
ATOM   4624  O   ASN B  18      -0.400  18.246  18.635  1.00  0.00           O  
ATOM   4625  CB  ASN B  18      -2.152  20.820  18.957  1.00  0.00           C  
ATOM   4626  HB2 ASN B  18      -1.641  21.088  18.032  1.00  0.00           H  
ATOM   4627  HB3 ASN B  18      -2.944  20.114  18.705  1.00  0.00           H  
ATOM   4628  CG  ASN B  18      -2.822  22.058  19.526  1.00  0.00           C  
ATOM   4629  ND2 ASN B  18      -2.140  22.901  20.278  1.00  0.00           N  
ATOM   4630 HD21 ASN B  18      -2.617  23.731  20.603  1.00  0.00           H  
ATOM   4631 HD22 ASN B  18      -1.151  22.774  20.455  1.00  0.00           H  
ATOM   4632  OD1 ASN B  18      -4.011  22.249  19.334  1.00  0.00           O  
ATOM   4633  N   GLY B  19      -1.623  17.801  20.479  1.00  0.00           N  
ATOM   4634  H   GLY B  19      -2.094  18.194  21.291  1.00  0.00           H  
ATOM   4635  CA  GLY B  19      -1.623  16.344  20.337  1.00  0.00           C  
ATOM   4636  HA2 GLY B  19      -2.479  15.946  20.882  1.00  0.00           H  
ATOM   4637  HA3 GLY B  19      -1.743  16.082  19.285  1.00  0.00           H  
ATOM   4638  C   GLY B  19      -0.369  15.638  20.862  1.00  0.00           C  
ATOM   4639  O   GLY B  19      -0.378  14.409  20.956  1.00  0.00           O  
ATOM   4640  N   LYS B  20       0.692  16.362  21.249  1.00  0.00           N  
ATOM   4641  H   LYS B  20       0.639  17.376  21.215  1.00  0.00           H  
ATOM   4642  CA  LYS B  20       1.895  15.740  21.821  1.00  0.00           C  
ATOM   4643  HA  LYS B  20       1.932  14.698  21.501  1.00  0.00           H  
ATOM   4644  C   LYS B  20       1.789  15.749  23.341  1.00  0.00           C  
ATOM   4645  O   LYS B  20       1.595  16.802  23.938  1.00  0.00           O  
ATOM   4646  CB  LYS B  20       3.165  16.438  21.299  1.00  0.00           C  
ATOM   4647  HB2 LYS B  20       3.474  17.197  22.019  1.00  0.00           H  
ATOM   4648  HB3 LYS B  20       2.946  16.939  20.354  1.00  0.00           H  
ATOM   4649  CG  LYS B  20       4.340  15.474  21.062  1.00  0.00           C  
ATOM   4650  HG2 LYS B  20       4.426  14.783  21.903  1.00  0.00           H  
ATOM   4651  HG3 LYS B  20       5.257  16.062  21.007  1.00  0.00           H  
ATOM   4652  CD  LYS B  20       4.189  14.688  19.746  1.00  0.00           C  
ATOM   4653  HD2 LYS B  20       4.083  15.396  18.920  1.00  0.00           H  
ATOM   4654  HD3 LYS B  20       3.298  14.058  19.784  1.00  0.00           H  
ATOM   4655  CE  LYS B  20       5.427  13.811  19.502  1.00  0.00           C  
ATOM   4656  HE2 LYS B  20       6.320  14.445  19.550  1.00  0.00           H  
ATOM   4657  HE3 LYS B  20       5.500  13.072  20.308  1.00  0.00           H  
ATOM   4658  NZ  LYS B  20       5.372  13.120  18.178  1.00  0.00           N  
ATOM   4659  HZ1 LYS B  20       6.189  12.532  18.039  1.00  0.00           H  
ATOM   4660  HZ2 LYS B  20       4.555  12.520  18.096  1.00  0.00           H  
ATOM   4661  HZ3 LYS B  20       5.349  13.783  17.408  1.00  0.00           H  
ATOM   4662  N   SER B  21       1.887  14.590  23.984  1.00  0.00           N  
ATOM   4663  H   SER B  21       1.991  13.731  23.463  1.00  0.00           H  
ATOM   4664  CA  SER B  21       1.925  14.537  25.448  1.00  0.00           C  
ATOM   4665  HA  SER B  21       1.114  15.150  25.830  1.00  0.00           H  
ATOM   4666  C   SER B  21       3.254  15.113  25.936  1.00  0.00           C  
ATOM   4667  O   SER B  21       4.320  14.767  25.424  1.00  0.00           O  
ATOM   4668  CB  SER B  21       1.708  13.115  25.975  1.00  0.00           C  
ATOM   4669  HB2 SER B  21       1.740  13.127  27.066  1.00  0.00           H  
ATOM   4670  HB3 SER B  21       2.497  12.458  25.603  1.00  0.00           H  
ATOM   4671  OG  SER B  21       0.440  12.643  25.548  1.00  0.00           O  
ATOM   4672  HG  SER B  21       0.286  11.767  25.938  1.00  0.00           H  
ATOM   4673  N   ASN B  22       3.200  16.006  26.909  1.00  0.00           N  
ATOM   4674  H   ASN B  22       2.296  16.194  27.328  1.00  0.00           H  
ATOM   4675  CA  ASN B  22       4.339  16.712  27.469  1.00  0.00           C  
ATOM   4676  HA  ASN B  22       5.234  16.086  27.408  1.00  0.00           H  
ATOM   4677  C   ASN B  22       4.078  16.942  28.970  1.00  0.00           C  
ATOM   4678  O   ASN B  22       3.179  16.319  29.533  1.00  0.00           O  
ATOM   4679  CB  ASN B  22       4.537  17.935  26.557  1.00  0.00           C  
ATOM   4680  HB2 ASN B  22       4.914  17.598  25.590  1.00  0.00           H  
ATOM   4681  HB3 ASN B  22       3.568  18.404  26.380  1.00  0.00           H  
ATOM   4682  CG  ASN B  22       5.506  18.969  27.063  1.00  0.00           C  
ATOM   4683  ND2 ASN B  22       5.114  20.211  27.008  1.00  0.00           N  
ATOM   4684 HD21 ASN B  22       4.208  20.443  26.617  1.00  0.00           H  
ATOM   4685 HD22 ASN B  22       5.806  20.927  27.171  1.00  0.00           H  
ATOM   4686  OD1 ASN B  22       6.578  18.692  27.573  1.00  0.00           O  
ATOM   4687  N   PHE B  23       4.871  17.761  29.656  1.00  0.00           N  
ATOM   4688  H   PHE B  23       5.626  18.220  29.167  1.00  0.00           H  
ATOM   4689  CA  PHE B  23       4.759  17.986  31.096  1.00  0.00           C  
ATOM   4690  HA  PHE B  23       3.977  17.345  31.500  1.00  0.00           H  
ATOM   4691  C   PHE B  23       4.351  19.438  31.362  1.00  0.00           C  
ATOM   4692  O   PHE B  23       4.986  20.364  30.850  1.00  0.00           O  
ATOM   4693  CB  PHE B  23       6.064  17.599  31.814  1.00  0.00           C  
ATOM   4694  HB2 PHE B  23       5.912  17.709  32.890  1.00  0.00           H  
ATOM   4695  HB3 PHE B  23       6.830  18.306  31.524  1.00  0.00           H  
ATOM   4696  CG  PHE B  23       6.599  16.203  31.522  1.00  0.00           C  
ATOM   4697  CD1 PHE B  23       7.244  15.934  30.296  1.00  0.00           C  
ATOM   4698  HD1 PHE B  23       7.380  16.716  29.562  1.00  0.00           H  
ATOM   4699  CD2 PHE B  23       6.461  15.172  32.470  1.00  0.00           C  
ATOM   4700  HD2 PHE B  23       5.978  15.363  33.417  1.00  0.00           H  
ATOM   4701  CE1 PHE B  23       7.701  14.637  30.007  1.00  0.00           C  
ATOM   4702  HE1 PHE B  23       8.179  14.430  29.059  1.00  0.00           H  
ATOM   4703  CE2 PHE B  23       6.945  13.881  32.192  1.00  0.00           C  
ATOM   4704  HE2 PHE B  23       6.835  13.095  32.926  1.00  0.00           H  
ATOM   4705  CZ  PHE B  23       7.554  13.611  30.955  1.00  0.00           C  
ATOM   4706  HZ  PHE B  23       7.924  12.617  30.742  1.00  0.00           H  
ATOM   4707  N   LEU B  24       3.285  19.629  32.136  1.00  0.00           N  
ATOM   4708  H   LEU B  24       2.821  18.816  32.529  1.00  0.00           H  
ATOM   4709  CA  LEU B  24       2.811  20.941  32.574  1.00  0.00           C  
ATOM   4710  HA  LEU B  24       3.118  21.704  31.858  1.00  0.00           H  
ATOM   4711  C   LEU B  24       3.444  21.237  33.931  1.00  0.00           C  
ATOM   4712  O   LEU B  24       3.178  20.523  34.897  1.00  0.00           O  
ATOM   4713  CB  LEU B  24       1.274  20.928  32.661  1.00  0.00           C  
ATOM   4714  HB2 LEU B  24       0.973  20.124  33.334  1.00  0.00           H  
ATOM   4715  HB3 LEU B  24       0.860  20.716  31.678  1.00  0.00           H  
ATOM   4716  CG  LEU B  24       0.664  22.246  33.166  1.00  0.00           C  
ATOM   4717  HG  LEU B  24       1.132  22.548  34.104  1.00  0.00           H  
ATOM   4718  CD1 LEU B  24       0.824  23.375  32.141  1.00  0.00           C  
ATOM   4719 HD11 LEU B  24       1.876  23.642  32.037  1.00  0.00           H  
ATOM   4720 HD12 LEU B  24       0.435  23.063  31.169  1.00  0.00           H  
ATOM   4721 HD13 LEU B  24       0.276  24.256  32.472  1.00  0.00           H  
ATOM   4722  CD2 LEU B  24      -0.826  22.034  33.427  1.00  0.00           C  
ATOM   4723 HD21 LEU B  24      -1.262  22.952  33.824  1.00  0.00           H  
ATOM   4724 HD22 LEU B  24      -1.322  21.752  32.497  1.00  0.00           H  
ATOM   4725 HD23 LEU B  24      -0.973  21.237  34.156  1.00  0.00           H  
ATOM   4726  N   ASN B  25       4.263  22.277  34.002  1.00  0.00           N  
ATOM   4727  H   ASN B  25       4.405  22.826  33.166  1.00  0.00           H  
ATOM   4728  CA  ASN B  25       4.979  22.716  35.190  1.00  0.00           C  
ATOM   4729  HA  ASN B  25       4.971  21.924  35.941  1.00  0.00           H  
ATOM   4730  C   ASN B  25       4.305  23.954  35.771  1.00  0.00           C  
ATOM   4731  O   ASN B  25       3.923  24.863  35.038  1.00  0.00           O  
ATOM   4732  CB  ASN B  25       6.445  23.035  34.830  1.00  0.00           C  
ATOM   4733  HB2 ASN B  25       6.947  23.452  35.701  1.00  0.00           H  
ATOM   4734  HB3 ASN B  25       6.467  23.804  34.061  1.00  0.00           H  
ATOM   4735  CG  ASN B  25       7.257  21.839  34.351  1.00  0.00           C  
ATOM   4736  ND2 ASN B  25       8.314  22.089  33.611  1.00  0.00           N  
ATOM   4737 HD21 ASN B  25       8.540  23.040  33.358  1.00  0.00           H  
ATOM   4738 HD22 ASN B  25       8.915  21.311  33.387  1.00  0.00           H  
ATOM   4739  OD1 ASN B  25       6.988  20.687  34.657  1.00  0.00           O  
ATOM   4740  N   CYS B  26       4.246  24.038  37.090  1.00  0.00           N  
ATOM   4741  H   CYS B  26       4.504  23.215  37.625  1.00  0.00           H  
ATOM   4742  CA  CYS B  26       4.002  25.270  37.822  1.00  0.00           C  
ATOM   4743  HA  CYS B  26       4.029  26.115  37.135  1.00  0.00           H  
ATOM   4744  C   CYS B  26       5.127  25.436  38.840  1.00  0.00           C  
ATOM   4745  O   CYS B  26       5.171  24.727  39.850  1.00  0.00           O  
ATOM   4746  CB  CYS B  26       2.611  25.244  38.457  1.00  0.00           C  
ATOM   4747  HB2 CYS B  26       1.885  25.171  37.648  1.00  0.00           H  
ATOM   4748  HB3 CYS B  26       2.521  24.366  39.101  1.00  0.00           H  
ATOM   4749  SG  CYS B  26       2.206  26.717  39.431  1.00  0.00           S  
ATOM   4750  N   TYR B  27       6.072  26.334  38.548  1.00  0.00           N  
ATOM   4751  H   TYR B  27       5.944  26.931  37.733  1.00  0.00           H  
ATOM   4752  CA  TYR B  27       7.194  26.602  39.448  1.00  0.00           C  
ATOM   4753  HA  TYR B  27       7.371  25.727  40.080  1.00  0.00           H  
ATOM   4754  C   TYR B  27       6.808  27.759  40.344  1.00  0.00           C  
ATOM   4755  O   TYR B  27       6.604  28.885  39.880  1.00  0.00           O  
ATOM   4756  CB  TYR B  27       8.500  26.852  38.692  1.00  0.00           C  
ATOM   4757  HB2 TYR B  27       8.624  26.054  37.958  1.00  0.00           H  
ATOM   4758  HB3 TYR B  27       8.428  27.798  38.156  1.00  0.00           H  
ATOM   4759  CG  TYR B  27       9.737  26.872  39.578  1.00  0.00           C  
ATOM   4760  CD1 TYR B  27      10.374  25.666  39.926  1.00  0.00           C  
ATOM   4761  HD1 TYR B  27       9.957  24.728  39.597  1.00  0.00           H  
ATOM   4762  CD2 TYR B  27      10.272  28.090  40.040  1.00  0.00           C  
ATOM   4763  HD2 TYR B  27       9.757  29.020  39.855  1.00  0.00           H  
ATOM   4764  CE1 TYR B  27      11.550  25.671  40.702  1.00  0.00           C  
ATOM   4765  HE1 TYR B  27      12.026  24.740  40.976  1.00  0.00           H  
ATOM   4766  CE2 TYR B  27      11.491  28.104  40.747  1.00  0.00           C  
ATOM   4767  HE2 TYR B  27      11.948  29.036  41.049  1.00  0.00           H  
ATOM   4768  CZ  TYR B  27      12.132  26.899  41.084  1.00  0.00           C  
ATOM   4769  OH  TYR B  27      13.306  26.946  41.763  1.00  0.00           O  
ATOM   4770  HH  TYR B  27      13.636  26.078  42.019  1.00  0.00           H  
ATOM   4771  N   VAL B  28       6.685  27.449  41.623  1.00  0.00           N  
ATOM   4772  H   VAL B  28       6.945  26.516  41.934  1.00  0.00           H  
ATOM   4773  CA  VAL B  28       6.319  28.411  42.638  1.00  0.00           C  
ATOM   4774  HA  VAL B  28       6.066  29.346  42.150  1.00  0.00           H  
ATOM   4775  C   VAL B  28       7.557  28.621  43.487  1.00  0.00           C  
ATOM   4776  O   VAL B  28       8.168  27.659  43.945  1.00  0.00           O  
ATOM   4777  CB  VAL B  28       5.075  27.959  43.412  1.00  0.00           C  
ATOM   4778  HB  VAL B  28       5.318  27.132  44.079  1.00  0.00           H  
ATOM   4779  CG1 VAL B  28       4.529  29.136  44.214  1.00  0.00           C  
ATOM   4780 HG11 VAL B  28       5.253  29.443  44.967  1.00  0.00           H  
ATOM   4781 HG12 VAL B  28       4.330  29.966  43.536  1.00  0.00           H  
ATOM   4782 HG13 VAL B  28       3.599  28.844  44.701  1.00  0.00           H  
ATOM   4783  CG2 VAL B  28       3.944  27.522  42.464  1.00  0.00           C  
ATOM   4784 HG21 VAL B  28       4.224  26.610  41.941  1.00  0.00           H  
ATOM   4785 HG22 VAL B  28       3.034  27.318  43.024  1.00  0.00           H  
ATOM   4786 HG23 VAL B  28       3.742  28.303  41.731  1.00  0.00           H  
ATOM   4787  N   SER B  29       7.975  29.873  43.636  1.00  0.00           N  
ATOM   4788  H   SER B  29       7.449  30.628  43.201  1.00  0.00           H  
ATOM   4789  CA  SER B  29       9.262  30.203  44.249  1.00  0.00           C  
ATOM   4790  HA  SER B  29       9.530  29.441  44.975  1.00  0.00           H  
ATOM   4791  C   SER B  29       9.196  31.525  44.983  1.00  0.00           C  
ATOM   4792  O   SER B  29       8.195  32.231  44.912  1.00  0.00           O  
ATOM   4793  CB  SER B  29      10.337  30.235  43.159  1.00  0.00           C  
ATOM   4794  HB2 SER B  29      10.285  29.293  42.619  1.00  0.00           H  
ATOM   4795  HB3 SER B  29      11.329  30.332  43.604  1.00  0.00           H  
ATOM   4796  OG  SER B  29      10.110  31.314  42.264  1.00  0.00           O  
ATOM   4797  HG  SER B  29      10.766  31.286  41.549  1.00  0.00           H  
ATOM   4798  N   GLY B  30      10.252  31.888  45.706  1.00  0.00           N  
ATOM   4799  H   GLY B  30      11.041  31.257  45.814  1.00  0.00           H  
ATOM   4800  CA  GLY B  30      10.284  33.199  46.352  1.00  0.00           C  
ATOM   4801  HA2 GLY B  30       9.957  33.958  45.640  1.00  0.00           H  
ATOM   4802  HA3 GLY B  30      11.302  33.459  46.633  1.00  0.00           H  
ATOM   4803  C   GLY B  30       9.346  33.306  47.557  1.00  0.00           C  
ATOM   4804  O   GLY B  30       9.139  34.419  48.017  1.00  0.00           O  
ATOM   4805  N   PHE B  31       8.766  32.206  48.058  1.00  0.00           N  
ATOM   4806  H   PHE B  31       9.029  31.293  47.705  1.00  0.00           H  
ATOM   4807  CA  PHE B  31       7.731  32.269  49.091  1.00  0.00           C  
ATOM   4808  HA  PHE B  31       7.347  33.286  49.106  1.00  0.00           H  
ATOM   4809  C   PHE B  31       8.274  32.008  50.494  1.00  0.00           C  
ATOM   4810  O   PHE B  31       9.286  31.332  50.687  1.00  0.00           O  
ATOM   4811  CB  PHE B  31       6.517  31.400  48.734  1.00  0.00           C  
ATOM   4812  HB2 PHE B  31       6.094  31.778  47.812  1.00  0.00           H  
ATOM   4813  HB3 PHE B  31       5.755  31.547  49.497  1.00  0.00           H  
ATOM   4814  CG  PHE B  31       6.740  29.911  48.566  1.00  0.00           C  
ATOM   4815  CD1 PHE B  31       7.022  29.375  47.296  1.00  0.00           C  
ATOM   4816  HD1 PHE B  31       7.120  30.029  46.445  1.00  0.00           H  
ATOM   4817  CD2 PHE B  31       6.574  29.045  49.660  1.00  0.00           C  
ATOM   4818  HD2 PHE B  31       6.319  29.443  50.630  1.00  0.00           H  
ATOM   4819  CE1 PHE B  31       7.152  27.985  47.130  1.00  0.00           C  
ATOM   4820  HE1 PHE B  31       7.342  27.565  46.159  1.00  0.00           H  
ATOM   4821  CE2 PHE B  31       6.732  27.660  49.491  1.00  0.00           C  
ATOM   4822  HE2 PHE B  31       6.631  26.999  50.332  1.00  0.00           H  
ATOM   4823  CZ  PHE B  31       7.026  27.126  48.230  1.00  0.00           C  
ATOM   4824  HZ  PHE B  31       7.137  26.058  48.106  1.00  0.00           H  
ATOM   4825  N   HIS B  32       7.605  32.606  51.473  1.00  0.00           N  
ATOM   4826  H   HIS B  32       6.786  33.148  51.225  1.00  0.00           H  
ATOM   4827  CA  HIS B  32       7.916  32.493  52.888  1.00  0.00           C  
ATOM   4828  HA  HIS B  32       8.215  31.473  53.122  1.00  0.00           H  
ATOM   4829  C   HIS B  32       6.669  32.896  53.698  1.00  0.00           C  
ATOM   4830  O   HIS B  32       6.184  34.008  53.454  1.00  0.00           O  
ATOM   4831  CB  HIS B  32       9.074  33.455  53.211  1.00  0.00           C  
ATOM   4832  HB2 HIS B  32       8.829  34.466  52.888  1.00  0.00           H  
ATOM   4833  HB3 HIS B  32       9.987  33.130  52.709  1.00  0.00           H  
ATOM   4834  CG  HIS B  32       9.300  33.480  54.684  1.00  0.00           C  
ATOM   4835  CD2 HIS B  32       9.900  32.471  55.375  1.00  0.00           C  
ATOM   4836  HD2 HIS B  32      10.436  31.635  54.947  1.00  0.00           H  
ATOM   4837  ND1 HIS B  32       8.584  34.228  55.590  1.00  0.00           N  
ATOM   4838  HD1 HIS B  32       8.029  35.057  55.430  1.00  0.00           H  
ATOM   4839  CE1 HIS B  32       8.705  33.663  56.791  1.00  0.00           C  
ATOM   4840  HE1 HIS B  32       8.231  34.024  57.695  1.00  0.00           H  
ATOM   4841  NE2 HIS B  32       9.487  32.588  56.699  1.00  0.00           N  
ATOM   4842  N   PRO B  33       6.178  32.109  54.678  1.00  0.00           N  
ATOM   4843  CA  PRO B  33       6.684  30.813  55.152  1.00  0.00           C  
ATOM   4844  HA  PRO B  33       7.744  30.901  55.369  1.00  0.00           H  
ATOM   4845  C   PRO B  33       6.498  29.670  54.134  1.00  0.00           C  
ATOM   4846  O   PRO B  33       6.029  29.898  53.029  1.00  0.00           O  
ATOM   4847  CB  PRO B  33       5.935  30.561  56.470  1.00  0.00           C  
ATOM   4848  HB2 PRO B  33       5.799  29.502  56.694  1.00  0.00           H  
ATOM   4849  HB3 PRO B  33       6.466  31.050  57.290  1.00  0.00           H  
ATOM   4850  CG  PRO B  33       4.599  31.264  56.246  1.00  0.00           C  
ATOM   4851  HG2 PRO B  33       4.108  31.516  57.187  1.00  0.00           H  
ATOM   4852  HG3 PRO B  33       3.952  30.647  55.620  1.00  0.00           H  
ATOM   4853  CD  PRO B  33       5.034  32.509  55.479  1.00  0.00           C  
ATOM   4854  HD2 PRO B  33       4.224  32.883  54.854  1.00  0.00           H  
ATOM   4855  HD3 PRO B  33       5.352  33.278  56.184  1.00  0.00           H  
ATOM   4856  N   SER B  34       6.925  28.442  54.464  1.00  0.00           N  
ATOM   4857  H   SER B  34       7.324  28.286  55.378  1.00  0.00           H  
ATOM   4858  CA  SER B  34       6.930  27.330  53.489  1.00  0.00           C  
ATOM   4859  HA  SER B  34       7.339  27.722  52.557  1.00  0.00           H  
ATOM   4860  C   SER B  34       5.550  26.759  53.147  1.00  0.00           C  
ATOM   4861  O   SER B  34       5.398  26.084  52.126  1.00  0.00           O  
ATOM   4862  CB  SER B  34       7.846  26.176  53.928  1.00  0.00           C  
ATOM   4863  HB2 SER B  34       8.548  26.523  54.682  1.00  0.00           H  
ATOM   4864  HB3 SER B  34       8.407  25.855  53.051  1.00  0.00           H  
ATOM   4865  OG  SER B  34       7.150  25.047  54.436  1.00  0.00           O  
ATOM   4866  HG  SER B  34       6.702  25.292  55.252  1.00  0.00           H  
ATOM   4867  N   ASP B  35       4.556  26.931  54.021  1.00  0.00           N  
ATOM   4868  H   ASP B  35       4.706  27.476  54.851  1.00  0.00           H  
ATOM   4869  CA  ASP B  35       3.240  26.355  53.790  1.00  0.00           C  
ATOM   4870  HA  ASP B  35       3.377  25.291  53.598  1.00  0.00           H  
ATOM   4871  C   ASP B  35       2.599  26.989  52.553  1.00  0.00           C  
ATOM   4872  O   ASP B  35       2.426  28.207  52.476  1.00  0.00           O  
ATOM   4873  CB  ASP B  35       2.343  26.466  55.028  1.00  0.00           C  
ATOM   4874  HB2 ASP B  35       1.419  25.916  54.837  1.00  0.00           H  
ATOM   4875  HB3 ASP B  35       2.076  27.513  55.185  1.00  0.00           H  
ATOM   4876  CG  ASP B  35       3.032  25.916  56.290  1.00  0.00           C  
ATOM   4877  OD1 ASP B  35       2.881  24.702  56.572  1.00  0.00           O  
ATOM   4878  OD2 ASP B  35       3.722  26.699  56.987  1.00  0.00           O  
ATOM   4879  N   ILE B  36       2.229  26.151  51.584  1.00  0.00           N  
ATOM   4880  H   ILE B  36       2.403  25.162  51.693  1.00  0.00           H  
ATOM   4881  CA  ILE B  36       1.658  26.601  50.318  1.00  0.00           C  
ATOM   4882  HA  ILE B  36       1.059  27.492  50.521  1.00  0.00           H  
ATOM   4883  C   ILE B  36       0.714  25.535  49.759  1.00  0.00           C  
ATOM   4884  O   ILE B  36       0.922  24.334  49.956  1.00  0.00           O  
ATOM   4885  CB  ILE B  36       2.795  26.994  49.342  1.00  0.00           C  
ATOM   4886  HB  ILE B  36       3.513  27.592  49.907  1.00  0.00           H  
ATOM   4887  CG1 ILE B  36       2.250  27.897  48.218  1.00  0.00           C  
ATOM   4888 HG12 ILE B  36       1.561  28.622  48.647  1.00  0.00           H  
ATOM   4889 HG13 ILE B  36       1.704  27.301  47.488  1.00  0.00           H  
ATOM   4890  CG2 ILE B  36       3.560  25.778  48.786  1.00  0.00           C  
ATOM   4891 HG21 ILE B  36       2.913  25.167  48.158  1.00  0.00           H  
ATOM   4892 HG22 ILE B  36       4.414  26.109  48.198  1.00  0.00           H  
ATOM   4893 HG23 ILE B  36       3.935  25.171  49.610  1.00  0.00           H  
ATOM   4894  CD1 ILE B  36       3.349  28.689  47.508  1.00  0.00           C  
ATOM   4895 HD11 ILE B  36       4.017  28.019  46.969  1.00  0.00           H  
ATOM   4896 HD12 ILE B  36       3.920  29.270  48.232  1.00  0.00           H  
ATOM   4897 HD13 ILE B  36       2.882  29.375  46.805  1.00  0.00           H  
ATOM   4898  N   GLU B  37      -0.338  25.971  49.074  1.00  0.00           N  
ATOM   4899  H   GLU B  37      -0.476  26.971  48.965  1.00  0.00           H  
ATOM   4900  CA  GLU B  37      -1.269  25.089  48.377  1.00  0.00           C  
ATOM   4901  HA  GLU B  37      -0.986  24.049  48.541  1.00  0.00           H  
ATOM   4902  C   GLU B  37      -1.175  25.381  46.882  1.00  0.00           C  
ATOM   4903  O   GLU B  37      -1.320  26.531  46.464  1.00  0.00           O  
ATOM   4904  CB  GLU B  37      -2.686  25.273  48.938  1.00  0.00           C  
ATOM   4905  HB2 GLU B  37      -3.079  26.231  48.609  1.00  0.00           H  
ATOM   4906  HB3 GLU B  37      -2.644  25.270  50.029  1.00  0.00           H  
ATOM   4907  CG  GLU B  37      -3.642  24.161  48.493  1.00  0.00           C  
ATOM   4908  HG2 GLU B  37      -3.715  24.160  47.403  1.00  0.00           H  
ATOM   4909  HG3 GLU B  37      -3.229  23.196  48.799  1.00  0.00           H  
ATOM   4910  CD  GLU B  37      -5.037  24.361  49.125  1.00  0.00           C  
ATOM   4911  OE1 GLU B  37      -5.278  23.848  50.246  1.00  0.00           O  
ATOM   4912  OE2 GLU B  37      -5.902  25.029  48.507  1.00  0.00           O  
ATOM   4913  N   VAL B  38      -0.902  24.351  46.084  1.00  0.00           N  
ATOM   4914  H   VAL B  38      -0.784  23.429  46.481  1.00  0.00           H  
ATOM   4915  CA  VAL B  38      -0.722  24.483  44.637  1.00  0.00           C  
ATOM   4916  HA  VAL B  38      -1.132  25.431  44.303  1.00  0.00           H  
ATOM   4917  C   VAL B  38      -1.479  23.354  43.952  1.00  0.00           C  
ATOM   4918  O   VAL B  38      -1.273  22.180  44.273  1.00  0.00           O  
ATOM   4919  CB  VAL B  38       0.771  24.447  44.252  1.00  0.00           C  
ATOM   4920  HB  VAL B  38       1.166  23.475  44.524  1.00  0.00           H  
ATOM   4921  CG1 VAL B  38       0.973  24.642  42.744  1.00  0.00           C  
ATOM   4922 HG11 VAL B  38       0.479  25.555  42.424  1.00  0.00           H  
ATOM   4923 HG12 VAL B  38       2.036  24.704  42.507  1.00  0.00           H  
ATOM   4924 HG13 VAL B  38       0.556  23.796  42.198  1.00  0.00           H  
ATOM   4925  CG2 VAL B  38       1.598  25.515  44.987  1.00  0.00           C  
ATOM   4926 HG21 VAL B  38       1.586  25.322  46.058  1.00  0.00           H  
ATOM   4927 HG22 VAL B  38       2.636  25.483  44.655  1.00  0.00           H  
ATOM   4928 HG23 VAL B  38       1.185  26.504  44.802  1.00  0.00           H  
ATOM   4929  N   ASP B  39      -2.347  23.687  43.001  1.00  0.00           N  
ATOM   4930  H   ASP B  39      -2.524  24.670  42.816  1.00  0.00           H  
ATOM   4931  CA  ASP B  39      -2.934  22.698  42.103  1.00  0.00           C  
ATOM   4932  HA  ASP B  39      -2.256  21.844  42.093  1.00  0.00           H  
ATOM   4933  C   ASP B  39      -2.959  23.174  40.647  1.00  0.00           C  
ATOM   4934  O   ASP B  39      -3.124  24.356  40.345  1.00  0.00           O  
ATOM   4935  CB  ASP B  39      -4.280  22.120  42.596  1.00  0.00           C  
ATOM   4936  HB2 ASP B  39      -4.722  21.568  41.766  1.00  0.00           H  
ATOM   4937  HB3 ASP B  39      -4.042  21.379  43.364  1.00  0.00           H  
ATOM   4938  CG  ASP B  39      -5.360  23.051  43.189  1.00  0.00           C
[truncated: 97,611 more chars]
