# Supplementary material for: Structural Modeling and Molecular Dynamics of the Immune Checkpoint Molecule HLA-G
Source: Front Immunol. 2020 Nov 6;11:575076. doi: 10.3389/fimmu.2020.575076 (PMC7677236; doi:10.3389/fimmu.2020.575076)
Supplement: Supplementary file 2 [file DataSheet_2.zip › Structures(PDB)/HLA-G5_monomer.pdb]

REMARK    GENERATED BY TRJCONV
TITLE     Protein in water t=   0.00000
REMARK    THIS IS A SIMULATION BOX
CRYST1   98.333   98.333   98.333  90.00  90.00  90.00 P 1           1
MODEL        1
ATOM      1  N   GLY     1      56.130  51.840  40.200  1.00  0.00            
ATOM      2  H1  GLY     1      56.270  52.670  39.660  1.00  0.00            
ATOM      3  H2  GLY     1      55.810  51.120  39.580  1.00  0.00            
ATOM      4  H3  GLY     1      55.440  52.020  40.910  1.00  0.00            
ATOM      5  CA  GLY     1      57.420  51.450  40.800  1.00  0.00            
ATOM      6  C   GLY     1      57.310  50.110  41.520  1.00  0.00            
ATOM      7  O   GLY     1      56.190  49.630  41.740  1.00  0.00            
ATOM      8  N   SER     2      58.440  49.560  41.960  1.00  0.00            
ATOM      9  H   SER     2      59.320  50.030  41.930  1.00  0.00            
ATOM     10  CA  SER     2      58.460  48.230  42.600  1.00  0.00            
ATOM     11  CB  SER     2      59.350  47.220  41.860  1.00  0.00            
ATOM     12  OG  SER     2      60.740  47.530  42.010  1.00  0.00            
ATOM     13  HG  SER     2      61.100  46.920  42.720  1.00  0.00            
ATOM     14  C   SER     2      58.830  48.240  44.090  1.00  0.00            
ATOM     15  O   SER     2      59.890  48.700  44.510  1.00  0.00            
ATOM     16  N   HIS     3      57.770  48.110  44.880  1.00  0.00            
ATOM     17  H   HIS     3      56.870  48.410  44.560  1.00  0.00            
ATOM     18  CA  HIS     3      57.820  47.850  46.330  1.00  0.00            
ATOM     19  CB  HIS     3      56.440  48.030  46.970  1.00  0.00            
ATOM     20  CG  HIS     3      55.300  48.480  46.060  1.00  0.00            
ATOM     21  ND1 HIS     3      55.310  49.530  45.240  1.00  0.00            
ATOM     22  CD2 HIS     3      54.230  47.750  45.750  1.00  0.00            
ATOM     23  HD2 HIS     3      53.870  46.870  46.270  1.00  0.00            
ATOM     24  CE1 HIS     3      54.270  49.430  44.420  1.00  0.00            
ATOM     25  HE1 HIS     3      54.060  50.070  43.560  1.00  0.00            
ATOM     26  NE2 HIS     3      53.600  48.330  44.740  1.00  0.00            
ATOM     27  HE2 HIS     3      52.710  48.010  44.410  1.00  0.00            
ATOM     28  C   HIS     3      58.320  46.440  46.650  1.00  0.00            
ATOM     29  O   HIS     3      58.410  45.580  45.780  1.00  0.00            
ATOM     30  N   SER     4      58.780  46.230  47.880  1.00  0.00            
ATOM     31  H   SER     4      59.190  46.980  48.400  1.00  0.00            
ATOM     32  CA  SER     4      58.990  44.880  48.410  1.00  0.00            
ATOM     33  CB  SER     4      60.480  44.550  48.440  1.00  0.00            
ATOM     34  OG  SER     4      61.080  44.640  47.140  1.00  0.00            
ATOM     35  HG  SER     4      60.450  45.150  46.560  1.00  0.00            
ATOM     36  C   SER     4      58.280  44.620  49.750  1.00  0.00            
ATOM     37  O   SER     4      57.560  45.480  50.230  1.00  0.00            
ATOM     38  N   MET     5      58.520  43.460  50.370  1.00  0.00            
ATOM     39  H   MET     5      59.410  43.020  50.290  1.00  0.00            
ATOM     40  CA  MET     5      57.680  42.890  51.430  1.00  0.00            
ATOM     41  CB  MET     5      58.170  41.470  51.730  1.00  0.00            
ATOM     42  CG  MET     5      57.180  40.560  52.470  1.00  0.00            
ATOM     43  SD  MET     5      57.160  40.790  54.280  1.00  0.00            
ATOM     44  CE  MET     5      58.350  39.540  54.720  1.00  0.00            
ATOM     45  C   MET     5      57.630  43.750  52.700  1.00  0.00            
ATOM     46  O   MET     5      58.660  44.110  53.270  1.00  0.00            
ATOM     47  N   ARG     6      56.430  43.870  53.240  1.00  0.00            
ATOM     48  H   ARG     6      55.670  43.300  52.930  1.00  0.00            
ATOM     49  CA  ARG     6      56.120  44.750  54.380  1.00  0.00            
ATOM     50  CB  ARG     6      55.890  46.190  53.930  1.00  0.00            
ATOM     51  CG  ARG     6      54.710  46.380  52.970  1.00  0.00            
ATOM     52  CD  ARG     6      54.620  47.830  52.470  1.00  0.00            
ATOM     53  NE  ARG     6      53.550  48.000  51.480  1.00  0.00            
ATOM     54  HE  ARG     6      52.850  48.670  51.750  1.00  0.00            
ATOM     55  CZ  ARG     6      53.510  47.500  50.240  1.00  0.00            
ATOM     56  NH1 ARG     6      54.560  46.850  49.720  1.00  0.00            
ATOM     57 1HH1 ARG     6      55.430  46.760  50.210  1.00  0.00            
ATOM     58 2HH1 ARG     6      54.430  46.320  48.880  1.00  0.00            
ATOM     59  NH2 ARG     6      52.380  47.500  49.530  1.00  0.00            
ATOM     60 1HH2 ARG     6      51.520  47.830  49.920  1.00  0.00            
ATOM     61 2HH2 ARG     6      52.360  47.160  48.590  1.00  0.00            
ATOM     62  C   ARG     6      54.980  44.280  55.300  1.00  0.00            
ATOM     63  O   ARG     6      53.990  43.710  54.830  1.00  0.00            
ATOM     64  N   TYR     7      55.090  44.630  56.580  1.00  0.00            
ATOM     65  H   TYR     7      55.890  45.150  56.880  1.00  0.00            
ATOM     66  CA  TYR     7      54.080  44.370  57.600  1.00  0.00            
ATOM     67  CB  TYR     7      54.670  43.610  58.790  1.00  0.00            
ATOM     68  CG  TYR     7      55.310  42.260  58.460  1.00  0.00            
ATOM     69  CD1 TYR     7      56.650  42.190  58.090  1.00  0.00            
ATOM     70  HD1 TYR     7      57.220  43.110  57.940  1.00  0.00            
ATOM     71  CD2 TYR     7      54.600  41.070  58.650  1.00  0.00            
ATOM     72  HD2 TYR     7      53.560  41.110  58.970  1.00  0.00            
ATOM     73  CE1 TYR     7      57.270  40.970  57.910  1.00  0.00            
ATOM     74  HE1 TYR     7      58.310  40.940  57.570  1.00  0.00            
ATOM     75  CE2 TYR     7      55.220  39.840  58.480  1.00  0.00            
ATOM     76  HE2 TYR     7      54.670  38.930  58.710  1.00  0.00            
ATOM     77  CZ  TYR     7      56.560  39.790  58.100  1.00  0.00            
ATOM     78  OH  TYR     7      57.140  38.620  57.740  1.00  0.00            
ATOM     79  HH  TYR     7      56.610  37.840  58.080  1.00  0.00            
ATOM     80  C   TYR     7      53.480  45.690  58.110  1.00  0.00            
ATOM     81  O   TYR     7      54.230  46.650  58.250  1.00  0.00            
ATOM     82  N   PHE     8      52.180  45.700  58.400  1.00  0.00            
ATOM     83  H   PHE     8      51.630  44.880  58.270  1.00  0.00            
ATOM     84  CA  PHE     8      51.440  46.880  58.880  1.00  0.00            
ATOM     85  CB  PHE     8      50.880  47.660  57.690  1.00  0.00            
ATOM     86  CG  PHE     8      50.060  48.910  58.020  1.00  0.00            
ATOM     87  CD1 PHE     8      50.550  49.900  58.880  1.00  0.00            
ATOM     88  HD1 PHE     8      51.610  49.920  59.140  1.00  0.00            
ATOM     89  CD2 PHE     8      48.710  48.930  57.700  1.00  0.00            
ATOM     90  HD2 PHE     8      48.320  48.220  56.960  1.00  0.00            
ATOM     91  CE1 PHE     8      49.700  50.830  59.450  1.00  0.00            
ATOM     92  HE1 PHE     8      50.090  51.540  60.180  1.00  0.00            
ATOM     93  CE2 PHE     8      47.850  49.850  58.280  1.00  0.00            
ATOM     94  HE2 PHE     8      46.780  49.790  58.080  1.00  0.00            
ATOM     95  CZ  PHE     8      48.340  50.790  59.180  1.00  0.00            
ATOM     96  HZ  PHE     8      47.640  51.390  59.770  1.00  0.00            
ATOM     97  C   PHE     8      50.350  46.570  59.910  1.00  0.00            
ATOM     98  O   PHE     8      49.450  45.770  59.650  1.00  0.00            
ATOM     99  N   SER     9      50.370  47.300  61.020  1.00  0.00            
ATOM    100  H   SER     9      51.110  47.960  61.190  1.00  0.00            
ATOM    101  CA  SER     9      49.420  47.180  62.130  1.00  0.00            
ATOM    102  CB  SER     9      50.090  46.670  63.410  1.00  0.00            
ATOM    103  OG  SER     9      50.980  47.670  63.920  1.00  0.00            
ATOM    104  HG  SER     9      50.970  47.670  64.920  1.00  0.00            
ATOM    105  C   SER     9      48.670  48.460  62.500  1.00  0.00            
ATOM    106  O   SER     9      49.190  49.560  62.340  1.00  0.00            
ATOM    107  N   ALA    10      47.500  48.290  63.120  1.00  0.00            
ATOM    108  H   ALA    10      47.080  47.380  63.140  1.00  0.00            
ATOM    109  CA  ALA    10      46.730  49.370  63.740  1.00  0.00            
ATOM    110  CB  ALA    10      45.680  49.920  62.760  1.00  0.00            
ATOM    111  C   ALA    10      46.110  48.990  65.090  1.00  0.00            
ATOM    112  O   ALA    10      44.950  48.620  65.210  1.00  0.00            
ATOM    113  N   ALA    11      46.940  49.130  66.120  1.00  0.00            
ATOM    114  H   ALA    11      47.820  49.590  65.990  1.00  0.00            
ATOM    115  CA  ALA    11      46.620  48.820  67.520  1.00  0.00            
ATOM    116  CB  ALA    11      47.900  48.550  68.310  1.00  0.00            
ATOM    117  C   ALA    11      45.760  49.900  68.190  1.00  0.00            
ATOM    118  O   ALA    11      46.270  50.920  68.660  1.00  0.00            
ATOM    119  N   VAL    12      44.460  49.790  67.950  1.00  0.00            
ATOM    120  H   VAL    12      44.160  49.150  67.230  1.00  0.00            
ATOM    121  CA  VAL    12      43.410  50.640  68.530  1.00  0.00            
ATOM    122  CB  VAL    12      42.190  50.660  67.620  1.00  0.00            
ATOM    123  CG1 VAL    12      41.090  51.590  68.150  1.00  0.00            
ATOM    124  CG2 VAL    12      42.530  51.070  66.180  1.00  0.00            
ATOM    125  C   VAL    12      43.050  50.240  69.960  1.00  0.00            
ATOM    126  O   VAL    12      42.560  49.130  70.180  1.00  0.00            
ATOM    127  N   SER    13      43.260  51.130  70.930  1.00  0.00            
ATOM    128  H   SER    13      43.690  52.010  70.720  1.00  0.00            
ATOM    129  CA  SER    13      42.900  50.910  72.330  1.00  0.00            
ATOM    130  CB  SER    13      43.640  51.810  73.320  1.00  0.00            
ATOM    131  OG  SER    13      43.190  53.170  73.300  1.00  0.00            
ATOM    132  HG  SER    13      43.320  53.540  74.220  1.00  0.00            
ATOM    133  C   SER    13      41.390  50.970  72.620  1.00  0.00            
ATOM    134  O   SER    13      40.660  51.690  71.960  1.00  0.00            
ATOM    135  N   ARG    14      40.940  50.240  73.640  1.00  0.00            
ATOM    136  H   ARG    14      41.580  49.870  74.310  1.00  0.00            
ATOM    137  CA  ARG    14      39.530  50.110  74.040  1.00  0.00            
ATOM    138  CB  ARG    14      38.910  48.800  73.540  1.00  0.00            
ATOM    139  CG  ARG    14      38.700  48.670  72.030  1.00  0.00            
ATOM    140  CD  ARG    14      37.670  47.590  71.680  1.00  0.00            
ATOM    141  NE  ARG    14      38.060  46.240  72.140  1.00  0.00            
ATOM    142  HE  ARG    14      39.030  46.030  72.080  1.00  0.00            
ATOM    143  CZ  ARG    14      37.280  45.350  72.760  1.00  0.00            
ATOM    144  NH1 ARG    14      35.980  45.570  73.030  1.00  0.00            
ATOM    145 1HH1 ARG    14      35.520  46.380  72.670  1.00  0.00            
ATOM    146 2HH1 ARG    14      35.500  44.940  73.630  1.00  0.00            
ATOM    147  NH2 ARG    14      37.720  44.100  72.950  1.00  0.00            
ATOM    148 1HH2 ARG    14      38.620  43.810  72.610  1.00  0.00            
ATOM    149 2HH2 ARG    14      37.140  43.430  73.410  1.00  0.00            
ATOM    150  C   ARG    14      39.260  50.290  75.530  1.00  0.00            
ATOM    151  O   ARG    14      38.570  49.460  76.120  1.00  0.00            
ATOM    152  N   PRO    15      39.640  51.410  76.150  1.00  0.00            
ATOM    153  CA  PRO    15      39.590  51.590  77.610  1.00  0.00            
ATOM    154  CB  PRO    15      40.170  52.980  77.870  1.00  0.00            
ATOM    155  CG  PRO    15      39.800  53.750  76.600  1.00  0.00            
ATOM    156  CD  PRO    15      39.930  52.700  75.500  1.00  0.00            
ATOM    157  C   PRO    15      38.180  51.440  78.190  1.00  0.00            
ATOM    158  O   PRO    15      37.230  52.060  77.710  1.00  0.00            
ATOM    159  N   GLY    16      38.010  50.430  79.040  1.00  0.00            
ATOM    160  H   GLY    16      38.750  49.780  79.210  1.00  0.00            
ATOM    161  CA  GLY    16      36.720  50.080  79.660  1.00  0.00            
ATOM    162  C   GLY    16      35.750  49.300  78.770  1.00  0.00            
ATOM    163  O   GLY    16      34.820  48.660  79.270  1.00  0.00            
ATOM    164  N   ARG    17      35.830  49.480  77.460  1.00  0.00            
ATOM    165  H   ARG    17      36.310  50.290  77.110  1.00  0.00            
ATOM    166  CA  ARG    17      35.160  48.660  76.440  1.00  0.00            
ATOM    167  CB  ARG    17      35.100  49.400  75.100  1.00  0.00            
ATOM    168  CG  ARG    17      34.040  50.510  75.100  1.00  0.00            
ATOM    169  CD  ARG    17      34.220  51.540  73.990  1.00  0.00            
ATOM    170  NE  ARG    17      33.900  51.060  72.630  1.00  0.00            
ATOM    171  HE  ARG    17      33.420  50.190  72.570  1.00  0.00            
ATOM    172  CZ  ARG    17      34.100  51.760  71.500  1.00  0.00            
ATOM    173  NH1 ARG    17      34.630  52.990  71.520  1.00  0.00            
ATOM    174 1HH1 ARG    17      34.940  53.400  72.370  1.00  0.00            
ATOM    175 2HH1 ARG    17      34.610  53.540  70.690  1.00  0.00            
ATOM    176  NH2 ARG    17      33.690  51.260  70.330  1.00  0.00            
ATOM    177 1HH2 ARG    17      33.170  50.400  70.320  1.00  0.00            
ATOM    178 2HH2 ARG    17      33.990  51.680  69.470  1.00  0.00            
ATOM    179  C   ARG    17      35.720  47.250  76.260  1.00  0.00            
ATOM    180  O   ARG    17      35.000  46.370  75.800  1.00  0.00            
ATOM    181  N   GLY    18      37.030  47.100  76.420  1.00  0.00            
ATOM    182  H   GLY    18      37.630  47.900  76.470  1.00  0.00            
ATOM    183  CA  GLY    18      37.750  45.820  76.450  1.00  0.00            
ATOM    184  C   GLY    18      39.280  45.920  76.330  1.00  0.00            
ATOM    185  O   GLY    18      39.850  46.960  76.680  1.00  0.00            
ATOM    186  N   GLU    19      39.930  44.830  75.960  1.00  0.00            
ATOM    187  H   GLU    19      39.490  43.930  76.030  1.00  0.00            
ATOM    188  CA  GLU    19      41.320  44.780  75.490  1.00  0.00            
ATOM    189  CB  GLU    19      41.780  43.320  75.420  1.00  0.00            
ATOM    190  CG  GLU    19      43.270  43.130  75.740  1.00  0.00            
ATOM    191  CD  GLU    19      43.830  41.740  75.430  1.00  0.00            
ATOM    192  OE1 GLU    19      43.050  40.760  75.420  1.00  0.00            
ATOM    193  OE2 GLU    19      45.060  41.620  75.240  1.00  0.00            
ATOM    194  C   GLU    19      41.480  45.460  74.130  1.00  0.00            
ATOM    195  O   GLU    19      40.480  45.540  73.410  1.00  0.00            
ATOM    196  N   PRO    20      42.630  46.020  73.760  1.00  0.00            
ATOM    197  CA  PRO    20      42.850  46.610  72.430  1.00  0.00            
ATOM    198  CB  PRO    20      44.310  47.060  72.430  1.00  0.00            
ATOM    199  CG  PRO    20      44.520  47.480  73.880  1.00  0.00            
ATOM    200  CD  PRO    20      43.700  46.450  74.660  1.00  0.00            
ATOM    201  C   PRO    20      42.570  45.700  71.230  1.00  0.00            
ATOM    202  O   PRO    20      42.560  44.470  71.340  1.00  0.00            
ATOM    203  N   ARG    21      42.230  46.330  70.110  1.00  0.00            
ATOM    204  H   ARG    21      42.240  47.330  70.100  1.00  0.00            
ATOM    205  CA  ARG    21      41.960  45.690  68.820  1.00  0.00            
ATOM    206  CB  ARG    21      40.880  46.470  68.060  1.00  0.00            
ATOM    207  CG  ARG    21      39.460  46.190  68.560  1.00  0.00            
ATOM    208  CD  ARG    21      38.460  47.100  67.850  1.00  0.00            
ATOM    209  NE  ARG    21      37.080  46.600  68.030  1.00  0.00            
ATOM    210  HE  ARG    21      36.990  45.770  68.570  1.00  0.00            
ATOM    211  CZ  ARG    21      35.980  47.060  67.430  1.00  0.00            
ATOM    212  NH1 ARG    21      36.000  48.080  66.570  1.00  0.00            
ATOM    213 1HH1 ARG    21      36.860  48.550  66.370  1.00  0.00            
ATOM    214 2HH1 ARG    21      35.170  48.360  66.090  1.00  0.00            
ATOM    215  NH2 ARG    21      34.800  46.510  67.740  1.00  0.00            
ATOM    216 1HH2 ARG    21      34.780  45.800  68.450  1.00  0.00            
ATOM    217 2HH2 ARG    21      33.960  46.740  67.250  1.00  0.00            
ATOM    218  C   ARG    21      43.230  45.510  67.990  1.00  0.00            
ATOM    219  O   ARG    21      43.510  46.270  67.060  1.00  0.00            
ATOM    220  N   PHE    22      43.970  44.430  68.270  1.00  0.00            
ATOM    221  H   PHE    22      43.540  43.680  68.770  1.00  0.00            
ATOM    222  CA  PHE    22      45.320  44.150  67.780  1.00  0.00            
ATOM    223  CB  PHE    22      46.060  43.220  68.750  1.00  0.00            
ATOM    224  CG  PHE    22      46.310  43.800  70.150  1.00  0.00            
ATOM    225  CD1 PHE    22      45.570  43.330  71.230  1.00  0.00            
ATOM    226  HD1 PHE    22      44.740  42.640  71.070  1.00  0.00            
ATOM    227  CD2 PHE    22      47.340  44.710  70.360  1.00  0.00            
ATOM    228  HD2 PHE    22      47.950  45.050  69.520  1.00  0.00            
ATOM    229  CE1 PHE    22      45.860  43.760  72.520  1.00  0.00            
ATOM    230  HE1 PHE    22      45.260  43.400  73.360  1.00  0.00            
ATOM    231  CE2 PHE    22      47.630  45.140  71.640  1.00  0.00            
ATOM    232  HE2 PHE    22      48.450  45.840  71.800  1.00  0.00            
ATOM    233  CZ  PHE    22      46.900  44.660  72.720  1.00  0.00            
ATOM    234  HZ  PHE    22      47.100  45.040  73.720  1.00  0.00            
ATOM    235  C   PHE    22      45.460  43.650  66.340  1.00  0.00            
ATOM    236  O   PHE    22      46.100  42.650  66.050  1.00  0.00            
ATOM    237  N   ILE    23      44.820  44.360  65.410  1.00  0.00            
ATOM    238  H   ILE    23      44.320  45.190  65.670  1.00  0.00            
ATOM    239  CA  ILE    23      44.810  44.030  63.980  1.00  0.00            
ATOM    240  CB  ILE    23      43.620  44.630  63.240  1.00  0.00            
ATOM    241  CG1 ILE    23      42.330  44.130  63.890  1.00  0.00            
ATOM    242  CG2 ILE    23      43.620  44.290  61.750  1.00  0.00            
ATOM    243  CD  ILE    23      41.060  44.750  63.300  1.00  0.00            
ATOM    244  C   ILE    23      46.150  44.320  63.290  1.00  0.00            
ATOM    245  O   ILE    23      46.620  45.460  63.270  1.00  0.00            
ATOM    246  N   ALA    24      46.680  43.270  62.680  1.00  0.00            
ATOM    247  H   ALA    24      46.220  42.380  62.750  1.00  0.00            
ATOM    248  CA  ALA    24      47.920  43.270  61.900  1.00  0.00            
ATOM    249  CB  ALA    24      49.050  42.650  62.730  1.00  0.00            
ATOM    250  C   ALA    24      47.800  42.530  60.570  1.00  0.00            
ATOM    251  O   ALA    24      47.160  41.480  60.490  1.00  0.00            
ATOM    252  N   MET    25      48.390  43.100  59.530  1.00  0.00            
ATOM    253  H   MET    25      48.800  44.010  59.610  1.00  0.00            
ATOM    254  CA  MET    25      48.470  42.510  58.190  1.00  0.00            
ATOM    255  CB  MET    25      47.580  43.240  57.180  1.00  0.00            
ATOM    256  CG  MET    25      46.080  43.170  57.480  1.00  0.00            
ATOM    257  SD  MET    25      45.100  44.030  56.190  1.00  0.00            
ATOM    258  CE  MET    25      43.500  44.000  56.960  1.00  0.00            
ATOM    259  C   MET    25      49.900  42.510  57.630  1.00  0.00            
ATOM    260  O   MET    25      50.680  43.430  57.910  1.00  0.00            
ATOM    261  N   GLY    26      50.170  41.550  56.760  1.00  0.00            
ATOM    262  H   GLY    26      49.500  40.830  56.570  1.00  0.00            
ATOM    263  CA  GLY    26      51.450  41.440  56.040  1.00  0.00            
ATOM    264  C   GLY    26      51.240  41.390  54.520  1.00  0.00            
ATOM    265  O   GLY    26      50.450  40.580  54.040  1.00  0.00            
ATOM    266  N   TYR    27      52.080  42.130  53.790  1.00  0.00            
ATOM    267  H   TYR    27      52.810  42.650  54.230  1.00  0.00            
ATOM    268  CA  TYR    27      52.010  42.290  52.330  1.00  0.00            
ATOM    269  CB  TYR    27      51.800  43.760  51.960  1.00  0.00            
ATOM    270  CG  TYR    27      50.500  44.380  52.480  1.00  0.00            
ATOM    271  CD1 TYR    27      50.510  45.290  53.520  1.00  0.00            
ATOM    272  HD1 TYR    27      51.410  45.440  54.120  1.00  0.00            
ATOM    273  CD2 TYR    27      49.310  44.130  51.800  1.00  0.00            
ATOM    274  HD2 TYR    27      49.300  43.430  50.960  1.00  0.00            
ATOM    275  CE1 TYR    27      49.350  45.990  53.850  1.00  0.00            
ATOM    276  HE1 TYR    27      49.360  46.670  54.700  1.00  0.00            
ATOM    277  CE2 TYR    27      48.150  44.790  52.140  1.00  0.00            
ATOM    278  HE2 TYR    27      47.200  44.410  51.760  1.00  0.00            
ATOM    279  CZ  TYR    27      48.180  45.760  53.140  1.00  0.00            
ATOM    280  OH  TYR    27      47.140  46.640  53.250  1.00  0.00            
ATOM    281  HH  TYR    27      46.440  46.370  52.580  1.00  0.00            
ATOM    282  C   TYR    27      53.250  41.810  51.580  1.00  0.00            
ATOM    283  O   TYR    27      54.370  42.160  51.960  1.00  0.00            
ATOM    284  N   VAL    28      53.020  41.130  50.460  1.00  0.00            
ATOM    285  H   VAL    28      52.080  40.920  50.190  1.00  0.00            
ATOM    286  CA  VAL    28      54.040  40.740  49.480  1.00  0.00            
ATOM    287  CB  VAL    28      54.090  39.230  49.260  1.00  0.00            
ATOM    288  CG1 VAL    28      55.220  38.830  48.310  1.00  0.00            
ATOM    289  CG2 VAL    28      54.280  38.460  50.570  1.00  0.00            
ATOM    290  C   VAL    28      53.710  41.460  48.170  1.00  0.00            
ATOM    291  O   VAL    28      52.660  41.210  47.590  1.00  0.00            
ATOM    292  N   ASP    29      54.670  42.220  47.650  1.00  0.00            
ATOM    293  H   ASP    29      55.600  41.860  47.590  1.00  0.00            
ATOM    294  CA  ASP    29      54.460  43.310  46.690  1.00  0.00            
ATOM    295  CB  ASP    29      54.410  42.830  45.240  1.00  0.00            
ATOM    296  CG  ASP    29      55.470  41.800  44.830  1.00  0.00            
ATOM    297  OD1 ASP    29      56.570  41.790  45.430  1.00  0.00            
ATOM    298  OD2 ASP    29      55.150  41.000  43.920  1.00  0.00            
ATOM    299  C   ASP    29      53.280  44.220  47.070  1.00  0.00            
ATOM    300  O   ASP    29      53.460  45.140  47.870  1.00  0.00            
ATOM    301  N   ASP    30      52.070  43.890  46.640  1.00  0.00            
ATOM    302  H   ASP    30      51.970  43.180  45.930  1.00  0.00            
ATOM    303  CA  ASP    30      50.800  44.500  47.060  1.00  0.00            
ATOM    304  CB  ASP    30      50.200  45.300  45.900  1.00  0.00            
ATOM    305  CG  ASP    30      50.960  46.580  45.560  1.00  0.00            
ATOM    306  OD1 ASP    30      51.240  47.380  46.480  1.00  0.00            
ATOM    307  OD2 ASP    30      51.250  46.820  44.360  1.00  0.00            
ATOM    308  C   ASP    30      49.780  43.560  47.690  1.00  0.00            
ATOM    309  O   ASP    30      48.940  44.000  48.480  1.00  0.00            
ATOM    310  N   THR    31      49.830  42.270  47.380  1.00  0.00            
ATOM    311  H   THR    31      50.450  41.960  46.670  1.00  0.00            
ATOM    312  CA  THR    31      48.970  41.200  47.910  1.00  0.00            
ATOM    313  CB  THR    31      49.060  39.940  47.050  1.00  0.00            
ATOM    314  OG1 THR    31      48.620  40.280  45.730  1.00  0.00            
ATOM    315  HG1 THR    31      48.980  39.630  45.060  1.00  0.00            
ATOM    316  CG2 THR    31      48.230  38.750  47.540  1.00  0.00            
ATOM    317  C   THR    31      49.170  40.880  49.390  1.00  0.00            
ATOM    318  O   THR    31      50.290  40.660  49.850  1.00  0.00            
ATOM    319  N   GLN    32      48.070  40.730  50.130  1.00  0.00            
ATOM    320  H   GLN    32      47.170  40.790  49.710  1.00  0.00            
ATOM    321  CA  GLN    32      48.040  40.380  51.560  1.00  0.00            
ATOM    322  CB  GLN    32      46.690  40.820  52.130  1.00  0.00            
ATOM    323  CG  GLN    32      46.600  40.820  53.660  1.00  0.00            
ATOM    324  CD  GLN    32      45.190  41.160  54.120  1.00  0.00            
ATOM    325  OE1 GLN    32      44.420  41.880  53.500  1.00  0.00            
ATOM    326  NE2 GLN    32      44.800  40.640  55.280  1.00  0.00            
ATOM    327 1HE2 GLN    32      45.430  40.080  55.810  1.00  0.00            
ATOM    328 2HE2 GLN    32      43.860  40.840  55.580  1.00  0.00            
ATOM    329  C   GLN    32      48.290  38.890  51.820  1.00  0.00            
ATOM    330  O   GLN    32      47.470  38.040  51.520  1.00  0.00            
ATOM    331  N   PHE    33      49.420  38.570  52.450  1.00  0.00            
ATOM    332  H   PHE    33      50.030  39.290  52.790  1.00  0.00            
ATOM    333  CA  PHE    33      49.780  37.180  52.760  1.00  0.00            
ATOM    334  CB  PHE    33      51.280  36.890  52.610  1.00  0.00            
ATOM    335  CG  PHE    33      52.210  37.290  53.760  1.00  0.00            
ATOM    336  CD1 PHE    33      52.600  36.340  54.700  1.00  0.00            
ATOM    337  HD1 PHE    33      52.110  35.360  54.710  1.00  0.00            
ATOM    338  CD2 PHE    33      52.870  38.510  53.740  1.00  0.00            
ATOM    339  HD2 PHE    33      52.610  39.260  52.990  1.00  0.00            
ATOM    340  CE1 PHE    33      53.630  36.590  55.590  1.00  0.00            
ATOM    341  HE1 PHE    33      53.950  35.830  56.300  1.00  0.00            
ATOM    342  CE2 PHE    33      53.910  38.780  54.630  1.00  0.00            
ATOM    343  HE2 PHE    33      54.440  39.730  54.590  1.00  0.00            
ATOM    344  CZ  PHE    33      54.290  37.820  55.550  1.00  0.00            
ATOM    345  HZ  PHE    33      55.130  38.000  56.230  1.00  0.00            
ATOM    346  C   PHE    33      49.170  36.610  54.040  1.00  0.00            
ATOM    347  O   PHE    33      48.650  35.500  54.010  1.00  0.00            
ATOM    348  N   VAL    34      48.960  37.460  55.050  1.00  0.00            
ATOM    349  H   VAL    34      49.150  38.430  54.930  1.00  0.00            
ATOM    350  CA  VAL    34      48.480  37.080  56.390  1.00  0.00            
ATOM    351  CB  VAL    34      49.700  36.680  57.230  1.00  0.00            
ATOM    352  CG1 VAL    34      50.560  37.880  57.660  1.00  0.00            
ATOM    353  CG2 VAL    34      49.340  35.780  58.420  1.00  0.00            
ATOM    354  C   VAL    34      47.590  38.120  57.080  1.00  0.00            
ATOM    355  O   VAL    34      47.600  39.290  56.690  1.00  0.00            
ATOM    356  N   ARG    35      46.710  37.660  57.970  1.00  0.00            
ATOM    357  H   ARG    35      46.510  36.680  58.010  1.00  0.00            
ATOM    358  CA  ARG    35      45.940  38.480  58.920  1.00  0.00            
ATOM    359  CB  ARG    35      44.450  38.450  58.570  1.00  0.00            
ATOM    360  CG  ARG    35      43.630  39.530  59.290  1.00  0.00            
ATOM    361  CD  ARG    35      42.140  39.190  59.340  1.00  0.00            
ATOM    362  NE  ARG    35      41.350  40.330  59.860  1.00  0.00            
ATOM    363  HE  ARG    35      41.200  41.070  59.200  1.00  0.00            
ATOM    364  CZ  ARG    35      40.630  40.340  60.990  1.00  0.00            
ATOM    365  NH1 ARG    35      40.430  39.250  61.730  1.00  0.00            
ATOM    366 1HH1 ARG    35      40.720  38.340  61.420  1.00  0.00            
ATOM    367 2HH1 ARG    35      40.060  39.340  62.660  1.00  0.00            
ATOM    368  NH2 ARG    35      40.040  41.470  61.390  1.00  0.00            
ATOM    369 1HH2 ARG    35      40.110  42.310  60.850  1.00  0.00            
ATOM    370 2HH2 ARG    35      39.500  41.460  62.240  1.00  0.00            
ATOM    371  C   ARG    35      46.130  37.980  60.350  1.00  0.00            
ATOM    372  O   ARG    35      46.120  36.780  60.600  1.00  0.00            
ATOM    373  N   PHE    36      46.310  38.920  61.280  1.00  0.00            
ATOM    374  H   PHE    36      46.570  39.850  61.010  1.00  0.00            
ATOM    375  CA  PHE    36      46.240  38.700  62.730  1.00  0.00            
ATOM    376  CB  PHE    36      47.630  38.830  63.360  1.00  0.00            
ATOM    377  CG  PHE    36      47.680  38.350  64.820  1.00  0.00            
ATOM    378  CD1 PHE    36      47.890  37.010  65.090  1.00  0.00            
ATOM    379  HD1 PHE    36      48.010  36.300  64.270  1.00  0.00            
ATOM    380  CD2 PHE    36      47.560  39.260  65.860  1.00  0.00            
ATOM    381  HD2 PHE    36      47.410  40.320  65.660  1.00  0.00            
ATOM    382  CE1 PHE    36      47.990  36.560  66.400  1.00  0.00            
ATOM    383  HE1 PHE    36      48.190  35.510  66.610  1.00  0.00            
ATOM    384  CE2 PHE    36      47.660  38.820  67.180  1.00  0.00            
ATOM    385  HE2 PHE    36      47.630  39.550  67.990  1.00  0.00            
ATOM    386  CZ  PHE    36      47.880  37.470  67.450  1.00  0.00            
ATOM    387  HZ  PHE    36      48.000  37.130  68.480  1.00  0.00            
ATOM    388  C   PHE    36      45.270  39.700  63.370  1.00  0.00            
ATOM    389  O   PHE    36      45.180  40.830  62.900  1.00  0.00            
ATOM    390  N   ASP    37      44.720  39.340  64.520  1.00  0.00            
ATOM    391  H   ASP    37      45.110  38.590  65.060  1.00  0.00            
ATOM    392  CA  ASP    37      43.620  40.030  65.210  1.00  0.00            
ATOM    393  CB  ASP    37      42.360  39.830  64.360  1.00  0.00            
ATOM    394  CG  ASP    37      41.050  40.460  64.860  1.00  0.00            
ATOM    395  OD1 ASP    37      41.080  41.550  65.470  1.00  0.00            
ATOM    396  OD2 ASP    37      40.030  39.760  64.750  1.00  0.00            
ATOM    397  C   ASP    37      43.400  39.550  66.650  1.00  0.00            
ATOM    398  O   ASP    37      43.920  38.510  67.050  1.00  0.00            
ATOM    399  N   SER    38      42.680  40.360  67.420  1.00  0.00            
ATOM    400  H   SER    38      42.280  41.160  66.970  1.00  0.00            
ATOM    401  CA  SER    38      42.190  40.070  68.770  1.00  0.00            
ATOM    402  CB  SER    38      42.780  41.010  69.840  1.00  0.00            
ATOM    403  OG  SER    38      42.540  42.380  69.530  1.00  0.00            
ATOM    404  HG  SER    38      42.330  42.880  70.370  1.00  0.00            
ATOM    405  C   SER    38      40.670  40.030  68.950  1.00  0.00            
ATOM    406  O   SER    38      40.200  39.790  70.060  1.00  0.00            
ATOM    407  N   ASP    39      39.890  40.370  67.930  1.00  0.00            
ATOM    408  H   ASP    39      40.250  40.800  67.100  1.00  0.00            
ATOM    409  CA  ASP    39      38.440  40.160  67.900  1.00  0.00            
ATOM    410  CB  ASP    39      37.720  41.270  67.130  1.00  0.00            
ATOM    411  CG  ASP    39      37.530  42.570  67.920  1.00  0.00            
ATOM    412  OD1 ASP    39      37.420  42.510  69.160  1.00  0.00            
ATOM    413  OD2 ASP    39      37.340  43.620  67.270  1.00  0.00            
ATOM    414  C   ASP    39      37.970  38.790  67.400  1.00  0.00            
ATOM    415  O   ASP    39      36.780  38.450  67.480  1.00  0.00            
ATOM    416  N   SER    40      38.830  38.090  66.670  1.00  0.00            
ATOM    417  H   SER    40      39.450  38.630  66.090  1.00  0.00            
ATOM    418  CA  SER    40      38.680  36.680  66.280  1.00  0.00            
ATOM    419  CB  SER    40      39.940  36.160  65.590  1.00  0.00            
ATOM    420  OG  SER    40      39.850  34.760  65.280  1.00  0.00            
ATOM    421  HG  SER    40      40.060  34.640  64.310  1.00  0.00            
ATOM    422  C   SER    40      38.320  35.720  67.410  1.00  0.00            
ATOM    423  O   SER    40      38.820  35.820  68.530  1.00  0.00            
ATOM    424  N   ALA    41      37.470  34.760  67.060  1.00  0.00            
ATOM    425  H   ALA    41      36.940  34.870  66.220  1.00  0.00            
ATOM    426  CA  ALA    41      37.100  33.590  67.870  1.00  0.00            
ATOM    427  CB  ALA    41      36.040  32.770  67.130  1.00  0.00            
ATOM    428  C   ALA    41      38.250  32.680  68.300  1.00  0.00            
ATOM    429  O   ALA    41      38.120  31.890  69.230  1.00  0.00            
ATOM    430  N   CYS    42      39.370  32.760  67.580  1.00  0.00            
ATOM    431  H   CYS    42      39.410  33.330  66.760  1.00  0.00            
ATOM    432  CA  CYS    42      40.640  32.110  67.940  1.00  0.00            
ATOM    433  CB  CYS    42      40.680  30.610  67.610  1.00  0.00            
ATOM    434  SG  CYS    42      42.220  29.780  68.150  1.00  0.00            
ATOM    435  HG  CYS    42      41.830  28.530  67.910  1.00  0.00            
ATOM    436  C   CYS    42      41.820  32.820  67.280  1.00  0.00            
ATOM    437  O   CYS    42      42.120  32.530  66.120  1.00  0.00            
ATOM    438  N   PRO    43      42.440  33.780  67.970  1.00  0.00            
ATOM    439  CA  PRO    43      43.590  34.540  67.460  1.00  0.00            
ATOM    440  CB  PRO    43      44.000  35.460  68.620  1.00  0.00            
ATOM    441  CG  PRO    43      42.680  35.710  69.330  1.00  0.00            
ATOM    442  CD  PRO    43      41.980  34.350  69.240  1.00  0.00            
ATOM    443  C   PRO    43      44.750  33.610  67.080  1.00  0.00            
ATOM    444  O   PRO    43      45.180  32.780  67.880  1.00  0.00            
ATOM    445  N   ARG    44      45.150  33.760  65.820  1.00  0.00            
ATOM    446  H   ARG    44      44.680  34.390  65.220  1.00  0.00            
ATOM    447  CA  ARG    44      46.220  33.010  65.140  1.00  0.00            
ATOM    448  CB  ARG    44      45.810  31.560  64.890  1.00  0.00            
ATOM    449  CG  ARG    44      44.550  31.380  64.030  1.00  0.00            
ATOM    450  CD  ARG    44      44.190  29.900  63.840  1.00  0.00            
ATOM    451  NE  ARG    44      43.130  29.770  62.820  1.00  0.00            
ATOM    452  HE  ARG    44      42.750  30.630  62.470  1.00  0.00            
ATOM    453  CZ  ARG    44      42.640  28.630  62.330  1.00  0.00            
ATOM    454  NH1 ARG    44      43.060  27.430  62.750  1.00  0.00            
ATOM    455 1HH1 ARG    44      43.750  27.360  63.470  1.00  0.00            
ATOM    456 2HH1 ARG    44      42.670  26.610  62.330  1.00  0.00            
ATOM    457  NH2 ARG    44      41.720  28.670  61.360  1.00  0.00            
ATOM    458 1HH2 ARG    44      41.410  29.560  61.020  1.00  0.00            
ATOM    459 2HH2 ARG    44      41.370  27.830  60.940  1.00  0.00            
ATOM    460  C   ARG    44      46.610  33.710  63.840  1.00  0.00            
ATOM    461  O   ARG    44      45.840  34.540  63.350  1.00  0.00            
ATOM    462  N   MET    45      47.840  33.510  63.360  1.00  0.00            
ATOM    463  H   MET    45      48.510  32.980  63.870  1.00  0.00            
ATOM    464  CA  MET    45      48.280  34.030  62.060  1.00  0.00            
ATOM    465  CB  MET    45      49.800  33.970  61.890  1.00  0.00            
ATOM    466  CG  MET    45      50.550  34.950  62.800  1.00  0.00            
ATOM    467  SD  MET    45      50.560  36.700  62.280  1.00  0.00            
ATOM    468  CE  MET    45      52.010  36.700  61.250  1.00  0.00            
ATOM    469  C   MET    45      47.570  33.320  60.900  1.00  0.00            
ATOM    470  O   MET    45      47.990  32.240  60.490  1.00  0.00            
ATOM    471  N   GLU    46      46.400  33.810  60.520  1.00  0.00            
ATOM    472  H   GLU    46      46.030  34.640  60.950  1.00  0.00            
ATOM    473  CA  GLU    46      45.590  33.270  59.420  1.00  0.00            
ATOM    474  CB  GLU    46      44.090  33.540  59.580  1.00  0.00            
ATOM    475  CG  GLU    46      43.460  32.680  60.680  1.00  0.00            
ATOM    476  CD  GLU    46      41.930  32.640  60.690  1.00  0.00            
ATOM    477  OE1 GLU    46      41.280  33.550  60.130  1.00  0.00            
ATOM    478  OE2 GLU    46      41.360  31.710  61.300  1.00  0.00            
ATOM    479  C   GLU    46      46.060  33.710  58.030  1.00  0.00            
ATOM    480  O   GLU    46      46.060  34.910  57.750  1.00  0.00            
ATOM    481  N   PRO    47      46.510  32.770  57.200  1.00  0.00            
ATOM    482  CA  PRO    47      46.950  33.040  55.830  1.00  0.00            
ATOM    483  CB  PRO    47      47.610  31.740  55.360  1.00  0.00            
ATOM    484  CG  PRO    47      46.860  30.670  56.150  1.00  0.00            
ATOM    485  CD  PRO    47      46.630  31.340  57.510  1.00  0.00            
ATOM    486  C   PRO    47      45.820  33.490  54.900  1.00  0.00            
ATOM    487  O   PRO    47      44.650  33.230  55.190  1.00  0.00            
ATOM    488  N   ARG    48      46.150  34.330  53.920  1.00  0.00            
ATOM    489  H   ARG    48      47.080  34.700  53.890  1.00  0.00            
ATOM    490  CA  ARG    48      45.200  34.840  52.920  1.00  0.00            
ATOM    491  CB  ARG    48      44.870  36.310  53.150  1.00  0.00            
ATOM    492  CG  ARG    48      44.090  36.580  54.440  1.00  0.00            
ATOM    493  CD  ARG    48      42.770  35.810  54.480  1.00  0.00            
ATOM    494  NE  ARG    48      42.100  36.060  55.760  1.00  0.00            
ATOM    495  HE  ARG    48      41.740  36.990  55.880  1.00  0.00            
ATOM    496  CZ  ARG    48      41.830  35.170  56.730  1.00  0.00            
ATOM    497  NH1 ARG    48      42.140  33.870  56.630  1.00  0.00            
ATOM    498 1HH1 ARG    48      42.650  33.520  55.840  1.00  0.00            
ATOM    499 2HH1 ARG    48      41.730  33.220  57.270  1.00  0.00            
ATOM    500  NH2 ARG    48      41.240  35.600  57.850  1.00  0.00            
ATOM    501 1HH2 ARG    48      40.970  36.560  57.940  1.00  0.00            
ATOM    502 2HH2 ARG    48      41.110  34.970  58.620  1.00  0.00            
ATOM    503  C   ARG    48      45.550  34.600  51.450  1.00  0.00            
ATOM    504  O   ARG    48      44.680  34.250  50.650  1.00  0.00            
ATOM    505  N   ALA    49      46.770  34.960  51.040  1.00  0.00            
ATOM    506  H   ALA    49      47.250  35.710  51.480  1.00  0.00            
ATOM    507  CA  ALA    49      47.310  34.540  49.740  1.00  0.00            
ATOM    508  CB  ALA    49      48.630  35.280  49.490  1.00  0.00            
ATOM    509  C   ALA    49      47.500  33.030  49.610  1.00  0.00            
ATOM    510  O   ALA    49      48.420  32.500  50.220  1.00  0.00            
ATOM    511  N   PRO    50      46.790  32.370  48.690  1.00  0.00            
ATOM    512  CA  PRO    50      46.720  30.900  48.610  1.00  0.00            
ATOM    513  CB  PRO    50      45.810  30.600  47.410  1.00  0.00            
ATOM    514  CG  PRO    50      45.960  31.840  46.530  1.00  0.00            
ATOM    515  CD  PRO    50      46.090  32.970  47.550  1.00  0.00            
ATOM    516  C   PRO    50      48.040  30.130  48.550  1.00  0.00            
ATOM    517  O   PRO    50      48.280  29.240  49.370  1.00  0.00            
ATOM    518  N   TRP    51      49.030  30.680  47.850  1.00  0.00            
ATOM    519  H   TRP    51      48.870  31.490  47.280  1.00  0.00            
ATOM    520  CA  TRP    51      50.390  30.150  47.770  1.00  0.00            
ATOM    521  CB  TRP    51      51.200  30.930  46.730  1.00  0.00            
ATOM    522  CG  TRP    51      51.250  32.440  46.970  1.00  0.00            
ATOM    523  CD1 TRP    51      52.220  33.100  47.600  1.00  0.00            
ATOM    524  HD1 TRP    51      53.080  32.640  48.100  1.00  0.00            
ATOM    525  CD2 TRP    51      50.400  33.380  46.420  1.00  0.00            
ATOM    526  NE1 TRP    51      52.030  34.410  47.480  1.00  0.00            
ATOM    527  HE1 TRP    51      52.650  35.110  47.810  1.00  0.00            
ATOM    528  CE2 TRP    51      50.930  34.620  46.760  1.00  0.00            
ATOM    529  CE3 TRP    51      49.240  33.290  45.660  1.00  0.00            
ATOM    530  HE3 TRP    51      48.880  32.320  45.310  1.00  0.00            
ATOM    531  CZ2 TRP    51      50.290  35.780  46.330  1.00  0.00            
ATOM    532  HZ2 TRP    51      50.700  36.760  46.560  1.00  0.00            
ATOM    533  CZ3 TRP    51      48.600  34.450  45.250  1.00  0.00            
ATOM    534  HZ3 TRP    51      47.640  34.390  44.720  1.00  0.00            
ATOM    535  CH2 TRP    51      49.120  35.690  45.570  1.00  0.00            
ATOM    536  HH2 TRP    51      48.650  36.600  45.200  1.00  0.00            
ATOM    537  C   TRP    51      51.180  30.030  49.080  1.00  0.00            
ATOM    538  O   TRP    51      52.080  29.210  49.170  1.00  0.00            
ATOM    539  N   VAL    52      50.830  30.820  50.090  1.00  0.00            
ATOM    540  H   VAL    52      50.150  31.550  49.960  1.00  0.00            
ATOM    541  CA  VAL    52      51.380  30.700  51.450  1.00  0.00            
ATOM    542  CB  VAL    52      51.580  32.040  52.170  1.00  0.00            
ATOM    543  CG1 VAL    52      52.410  33.020  51.340  1.00  0.00            
ATOM    544  CG2 VAL    52      50.290  32.700  52.660  1.00  0.00            
ATOM    545  C   VAL    52      50.680  29.670  52.340  1.00  0.00            
ATOM    546  O   VAL    52      51.370  28.980  53.090  1.00  0.00            
ATOM    547  N   GLU    53      49.410  29.370  52.100  1.00  0.00            
ATOM    548  H   GLU    53      48.930  29.740  51.300  1.00  0.00            
ATOM    549  CA  GLU    53      48.600  28.420  52.880  1.00  0.00            
ATOM    550  CB  GLU    53      47.150  28.340  52.400  1.00  0.00            
ATOM    551  CG  GLU    53      46.390  29.670  52.440  1.00  0.00            
ATOM    552  CD  GLU    53      44.940  29.440  52.000  1.00  0.00            
ATOM    553  OE1 GLU    53      44.730  29.170  50.800  1.00  0.00            
ATOM    554  OE2 GLU    53      44.060  29.380  52.880  1.00  0.00            
ATOM    555  C   GLU    53      49.140  26.990  52.910  1.00  0.00            
ATOM    556  O   GLU    53      48.860  26.220  53.840  1.00  0.00            
ATOM    557  N   GLN    54      49.930  26.650  51.900  1.00  0.00            
ATOM    558  H   GLN    54      49.900  27.210  51.070  1.00  0.00            
ATOM    559  CA  GLN    54      50.730  25.420  51.790  1.00  0.00            
ATOM    560  CB  GLN    54      51.610  25.480  50.530  1.00  0.00            
ATOM    561  CG  GLN    54      50.830  25.700  49.240  1.00  0.00            
ATOM    562  CD  GLN    54      51.770  25.600  48.030  1.00  0.00            
ATOM    563  OE1 GLN    54      51.980  24.540  47.450  1.00  0.00            
ATOM    564  NE2 GLN    54      52.380  26.710  47.650  1.00  0.00            
ATOM    565 1HE2 GLN    54      52.230  27.570  48.140  1.00  0.00            
ATOM    566 2HE2 GLN    54      53.030  26.660  46.880  1.00  0.00            
ATOM    567  C   GLN    54      51.660  25.140  52.980  1.00  0.00            
ATOM    568  O   GLN    54      51.820  23.990  53.370  1.00  0.00            
ATOM    569  N   GLU    55      52.140  26.200  53.630  1.00  0.00            
ATOM    570  H   GLU    55      51.870  27.130  53.360  1.00  0.00            
ATOM    571  CA  GLU    55      53.050  26.150  54.780  1.00  0.00            
ATOM    572  CB  GLU    55      53.450  27.560  55.230  1.00  0.00            
ATOM    573  CG  GLU    55      54.620  28.140  54.440  1.00  0.00            
ATOM    574  CD  GLU    55      55.950  27.460  54.770  1.00  0.00            
ATOM    575  OE1 GLU    55      56.250  27.200  55.950  1.00  0.00            
ATOM    576  OE2 GLU    55      56.740  27.270  53.820  1.00  0.00            
ATOM    577  C   GLU    55      52.570  25.360  56.000  1.00  0.00            
ATOM    578  O   GLU    55      51.390  25.350  56.340  1.00  0.00            
ATOM    579  N   GLY    56      53.570  24.920  56.750  1.00  0.00            
ATOM    580  H   GLY    56      54.490  25.260  56.590  1.00  0.00            
ATOM    581  CA  GLY    56      53.400  24.050  57.930  1.00  0.00            
ATOM    582  C   GLY    56      52.780  24.720  59.150  1.00  0.00            
ATOM    583  O   GLY    56      53.070  25.890  59.410  1.00  0.00            
ATOM    584  N   PRO    57      52.020  23.970  59.940  1.00  0.00            
ATOM    585  CA  PRO    57      51.540  24.390  61.260  1.00  0.00            
ATOM    586  CB  PRO    57      50.850  23.150  61.840  1.00  0.00            
ATOM    587  CG  PRO    57      50.240  22.520  60.590  1.00  0.00            
ATOM    588  CD  PRO    57      51.320  22.740  59.520  1.00  0.00            
ATOM    589  C   PRO    57      52.630  24.910  62.200  1.00  0.00            
ATOM    590  O   PRO    57      52.400  25.890  62.910  1.00  0.00            
ATOM    591  N   GLU    58      53.840  24.370  62.090  1.00  0.00            
ATOM    592  H   GLU    58      53.990  23.540  61.550  1.00  0.00            
ATOM    593  CA  GLU    58      55.030  24.830  62.830  1.00  0.00            
ATOM    594  CB  GLU    58      56.160  23.820  62.650  1.00  0.00            
ATOM    595  CG  GLU    58      55.770  22.500  63.320  1.00  0.00            
ATOM    596  CD  GLU    58      56.480  21.260  62.770  1.00  0.00            
ATOM    597  OE1 GLU    58      56.860  21.250  61.580  1.00  0.00            
ATOM    598  OE2 GLU    58      56.470  20.240  63.490  1.00  0.00            
ATOM    599  C   GLU    58      55.450  26.280  62.530  1.00  0.00            
ATOM    600  O   GLU    58      55.490  27.080  63.450  1.00  0.00            
ATOM    601  N   TYR    59      55.540  26.670  61.260  1.00  0.00            
ATOM    602  H   TYR    59      55.710  26.000  60.530  1.00  0.00            
ATOM    603  CA  TYR    59      55.700  28.070  60.850  1.00  0.00            
ATOM    604  CB  TYR    59      55.920  28.220  59.340  1.00  0.00            
ATOM    605  CG  TYR    59      56.170  29.630  58.810  1.00  0.00            
ATOM    606  CD1 TYR    59      56.900  30.580  59.510  1.00  0.00            
ATOM    607  HD1 TYR    59      57.490  30.310  60.380  1.00  0.00            
ATOM    608  CD2 TYR    59      55.510  30.030  57.650  1.00  0.00            
ATOM    609  HD2 TYR    59      54.940  29.300  57.080  1.00  0.00            
ATOM    610  CE1 TYR    59      56.920  31.910  59.090  1.00  0.00            
ATOM    611  HE1 TYR    59      57.400  32.660  59.720  1.00  0.00            
ATOM    612  CE2 TYR    59      55.550  31.350  57.210  1.00  0.00            
ATOM    613  HE2 TYR    59      55.010  31.630  56.300  1.00  0.00            
ATOM    614  CZ  TYR    59      56.250  32.300  57.940  1.00  0.00            
ATOM    615  OH  TYR    59      56.160  33.620  57.630  1.00  0.00            
ATOM    616  HH  TYR    59      56.180  33.720  56.630  1.00  0.00            
ATOM    617  C   TYR    59      54.580  29.000  61.320  1.00  0.00            
ATOM    618  O   TYR    59      54.840  30.000  61.980  1.00  0.00            
ATOM    619  N   TRP    60      53.340  28.560  61.160  1.00  0.00            
ATOM    620  H   TRP    60      53.130  27.810  60.520  1.00  0.00            
ATOM    621  CA  TRP    60      52.160  29.270  61.690  1.00  0.00            
ATOM    622  CB  TRP    60      50.840  28.640  61.240  1.00  0.00            
ATOM    623  CG  TRP    60      50.590  28.630  59.730  1.00  0.00            
ATOM    624  CD1 TRP    60      50.470  27.530  59.000  1.00  0.00            
ATOM    625  HD1 TRP    60      50.250  26.530  59.390  1.00  0.00            
ATOM    626  CD2 TRP    60      50.710  29.690  58.830  1.00  0.00            
ATOM    627  NE1 TRP    60      50.580  27.810  57.710  1.00  0.00            
ATOM    628  HE1 TRP    60      50.640  27.120  56.980  1.00  0.00            
ATOM    629  CE2 TRP    60      50.720  29.130  57.560  1.00  0.00            
ATOM    630  CE3 TRP    60      50.800  31.070  58.980  1.00  0.00            
ATOM    631  HE3 TRP    60      50.700  31.530  59.960  1.00  0.00            
ATOM    632  CZ2 TRP    60      50.860  29.940  56.450  1.00  0.00            
ATOM    633  HZ2 TRP    60      50.880  29.500  55.450  1.00  0.00            
ATOM    634  CZ3 TRP    60      50.940  31.880  57.860  1.00  0.00            
ATOM    635  HZ3 TRP    60      51.060  32.960  57.980  1.00  0.00            
ATOM    636  CH2 TRP    60      50.980  31.320  56.590  1.00  0.00            
ATOM    637  HH2 TRP    60      51.130  31.950  55.720  1.00  0.00            
ATOM    638  C   TRP    60      52.170  29.450  63.210  1.00  0.00            
ATOM    639  O   TRP    60      51.800  30.520  63.690  1.00  0.00            
ATOM    640  N   GLU    61      52.620  28.450  63.960  1.00  0.00            
ATOM    641  H   GLU    61      52.710  27.530  63.590  1.00  0.00            
ATOM    642  CA  GLU    61      52.860  28.560  65.410  1.00  0.00            
ATOM    643  CB  GLU    61      52.940  27.210  66.120  1.00  0.00            
ATOM    644  CG  GLU    61      52.960  27.380  67.640  1.00  0.00            
ATOM    645  CD  GLU    61      52.780  26.120  68.500  1.00  0.00            
ATOM    646  OE1 GLU    61      53.030  24.990  68.040  1.00  0.00            
ATOM    647  OE2 GLU    61      52.400  26.300  69.680  1.00  0.00            
ATOM    648  C   GLU    61      54.020  29.500  65.770  1.00  0.00            
ATOM    649  O   GLU    61      53.790  30.380  66.590  1.00  0.00            
ATOM    650  N   GLU    62      55.150  29.450  65.070  1.00  0.00            
ATOM    651  H   GLU    62      55.320  28.720  64.420  1.00  0.00            
ATOM    652  CA  GLU    62      56.290  30.370  65.260  1.00  0.00            
ATOM    653  CB  GLU    62      57.470  30.160  64.320  1.00  0.00            
ATOM    654  CG  GLU    62      58.200  28.820  64.420  1.00  0.00            
ATOM    655  CD  GLU    62      59.670  28.910  63.980  1.00  0.00            
ATOM    656  OE1 GLU    62      59.970  28.930  62.770  1.00  0.00            
ATOM    657  OE2 GLU    62      60.520  29.000  64.890  1.00  0.00            
ATOM    658  C   GLU    62      55.860  31.840  65.180  1.00  0.00            
ATOM    659  O   GLU    62      55.830  32.540  66.190  1.00  0.00            
ATOM    660  N   GLU    63      55.230  32.190  64.070  1.00  0.00            
ATOM    661  H   GLU    63      55.230  31.600  63.260  1.00  0.00            
ATOM    662  CA  GLU    63      54.660  33.540  63.860  1.00  0.00            
ATOM    663  CB  GLU    63      54.380  33.820  62.380  1.00  0.00            
ATOM    664  CG  GLU    63      55.660  34.030  61.570  1.00  0.00            
ATOM    665  CD  GLU    63      56.430  35.300  61.940  1.00  0.00            
ATOM    666  OE1 GLU    63      56.170  36.350  61.310  1.00  0.00            
ATOM    667  OE2 GLU    63      57.330  35.230  62.800  1.00  0.00            
ATOM    668  C   GLU    63      53.480  33.920  64.750  1.00  0.00            
ATOM    669  O   GLU    63      53.410  35.060  65.220  1.00  0.00            
ATOM    670  N   THR    64      52.600  32.980  65.100  1.00  0.00            
ATOM    671  H   THR    64      52.610  32.090  64.650  1.00  0.00            
ATOM    672  CA  THR    64      51.530  33.220  66.080  1.00  0.00            
ATOM    673  CB  THR    64      50.470  32.120  66.170  1.00  0.00            
ATOM    674  OG1 THR    64      49.870  31.940  64.890  1.00  0.00            
ATOM    675  HG1 THR    64      50.490  31.370  64.350  1.00  0.00            
ATOM    676  CG2 THR    64      49.380  32.390  67.220  1.00  0.00            
ATOM    677  C   THR    64      52.080  33.560  67.460  1.00  0.00            
ATOM    678  O   THR    64      51.660  34.570  68.040  1.00  0.00            
ATOM    679  N   ARG    65      53.140  32.880  67.900  1.00  0.00            
ATOM    680  H   ARG    65      53.500  32.100  67.390  1.00  0.00            
ATOM    681  CA  ARG    65      53.870  33.220  69.130  1.00  0.00            
ATOM    682  CB  ARG    65      54.980  32.210  69.430  1.00  0.00            
ATOM    683  CG  ARG    65      54.450  30.840  69.820  1.00  0.00            
ATOM    684  CD  ARG    65      55.630  29.900  70.050  1.00  0.00            
ATOM    685  NE  ARG    65      55.140  28.560  70.370  1.00  0.00            
ATOM    686  HE  ARG    65      54.140  28.440  70.350  1.00  0.00            
ATOM    687  CZ  ARG    65      55.910  27.500  70.670  1.00  0.00            
ATOM    688  NH1 ARG    65      57.250  27.580  70.680  1.00  0.00            
ATOM    689 1HH1 ARG    65      57.700  28.450  70.470  1.00  0.00            
ATOM    690 2HH1 ARG    65      57.800  26.770  70.850  1.00  0.00            
ATOM    691  NH2 ARG    65      55.330  26.310  70.860  1.00  0.00            
ATOM    692 1HH2 ARG    65      54.340  26.200  70.750  1.00  0.00            
ATOM    693 2HH2 ARG    65      55.910  25.520  71.030  1.00  0.00            
ATOM    694  C   ARG    65      54.490  34.620  69.080  1.00  0.00            
ATOM    695  O   ARG    65      54.140  35.450  69.930  1.00  0.00            
ATOM    696  N   ASN    66      55.180  34.920  67.990  1.00  0.00            
ATOM    697  H   ASN    66      55.450  34.200  67.340  1.00  0.00            
ATOM    698  CA  ASN    66      55.780  36.230  67.720  1.00  0.00            
ATOM    699  CB  ASN    66      56.630  36.210  66.450  1.00  0.00            
ATOM    700  CG  ASN    66      57.830  35.270  66.540  1.00  0.00            
ATOM    701  OD1 ASN    66      58.330  34.920  67.610  1.00  0.00            
ATOM    702  ND2 ASN    66      58.320  34.790  65.400  1.00  0.00            
ATOM    703 1HD2 ASN    66      57.930  35.020  64.510  1.00  0.00            
ATOM    704 2HD2 ASN    66      59.130  34.190  65.460  1.00  0.00            
ATOM    705  C   ASN    66      54.770  37.380  67.700  1.00  0.00            
ATOM    706  O   ASN    66      54.860  38.260  68.550  1.00  0.00            
ATOM    707  N   THR    67      53.680  37.260  66.950  1.00  0.00            
ATOM    708  H   THR    67      53.640  36.590  66.200  1.00  0.00            
ATOM    709  CA  THR    67      52.600  38.260  66.940  1.00  0.00            
ATOM    710  CB  THR    67      51.680  38.190  65.710  1.00  0.00            
ATOM    711  OG1 THR    67      52.440  37.910  64.530  1.00  0.00            
ATOM    712  HG1 THR    67      51.820  37.600  63.810  1.00  0.00            
ATOM    713  CG2 THR    67      50.990  39.540  65.480  1.00  0.00            
ATOM    714  C   THR    67      51.790  38.350  68.230  1.00  0.00            
ATOM    715  O   THR    67      51.430  39.440  68.670  1.00  0.00            
ATOM    716  N   LYS    68      51.600  37.250  68.960  1.00  0.00            
ATOM    717  H   LYS    68      51.750  36.340  68.560  1.00  0.00            
ATOM    718  CA  LYS    68      51.060  37.250  70.330  1.00  0.00            
ATOM    719  CB  LYS    68      50.820  35.820  70.830  1.00  0.00            
ATOM    720  CG  LYS    68      50.380  35.700  72.290  1.00  0.00            
ATOM    721  CD  LYS    68      50.120  34.250  72.700  1.00  0.00            
ATOM    722  CE  LYS    68      49.900  34.110  74.210  1.00  0.00            
ATOM    723  NZ  LYS    68      49.220  32.840  74.510  1.00  0.00            
ATOM    724  HZ1 LYS    68      49.190  32.640  75.490  1.00  0.00            
ATOM    725  HZ2 LYS    68      48.290  32.880  74.150  1.00  0.00            
ATOM    726  HZ3 LYS    68      49.670  32.070  74.050  1.00  0.00            
ATOM    727  C   LYS    68      51.920  38.050  71.300  1.00  0.00            
ATOM    728  O   LYS    68      51.420  38.940  71.980  1.00  0.00            
ATOM    729  N   ALA    69      53.230  37.800  71.250  1.00  0.00            
ATOM    730  H   ALA    69      53.590  37.050  70.680  1.00  0.00            
ATOM    731  CA  ALA    69      54.250  38.530  72.000  1.00  0.00            
ATOM    732  CB  ALA    69      55.630  37.880  71.840  1.00  0.00            
ATOM    733  C   ALA    69      54.350  40.010  71.600  1.00  0.00            
ATOM    734  O   ALA    69      54.380  40.870  72.480  1.00  0.00            
ATOM    735  N   HIS    70      54.230  40.290  70.300  1.00  0.00            
ATOM    736  H   HIS    70      54.420  39.590  69.620  1.00  0.00            
ATOM    737  CA  HIS    70      54.140  41.660  69.770  1.00  0.00            
ATOM    738  CB  HIS    70      54.160  41.630  68.240  1.00  0.00            
ATOM    739  CG  HIS    70      54.800  42.900  67.690  1.00  0.00            
ATOM    740  ND1 HIS    70      56.090  43.040  67.400  1.00  0.00            
ATOM    741  CD2 HIS    70      54.200  44.080  67.520  1.00  0.00            
ATOM    742  HD2 HIS    70      53.160  44.320  67.720  1.00  0.00            
ATOM    743  CE1 HIS    70      56.290  44.310  67.050  1.00  0.00            
ATOM    744  HE1 HIS    70      57.220  44.740  66.690  1.00  0.00            
ATOM    745  NE2 HIS    70      55.130  44.950  67.140  1.00  0.00            
ATOM    746  HE2 HIS    70      54.990  45.940  67.090  1.00  0.00            
ATOM    747  C   HIS    70      52.900  42.420  70.240  1.00  0.00            
ATOM    748  O   HIS    70      53.020  43.560  70.700  1.00  0.00            
ATOM    749  N   ALA    71      51.750  41.770  70.260  1.00  0.00            
ATOM    750  H   ALA    71      51.630  40.940  69.710  1.00  0.00            
ATOM    751  CA  ALA    71      50.530  42.310  70.880  1.00  0.00            
ATOM    752  CB  ALA    71      49.340  41.380  70.610  1.00  0.00            
ATOM    753  C   ALA    71      50.670  42.600  72.380  1.00  0.00            
ATOM    754  O   ALA    71      50.240  43.640  72.860  1.00  0.00            
ATOM    755  N   GLN    72      51.400  41.740  73.100  1.00  0.00            
ATOM    756  H   GLN    72      51.680  40.860  72.710  1.00  0.00            
ATOM    757  CA  GLN    72      51.810  41.970  74.490  1.00  0.00            
ATOM    758  CB  GLN    72      52.400  40.700  75.120  1.00  0.00            
ATOM    759  CG  GLN    72      51.400  39.540  75.230  1.00  0.00            
ATOM    760  CD  GLN    72      52.000  38.260  75.810  1.00  0.00            
ATOM    761  OE1 GLN    72      53.130  37.850  75.550  1.00  0.00            
ATOM    762  NE2 GLN    72      51.190  37.440  76.480  1.00  0.00            
ATOM    763 1HE2 GLN    72      50.210  37.590  76.540  1.00  0.00            
ATOM    764 2HE2 GLN    72      51.640  36.720  77.000  1.00  0.00            
ATOM    765  C   GLN    72      52.750  43.160  74.650  1.00  0.00            
ATOM    766  O   GLN    72      52.500  44.020  75.490  1.00  0.00            
ATOM    767  N   THR    73      53.720  43.350  73.750  1.00  0.00            
ATOM    768  H   THR    73      54.010  42.600  73.160  1.00  0.00            
ATOM    769  CA  THR    73      54.570  44.540  73.670  1.00  0.00            
ATOM    770  CB  THR    73      55.730  44.510  72.670  1.00  0.00            
ATOM    771  OG1 THR    73      56.210  43.200  72.400  1.00  0.00            
ATOM    772  HG1 THR    73      56.630  43.170  71.490  1.00  0.00            
ATOM    773  CG2 THR    73      56.890  45.360  73.190  1.00  0.00            
ATOM    774  C   THR    73      53.770  45.810  73.370  1.00  0.00            
ATOM    775  O   THR    73      53.760  46.740  74.180  1.00  0.00            
ATOM    776  N   ASP    74      52.940  45.780  72.330  1.00  0.00            
ATOM    777  H   ASP    74      52.980  45.040  71.670  1.00  0.00            
ATOM    778  CA  ASP    74      52.050  46.890  71.960  1.00  0.00            
ATOM    779  CB  ASP    74      51.460  46.730  70.550  1.00  0.00            
ATOM    780  CG  ASP    74      52.480  47.070  69.460  1.00  0.00            
ATOM    781  OD1 ASP    74      53.310  47.990  69.640  1.00  0.00            
ATOM    782  OD2 ASP    74      52.410  46.450  68.380  1.00  0.00            
ATOM    783  C   ASP    74      50.980  47.290  72.980  1.00  0.00            
ATOM    784  O   ASP    74      50.720  48.480  73.150  1.00  0.00            
ATOM    785  N   ARG    75      50.520  46.350  73.790  1.00  0.00            
ATOM    786  H   ARG    75      50.590  45.390  73.530  1.00  0.00            
ATOM    787  CA  ARG    75      49.700  46.620  74.990  1.00  0.00            
ATOM    788  CB  ARG    75      49.320  45.300  75.670  1.00  0.00            
ATOM    789  CG  ARG    75      48.290  45.460  76.800  1.00  0.00            
ATOM    790  CD  ARG    75      47.650  44.130  77.200  1.00  0.00            
ATOM    791  NE  ARG    75      48.540  43.240  77.950  1.00  0.00            
ATOM    792  HE  ARG    75      49.340  43.670  78.370  1.00  0.00            
ATOM    793  CZ  ARG    75      48.300  41.940  78.180  1.00  0.00            
ATOM    794  NH1 ARG    75      47.230  41.330  77.670  1.00  0.00            
ATOM    795 1HH1 ARG    75      46.590  41.820  77.080  1.00  0.00            
ATOM    796 2HH1 ARG    75      47.050  40.360  77.850  1.00  0.00            
ATOM    797  NH2 ARG    75      49.100  41.230  78.990  1.00  0.00            
ATOM    798 1HH2 ARG    75      49.880  41.660  79.450  1.00  0.00            
ATOM    799 2HH2 ARG    75      48.940  40.250  79.130  1.00  0.00            
ATOM    800  C   ARG    75      50.380  47.570  75.970  1.00  0.00            
ATOM    801  O   ARG    75      49.800  48.580  76.380  1.00  0.00            
ATOM    802  N   MET    76      51.670  47.330  76.220  1.00  0.00            
ATOM    803  H   MET    76      52.130  46.560  75.790  1.00  0.00            
ATOM    804  CA  MET    76      52.530  48.200  77.030  1.00  0.00            
ATOM    805  CB  MET    76      53.790  47.460  77.490  1.00  0.00            
ATOM    806  CG  MET    76      53.410  46.270  78.370  1.00  0.00            
ATOM    807  SD  MET    76      54.780  45.210  78.970  1.00  0.00            
ATOM    808  CE  MET    76      55.610  44.810  77.440  1.00  0.00            
ATOM    809  C   MET    76      52.870  49.520  76.320  1.00  0.00            
ATOM    810  O   MET    76      52.460  50.570  76.810  1.00  0.00            
ATOM    811  N   ASN    77      53.270  49.440  75.050  1.00  0.00            
ATOM    812  H   ASN    77      53.480  48.540  74.660  1.00  0.00            
ATOM    813  CA  ASN    77      53.570  50.580  74.180  1.00  0.00            
ATOM    814  CB  ASN    77      53.950  50.170  72.760  1.00  0.00            
ATOM    815  CG  ASN    77      55.250  49.390  72.600  1.00  0.00            
ATOM    816  OD1 ASN    77      56.190  49.470  73.380  1.00  0.00            
ATOM    817  ND2 ASN    77      55.330  48.570  71.550  1.00  0.00            
ATOM    818 1HD2 ASN    77      54.570  48.450  70.920  1.00  0.00            
ATOM    819 2HD2 ASN    77      56.210  48.140  71.350  1.00  0.00            
ATOM    820  C   ASN    77      52.450  51.630  74.110  1.00  0.00            
ATOM    821  O   ASN    77      52.690  52.770  74.500  1.00  0.00            
ATOM    822  N   LEU    78      51.210  51.200  73.910  1.00  0.00            
ATOM    823  H   LEU    78      51.040  50.250  73.650  1.00  0.00            
ATOM    824  CA  LEU    78      50.020  52.060  73.940  1.00  0.00            
ATOM    825  CB  LEU    78      48.740  51.230  73.740  1.00  0.00            
ATOM    826  CG  LEU    78      48.320  51.070  72.280  1.00  0.00            
ATOM    827  CD1 LEU    78      47.330  49.920  72.140  1.00  0.00            
ATOM    828  CD2 LEU    78      47.670  52.360  71.770  1.00  0.00            
ATOM    829  C   LEU    78      49.870  52.910  75.210  1.00  0.00            
ATOM    830  O   LEU    78      49.930  54.130  75.150  1.00  0.00            
ATOM    831  N   GLN    79      49.920  52.240  76.360  1.00  0.00            
ATOM    832  H   GLN    79      50.110  51.260  76.370  1.00  0.00            
ATOM    833  CA  GLN    79      49.820  52.890  77.670  1.00  0.00            
ATOM    834  CB  GLN    79      49.430  51.880  78.760  1.00  0.00            
ATOM    835  CG  GLN    79      48.020  51.320  78.620  1.00  0.00            
ATOM    836  CD  GLN    79      46.900  52.350  78.790  1.00  0.00            
ATOM    837  OE1 GLN    79      46.970  53.320  79.550  1.00  0.00            
ATOM    838  NE2 GLN    79      45.750  52.130  78.160  1.00  0.00            
ATOM    839 1HE2 GLN    79      45.600  51.290  77.640  1.00  0.00            
ATOM    840 2HE2 GLN    79      45.010  52.780  78.300  1.00  0.00            
ATOM    841  C   GLN    79      51.040  53.730  78.070  1.00  0.00            
ATOM    842  O   GLN    79      50.870  54.760  78.720  1.00  0.00            
ATOM    843  N   THR    80      52.240  53.340  77.660  1.00  0.00            
ATOM    844  H   THR    80      52.410  52.390  77.390  1.00  0.00            
ATOM    845  CA  THR    80      53.460  54.160  77.790  1.00  0.00            
ATOM    846  CB  THR    80      54.740  53.390  77.420  1.00  0.00            
ATOM    847  OG1 THR    80      54.750  52.110  78.050  1.00  0.00            
ATOM    848  HG1 THR    80      55.390  51.510  77.570  1.00  0.00            
ATOM    849  CG2 THR    80      56.010  54.150  77.810  1.00  0.00            
ATOM    850  C   THR    80      53.420  55.450  76.970  1.00  0.00            
ATOM    851  O   THR    80      53.630  56.520  77.530  1.00  0.00            
ATOM    852  N   LEU    81      53.030  55.360  75.700  1.00  0.00            
ATOM    853  H   LEU    81      52.880  54.470  75.270  1.00  0.00            
ATOM    854  CA  LEU    81      52.900  56.520  74.800  1.00  0.00            
ATOM    855  CB  LEU    81      52.760  56.140  73.330  1.00  0.00            
ATOM    856  CG  LEU    81      53.860  55.260  72.730  1.00  0.00            
ATOM    857  CD1 LEU    81      53.680  55.150  71.210  1.00  0.00            
ATOM    858  CD2 LEU    81      55.280  55.710  73.070  1.00  0.00            
ATOM    859  C   LEU    81      51.790  57.500  75.190  1.00  0.00            
ATOM    860  O   LEU    81      52.010  58.700  75.270  1.00  0.00            
ATOM    861  N   ARG    82      50.660  56.950  75.640  1.00  0.00            
ATOM    862  H   ARG    82      50.430  56.010  75.400  1.00  0.00            
ATOM    863  CA  ARG    82      49.570  57.710  76.270  1.00  0.00            
ATOM    864  CB  ARG    82      48.410  56.770  76.620  1.00  0.00            
ATOM    865  CG  ARG    82      47.140  57.520  77.010  1.00  0.00            
ATOM    866  CD  ARG    82      46.060  56.660  77.660  1.00  0.00            
ATOM    867  NE  ARG    82      46.540  55.980  78.880  1.00  0.00            
ATOM    868  HE  ARG    82      46.550  54.980  78.830  1.00  0.00            
ATOM    869  CZ  ARG    82      46.960  56.510  80.030  1.00  0.00            
ATOM    870  NH1 ARG    82      46.960  57.820  80.310  1.00  0.00            
ATOM    871 1HH1 ARG    82      46.640  58.490  79.640  1.00  0.00            
ATOM    872 2HH1 ARG    82      47.320  58.130  81.190  1.00  0.00            
ATOM    873  NH2 ARG    82      47.440  55.680  80.960  1.00  0.00            
ATOM    874 1HH2 ARG    82      47.470  54.700  80.770  1.00  0.00            
ATOM    875 2HH2 ARG    82      47.820  56.030  81.820  1.00  0.00            
ATOM    876  C   ARG    82      50.020  58.490  77.500  1.00  0.00            
ATOM    877  O   ARG    82      49.600  59.630  77.720  1.00  0.00            
ATOM    878  N   GLY    83      50.900  57.880  78.290  1.00  0.00            
ATOM    879  H   GLY    83      51.080  56.900  78.180  1.00  0.00            
ATOM    880  CA  GLY    83      51.620  58.500  79.410  1.00  0.00            
ATOM    881  C   GLY    83      52.520  59.670  78.990  1.00  0.00            
ATOM    882  O   GLY    83      52.180  60.810  79.290  1.00  0.00            
ATOM    883  N   TYR    84      53.450  59.430  78.080  1.00  0.00            
ATOM    884  H   TYR    84      53.620  58.500  77.760  1.00  0.00            
ATOM    885  CA  TYR    84      54.390  60.440  77.560  1.00  0.00            
ATOM    886  CB  TYR    84      55.320  59.890  76.480  1.00  0.00            
ATOM    887  CG  TYR    84      56.330  58.790  76.830  1.00  0.00            
ATOM    888  CD1 TYR    84      57.070  58.770  78.000  1.00  0.00            
ATOM    889  HD1 TYR    84      56.950  59.550  78.750  1.00  0.00            
ATOM    890  CD2 TYR    84      56.620  57.860  75.840  1.00  0.00            
ATOM    891  HD2 TYR    84      56.050  57.880  74.910  1.00  0.00            
ATOM    892  CE1 TYR    84      58.070  57.810  78.190  1.00  0.00            
ATOM    893  HE1 TYR    84      58.550  57.750  79.160  1.00  0.00            
ATOM    894  CE2 TYR    84      57.630  56.930  76.000  1.00  0.00            
ATOM    895  HE2 TYR    84      57.830  56.240  75.170  1.00  0.00            
ATOM    896  CZ  TYR    84      58.360  56.900  77.180  1.00  0.00            
ATOM    897  OH  TYR    84      59.370  56.000  77.340  1.00  0.00            
ATOM    898  HH  TYR    84      59.470  55.500  76.480  1.00  0.00            
ATOM    899  C   TYR    84      53.730  61.690  76.980  1.00  0.00            
ATOM    900  O   TYR    84      54.130  62.810  77.290  1.00  0.00            
ATOM    901  N   TYR    85      52.700  61.490  76.160  1.00  0.00            
ATOM    902  H   TYR    85      52.510  60.580  75.800  1.00  0.00            
ATOM    903  CA  TYR    85      51.860  62.570  75.630  1.00  0.00            
ATOM    904  CB  TYR    85      51.190  62.150  74.320  1.00  0.00            
ATOM    905  CG  TYR    85      52.120  62.190  73.100  1.00  0.00            
ATOM    906  CD1 TYR    85      52.330  61.040  72.350  1.00  0.00            
ATOM    907  HD1 TYR    85      51.900  60.090  72.680  1.00  0.00            
ATOM    908  CD2 TYR    85      52.720  63.380  72.700  1.00  0.00            
ATOM    909  HD2 TYR    85      52.500  64.310  73.230  1.00  0.00            
ATOM    910  CE1 TYR    85      53.140  61.070  71.230  1.00  0.00            
ATOM    911  HE1 TYR    85      53.240  60.180  70.610  1.00  0.00            
ATOM    912  CE2 TYR    85      53.560  63.420  71.590  1.00  0.00            
ATOM    913  HE2 TYR    85      54.060  64.350  71.320  1.00  0.00            
ATOM    914  CZ  TYR    85      53.780  62.250  70.860  1.00  0.00            
ATOM    915  OH  TYR    85      54.700  62.230  69.870  1.00  0.00            
ATOM    916  HH  TYR    85      55.170  63.120  69.810  1.00  0.00            
ATOM    917  C   TYR    85      50.840  63.240  76.560  1.00  0.00            
ATOM    918  O   TYR    85      50.250  64.250  76.180  1.00  0.00            
ATOM    919  N   ASN    86      50.670  62.730  77.770  1.00  0.00            
ATOM    920  H   ASN    86      51.320  62.050  78.130  1.00  0.00            
ATOM    921  CA  ASN    86      49.640  63.120  78.750  1.00  0.00            
ATOM    922  CB  ASN    86      49.980  64.450  79.420  1.00  0.00            
ATOM    923  CG  ASN    86      49.470  64.510  80.860  1.00  0.00            
ATOM    924  OD1 ASN    86      50.050  63.970  81.800  1.00  0.00            
ATOM    925  ND2 ASN    86      48.300  65.090  81.120  1.00  0.00            
ATOM    926 1HD2 ASN    86      47.760  65.540  80.410  1.00  0.00            
ATOM    927 2HD2 ASN    86      47.920  64.930  82.040  1.00  0.00            
ATOM    928  C   ASN    86      48.210  63.060  78.210  1.00  0.00            
ATOM    929  O   ASN    86      47.420  64.000  78.310  1.00  0.00            
ATOM    930  N   GLN    87      47.910  61.980  77.500  1.00  0.00            
ATOM    931  H   GLN    87      48.530  61.190  77.480  1.00  0.00            
ATOM    932  CA  GLN    87      46.580  61.730  76.920  1.00  0.00            
ATOM    933  CB  GLN    87      46.680  60.950  75.610  1.00  0.00            
ATOM    934  CG  GLN    87      47.440  61.670  74.490  1.00  0.00            
ATOM    935  CD  GLN    87      46.740  62.940  73.990  1.00  0.00            
ATOM    936  OE1 GLN    87      45.740  62.920  73.280  1.00  0.00            
ATOM    937  NE2 GLN    87      47.270  64.110  74.340  1.00  0.00            
ATOM    938 1HE2 GLN    87      48.090  64.160  74.910  1.00  0.00            
ATOM    939 2HE2 GLN    87      46.830  64.930  73.980  1.00  0.00            
ATOM    940  C   GLN    87      45.640  61.050  77.920  1.00  0.00            
ATOM    941  O   GLN    87      46.060  60.230  78.740  1.00  0.00            
ATOM    942  N   SER    88      44.340  61.270  77.720  1.00  0.00            
ATOM    943  H   SER    88      43.980  61.390  76.800  1.00  0.00            
ATOM    944  CA  SER    88      43.330  60.960  78.750  1.00  0.00            
ATOM    945  CB  SER    88      41.970  61.590  78.440  1.00  0.00            
ATOM    946  OG  SER    88      41.400  62.020  79.680  1.00  0.00            
ATOM    947  HG  SER    88      40.410  62.110  79.590  1.00  0.00            
ATOM    948  C   SER    88      43.120  59.450  78.920  1.00  0.00            
ATOM    949  O   SER    88      42.980  58.740  77.920  1.00  0.00            
ATOM    950  N   GLU    89      42.960  58.970  80.150  1.00  0.00            
ATOM    951  H   GLU    89      42.990  59.560  80.950  1.00  0.00            
ATOM    952  CA  GLU    89      42.780  57.530  80.390  1.00  0.00            
ATOM    953  CB  GLU    89      42.740  57.200  81.880  1.00  0.00            
ATOM    954  CG  GLU    89      43.150  55.740  82.090  1.00  0.00            
ATOM    955  CD  GLU    89      42.810  55.130  83.460  1.00  0.00            
ATOM    956  OE1 GLU    89      42.780  55.870  84.460  1.00  0.00            
ATOM    957  OE2 GLU    89      42.620  53.890  83.490  1.00  0.00            
ATOM    958  C   GLU    89      41.550  56.950  79.690  1.00  0.00            
ATOM    959  O   GLU    89      41.630  55.910  79.040  1.00  0.00            
ATOM    960  N   ALA    90      40.470  57.730  79.680  1.00  0.00            
ATOM    961  H   ALA    90      40.440  58.540  80.270  1.00  0.00            
ATOM    962  CA  ALA    90      39.200  57.440  78.990  1.00  0.00            
ATOM    963  CB  ALA    90      38.150  58.460  79.450  1.00  0.00            
ATOM    964  C   ALA    90      39.170  57.340  77.460  1.00  0.00            
ATOM    965  O   ALA    90      38.230  56.770  76.920  1.00  0.00            
ATOM    966  N   SER    91      40.130  57.930  76.750  1.00  0.00            
ATOM    967  H   SER    91      40.980  58.250  77.160  1.00  0.00            
ATOM    968  CA  SER    91      40.130  58.010  75.290  1.00  0.00            
ATOM    969  CB  SER    91      40.670  59.340  74.760  1.00  0.00            
ATOM    970  OG  SER    91      41.900  59.710  75.400  1.00  0.00            
ATOM    971  HG  SER    91      42.680  59.390  74.860  1.00  0.00            
ATOM    972  C   SER    91      40.780  56.850  74.520  1.00  0.00            
ATOM    973  O   SER    91      41.770  56.280  74.980  1.00  0.00            
ATOM    974  N   SER    92      40.090  56.360  73.500  1.00  0.00            
ATOM    975  H   SER    92      39.090  56.400  73.550  1.00  0.00            
ATOM    976  CA  SER    92      40.620  55.440  72.490  1.00  0.00            
ATOM    977  CB  SER    92      39.550  54.900  71.540  1.00  0.00            
ATOM    978  OG  SER    92      40.060  53.930  70.620  1.00  0.00            
ATOM    979  HG  SER    92      40.290  53.110  71.120  1.00  0.00            
ATOM    980  C   SER    92      41.730  56.060  71.640  1.00  0.00            
ATOM    981  O   SER    92      41.530  57.030  70.900  1.00  0.00            
ATOM    982  N   HIS    93      42.900  55.430  71.700  1.00  0.00            
ATOM    983  H   HIS    93      43.020  54.610  72.250  1.00  0.00            
ATOM    984  CA  HIS    93      44.090  55.850  70.930  1.00  0.00            
ATOM    985  CB  HIS    93      45.220  56.290  71.870  1.00  0.00            
ATOM    986  CG  HIS    93      44.870  57.610  72.550  1.00  0.00            
ATOM    987  ND1 HIS    93      44.930  58.820  71.990  1.00  0.00            
ATOM    988  HD1 HIS    93      45.310  59.040  71.090  1.00  0.00            
ATOM    989  CD2 HIS    93      44.380  57.760  73.780  1.00  0.00            
ATOM    990  HD2 HIS    93      44.240  56.960  74.500  1.00  0.00            
ATOM    991  CE1 HIS    93      44.460  59.700  72.870  1.00  0.00            
ATOM    992  HE1 HIS    93      44.360  60.770  72.680  1.00  0.00            
ATOM    993  NE2 HIS    93      44.120  59.050  73.980  1.00  0.00            
ATOM    994  C   HIS    93      44.570  54.770  69.960  1.00  0.00            
ATOM    995  O   HIS    93      44.440  53.570  70.220  1.00  0.00            
ATOM    996  N   THR    94      45.110  55.230  68.840  1.00  0.00            
ATOM    997  H   THR    94      45.270  56.210  68.710  1.00  0.00            
ATOM    998  CA  THR    94      45.560  54.350  67.750  1.00  0.00            
ATOM    999  CB  THR    94      44.860  54.640  66.420  1.00  0.00            
ATOM   1000  OG1 THR    94      43.440  54.560  66.550  1.00  0.00            
ATOM   1001  HG1 THR    94      43.050  54.420  65.640  1.00  0.00            
ATOM   1002  CG2 THR    94      45.310  53.680  65.310  1.00  0.00            
ATOM   1003  C   THR    94      47.080  54.380  67.570  1.00  0.00            
ATOM   1004  O   THR    94      47.640  55.400  67.160  1.00  0.00            
ATOM   1005  N   LEU    95      47.720  53.240  67.820  1.00  0.00            
ATOM   1006  H   LEU    95      47.240  52.460  68.220  1.00  0.00            
ATOM   1007  CA  LEU    95      49.140  53.030  67.500  1.00  0.00            
ATOM   1008  CB  LEU    95      49.830  52.270  68.630  1.00  0.00            
ATOM   1009  CG  LEU    95      51.330  52.040  68.430  1.00  0.00            
ATOM   1010  CD1 LEU    95      52.110  53.360  68.340  1.00  0.00            
ATOM   1011  CD2 LEU    95      51.890  51.160  69.550  1.00  0.00            
ATOM   1012  C   LEU    95      49.290  52.300  66.160  1.00  0.00            
ATOM   1013  O   LEU    95      48.850  51.160  66.000  1.00  0.00            
ATOM   1014  N   GLN    96      49.840  53.030  65.190  1.00  0.00            
ATOM   1015  H   GLN    96      50.240  53.920  65.390  1.00  0.00            
ATOM   1016  CA  GLN    96      50.160  52.480  63.870  1.00  0.00            
ATOM   1017  CB  GLN    96      49.850  53.510  62.770  1.00  0.00            
ATOM   1018  CG  GLN    96      48.360  53.580  62.410  1.00  0.00            
ATOM   1019  CD  GLN    96      48.090  54.720  61.430  1.00  0.00            
ATOM   1020  OE1 GLN    96      48.910  55.140  60.630  1.00  0.00            
ATOM   1021  NE2 GLN    96      46.830  55.140  61.350  1.00  0.00            
ATOM   1022 1HE2 GLN    96      46.090  54.670  61.830  1.00  0.00            
ATOM   1023 2HE2 GLN    96      46.640  55.930  60.760  1.00  0.00            
ATOM   1024  C   GLN    96      51.650  52.140  63.800  1.00  0.00            
ATOM   1025  O   GLN    96      52.500  52.950  64.180  1.00  0.00            
ATOM   1026  N   TRP    97      51.930  50.940  63.320  1.00  0.00            
ATOM   1027  H   TRP    97      51.220  50.270  63.120  1.00  0.00            
ATOM   1028  CA  TRP    97      53.310  50.460  63.130  1.00  0.00            
ATOM   1029  CB  TRP    97      53.690  49.580  64.320  1.00  0.00            
ATOM   1030  CG  TRP    97      55.000  48.810  64.170  1.00  0.00            
ATOM   1031  CD1 TRP    97      56.240  49.310  64.170  1.00  0.00            
ATOM   1032  HD1 TRP    97      56.510  50.350  64.350  1.00  0.00            
ATOM   1033  CD2 TRP    97      55.110  47.450  63.930  1.00  0.00            
ATOM   1034  NE1 TRP    97      57.110  48.330  63.930  1.00  0.00            
ATOM   1035  HE1 TRP    97      58.100  48.430  63.900  1.00  0.00            
ATOM   1036  CE2 TRP    97      56.460  47.180  63.780  1.00  0.00            
ATOM   1037  CE3 TRP    97      54.180  46.410  63.850  1.00  0.00            
ATOM   1038  HE3 TRP    97      53.120  46.620  63.950  1.00  0.00            
ATOM   1039  CZ2 TRP    97      56.890  45.870  63.560  1.00  0.00            
ATOM   1040  HZ2 TRP    97      57.950  45.660  63.430  1.00  0.00            
ATOM   1041  CZ3 TRP    97      54.610  45.110  63.640  1.00  0.00            
ATOM   1042  HZ3 TRP    97      53.880  44.300  63.600  1.00  0.00            
ATOM   1043  CH2 TRP    97      55.970  44.840  63.490  1.00  0.00            
ATOM   1044  HH2 TRP    97      56.310  43.820  63.320  1.00  0.00            
ATOM   1045  C   TRP    97      53.470  49.740  61.780  1.00  0.00            
ATOM   1046  O   TRP    97      52.540  49.080  61.310  1.00  0.00            
ATOM   1047  N   MET    98      54.550  50.100  61.100  1.00  0.00            
ATOM   1048  H   MET    98      55.160  50.810  61.440  1.00  0.00            
ATOM   1049  CA  MET    98      54.950  49.450  59.840  1.00  0.00            
ATOM   1050  CB  MET    98      54.330  50.080  58.590  1.00  0.00            
ATOM   1051  CG  MET    98      54.530  51.590  58.410  1.00  0.00            
ATOM   1052  SD  MET    98      53.650  52.200  56.920  1.00  0.00            
ATOM   1053  CE  MET    98      54.060  53.930  57.040  1.00  0.00            
ATOM   1054  C   MET    98      56.460  49.240  59.670  1.00  0.00            
ATOM   1055  O   MET    98      57.230  50.170  59.880  1.00  0.00            
ATOM   1056  N   ILE    99      56.780  48.070  59.130  1.00  0.00            
ATOM   1057  H   ILE    99      56.060  47.450  58.830  1.00  0.00            
ATOM   1058  CA  ILE    99      58.150  47.580  58.900  1.00  0.00            
ATOM   1059  CB  ILE    99      58.590  46.690  60.070  1.00  0.00            
ATOM   1060  CG1 ILE    99      60.090  46.380  60.030  1.00  0.00            
ATOM   1061  CG2 ILE    99      57.750  45.410  60.180  1.00  0.00            
ATOM   1062  CD  ILE    99      60.600  45.660  61.280  1.00  0.00            
ATOM   1063  C   ILE    99      58.270  46.870  57.550  1.00  0.00            
ATOM   1064  O   ILE    99      57.320  46.210  57.120  1.00  0.00            
ATOM   1065  N   GLY   100      59.400  47.040  56.860  1.00  0.00            
ATOM   1066  H   GLY   100      60.050  47.750  57.130  1.00  0.00            
ATOM   1067  CA  GLY   100      59.700  46.340  55.600  1.00  0.00            
ATOM   1068  C   GLY   100      61.090  46.600  55.000  1.00  0.00            
ATOM   1069  O   GLY   100      61.790  47.530  55.380  1.00  0.00            
ATOM   1070  N   CYS   101      61.470  45.730  54.060  1.00  0.00            
ATOM   1071  H   CYS   101      60.850  45.000  53.760  1.00  0.00            
ATOM   1072  CA  CYS   101      62.730  45.860  53.310  1.00  0.00            
ATOM   1073  CB  CYS   101      63.720  44.750  53.660  1.00  0.00            
ATOM   1074  SG  CYS   101      63.380  43.040  53.090  1.00  0.00            
ATOM   1075  C   CYS   101      62.490  45.910  51.790  1.00  0.00            
ATOM   1076  O   CYS   101      61.850  45.010  51.250  1.00  0.00            
ATOM   1077  N   ASP   102      63.140  46.850  51.110  1.00  0.00            
ATOM   1078  H   ASP   102      63.850  47.400  51.550  1.00  0.00            
ATOM   1079  CA  ASP   102      62.990  47.050  49.670  1.00  0.00            
ATOM   1080  CB  ASP   102      62.630  48.490  49.310  1.00  0.00            
ATOM   1081  CG  ASP   102      61.210  48.940  49.650  1.00  0.00            
ATOM   1082  OD1 ASP   102      60.250  48.160  49.480  1.00  0.00            
ATOM   1083  OD2 ASP   102      61.060  50.130  50.030  1.00  0.00            
ATOM   1084  C   ASP   102      64.190  46.580  48.850  1.00  0.00            
ATOM   1085  O   ASP   102      65.320  47.060  49.030  1.00  0.00            
ATOM   1086  N   LEU   103      63.930  45.650  47.940  1.00  0.00            
ATOM   1087  H   LEU   103      62.990  45.350  47.760  1.00  0.00            
ATOM   1088  CA  LEU   103      64.930  45.050  47.050  1.00  0.00            
ATOM   1089  CB  LEU   103      64.740  43.540  46.900  1.00  0.00            
ATOM   1090  CG  LEU   103      64.790  42.720  48.200  1.00  0.00            
ATOM   1091  CD1 LEU   103      64.700  41.230  47.870  1.00  0.00            
ATOM   1092  CD2 LEU   103      66.060  42.990  49.010  1.00  0.00            
ATOM   1093  C   LEU   103      64.940  45.690  45.660  1.00  0.00            
ATOM   1094  O   LEU   103      63.940  46.260  45.220  1.00  0.00            
ATOM   1095  N   GLY   104      66.100  45.670  45.010  1.00  0.00            
ATOM   1096  H   GLY   104      66.930  45.330  45.460  1.00  0.00            
ATOM   1097  CA  GLY   104      66.280  46.120  43.620  1.00  0.00            
ATOM   1098  C   GLY   104      65.830  45.080  42.590  1.00  0.00            
ATOM   1099  O   GLY   104      65.830  43.890  42.870  1.00  0.00            
ATOM   1100  N   SER   105      65.780  45.530  41.330  1.00  0.00            
ATOM   1101  H   SER   105      66.000  46.470  41.100  1.00  0.00            
ATOM   1102  CA  SER   105      65.440  44.680  40.180  1.00  0.00            
ATOM   1103  CB  SER   105      65.400  45.500  38.890  1.00  0.00            
ATOM   1104  OG  SER   105      66.670  46.120  38.700  1.00  0.00            
ATOM   1105  HG  SER   105      67.100  45.760  37.870  1.00  0.00            
ATOM   1106  C   SER   105      66.380  43.490  39.970  1.00  0.00            
ATOM   1107  O   SER   105      66.000  42.490  39.370  1.00  0.00            
ATOM   1108  N   ASP   106      67.650  43.680  40.320  1.00  0.00            
ATOM   1109  H   ASP   106      68.040  44.590  40.210  1.00  0.00            
ATOM   1110  CA  ASP   106      68.680  42.630  40.420  1.00  0.00            
ATOM   1111  CB  ASP   106      70.030  43.190  39.990  1.00  0.00            
ATOM   1112  CG  ASP   106      70.000  44.050  38.730  1.00  0.00            
ATOM   1113  OD1 ASP   106      70.010  43.490  37.610  1.00  0.00            
ATOM   1114  OD2 ASP   106      69.900  45.290  38.890  1.00  0.00            
ATOM   1115  C   ASP   106      68.810  41.940  41.770  1.00  0.00            
ATOM   1116  O   ASP   106      69.910  41.630  42.230  1.00  0.00            
ATOM   1117  N   GLY   107      67.730  41.880  42.550  1.00  0.00            
ATOM   1118  H   GLY   107      66.940  42.460  42.350  1.00  0.00            
ATOM   1119  CA  GLY   107      67.610  41.160  43.830  1.00  0.00            
ATOM   1120  C   GLY   107      68.250  41.800  45.070  1.00  0.00            
ATOM   1121  O   GLY   107      67.740  41.680  46.180  1.00  0.00            
ATOM   1122  N   ARG   108      69.360  42.500  44.880  1.00  0.00            
ATOM   1123  H   ARG   108      69.790  42.430  43.980  1.00  0.00            
ATOM   1124  CA  ARG   108      70.130  43.210  45.910  1.00  0.00            
ATOM   1125  CB  ARG   108      71.330  43.910  45.270  1.00  0.00            
ATOM   1126  CG  ARG   108      72.270  42.940  44.550  1.00  0.00            
ATOM   1127  CD  ARG   108      73.300  43.700  43.710  1.00  0.00            
ATOM   1128  NE  ARG   108      72.640  44.440  42.620  1.00  0.00            
ATOM   1129  HE  ARG   108      71.650  44.560  42.700  1.00  0.00            
ATOM   1130  CZ  ARG   108      73.270  45.110  41.650  1.00  0.00            
ATOM   1131  NH1 ARG   108      74.600  45.270  41.670  1.00  0.00            
ATOM   1132 1HH1 ARG   108      75.150  44.850  42.400  1.00  0.00            
ATOM   1133 2HH1 ARG   108      75.060  45.800  40.960  1.00  0.00            
ATOM   1134  NH2 ARG   108      72.600  45.460  40.550  1.00  0.00            
ATOM   1135 1HH2 ARG   108      71.630  45.250  40.450  1.00  0.00            
ATOM   1136 2HH2 ARG   108      73.080  45.870  39.770  1.00  0.00            
ATOM   1137  C   ARG   108      69.340  44.260  46.710  1.00  0.00            
ATOM   1138  O   ARG   108      68.480  44.940  46.150  1.00  0.00            
ATOM   1139  N   LEU   109      69.780  44.520  47.940  1.00  0.00            
ATOM   1140  H   LEU   109      70.710  44.260  48.210  1.00  0.00            
ATOM   1141  CA  LEU   109      69.100  45.430  48.880  1.00  0.00            
ATOM   1142  CB  LEU   109      69.590  45.140  50.300  1.00  0.00            
ATOM   1143  CG  LEU   109      68.840  45.880  51.410  1.00  0.00            
ATOM   1144  CD1 LEU   109      67.400  45.370  51.580  1.00  0.00            
ATOM   1145  CD2 LEU   109      69.610  45.790  52.730  1.00  0.00            
ATOM   1146  C   LEU   109      69.270  46.900  48.520  1.00  0.00            
ATOM   1147  O   LEU   109      70.390  47.380  48.350  1.00  0.00            
ATOM   1148  N   LEU   110      68.170  47.620  48.320  1.00  0.00            
ATOM   1149  H   LEU   110      67.270  47.180  48.280  1.00  0.00            
ATOM   1150  CA  LEU   110      68.180  49.080  48.170  1.00  0.00            
ATOM   1151  CB  LEU   110      67.070  49.600  47.260  1.00  0.00            
ATOM   1152  CG  LEU   110      67.210  49.180  45.790  1.00  0.00            
ATOM   1153  CD1 LEU   110      66.010  49.700  44.990  1.00  0.00            
ATOM   1154  CD2 LEU   110      68.520  49.660  45.160  1.00  0.00            
ATOM   1155  C   LEU   110      68.110  49.830  49.500  1.00  0.00            
ATOM   1156  O   LEU   110      68.910  50.750  49.740  1.00  0.00            
ATOM   1157  N   ARG   111      67.210  49.400  50.370  1.00  0.00            
ATOM   1158  H   ARG   111      66.620  48.620  50.150  1.00  0.00            
ATOM   1159  CA  ARG   111      66.920  50.010  51.680  1.00  0.00            
ATOM   1160  CB  ARG   111      66.270  51.380  51.490  1.00  0.00            
ATOM   1161  CG  ARG   111      64.900  51.330  50.800  1.00  0.00            
ATOM   1162  CD  ARG   111      64.270  52.720  50.700  1.00  0.00            
ATOM   1163  NE  ARG   111      62.840  52.580  50.400  1.00  0.00            
ATOM   1164  HE  ARG   111      62.520  51.650  50.180  1.00  0.00            
ATOM   1165  CZ  ARG   111      61.920  53.550  50.470  1.00  0.00            
ATOM   1166  NH1 ARG   111      62.240  54.800  50.830  1.00  0.00            
ATOM   1167 1HH1 ARG   111      63.200  55.050  50.990  1.00  0.00            
ATOM   1168 2HH1 ARG   111      61.520  55.440  51.090  1.00  0.00            
ATOM   1169  NH2 ARG   111      60.640  53.230  50.230  1.00  0.00            
ATOM   1170 1HH2 ARG   111      60.410  52.280  50.010  1.00  0.00            
ATOM   1171 2HH2 ARG   111      59.940  53.940  50.260  1.00  0.00            
ATOM   1172  C   ARG   111      66.020  49.140  52.560  1.00  0.00            
ATOM   1173  O   ARG   111      65.330  48.250  52.070  1.00  0.00            
ATOM   1174  N   GLY   112      66.000  49.470  53.850  1.00  0.00            
ATOM   1175  H   GLY   112      66.600  50.180  54.220  1.00  0.00            
ATOM   1176  CA  GLY   112      65.050  48.900  54.820  1.00  0.00            
ATOM   1177  C   GLY   112      64.400  50.030  55.630  1.00  0.00            
ATOM   1178  O   GLY   112      65.050  51.050  55.880  1.00  0.00            
ATOM   1179  N   TYR   113      63.150  49.840  56.020  1.00  0.00            
ATOM   1180  H   TYR   113      62.660  48.990  55.830  1.00  0.00            
ATOM   1181  CA  TYR   113      62.390  50.870  56.750  1.00  0.00            
ATOM   1182  CB  TYR   113      61.610  51.760  55.780  1.00  0.00            
ATOM   1183  CG  TYR   113      60.440  51.110  55.020  1.00  0.00            
ATOM   1184  CD1 TYR   113      59.150  51.290  55.500  1.00  0.00            
ATOM   1185  HD1 TYR   113      58.970  51.710  56.490  1.00  0.00            
ATOM   1186  CD2 TYR   113      60.630  50.530  53.780  1.00  0.00            
ATOM   1187  HD2 TYR   113      61.630  50.350  53.400  1.00  0.00            
ATOM   1188  CE1 TYR   113      58.050  50.920  54.720  1.00  0.00            
ATOM   1189  HE1 TYR   113      57.050  51.030  55.130  1.00  0.00            
ATOM   1190  CE2 TYR   113      59.540  50.160  53.000  1.00  0.00            
ATOM   1191  HE2 TYR   113      59.730  49.690  52.030  1.00  0.00            
ATOM   1192  CZ  TYR   113      58.240  50.370  53.460  1.00  0.00            
ATOM   1193  OH  TYR   113      57.180  50.210  52.630  1.00  0.00            
ATOM   1194  HH  TYR   113      57.470  49.610  51.880  1.00  0.00            
ATOM   1195  C   TYR   113      61.470  50.340  57.860  1.00  0.00            
ATOM   1196  O   TYR   113      60.890  49.260  57.750  1.00  0.00            
ATOM   1197  N   GLU   114      61.460  51.100  58.950  1.00  0.00            
ATOM   1198  H   GLU   114      62.180  51.770  59.100  1.00  0.00            
ATOM   1199  CA  GLU   114      60.470  51.020  60.040  1.00  0.00            
ATOM   1200  CB  GLU   114      61.050  50.340  61.280  1.00  0.00            
ATOM   1201  CG  GLU   114      59.980  49.940  62.300  1.00  0.00            
ATOM   1202  CD  GLU   114      60.490  49.190  63.520  1.00  0.00            
ATOM   1203  OE1 GLU   114      61.440  49.670  64.170  1.00  0.00            
ATOM   1204  OE2 GLU   114      59.880  48.160  63.880  1.00  0.00            
ATOM   1205  C   GLU   114      59.940  52.410  60.360  1.00  0.00            
ATOM   1206  O   GLU   114      60.670  53.400  60.220  1.00  0.00            
ATOM   1207  N   GLN   115      58.630  52.510  60.600  1.00  0.00            
ATOM   1208  H   GLN   115      58.040  51.720  60.430  1.00  0.00            
ATOM   1209  CA  GLN   115      57.970  53.730  61.070  1.00  0.00            
ATOM   1210  CB  GLN   115      57.460  54.580  59.900  1.00  0.00            
ATOM   1211  CG  GLN   115      57.140  56.030  60.290  1.00  0.00            
ATOM   1212  CD  GLN   115      56.670  56.870  59.100  1.00  0.00            
ATOM   1213  OE1 GLN   115      55.920  56.440  58.230  1.00  0.00            
ATOM   1214  NE2 GLN   115      56.880  58.180  59.120  1.00  0.00            
ATOM   1215 1HE2 GLN   115      57.240  58.660  59.920  1.00  0.00            
ATOM   1216 2HE2 GLN   115      56.620  58.700  58.300  1.00  0.00            
ATOM   1217  C   GLN   115      56.820  53.470  62.050  1.00  0.00            
ATOM   1218  O   GLN   115      55.880  52.730  61.760  1.00  0.00            
ATOM   1219  N   TYR   116      56.970  54.080  63.220  1.00  0.00            
ATOM   1220  H   TYR   116      57.800  54.620  63.380  1.00  0.00            
ATOM   1221  CA  TYR   116      55.980  54.120  64.310  1.00  0.00            
ATOM   1222  CB  TYR   116      56.680  54.040  65.670  1.00  0.00            
ATOM   1223  CG  TYR   116      57.350  52.700  66.010  1.00  0.00            
ATOM   1224  CD1 TYR   116      58.690  52.470  65.710  1.00  0.00            
ATOM   1225  HD1 TYR   116      59.230  53.140  65.050  1.00  0.00            
ATOM   1226  CD2 TYR   116      56.670  51.790  66.810  1.00  0.00            
ATOM   1227  HD2 TYR   116      55.600  51.920  67.000  1.00  0.00            
ATOM   1228  CE1 TYR   116      59.340  51.350  66.220  1.00  0.00            
ATOM   1229  HE1 TYR   116      60.340  51.110  65.850  1.00  0.00            
ATOM   1230  CE2 TYR   116      57.320  50.680  67.330  1.00  0.00            
ATOM   1231  HE2 TYR   116      56.740  49.980  67.930  1.00  0.00            
ATOM   1232  CZ  TYR   116      58.660  50.460  67.040  1.00  0.00            
ATOM   1233  OH  TYR   116      59.330  49.480  67.700  1.00  0.00            
ATOM   1234  HH  TYR   116      58.660  48.750  67.860  1.00  0.00            
ATOM   1235  C   TYR   116      55.190  55.430  64.260  1.00  0.00            
ATOM   1236  O   TYR   116      55.780  56.500  64.160  1.00  0.00            
ATOM   1237  N   ALA   117      53.870  55.330  64.440  1.00  0.00            
ATOM   1238  H   ALA   117      53.420  54.440  64.400  1.00  0.00            
ATOM   1239  CA  ALA   117      52.970  56.480  64.490  1.00  0.00            
ATOM   1240  CB  ALA   117      52.330  56.710  63.120  1.00  0.00            
ATOM   1241  C   ALA   117      51.860  56.420  65.550  1.00  0.00            
ATOM   1242  O   ALA   117      51.060  55.490  65.570  1.00  0.00            
ATOM   1243  N   TYR   118      51.650  57.550  66.210  1.00  0.00            
ATOM   1244  H   TYR   118      52.100  58.400  65.920  1.00  0.00            
ATOM   1245  CA  TYR   118      50.650  57.700  67.280  1.00  0.00            
ATOM   1246  CB  TYR   118      51.340  58.130  68.580  1.00  0.00            
ATOM   1247  CG  TYR   118      50.430  58.070  69.810  1.00  0.00            
ATOM   1248  CD1 TYR   118      50.290  56.880  70.510  1.00  0.00            
ATOM   1249  HD1 TYR   118      50.840  55.990  70.210  1.00  0.00            
ATOM   1250  CD2 TYR   118      49.730  59.200  70.220  1.00  0.00            
ATOM   1251  HD2 TYR   118      49.840  60.140  69.670  1.00  0.00            
ATOM   1252  CE1 TYR   118      49.450  56.820  71.620  1.00  0.00            
ATOM   1253  HE1 TYR   118      49.350  55.880  72.170  1.00  0.00            
ATOM   1254  CE2 TYR   118      48.880  59.140  71.310  1.00  0.00            
ATOM   1255  HE2 TYR   118      48.250  60.000  71.530  1.00  0.00            
ATOM   1256  CZ  TYR   118      48.750  57.950  72.010  1.00  0.00            
ATOM   1257  OH  TYR   118      48.000  57.900  73.140  1.00  0.00            
ATOM   1258  HH  TYR   118      47.370  58.680  73.150  1.00  0.00            
ATOM   1259  C   TYR   118      49.560  58.700  66.890  1.00  0.00            
ATOM   1260  O   TYR   118      49.870  59.740  66.310  1.00  0.00            
ATOM   1261  N   ASP   119      48.290  58.330  67.060  1.00  0.00            
ATOM   1262  H   ASP   119      48.090  57.470  67.530  1.00  0.00            
ATOM   1263  CA  ASP   119      47.110  59.120  66.680  1.00  0.00            
ATOM   1264  CB  ASP   119      46.790  60.170  67.750  1.00  0.00            
ATOM   1265  CG  ASP   119      46.190  59.680  69.070  1.00  0.00            
ATOM   1266  OD1 ASP   119      45.550  58.600  69.100  1.00  0.00            
ATOM   1267  OD2 ASP   119      46.280  60.450  70.050  1.00  0.00            
ATOM   1268  C   ASP   119      47.080  59.720  65.280  1.00  0.00            
ATOM   1269  O   ASP   119      46.490  60.770  65.030  1.00  0.00            
ATOM   1270  N   GLY   120      47.670  59.010  64.320  1.00  0.00            
ATOM   1271  H   GLY   120      47.900  58.050  64.480  1.00  0.00            
ATOM   1272  CA  GLY   120      47.920  59.460  62.940  1.00  0.00            
ATOM   1273  C   GLY   120      49.020  60.510  62.730  1.00  0.00            
ATOM   1274  O   GLY   120      48.920  61.340  61.820  1.00  0.00            
ATOM   1275  N   LYS   121      50.010  60.560  63.610  1.00  0.00            
ATOM   1276  H   LYS   121      49.920  60.090  64.490  1.00  0.00            
ATOM   1277  CA  LYS   121      51.180  61.440  63.530  1.00  0.00            
ATOM   1278  CB  LYS   121      51.200  62.380  64.740  1.00  0.00            
ATOM   1279  CG  LYS   121      49.920  63.210  64.900  1.00  0.00            
ATOM   1280  CD  LYS   121      49.820  63.820  66.290  1.00  0.00            
ATOM   1281  CE  LYS   121      48.490  64.560  66.460  1.00  0.00            
ATOM   1282  NZ  LYS   121      48.320  65.070  67.830  1.00  0.00            
ATOM   1283  HZ1 LYS   121      47.480  65.600  67.900  1.00  0.00            
ATOM   1284  HZ2 LYS   121      48.250  64.300  68.460  1.00  0.00            
ATOM   1285  HZ3 LYS   121      49.090  65.650  68.090  1.00  0.00            
ATOM   1286  C   LYS   121      52.500  60.660  63.510  1.00  0.00            
ATOM   1287  O   LYS   121      52.710  59.800  64.370  1.00  0.00            
ATOM   1288  N   ASP   122      53.380  60.990  62.570  1.00  0.00            
ATOM   1289  H   ASP   122      53.100  61.610  61.830  1.00  0.00            
ATOM   1290  CA  ASP   122      54.740  60.480  62.420  1.00  0.00            
ATOM   1291  CB  ASP   122      55.360  61.090  61.150  1.00  0.00            
ATOM   1292  CG  ASP   122      56.860  61.000  60.890  1.00  0.00            
ATOM   1293  OD1 ASP   122      57.490  59.980  61.280  1.00  0.00            
ATOM   1294  OD2 ASP   122      57.400  61.960  60.300  1.00  0.00            
ATOM   1295  C   ASP   122      55.620  60.730  63.650  1.00  0.00            
ATOM   1296  O   ASP   122      55.930  61.880  63.980  1.00  0.00            
ATOM   1297  N   TYR   123      55.870  59.650  64.370  1.00  0.00            
ATOM   1298  H   TYR   123      55.530  58.760  64.050  1.00  0.00            
ATOM   1299  CA  TYR   123      56.580  59.610  65.650  1.00  0.00            
ATOM   1300  CB  TYR   123      55.830  58.620  66.550  1.00  0.00            
ATOM   1301  CG  TYR   123      56.340  58.490  67.980  1.00  0.00            
ATOM   1302  CD1 TYR   123      55.980  59.470  68.900  1.00  0.00            
ATOM   1303  HD1 TYR   123      55.450  60.370  68.580  1.00  0.00            
ATOM   1304  CD2 TYR   123      57.010  57.360  68.420  1.00  0.00            
ATOM   1305  HD2 TYR   123      57.240  56.560  67.710  1.00  0.00            
ATOM   1306  CE1 TYR   123      56.310  59.320  70.240  1.00  0.00            
ATOM   1307  HE1 TYR   123      56.110  60.150  70.910  1.00  0.00            
ATOM   1308  CE2 TYR   123      57.350  57.200  69.760  1.00  0.00            
ATOM   1309  HE2 TYR   123      57.870  56.290  70.070  1.00  0.00            
ATOM   1310  CZ  TYR   123      57.000  58.190  70.670  1.00  0.00            
ATOM   1311  OH  TYR   123      57.260  58.040  71.990  1.00  0.00            
ATOM   1312  HH  TYR   123      58.060  57.450  72.120  1.00  0.00            
ATOM   1313  C   TYR   123      58.070  59.290  65.500  1.00  0.00            
ATOM   1314  O   TYR   123      58.900  60.190  65.430  1.00  0.00            
ATOM   1315  N   LEU   124      58.370  58.030  65.170  1.00  0.00            
ATOM   1316  H   LEU   124      57.650  57.420  64.850  1.00  0.00            
ATOM   1317  CA  LEU   124      59.730  57.490  65.110  1.00  0.00            
ATOM   1318  CB  LEU   124      59.970  56.640  66.360  1.00  0.00            
ATOM   1319  CG  LEU   124      61.370  56.050  66.540  1.00  0.00            
ATOM   1320  CD1 LEU   124      62.430  57.140  66.720  1.00  0.00            
ATOM   1321  CD2 LEU   124      61.390  55.080  67.720  1.00  0.00            
ATOM   1322  C   LEU   124      59.960  56.660  63.840  1.00  0.00            
ATOM   1323  O   LEU   124      59.210  55.720  63.570  1.00  0.00            
ATOM   1324  N   ALA   125      61.010  57.010  63.110  1.00  0.00            
ATOM   1325  H   ALA   125      61.570  57.790  63.370  1.00  0.00            
ATOM   1326  CA  ALA   125      61.410  56.350  61.860  1.00  0.00            
ATOM   1327  CB  ALA   125      61.200  57.320  60.690  1.00  0.00            
ATOM   1328  C   ALA   125      62.870  55.880  61.870  1.00  0.00            
ATOM   1329  O   ALA   125      63.730  56.510  62.490  1.00  0.00            
ATOM   1330  N   LEU   126      63.150  54.780  61.180  1.00  0.00            
ATOM   1331  H   LEU   126      62.410  54.230  60.790  1.00  0.00            
ATOM   1332  CA  LEU   126      64.510  54.250  61.000  1.00  0.00            
ATOM   1333  CB  LEU   126      64.450  52.730  61.180  1.00  0.00            
ATOM   1334  CG  LEU   126      65.780  51.960  61.090  1.00  0.00            
ATOM   1335  CD1 LEU   126      66.800  52.440  62.120  1.00  0.00            
ATOM   1336  CD2 LEU   126      65.510  50.470  61.270  1.00  0.00            
ATOM   1337  C   LEU   126      65.120  54.660  59.660  1.00  0.00            
ATOM   1338  O   LEU   126      64.490  54.460  58.630  1.00  0.00            
ATOM   1339  N   ASN   127      66.340  55.210  59.680  1.00  0.00            
ATOM   1340  H   ASN   127      66.870  55.250  60.520  1.00  0.00            
ATOM   1341  CA  ASN   127      67.030  55.680  58.470  1.00  0.00            
ATOM   1342  CB  ASN   127      68.320  56.430  58.830  1.00  0.00            
ATOM   1343  CG  ASN   127      68.050  57.780  59.490  1.00  0.00            
ATOM   1344  OD1 ASN   127      67.100  58.510  59.240  1.00  0.00            
ATOM   1345  ND2 ASN   127      68.950  58.200  60.380  1.00  0.00            
ATOM   1346 1HD2 ASN   127      69.750  57.650  60.620  1.00  0.00            
ATOM   1347 2HD2 ASN   127      68.810  59.070  60.860  1.00  0.00            
ATOM   1348  C   ASN   127      67.370  54.570  57.480  1.00  0.00            
ATOM   1349  O   ASN   127      67.830  53.490  57.870  1.00  0.00            
ATOM   1350  N   GLU   128      67.350  54.900  56.190  1.00  0.00            
ATOM   1351  H   GLU   128      67.080  55.820  55.920  1.00  0.00            
ATOM   1352  CA  GLU   128      67.560  53.960  55.070  1.00  0.00            
ATOM   1353  CB  GLU   128      67.270  54.670  53.750  1.00  0.00            
ATOM   1354  CG  GLU   128      65.760  54.880  53.610  1.00  0.00            
ATOM   1355  CD  GLU   128      65.310  55.770  52.440  1.00  0.00            
ATOM   1356  OE1 GLU   128      65.900  55.730  51.340  1.00  0.00            
ATOM   1357  OE2 GLU   128      64.300  56.470  52.650  1.00  0.00            
ATOM   1358  C   GLU   128      68.890  53.200  55.010  1.00  0.00            
ATOM   1359  O   GLU   128      68.990  52.190  54.300  1.00  0.00            
ATOM   1360  N   ASP   129      69.900  53.680  55.720  1.00  0.00            
ATOM   1361  H   ASP   129      69.820  54.540  56.210  1.00  0.00            
ATOM   1362  CA  ASP   129      71.180  52.990  55.950  1.00  0.00            
ATOM   1363  CB  ASP   129      72.280  54.010  56.240  1.00  0.00            
ATOM   1364  CG  ASP   129      72.120  54.890  57.490  1.00  0.00            
ATOM   1365  OD1 ASP   129      71.330  54.550  58.390  1.00  0.00            
ATOM   1366  OD2 ASP   129      72.870  55.890  57.570  1.00  0.00            
ATOM   1367  C   ASP   129      71.180  51.900  57.020  1.00  0.00            
ATOM   1368  O   ASP   129      72.180  51.210  57.200  1.00  0.00            
ATOM   1369  N   LEU   130      70.080  51.800  57.760  1.00  0.00            
ATOM   1370  H   LEU   130      69.350  52.470  57.610  1.00  0.00            
ATOM   1371  CA  LEU   130      69.810  50.890  58.890  1.00  0.00            
ATOM   1372  CB  LEU   130      69.730  49.440  58.400  1.00  0.00            
ATOM   1373  CG  LEU   130      68.590  49.180  57.420  1.00  0.00            
ATOM   1374  CD1 LEU   130      68.680  47.770  56.830  1.00  0.00            
ATOM   1375  CD2 LEU   130      67.230  49.360  58.100  1.00  0.00            
ATOM   1376  C   LEU   130      70.710  51.060  60.110  1.00  0.00            
ATOM   1377  O   LEU   130      70.830  50.170  60.940  1.00  0.00            
ATOM   1378  N   ARG   131      71.260  52.260  60.290  1.00  0.00            
ATOM   1379  H   ARG   131      71.170  52.970  59.590  1.00  0.00            
ATOM   1380  CA  ARG   131      72.210  52.590  61.360  1.00  0.00            
ATOM   1381  CB  ARG   131      73.490  53.180  60.760  1.00  0.00            
ATOM   1382  CG  ARG   131      74.150  52.160  59.840  1.00  0.00            
ATOM   1383  CD  ARG   131      74.950  52.860  58.740  1.00  0.00            
ATOM   1384  NE  ARG   131      75.180  51.880  57.670  1.00  0.00            
ATOM   1385  HE  ARG   131      74.340  51.520  57.260  1.00  0.00            
ATOM   1386  CZ  ARG   131      76.370  51.480  57.220  1.00  0.00            
ATOM   1387  NH1 ARG   131      77.510  51.970  57.730  1.00  0.00            
ATOM   1388 1HH1 ARG   131      77.480  52.630  58.480  1.00  0.00            
ATOM   1389 2HH1 ARG   131      78.400  51.680  57.370  1.00  0.00            
ATOM   1390  NH2 ARG   131      76.440  50.530  56.290  1.00  0.00            
ATOM   1391 1HH2 ARG   131      75.630  50.080  55.920  1.00  0.00            
ATOM   1392 2HH2 ARG   131      77.340  50.290  55.920  1.00  0.00            
ATOM   1393  C   ARG   131      71.700  53.490  62.490  1.00  0.00            
ATOM   1394  O   ARG   131      71.950  53.170  63.650  1.00  0.00            
ATOM   1395  N   SER   132      71.080  54.620  62.170  1.00  0.00            
ATOM   1396  H   SER   132      70.990  54.910  61.220  1.00  0.00            
ATOM   1397  CA  SER   132      70.520  55.550  63.170  1.00  0.00            
ATOM   1398  CB  SER   132      71.270  56.880  63.230  1.00  0.00            
ATOM   1399  OG  SER   132      71.120  57.650  62.030  1.00  0.00            
ATOM   1400  HG  SER   132      71.420  58.590  62.220  1.00  0.00            
ATOM   1401  C   SER   132      69.020  55.810  63.020  1.00  0.00            
ATOM   1402  O   SER   132      68.430  55.500  61.980  1.00  0.00            
ATOM   1403  N   TRP   133      68.410  56.410  64.030  1.00  0.00            
ATOM   1404  H   TRP   133      68.900  56.720  64.850  1.00  0.00            
ATOM   1405  CA  TRP   133      66.960  56.670  64.060  1.00  0.00            
ATOM   1406  CB  TRP   133      66.330  56.130  65.340  1.00  0.00            
ATOM   1407  CG  TRP   133      66.480  54.620  65.540  1.00  0.00            
ATOM   1408  CD1 TRP   133      67.600  53.980  65.890  1.00  0.00            
ATOM   1409  HD1 TRP   133      68.590  54.430  65.980  1.00  0.00            
ATOM   1410  CD2 TRP   133      65.490  53.650  65.390  1.00  0.00            
ATOM   1411  NE1 TRP   133      67.370  52.680  65.990  1.00  0.00            
ATOM   1412  HE1 TRP   133      68.040  52.020  66.330  1.00  0.00            
ATOM   1413  CE2 TRP   133      66.100  52.430  65.680  1.00  0.00            
ATOM   1414  CE3 TRP   133      64.160  53.710  65.000  1.00  0.00            
ATOM   1415  HE3 TRP   133      63.720  54.660  64.710  1.00  0.00            
ATOM   1416  CZ2 TRP   133      65.360  51.260  65.560  1.00  0.00            
ATOM   1417  HZ2 TRP   133      65.840  50.290  65.650  1.00  0.00            
ATOM   1418  CZ3 TRP   133      63.420  52.540  64.910  1.00  0.00            
ATOM   1419  HZ3 TRP   133      62.380  52.560  64.570  1.00  0.00            
ATOM   1420  CH2 TRP   133      64.020  51.320  65.190  1.00  0.00            
ATOM   1421  HH2 TRP   133      63.450  50.400  65.060  1.00  0.00            
ATOM   1422  C   TRP   133      66.620  58.150  63.890  1.00  0.00            
ATOM   1423  O   TRP   133      67.400  59.030  64.250  1.00  0.00            
ATOM   1424  N   THR   134      65.460  58.420  63.300  1.00  0.00            
ATOM   1425  H   THR   134      64.860  57.670  63.030  1.00  0.00            
ATOM   1426  CA  THR   134      64.910  59.760  63.090  1.00  0.00            
ATOM   1427  CB  THR   134      64.750  60.080  61.600  1.00  0.00            
ATOM   1428  OG1 THR   134      66.030  60.190  60.990  1.00  0.00            
ATOM   1429  HG1 THR   134      66.170  59.440  60.340  1.00  0.00            
ATOM   1430  CG2 THR   134      63.960  61.370  61.310  1.00  0.00            
ATOM   1431  C   THR   134      63.600  59.920  63.880  1.00  0.00            
ATOM   1432  O   THR   134      62.690  59.100  63.760  1.00  0.00            
ATOM   1433  N   ALA   135      63.550  60.960  64.710  1.00  0.00            
ATOM   1434  H   ALA   135      64.320  61.590  64.790  1.00  0.00            
ATOM   1435  CA  ALA   135      62.420  61.240  65.610  1.00  0.00            
ATOM   1436  CB  ALA   135      62.880  60.950  67.040  1.00  0.00            
ATOM   1437  C   ALA   135      61.890  62.670  65.530  1.00  0.00            
ATOM   1438  O   ALA   135      62.660  63.630  65.580  1.00  0.00            
ATOM   1439  N   ALA   136      60.560  62.790  65.610  1.00  0.00            
ATOM   1440  H   ALA   136      59.990  61.970  65.580  1.00  0.00            
ATOM   1441  CA  ALA   136      59.840  64.070  65.550  1.00  0.00            
ATOM   1442  CB  ALA   136      58.360  63.790  65.250  1.00  0.00            
ATOM   1443  C   ALA   136      60.000  65.040  66.720  1.00  0.00            
ATOM   1444  O   ALA   136      60.620  66.090  66.570  1.00  0.00            
ATOM   1445  N   ASP   137      59.400  64.730  67.860  1.00  0.00            
ATOM   1446  H   ASP   137      58.880  63.880  67.960  1.00  0.00            
ATOM   1447  CA  ASP   137      59.320  65.570  69.070  1.00  0.00            
ATOM   1448  CB  ASP   137      57.850  65.860  69.370  1.00  0.00            
ATOM   1449  CG  ASP   137      56.990  64.650  69.730  1.00  0.00            
ATOM   1450  OD1 ASP   137      57.540  63.650  70.240  1.00  0.00            
ATOM   1451  OD2 ASP   137      55.760  64.730  69.570  1.00  0.00            
ATOM   1452  C   ASP   137      60.040  65.020  70.300  1.00  0.00            
ATOM   1453  O   ASP   137      60.750  64.020  70.210  1.00  0.00            
ATOM   1454  N   THR   138      59.800  65.600  71.470  1.00  0.00            
ATOM   1455  H   THR   138      59.300  66.460  71.490  1.00  0.00            
ATOM   1456  CA  THR   138      60.300  65.180  72.790  1.00  0.00            
ATOM   1457  CB  THR   138      59.710  66.010  73.930  1.00  0.00            
ATOM   1458  OG1 THR   138      59.640  67.390  73.560  1.00  0.00            
ATOM   1459  HG1 THR   138      58.690  67.690  73.670  1.00  0.00            
ATOM   1460  CG2 THR   138      60.500  65.850  75.240  1.00  0.00            
ATOM   1461  C   THR   138      59.990  63.720  73.120  1.00  0.00            
ATOM   1462  O   THR   138      60.900  62.950  73.440  1.00  0.00            
ATOM   1463  N   ALA   139      58.750  63.280  72.860  1.00  0.00            
ATOM   1464  H   ALA   139      58.190  63.740  72.180  1.00  0.00            
ATOM   1465  CA  ALA   139      58.300  61.920  73.170  1.00  0.00            
ATOM   1466  CB  ALA   139      56.770  61.870  73.070  1.00  0.00            
ATOM   1467  C   ALA   139      58.960  60.880  72.260  1.00  0.00            
ATOM   1468  O   ALA   139      59.620  59.950  72.720  1.00  0.00            
ATOM   1469  N   ALA   140      59.050  61.240  70.980  1.00  0.00            
ATOM   1470  H   ALA   140      58.490  62.000  70.640  1.00  0.00            
ATOM   1471  CA  ALA   140      59.830  60.520  69.970  1.00  0.00            
ATOM   1472  CB  ALA   140      59.560  61.150  68.600  1.00  0.00            
ATOM   1473  C   ALA   140      61.330  60.460  70.270  1.00  0.00            
ATOM   1474  O   ALA   140      61.940  59.400  70.140  1.00  0.00            
ATOM   1475  N   GLN   141      61.910  61.540  70.790  1.00  0.00            
ATOM   1476  H   GLN   141      61.450  62.430  70.720  1.00  0.00            
ATOM   1477  CA  GLN   141      63.290  61.590  71.290  1.00  0.00            
ATOM   1478  CB  GLN   141      63.720  63.030  71.550  1.00  0.00            
ATOM   1479  CG  GLN   141      65.200  63.160  71.900  1.00  0.00            
ATOM   1480  CD  GLN   141      65.670  64.620  71.970  1.00  0.00            
ATOM   1481  OE1 GLN   141      65.020  65.520  72.500  1.00  0.00            
ATOM   1482  NE2 GLN   141      66.920  64.840  71.590  1.00  0.00            
ATOM   1483 1HE2 GLN   141      67.510  64.070  71.360  1.00  0.00            
ATOM   1484 2HE2 GLN   141      67.190  65.780  71.380  1.00  0.00            
ATOM   1485  C   GLN   141      63.560  60.690  72.510  1.00  0.00            
ATOM   1486  O   GLN   141      64.580  60.020  72.530  1.00  0.00            
ATOM   1487  N   ILE   142      62.620  60.570  73.440  1.00  0.00            
ATOM   1488  H   ILE   142      61.860  61.220  73.480  1.00  0.00            
ATOM   1489  CA  ILE   142      62.680  59.610  74.550  1.00  0.00            
ATOM   1490  CB  ILE   142      61.510  59.730  75.530  1.00  0.00            
ATOM   1491  CG1 ILE   142      61.340  61.160  76.060  1.00  0.00            
ATOM   1492  CG2 ILE   142      61.650  58.770  76.720  1.00  0.00            
ATOM   1493  CD  ILE   142      59.970  61.380  76.700  1.00  0.00            
ATOM   1494  C   ILE   142      62.770  58.170  74.030  1.00  0.00            
ATOM   1495  O   ILE   142      63.730  57.460  74.300  1.00  0.00            
ATOM   1496  N   SER   143      61.860  57.830  73.120  1.00  0.00            
ATOM   1497  H   SER   143      61.040  58.390  73.000  1.00  0.00            
ATOM   1498  CA  SER   143      61.850  56.550  72.410  1.00  0.00            
ATOM   1499  CB  SER   143      60.570  56.350  71.590  1.00  0.00            
ATOM   1500  OG  SER   143      59.410  56.420  72.430  1.00  0.00            
ATOM   1501  HG  SER   143      59.570  55.810  73.210  1.00  0.00            
ATOM   1502  C   SER   143      63.080  56.300  71.540  1.00  0.00            
ATOM   1503  O   SER   143      63.700  55.240  71.650  1.00  0.00            
ATOM   1504  N   LYS   144      63.590  57.320  70.860  1.00  0.00            
ATOM   1505  H   LYS   144      63.020  58.120  70.650  1.00  0.00            
ATOM   1506  CA  LYS   144      64.870  57.280  70.140  1.00  0.00            
ATOM   1507  CB  LYS   144      65.100  58.540  69.300  1.00  0.00            
ATOM   1508  CG  LYS   144      66.280  58.360  68.350  1.00  0.00            
ATOM   1509  CD  LYS   144      66.560  59.500  67.380  1.00  0.00            
ATOM   1510  CE  LYS   144      67.190  60.740  68.010  1.00  0.00            
ATOM   1511  NZ  LYS   144      67.820  61.540  66.960  1.00  0.00            
ATOM   1512  HZ1 LYS   144      67.980  62.470  67.290  1.00  0.00            
ATOM   1513  HZ2 LYS   144      68.700  61.130  66.710  1.00  0.00            
ATOM   1514  HZ3 LYS   144      67.230  61.590  66.150  1.00  0.00            
ATOM   1515  C   LYS   144      66.070  57.030  71.050  1.00  0.00            
ATOM   1516  O   LYS   144      66.810  56.070  70.840  1.00  0.00            
ATOM   1517  N   ARG   145      66.190  57.770  72.150  1.00  0.00            
ATOM   1518  H   ARG   145      65.570  58.540  72.320  1.00  0.00            
ATOM   1519  CA  ARG   145      67.230  57.570  73.170  1.00  0.00            
ATOM   1520  CB  ARG   145      67.230  58.690  74.220  1.00  0.00            
ATOM   1521  CG  ARG   145      67.830  59.990  73.680  1.00  0.00            
ATOM   1522  CD  ARG   145      67.960  61.060  74.770  1.00  0.00            
ATOM   1523  NE  ARG   145      68.700  62.230  74.270  1.00  0.00            
ATOM   1524  HE  ARG   145      68.840  62.250  73.280  1.00  0.00            
ATOM   1525  CZ  ARG   145      69.160  63.250  75.000  1.00  0.00            
ATOM   1526  NH1 ARG   145      68.950  63.360  76.320  1.00  0.00            
ATOM   1527 1HH1 ARG   145      68.380  62.700  76.810  1.00  0.00            
ATOM   1528 2HH1 ARG   145      69.330  64.130  76.820  1.00  0.00            
ATOM   1529  NH2 ARG   145      69.830  64.250  74.410  1.00  0.00            
ATOM   1530 1HH2 ARG   145      69.970  64.270  73.420  1.00  0.00            
ATOM   1531 2HH2 ARG   145      70.240  64.970  74.980  1.00  0.00            
ATOM   1532  C   ARG   145      67.230  56.190  73.840  1.00  0.00            
ATOM   1533  O   ARG   145      68.270  55.720  74.300  1.00  0.00            
ATOM   1534  N   LYS   146      66.070  55.550  73.920  1.00  0.00            
ATOM   1535  H   LYS   146      65.220  56.070  73.870  1.00  0.00            
ATOM   1536  CA  LYS   146      65.930  54.120  74.230  1.00  0.00            
ATOM   1537  CB  LYS   146      64.470  53.820  74.570  1.00  0.00            
ATOM   1538  CG  LYS   146      64.240  52.440  75.200  1.00  0.00            
ATOM   1539  CD  LYS   146      62.740  52.110  75.210  1.00  0.00            
ATOM   1540  CE  LYS   146      62.400  50.870  76.030  1.00  0.00            
ATOM   1541  NZ  LYS   146      60.970  50.550  75.910  1.00  0.00            
ATOM   1542  HZ1 LYS   146      60.690  49.900  76.610  1.00  0.00            
ATOM   1543  HZ2 LYS   146      60.400  51.370  75.960  1.00  0.00            
ATOM   1544  HZ3 LYS   146      60.790  50.090  75.040  1.00  0.00            
ATOM   1545  C   LYS   146      66.440  53.240  73.090  1.00  0.00            
ATOM   1546  O   LYS   146      67.500  52.630  73.220  1.00  0.00            
ATOM   1547  N   CYS   147      65.820  53.340  71.920  1.00  0.00            
ATOM   1548  H   CYS   147      65.040  53.960  71.820  1.00  0.00            
ATOM   1549  CA  CYS   147      66.110  52.530  70.730  1.00  0.00            
ATOM   1550  CB  CYS   147      65.150  52.850  69.570  1.00  0.00            
ATOM   1551  SG  CYS   147      63.410  52.430  69.930  1.00  0.00            
ATOM   1552  HG  CYS   147      62.960  52.650  68.700  1.00  0.00            
ATOM   1553  C   CYS   147      67.540  52.580  70.190  1.00  0.00            
ATOM   1554  O   CYS   147      68.110  51.550  69.850  1.00  0.00            
ATOM   1555  N   GLU   148      68.130  53.770  70.150  1.00  0.00            
ATOM   1556  H   GLU   148      67.630  54.620  70.330  1.00  0.00            
ATOM   1557  CA  GLU   148      69.540  53.950  69.750  1.00  0.00            
ATOM   1558  CB  GLU   148      69.910  55.410  69.500  1.00  0.00            
ATOM   1559  CG  GLU   148      69.280  55.970  68.220  1.00  0.00            
ATOM   1560  CD  GLU   148      69.810  57.340  67.800  1.00  0.00            
ATOM   1561  OE1 GLU   148      70.140  58.170  68.680  1.00  0.00            
ATOM   1562  OE2 GLU   148      69.850  57.590  66.570  1.00  0.00            
ATOM   1563  C   GLU   148      70.540  53.270  70.690  1.00  0.00            
ATOM   1564  O   GLU   148      71.140  52.270  70.300  1.00  0.00            
ATOM   1565  N   ALA   149      70.430  53.560  71.990  1.00  0.00            
ATOM   1566  H   ALA   149      69.760  54.230  72.310  1.00  0.00            
ATOM   1567  CA  ALA   149      71.260  52.970  73.040  1.00  0.00            
ATOM   1568  CB  ALA   149      70.930  53.610  74.390  1.00  0.00            
ATOM   1569  C   ALA   149      71.150  51.450  73.140  1.00  0.00            
ATOM   1570  O   ALA   149      72.130  50.740  72.890  1.00  0.00            
ATOM   1571  N   ALA   150      69.920  50.950  73.110  1.00  0.00            
ATOM   1572  H   ALA   150      69.140  51.570  73.170  1.00  0.00            
ATOM   1573  CA  ALA   150      69.590  49.520  73.110  1.00  0.00            
ATOM   1574  CB  ALA   150      68.070  49.350  73.270  1.00  0.00            
ATOM   1575  C   ALA   150      70.050  48.710  71.890  1.00  0.00            
ATOM   1576  O   ALA   150      70.120  47.480  71.960  1.00  0.00            
ATOM   1577  N   ASN   151      70.460  49.390  70.830  1.00  0.00            
ATOM   1578  H   ASN   151      70.620  50.370  70.920  1.00  0.00            
ATOM   1579  CA  ASN   151      70.890  48.860  69.530  1.00  0.00            
ATOM   1580  CB  ASN   151      72.280  48.220  69.610  1.00  0.00            
ATOM   1581  CG  ASN   151      73.350  49.290  69.390  1.00  0.00            
ATOM   1582  OD1 ASN   151      73.780  49.550  68.260  1.00  0.00            
ATOM   1583  ND2 ASN   151      73.670  50.090  70.400  1.00  0.00            
ATOM   1584 1HD2 ASN   151      73.240  50.030  71.300  1.00  0.00            
ATOM   1585 2HD2 ASN   151      74.380  50.780  70.230  1.00  0.00            
ATOM   1586  C   ASN   151      69.880  48.070  68.690  1.00  0.00            
ATOM   1587  O   ASN   151      70.220  47.220  67.860  1.00  0.00            
ATOM   1588  N   VAL   152      68.660  48.580  68.710  1.00  0.00            
ATOM   1589  H   VAL   152      68.470  49.390  69.270  1.00  0.00            
ATOM   1590  CA  VAL   152      67.500  48.090  67.950  1.00  0.00            
ATOM   1591  CB  VAL   152      66.210  48.740  68.450  1.00  0.00            
ATOM   1592  CG1 VAL   152      64.950  48.210  67.750  1.00  0.00            
ATOM   1593  CG2 VAL   152      66.030  48.560  69.960  1.00  0.00            
ATOM   1594  C   VAL   152      67.690  48.170  66.430  1.00  0.00            
ATOM   1595  O   VAL   152      67.220  47.290  65.720  1.00  0.00            
ATOM   1596  N   ALA   153      68.490  49.110  65.940  1.00  0.00            
ATOM   1597  H   ALA   153      68.860  49.830  66.530  1.00  0.00            
ATOM   1598  CA  ALA   153      68.850  49.230  64.520  1.00  0.00            
ATOM   1599  CB  ALA   153      69.740  50.450  64.260  1.00  0.00            
ATOM   1600  C   ALA   153      69.540  47.980  63.960  1.00  0.00            
ATOM   1601  O   ALA   153      69.000  47.370  63.030  1.00  0.00            
ATOM   1602  N   GLU   154      70.510  47.440  64.680  1.00  0.00            
ATOM   1603  H   GLU   154      70.910  47.940  65.460  1.00  0.00            
ATOM   1604  CA  GLU   154      71.180  46.180  64.350  1.00  0.00            
ATOM   1605  CB  GLU   154      72.400  45.910  65.240  1.00  0.00            
ATOM   1606  CG  GLU   154      73.350  47.090  65.450  1.00  0.00            
ATOM   1607  CD  GLU   154      74.030  47.670  64.210  1.00  0.00            
ATOM   1608  OE1 GLU   154      74.470  46.900  63.330  1.00  0.00            
ATOM   1609  OE2 GLU   154      74.250  48.900  64.230  1.00  0.00            
ATOM   1610  C   GLU   154      70.240  44.970  64.400  1.00  0.00            
ATOM   1611  O   GLU   154      70.200  44.160  63.480  1.00  0.00            
ATOM   1612  N   GLN   155      69.360  44.950  65.390  1.00  0.00            
ATOM   1613  H   GLN   155      69.410  45.640  66.120  1.00  0.00            
ATOM   1614  CA  GLN   155      68.290  43.950  65.560  1.00  0.00            
ATOM   1615  CB  GLN   155      67.580  44.130  66.910  1.00  0.00            
ATOM   1616  CG  GLN   155      68.550  44.050  68.080  1.00  0.00            
ATOM   1617  CD  GLN   155      67.900  44.150  69.470  1.00  0.00            
ATOM   1618  OE1 GLN   155      66.950  44.880  69.740  1.00  0.00            
ATOM   1619  NE2 GLN   155      68.500  43.470  70.430  1.00  0.00            
ATOM   1620 1HE2 GLN   155      69.340  42.950  70.250  1.00  0.00            
ATOM   1621 2HE2 GLN   155      68.040  43.430  71.320  1.00  0.00            
ATOM   1622  C   GLN   155      67.270  43.950  64.410  1.00  0.00            
ATOM   1623  O   GLN   155      66.840  42.900  63.940  1.00  0.00            
ATOM   1624  N   ARG   156      66.910  45.130  63.930  1.00  0.00            
ATOM   1625  H   ARG   156      67.080  45.960  64.460  1.00  0.00            
ATOM   1626  CA  ARG   156      66.140  45.320  62.690  1.00  0.00            
ATOM   1627  CB  ARG   156      65.610  46.750  62.510  1.00  0.00            
ATOM   1628  CG  ARG   156      64.650  47.200  63.610  1.00  0.00            
ATOM   1629  CD  ARG   156      63.440  46.270  63.770  1.00  0.00            
ATOM   1630  NE  ARG   156      62.540  46.930  64.730  1.00  0.00            
ATOM   1631  HE  ARG   156      62.010  47.700  64.360  1.00  0.00            
ATOM   1632  CZ  ARG   156      62.310  46.580  66.000  1.00  0.00            
ATOM   1633  NH1 ARG   156      62.780  45.450  66.530  1.00  0.00            
ATOM   1634 1HH1 ARG   156      63.280  44.800  65.950  1.00  0.00            
ATOM   1635 2HH1 ARG   156      62.630  45.230  67.500  1.00  0.00            
ATOM   1636  NH2 ARG   156      61.650  47.460  66.760  1.00  0.00            
ATOM   1637 1HH2 ARG   156      61.330  48.310  66.340  1.00  0.00            
ATOM   1638 2HH2 ARG   156      61.460  47.290  67.730  1.00  0.00            
ATOM   1639  C   ARG   156      66.930  44.960  61.430  1.00  0.00            
ATOM   1640  O   ARG   156      66.460  44.160  60.620  1.00  0.00            
ATOM   1641  N   ARG   157      68.170  45.430  61.330  1.00  0.00            
ATOM   1642  H   ARG   157      68.490  46.130  61.980  1.00  0.00            
ATOM   1643  CA  ARG   157      69.110  45.140  60.230  1.00  0.00            
ATOM   1644  CB  ARG   157      70.430  45.870  60.500  1.00  0.00            
ATOM   1645  CG  ARG   157      71.340  45.990  59.270  1.00  0.00            
ATOM   1646  CD  ARG   157      72.570  46.850  59.550  1.00  0.00            
ATOM   1647  NE  ARG   157      73.580  46.150  60.370  1.00  0.00            
ATOM   1648  HE  ARG   157      73.640  46.440  61.320  1.00  0.00            
ATOM   1649  CZ  ARG   157      74.470  45.260  59.910  1.00  0.00            
ATOM   1650  NH1 ARG   157      74.550  44.910  58.610  1.00  0.00            
ATOM   1651 1HH1 ARG   157      73.890  45.270  57.950  1.00  0.00            
ATOM   1652 2HH1 ARG   157      75.220  44.240  58.300  1.00  0.00            
ATOM   1653  NH2 ARG   157      75.320  44.670  60.750  1.00  0.00            
ATOM   1654 1HH2 ARG   157      75.320  44.900  61.730  1.00  0.00            
ATOM   1655 2HH2 ARG   157      75.990  44.000  60.410  1.00  0.00            
ATOM   1656  C   ARG   157      69.330  43.640  60.030  1.00  0.00            
ATOM   1657  O   ARG   157      69.410  43.180  58.900  1.00  0.00            
ATOM   1658  N   ALA   158      69.370  42.860  61.110  1.00  0.00            
ATOM   1659  H   ALA   158      69.580  43.270  62.000  1.00  0.00            
ATOM   1660  CA  ALA   158      69.350  41.400  61.080  1.00  0.00            
ATOM   1661  CB  ALA   158      69.460  40.840  62.500  1.00  0.00            
ATOM   1662  C   ALA   158      68.140  40.800  60.360  1.00  0.00            
ATOM   1663  O   ALA   158      68.270  40.260  59.260  1.00  0.00            
ATOM   1664  N   TYR   159      66.950  41.160  60.830  1.00  0.00            
ATOM   1665  H   TYR   159      66.890  41.710  61.660  1.00  0.00            
ATOM   1666  CA  TYR   159      65.660  40.760  60.250  1.00  0.00            
ATOM   1667  CB  TYR   159      64.520  41.290  61.140  1.00  0.00            
ATOM   1668  CG  TYR   159      63.120  40.760  60.790  1.00  0.00            
ATOM   1669  CD1 TYR   159      62.670  39.580  61.370  1.00  0.00            
ATOM   1670  HD1 TYR   159      63.340  38.990  62.000  1.00  0.00            
ATOM   1671  CD2 TYR   159      62.260  41.510  60.000  1.00  0.00            
ATOM   1672  HD2 TYR   159      62.590  42.450  59.560  1.00  0.00            
ATOM   1673  CE1 TYR   159      61.370  39.160  61.170  1.00  0.00            
ATOM   1674  HE1 TYR   159      61.040  38.220  61.630  1.00  0.00            
ATOM   1675  CE2 TYR   159      60.940  41.090  59.810  1.00  0.00            
ATOM   1676  HE2 TYR   159      60.290  41.700  59.190  1.00  0.00            
ATOM   1677  CZ  TYR   159      60.500  39.920  60.400  1.00  0.00            
ATOM   1678  OH  TYR   159      59.180  39.570  60.370  1.00  0.00            
ATOM   1679  HH  TYR   159      58.710  40.090  59.650  1.00  0.00            
ATOM   1680  C   TYR   159      65.470  41.230  58.810  1.00  0.00            
ATOM   1681  O   TYR   159      65.100  40.450  57.930  1.00  0.00            
ATOM   1682  N   LEU   160      65.830  42.490  58.530  1.00  0.00            
ATOM   1683  H   LEU   160      66.090  43.110  59.270  1.00  0.00            
ATOM   1684  CA  LEU   160      65.730  43.090  57.190  1.00  0.00            
ATOM   1685  CB  LEU   160      65.700  44.620  57.250  1.00  0.00            
ATOM   1686  CG  LEU   160      64.510  45.170  58.030  1.00  0.00            
ATOM   1687  CD1 LEU   160      64.570  46.700  58.100  1.00  0.00            
ATOM   1688  CD2 LEU   160      63.160  44.730  57.450  1.00  0.00            
ATOM   1689  C   LEU   160      66.710  42.560  56.140  1.00  0.00            
ATOM   1690  O   LEU   160      66.250  42.130  55.080  1.00  0.00            
ATOM   1691  N   GLU   161      68.000  42.450  56.450  1.00  0.00            
ATOM   1692  H   GLU   161      68.350  42.790  57.320  1.00  0.00            
ATOM   1693  CA  GLU   161      69.000  41.840  55.560  1.00  0.00            
ATOM   1694  CB  GLU   161      70.440  42.160  55.990  1.00  0.00            
ATOM   1695  CG  GLU   161      70.920  43.570  55.620  1.00  0.00            
ATOM   1696  CD  GLU   161      72.340  43.890  56.090  1.00  0.00            
ATOM   1697  OE1 GLU   161      73.110  42.970  56.440  1.00  0.00            
ATOM   1698  OE2 GLU   161      72.650  45.100  56.190  1.00  0.00            
ATOM   1699  C   GLU   161      68.880  40.330  55.340  1.00  0.00            
ATOM   1700  O   GLU   161      69.290  39.830  54.300  1.00  0.00            
ATOM   1701  N   GLY   162      68.450  39.610  56.370  1.00  0.00            
ATOM   1702  H   GLY   162      68.390  40.010  57.290  1.00  0.00            
ATOM   1703  CA  GLY   162      68.240  38.160  56.340  1.00  0.00            
ATOM   1704  C   GLY   162      66.800  37.700  56.090  1.00  0.00            
ATOM   1705  O   GLY   162      66.350  37.560  54.960  1.00  0.00            
ATOM   1706  N   THR   163      66.040  37.580  57.180  1.00  0.00            
ATOM   1707  H   THR   163      66.410  37.820  58.080  1.00  0.00            
ATOM   1708  CA  THR   163      64.690  37.010  57.240  1.00  0.00            
ATOM   1709  CB  THR   163      64.110  37.100  58.650  1.00  0.00            
ATOM   1710  OG1 THR   163      65.090  36.720  59.630  1.00  0.00            
ATOM   1711  HG1 THR   163      65.090  35.720  59.740  1.00  0.00            
ATOM   1712  CG2 THR   163      62.860  36.230  58.830  1.00  0.00            
ATOM   1713  C   THR   163      63.700  37.590  56.230  1.00  0.00            
ATOM   1714  O   THR   163      63.160  36.850  55.400  1.00  0.00            
ATOM   1715  N   CYS   164      63.630  38.920  56.110  1.00  0.00            
ATOM   1716  H   CYS   164      64.150  39.500  56.740  1.00  0.00            
ATOM   1717  CA  CYS   164      62.790  39.640  55.150  1.00  0.00            
ATOM   1718  CB  CYS   164      62.840  41.150  55.440  1.00  0.00            
ATOM   1719  SG  CYS   164      61.930  42.260  54.300  1.00  0.00            
ATOM   1720  C   CYS   164      63.070  39.330  53.680  1.00  0.00            
ATOM   1721  O   CYS   164      62.150  39.060  52.910  1.00  0.00            
ATOM   1722  N   VAL   165      64.350  39.240  53.320  1.00  0.00            
ATOM   1723  H   VAL   165      65.070  39.410  53.980  1.00  0.00            
ATOM   1724  CA  VAL   165      64.820  38.840  51.980  1.00  0.00            
ATOM   1725  CB  VAL   165      66.320  39.130  51.830  1.00  0.00            
ATOM   1726  CG1 VAL   165      66.860  38.710  50.460  1.00  0.00            
ATOM   1727  CG2 VAL   165      66.630  40.610  52.050  1.00  0.00            
ATOM   1728  C   VAL   165      64.470  37.390  51.650  1.00  0.00            
ATOM   1729  O   VAL   165      63.740  37.140  50.690  1.00  0.00            
ATOM   1730  N   GLU   166      64.810  36.470  52.540  1.00  0.00            
ATOM   1731  H   GLU   166      65.390  36.710  53.320  1.00  0.00            
ATOM   1732  CA  GLU   166      64.490  35.040  52.420  1.00  0.00            
ATOM   1733  CB  GLU   166      65.110  34.250  53.570  1.00  0.00            
ATOM   1734  CG  GLU   166      64.940  32.730  53.520  1.00  0.00            
ATOM   1735  CD  GLU   166      65.670  32.010  52.380  1.00  0.00            
ATOM   1736  OE1 GLU   166      66.810  32.400  52.050  1.00  0.00            
ATOM   1737  OE2 GLU   166      65.150  30.990  51.880  1.00  0.00            
ATOM   1738  C   GLU   166      62.990  34.760  52.300  1.00  0.00            
ATOM   1739  O   GLU   166      62.550  34.100  51.370  1.00  0.00            
ATOM   1740  N   TRP   167      62.190  35.420  53.130  1.00  0.00            
ATOM   1741  H   TRP   167      62.540  35.900  53.940  1.00  0.00            
ATOM   1742  CA  TRP   167      60.720  35.380  53.020  1.00  0.00            
ATOM   1743  CB  TRP   167      60.010  35.980  54.230  1.00  0.00            
ATOM   1744  CG  TRP   167      59.840  34.990  55.380  1.00  0.00            
ATOM   1745  CD1 TRP   167      59.790  33.660  55.320  1.00  0.00            
ATOM   1746  HD1 TRP   167      59.690  33.070  54.410  1.00  0.00            
ATOM   1747  CD2 TRP   167      59.750  35.330  56.730  1.00  0.00            
ATOM   1748  NE1 TRP   167      59.710  33.150  56.540  1.00  0.00            
ATOM   1749  HE1 TRP   167      59.520  32.180  56.730  1.00  0.00            
ATOM   1750  CE2 TRP   167      59.700  34.130  57.440  1.00  0.00            
ATOM   1751  CE3 TRP   167      59.550  36.530  57.390  1.00  0.00            
ATOM   1752  HE3 TRP   167      59.560  37.480  56.850  1.00  0.00            
ATOM   1753  CZ2 TRP   167      59.490  34.140  58.810  1.00  0.00            
ATOM   1754  HZ2 TRP   167      59.560  33.210  59.380  1.00  0.00            
ATOM   1755  CZ3 TRP   167      59.300  36.530  58.760  1.00  0.00            
ATOM   1756  HZ3 TRP   167      59.000  37.460  59.250  1.00  0.00            
ATOM   1757  CH2 TRP   167      59.270  35.340  59.470  1.00  0.00            
ATOM   1758  HH2 TRP   167      58.960  35.350  60.520  1.00  0.00            
ATOM   1759  C   TRP   167      60.130  35.920  51.710  1.00  0.00            
ATOM   1760  O   TRP   167      59.380  35.190  51.060  1.00  0.00            
ATOM   1761  N   LEU   168      60.640  37.050  51.220  1.00  0.00            
ATOM   1762  H   LEU   168      61.270  37.610  51.750  1.00  0.00            
ATOM   1763  CA  LEU   168      60.250  37.580  49.910  1.00  0.00            
ATOM   1764  CB  LEU   168      60.840  38.960  49.630  1.00  0.00            
ATOM   1765  CG  LEU   168      60.300  39.590  48.340  1.00  0.00            
ATOM   1766  CD1 LEU   168      58.820  39.950  48.440  1.00  0.00            
ATOM   1767  CD2 LEU   168      61.120  40.800  47.900  1.00  0.00            
ATOM   1768  C   LEU   168      60.580  36.600  48.780  1.00  0.00            
ATOM   1769  O   LEU   168      59.660  36.150  48.100  1.00  0.00            
ATOM   1770  N   HIS   169      61.800  36.050  48.760  1.00  0.00            
ATOM   1771  H   HIS   169      62.500  36.360  49.390  1.00  0.00            
ATOM   1772  CA  HIS   169      62.240  35.060  47.780  1.00  0.00            
ATOM   1773  CB  HIS   169      63.720  34.730  47.970  1.00  0.00            
ATOM   1774  CG  HIS   169      64.380  34.000  46.790  1.00  0.00            
ATOM   1775  ND1 HIS   169      64.130  34.230  45.510  1.00  0.00            
ATOM   1776  CD2 HIS   169      65.150  32.920  46.880  1.00  0.00            
ATOM   1777  HD2 HIS   169      65.610  32.520  47.780  1.00  0.00            
ATOM   1778  CE1 HIS   169      64.700  33.250  44.800  1.00  0.00            
ATOM   1779  HE1 HIS   169      64.610  33.080  43.730  1.00  0.00            
ATOM   1780  NE2 HIS   169      65.340  32.450  45.650  1.00  0.00            
ATOM   1781  HE2 HIS   169      65.880  31.650  45.400  1.00  0.00            
ATOM   1782  C   HIS   169      61.370  33.800  47.780  1.00  0.00            
ATOM   1783  O   HIS   169      60.740  33.470  46.780  1.00  0.00            
ATOM   1784  N   ARG   170      61.100  33.260  48.970  1.00  0.00            
ATOM   1785  H   ARG   170      61.570  33.590  49.780  1.00  0.00            
ATOM   1786  CA  ARG   170      60.170  32.130  49.170  1.00  0.00            
ATOM   1787  CB  ARG   170      60.100  31.690  50.630  1.00  0.00            
ATOM   1788  CG  ARG   170      61.400  31.060  51.140  1.00  0.00            
ATOM   1789  CD  ARG   170      61.260  30.570  52.580  1.00  0.00            
ATOM   1790  NE  ARG   170      62.590  30.140  53.030  1.00  0.00            
ATOM   1791  HE  ARG   170      63.360  30.520  52.500  1.00  0.00            
ATOM   1792  CZ  ARG   170      62.890  29.340  54.060  1.00  0.00            
ATOM   1793  NH1 ARG   170      61.940  28.830  54.850  1.00  0.00            
ATOM   1794 1HH1 ARG   170      60.970  29.020  54.670  1.00  0.00            
ATOM   1795 2HH1 ARG   170      62.170  28.250  55.630  1.00  0.00            
ATOM   1796  NH2 ARG   170      64.170  29.030  54.280  1.00  0.00            
ATOM   1797 1HH2 ARG   170      64.880  29.420  53.680  1.00  0.00            
ATOM   1798 2HH2 ARG   170      64.440  28.390  55.000  1.00  0.00            
ATOM   1799  C   ARG   170      58.750  32.400  48.680  1.00  0.00            
ATOM   1800  O   ARG   170      58.210  31.650  47.870  1.00  0.00            
ATOM   1801  N   TYR   171      58.170  33.530  49.080  1.00  0.00            
ATOM   1802  H   TYR   171      58.620  34.140  49.740  1.00  0.00            
ATOM   1803  CA  TYR   171      56.830  33.960  48.660  1.00  0.00            
ATOM   1804  CB  TYR   171      56.280  35.090  49.530  1.00  0.00            
ATOM   1805  CG  TYR   171      56.200  34.830  51.030  1.00  0.00            
ATOM   1806  CD1 TYR   171      55.950  33.580  51.590  1.00  0.00            
ATOM   1807  HD1 TYR   171      55.640  32.740  50.960  1.00  0.00            
ATOM   1808  CD2 TYR   171      56.480  35.880  51.900  1.00  0.00            
ATOM   1809  HD2 TYR   171      56.730  36.860  51.490  1.00  0.00            
ATOM   1810  CE1 TYR   171      56.020  33.370  52.960  1.00  0.00            
ATOM   1811  HE1 TYR   171      55.830  32.380  53.370  1.00  0.00            
ATOM   1812  CE2 TYR   171      56.540  35.700  53.280  1.00  0.00            
ATOM   1813  HE2 TYR   171      56.640  36.570  53.930  1.00  0.00            
ATOM   1814  CZ  TYR   171      56.340  34.430  53.800  1.00  0.00            
ATOM   1815  OH  TYR   171      56.600  34.190  55.110  1.00  0.00            
ATOM   1816  HH  TYR   171      57.320  34.820  55.400  1.00  0.00            
ATOM   1817  C   TYR   171      56.710  34.270  47.160  1.00  0.00            
ATOM   1818  O   TYR   171      55.790  33.780  46.520  1.00  0.00            
ATOM   1819  N   LEU   172      57.720  34.920  46.580  1.00  0.00            
ATOM   1820  H   LEU   172      58.450  35.320  47.140  1.00  0.00            
ATOM   1821  CA  LEU   172      57.860  35.130  45.140  1.00  0.00            
ATOM   1822  CB  LEU   172      59.060  35.990  44.750  1.00  0.00            
ATOM   1823  CG  LEU   172      58.940  37.490  45.010  1.00  0.00            
ATOM   1824  CD1 LEU   172      60.270  38.170  44.650  1.00  0.00            
ATOM   1825  CD2 LEU   172      57.820  38.130  44.190  1.00  0.00            
ATOM   1826  C   LEU   172      57.950  33.850  44.310  1.00  0.00            
ATOM   1827  O   LEU   172      57.450  33.810  43.190  1.00  0.00            
ATOM   1828  N   GLU   173      58.700  32.860  44.790  1.00  0.00            
ATOM   1829  H   GLU   173      59.390  33.050  45.490  1.00  0.00            
ATOM   1830  CA  GLU   173      58.750  31.520  44.200  1.00  0.00            
ATOM   1831  CB  GLU   173      60.020  30.790  44.650  1.00  0.00            
ATOM   1832  CG  GLU   173      61.280  31.430  44.060  1.00  0.00            
ATOM   1833  CD  GLU   173      61.540  31.000  42.620  1.00  0.00            
ATOM   1834  OE1 GLU   173      62.460  30.160  42.420  1.00  0.00            
ATOM   1835  OE2 GLU   173      60.870  31.460  41.680  1.00  0.00            
ATOM   1836  C   GLU   173      57.500  30.650  44.360  1.00  0.00            
ATOM   1837  O   GLU   173      57.030  30.060  43.390  1.00  0.00            
ATOM   1838  N   ASN   174      56.880  30.690  45.540  1.00  0.00            
ATOM   1839  H   ASN   174      57.370  31.020  46.340  1.00  0.00            
ATOM   1840  CA  ASN   174      55.570  30.090  45.800  1.00  0.00            
ATOM   1841  CB  ASN   174      55.170  30.170  47.270  1.00  0.00            
ATOM   1842  CG  ASN   174      55.790  29.080  48.150  1.00  0.00            
ATOM   1843  OD1 ASN   174      56.850  28.520  47.870  1.00  0.00            
ATOM   1844  ND2 ASN   174      55.070  28.680  49.190  1.00  0.00            
ATOM   1845 1HD2 ASN   174      54.150  29.040  49.360  1.00  0.00            
ATOM   1846 2HD2 ASN   174      55.500  28.050  49.830  1.00  0.00            
ATOM   1847  C   ASN   174      54.410  30.660  44.960  1.00  0.00            
ATOM   1848  O   ASN   174      53.540  29.920  44.500  1.00  0.00            
ATOM   1849  N   GLY   175      54.420  31.980  44.780  1.00  0.00            
ATOM   1850  H   GLY   175      55.010  32.570  45.320  1.00  0.00            
ATOM   1851  CA  GLY   175      53.410  32.690  43.980  1.00  0.00            
ATOM   1852  C   GLY   175      53.900  33.250  42.640  1.00  0.00            
ATOM   1853  O   GLY   175      53.360  34.260  42.180  1.00  0.00            
ATOM   1854  N   LYS   176      54.750  32.520  41.930  1.00  0.00            
ATOM   1855  H   LYS   176      54.940  31.570  42.170  1.00  0.00            
ATOM   1856  CA  LYS   176      55.390  32.990  40.690  1.00  0.00            
ATOM   1857  CB  LYS   176      56.340  31.910  40.170  1.00  0.00            
ATOM   1858  CG  LYS   176      57.220  32.410  39.020  1.00  0.00            
ATOM   1859  CD  LYS   176      58.300  31.400  38.650  1.00  0.00            
ATOM   1860  CE  LYS   176      59.130  31.920  37.480  1.00  0.00            
ATOM   1861  NZ  LYS   176      60.170  30.950  37.120  1.00  0.00            
ATOM   1862  HZ1 LYS   176      60.660  31.250  36.300  1.00  0.00            
ATOM   1863  HZ2 LYS   176      60.820  30.870  37.870  1.00  0.00            
ATOM   1864  HZ3 LYS   176      59.750  30.060  36.950  1.00  0.00            
ATOM   1865  C   LYS   176      54.430  33.480  39.600  1.00  0.00            
ATOM   1866  O   LYS   176      54.560  34.620  39.160  1.00  0.00            
ATOM   1867  N   GLU   177      53.340  32.750  39.380  1.00  0.00            
ATOM   1868  H   GLU   177      53.240  31.860  39.820  1.00  0.00            
ATOM   1869  CA  GLU   177      52.250  33.120  38.470  1.00  0.00            
ATOM   1870  CB  GLU   177      51.330  31.920  38.250  1.00  0.00            
ATOM   1871  CG  GLU   177      51.940  30.870  37.320  1.00  0.00            
ATOM   1872  CD  GLU   177      51.600  31.140  35.850  1.00  0.00            
ATOM   1873  OE1 GLU   177      50.550  30.630  35.400  1.00  0.00            
ATOM   1874  OE2 GLU   177      52.410  31.770  35.140  1.00  0.00            
ATOM   1875  C   GLU   177      51.420  34.350  38.840  1.00  0.00            
ATOM   1876  O   GLU   177      50.760  34.940  37.980  1.00  0.00            
ATOM   1877  N   MET   178      51.450  34.770  40.110  1.00  0.00            
ATOM   1878  H   MET   178      52.060  34.310  40.760  1.00  0.00            
ATOM   1879  CA  MET   178      50.690  35.900  40.660  1.00  0.00            
ATOM   1880  CB  MET   178      49.760  35.410  41.770  1.00  0.00            
ATOM   1881  CG  MET   178      48.790  34.300  41.370  1.00  0.00            
ATOM   1882  SD  MET   178      47.590  34.760  40.060  1.00  0.00            
ATOM   1883  CE  MET   178      46.360  35.620  41.020  1.00  0.00            
ATOM   1884  C   MET   178      51.500  37.080  41.180  1.00  0.00            
ATOM   1885  O   MET   178      50.930  38.120  41.520  1.00  0.00            
ATOM   1886  N   LEU   179      52.760  36.830  41.540  1.00  0.00            
ATOM   1887  H   LEU   179      53.040  35.880  41.700  1.00  0.00            
ATOM   1888  CA  LEU   179      53.730  37.830  42.010  1.00  0.00            
ATOM   1889  CB  LEU   179      54.340  37.380  43.340  1.00  0.00            
ATOM   1890  CG  LEU   179      53.340  37.260  44.500  1.00  0.00            
ATOM   1891  CD1 LEU   179      54.000  36.540  45.670  1.00  0.00            
ATOM   1892  CD2 LEU   179      52.850  38.640  44.960  1.00  0.00            
ATOM   1893  C   LEU   179      54.840  38.190  41.020  1.00  0.00            
ATOM   1894  O   LEU   179      54.850  39.290  40.480  1.00  0.00            
ATOM   1895  N   GLN   180      55.750  37.260  40.740  1.00  0.00            
ATOM   1896  H   GLN   180      55.820  36.430  41.290  1.00  0.00            
ATOM   1897  CA  GLN   180      56.830  37.430  39.750  1.00  0.00            
ATOM   1898  CB  GLN   180      57.790  36.250  39.670  1.00  0.00            
ATOM   1899  CG  GLN   180      58.890  36.260  40.740  1.00  0.00            
ATOM   1900  CD  GLN   180      59.870  35.090  40.600  1.00  0.00            
ATOM   1901  OE1 GLN   180      60.870  35.130  39.900  1.00  0.00            
ATOM   1902  NE2 GLN   180      59.580  34.010  41.310  1.00  0.00            
ATOM   1903 1HE2 GLN   180      58.770  33.980  41.900  1.00  0.00            
ATOM   1904 2HE2 GLN   180      60.210  33.230  41.330  1.00  0.00            
ATOM   1905  C   GLN   180      56.330  37.770  38.340  1.00  0.00            
ATOM   1906  O   GLN   180      56.820  38.710  37.720  1.00  0.00            
ATOM   1907  N   ARG   181      55.330  37.040  37.860  1.00  0.00            
ATOM   1908  H   ARG   181      54.990  36.240  38.360  1.00  0.00            
ATOM   1909  CA  ARG   181      54.630  37.320  36.600  1.00  0.00            
ATOM   1910  CB  ARG   181      53.810  36.100  36.170  1.00  0.00            
ATOM   1911  CG  ARG   181      53.260  36.210  34.750  1.00  0.00            
ATOM   1912  CD  ARG   181      52.150  35.180  34.480  1.00  0.00            
ATOM   1913  NE  ARG   181      50.930  35.470  35.260  1.00  0.00            
ATOM   1914  HE  ARG   181      50.870  34.980  36.130  1.00  0.00            
ATOM   1915  CZ  ARG   181      50.000  36.400  35.010  1.00  0.00            
ATOM   1916  NH1 ARG   181      50.110  37.220  33.960  1.00  0.00            
ATOM   1917 1HH1 ARG   181      50.890  37.170  33.340  1.00  0.00            
ATOM   1918 2HH1 ARG   181      49.420  37.930  33.830  1.00  0.00            
ATOM   1919  NH2 ARG   181      48.870  36.420  35.720  1.00  0.00            
ATOM   1920 1HH2 ARG   181      48.680  35.700  36.400  1.00  0.00            
ATOM   1921 2HH2 ARG   181      48.210  37.170  35.600  1.00  0.00            
ATOM   1922  C   ARG   181      53.740  38.560  36.720  1.00  0.00            
ATOM   1923  O   ARG   181      52.580  38.490  37.120  1.00  0.00            
ATOM   1924  N   ALA   182      54.350  39.720  36.470  1.00  0.00            
ATOM   1925  H   ALA   182      55.340  39.760  36.420  1.00  0.00            
ATOM   1926  CA  ALA   182      53.670  41.030  36.420  1.00  0.00            
ATOM   1927  CB  ALA   182      54.690  42.150  36.210  1.00  0.00            
ATOM   1928  C   ALA   182      52.580  41.090  35.350  1.00  0.00            
ATOM   1929  O   ALA   182      52.870  41.070  34.150  1.00  0.00            
ATOM   1930  N   ASP   183      51.350  40.860  35.790  1.00  0.00            
ATOM   1931  H   ASP   183      51.210  40.620  36.750  1.00  0.00            
ATOM   1932  CA  ASP   183      50.130  40.840  34.970  1.00  0.00            
ATOM   1933  CB  ASP   183      48.990  40.200  35.750  1.00  0.00            
ATOM   1934  CG  ASP   183      47.900  39.560  34.890  1.00  0.00            
ATOM   1935  OD1 ASP   183      48.070  39.450  33.660  1.00  0.00            
ATOM   1936  OD2 ASP   183      46.980  38.940  35.460  1.00  0.00            
ATOM   1937  C   ASP   183      49.760  42.230  34.430  1.00  0.00            
ATOM   1938  O   ASP   183      49.500  43.120  35.240  1.00  0.00            
ATOM   1939  N   PRO   184      49.810  42.430  33.120  1.00  0.00            
ATOM   1940  CA  PRO   184      49.470  43.710  32.460  1.00  0.00            
ATOM   1941  CB  PRO   184      49.950  43.530  31.020  1.00  0.00            
ATOM   1942  CG  PRO   184      49.770  42.030  30.770  1.00  0.00            
ATOM   1943  CD  PRO   184      50.190  41.430  32.110  1.00  0.00            
ATOM   1944  C   PRO   184      47.990  44.080  32.530  1.00  0.00            
ATOM   1945  O   PRO   184      47.150  43.190  32.460  1.00  0.00            
ATOM   1946  N   PRO   185      47.660  45.370  32.560  1.00  0.00            
ATOM   1947  CA  PRO   185      46.280  45.860  32.600  1.00  0.00            
ATOM   1948  CB  PRO   185      46.360  47.360  32.870  1.00  0.00            
ATOM   1949  CG  PRO   185      47.720  47.740  32.290  1.00  0.00            
ATOM   1950  CD  PRO   185      48.590  46.510  32.590  1.00  0.00            
ATOM   1951  C   PRO   185      45.500  45.550  31.310  1.00  0.00            
ATOM   1952  O   PRO   185      45.920  45.930  30.220  1.00  0.00            
ATOM   1953  N   LYS   186      44.440  44.750  31.440  1.00  0.00            
ATOM   1954  H   LYS   186      44.320  44.180  32.250  1.00  0.00            
ATOM   1955  CA  LYS   186      43.490  44.550  30.340  1.00  0.00            
ATOM   1956  CB  LYS   186      42.630  43.300  30.580  1.00  0.00            
ATOM   1957  CG  LYS   186      42.080  42.780  29.250  1.00  0.00            
ATOM   1958  CD  LYS   186      40.950  41.770  29.470  1.00  0.00            
ATOM   1959  CE  LYS   186      40.480  41.160  28.150  1.00  0.00            
ATOM   1960  NZ  LYS   186      39.230  40.420  28.350  1.00  0.00            
ATOM   1961  HZ1 LYS   186      38.950  39.960  27.500  1.00  0.00            
ATOM   1962  HZ2 LYS   186      39.330  39.750  29.080  1.00  0.00            
ATOM   1963  HZ3 LYS   186      38.500  41.060  28.590  1.00  0.00            
ATOM   1964  C   LYS   186      42.620  45.800  30.170  1.00  0.00            
ATOM   1965  O   LYS   186      41.840  46.160  31.060  1.00  0.00            
ATOM   1966  N   THR   187      42.740  46.440  29.010  1.00  0.00            
ATOM   1967  H   THR   187      43.080  45.960  28.200  1.00  0.00            
ATOM   1968  CA  THR   187      42.260  47.810  28.760  1.00  0.00            
ATOM   1969  CB  THR   187      43.430  48.750  28.460  1.00  0.00            
ATOM   1970  OG1 THR   187      44.160  48.310  27.310  1.00  0.00            
ATOM   1971  HG1 THR   187      44.880  47.660  27.550  1.00  0.00            
ATOM   1972  CG2 THR   187      44.340  48.960  29.670  1.00  0.00            
ATOM   1973  C   THR   187      41.230  47.960  27.640  1.00  0.00            
ATOM   1974  O   THR   187      41.390  47.360  26.580  1.00  0.00            
ATOM   1975  N   HIS   188      40.260  48.850  27.840  1.00  0.00            
ATOM   1976  H   HIS   188      40.130  49.230  28.750  1.00  0.00            
ATOM   1977  CA  HIS   188      39.230  49.230  26.870  1.00  0.00            
ATOM   1978  CB  HIS   188      38.220  48.090  26.650  1.00  0.00            
ATOM   1979  CG  HIS   188      37.440  47.620  27.880  1.00  0.00            
ATOM   1980  ND1 HIS   188      37.930  46.900  28.890  1.00  0.00            
ATOM   1981  CD2 HIS   188      36.130  47.720  28.050  1.00  0.00            
ATOM   1982  HD2 HIS   188      35.420  48.180  27.350  1.00  0.00            
ATOM   1983  CE1 HIS   188      36.920  46.580  29.690  1.00  0.00            
ATOM   1984  HE1 HIS   188      36.950  46.050  30.640  1.00  0.00            
ATOM   1985  NE2 HIS   188      35.800  47.080  29.170  1.00  0.00            
ATOM   1986  HE2 HIS   188      34.880  46.920  29.530  1.00  0.00            
ATOM   1987  C   HIS   188      38.510  50.530  27.260  1.00  0.00            
ATOM   1988  O   HIS   188      38.410  50.870  28.430  1.00  0.00            
ATOM   1989  N   VAL   189      38.100  51.300  26.260  1.00  0.00            
ATOM   1990  H   VAL   189      38.310  51.080  25.310  1.00  0.00            
ATOM   1991  CA  VAL   189      37.410  52.580  26.470  1.00  0.00            
ATOM   1992  CB  VAL   189      38.110  53.750  25.770  1.00  0.00            
ATOM   1993  CG1 VAL   189      37.490  55.100  26.150  1.00  0.00            
ATOM   1994  CG2 VAL   189      39.620  53.790  26.020  1.00  0.00            
ATOM   1995  C   VAL   189      35.940  52.510  26.030  1.00  0.00            
ATOM   1996  O   VAL   189      35.670  52.270  24.860  1.00  0.00            
ATOM   1997  N   THR   190      35.020  52.850  26.930  1.00  0.00            
ATOM   1998  H   THR   190      35.260  53.060  27.880  1.00  0.00            
ATOM   1999  CA  THR   190      33.590  52.960  26.570  1.00  0.00            
ATOM   2000  CB  THR   190      32.620  52.000  27.250  1.00  0.00            
ATOM   2001  OG1 THR   190      32.400  52.270  28.640  1.00  0.00            
ATOM   2002  HG1 THR   190      31.670  51.660  28.950  1.00  0.00            
ATOM   2003  CG2 THR   190      33.040  50.540  27.020  1.00  0.00            
ATOM   2004  C   THR   190      33.010  54.380  26.600  1.00  0.00            
ATOM   2005  O   THR   190      33.330  55.180  27.480  1.00  0.00            
ATOM   2006  N   HIS   191      32.450  54.720  25.440  1.00  0.00            
ATOM   2007  H   HIS   191      32.730  54.240  24.610  1.00  0.00            
ATOM   2008  CA  HIS   191      31.610  55.900  25.190  1.00  0.00            
ATOM   2009  CB  HIS   191      31.320  55.910  23.690  1.00  0.00            
ATOM   2010  CG  HIS   191      30.590  57.130  23.120  1.00  0.00            
ATOM   2011  ND1 HIS   191      29.460  57.080  22.420  1.00  0.00            
ATOM   2012  CD2 HIS   191      31.040  58.380  23.110  1.00  0.00            
ATOM   2013  HD2 HIS   191      31.990  58.740  23.520  1.00  0.00            
ATOM   2014  CE1 HIS   191      29.210  58.320  21.990  1.00  0.00            
ATOM   2015  HE1 HIS   191      28.330  58.650  21.440  1.00  0.00            
ATOM   2016  NE2 HIS   191      30.180  59.120  22.410  1.00  0.00            
ATOM   2017  HE2 HIS   191      30.260  60.100  22.220  1.00  0.00            
ATOM   2018  C   HIS   191      30.320  55.910  26.010  1.00  0.00            
ATOM   2019  O   HIS   191      29.620  54.900  26.110  1.00  0.00            
ATOM   2020  N   HIS   192      30.090  56.990  26.750  1.00  0.00            
ATOM   2021  H   HIS   192      30.850  57.610  26.980  1.00  0.00            
ATOM   2022  CA  HIS   192      28.840  57.270  27.480  1.00  0.00            
ATOM   2023  CB  HIS   192      29.060  57.290  28.990  1.00  0.00            
ATOM   2024  CG  HIS   192      29.650  56.010  29.600  1.00  0.00            
ATOM   2025  ND1 HIS   192      28.960  55.050  30.210  1.00  0.00            
ATOM   2026  CD2 HIS   192      30.890  55.560  29.410  1.00  0.00            
ATOM   2027  HD2 HIS   192      31.720  56.130  29.000  1.00  0.00            
ATOM   2028  CE1 HIS   192      29.770  54.000  30.350  1.00  0.00            
ATOM   2029  HE1 HIS   192      29.500  53.040  30.800  1.00  0.00            
ATOM   2030  NE2 HIS   192      30.950  54.300  29.830  1.00  0.00            
ATOM   2031  HE2 HIS   192      31.650  53.640  29.550  1.00  0.00            
ATOM   2032  C   HIS   192      28.210  58.570  26.990  1.00  0.00            
ATOM   2033  O   HIS   192      28.570  59.640  27.490  1.00  0.00            
ATOM   2034  N   PRO   193      27.380  58.510  25.960  1.00  0.00            
ATOM   2035  CA  PRO   193      26.780  59.690  25.320  1.00  0.00            
ATOM   2036  CB  PRO   193      26.220  59.190  23.980  1.00  0.00            
ATOM   2037  CG  PRO   193      25.860  57.730  24.280  1.00  0.00            
ATOM   2038  CD  PRO   193      26.940  57.290  25.270  1.00  0.00            
ATOM   2039  C   PRO   193      25.720  60.420  26.150  1.00  0.00            
ATOM   2040  O   PRO   193      24.860  59.810  26.780  1.00  0.00            
ATOM   2041  N   VAL   194      25.840  61.750  26.150  1.00  0.00            
ATOM   2042  H   VAL   194      26.670  62.200  25.810  1.00  0.00            
ATOM   2043  CA  VAL   194      24.830  62.660  26.710  1.00  0.00            
ATOM   2044  CB  VAL   194      25.370  63.540  27.840  1.00  0.00            
ATOM   2045  CG1 VAL   194      24.230  64.260  28.580  1.00  0.00            
ATOM   2046  CG2 VAL   194      26.260  62.790  28.830  1.00  0.00            
ATOM   2047  C   VAL   194      24.310  63.510  25.540  1.00  0.00            
ATOM   2048  O   VAL   194      24.810  64.590  25.260  1.00  0.00            
ATOM   2049  N   PHE   195      23.220  63.000  24.960  1.00  0.00            
ATOM   2050  H   PHE   195      22.850  62.150  25.340  1.00  0.00            
ATOM   2051  CA  PHE   195      22.580  63.360  23.690  1.00  0.00            
ATOM   2052  CB  PHE   195      21.350  62.470  23.500  1.00  0.00            
ATOM   2053  CG  PHE   195      21.640  60.970  23.560  1.00  0.00            
ATOM   2054  CD1 PHE   195      21.470  60.280  24.760  1.00  0.00            
ATOM   2055  HD1 PHE   195      20.910  60.730  25.580  1.00  0.00            
ATOM   2056  CD2 PHE   195      22.180  60.320  22.460  1.00  0.00            
ATOM   2057  HD2 PHE   195      22.220  60.830  21.500  1.00  0.00            
ATOM   2058  CE1 PHE   195      21.850  58.950  24.850  1.00  0.00            
ATOM   2059  HE1 PHE   195      21.640  58.380  25.760  1.00  0.00            
ATOM   2060  CE2 PHE   195      22.560  58.990  22.560  1.00  0.00            
ATOM   2061  HE2 PHE   195      22.980  58.480  21.690  1.00  0.00            
ATOM   2062  CZ  PHE   195      22.400  58.300  23.750  1.00  0.00            
ATOM   2063  HZ  PHE   195      22.710  57.260  23.820  1.00  0.00            
ATOM   2064  C   PHE   195      22.180  64.810  23.390  1.00  0.00            
ATOM   2065  O   PHE   195      21.570  65.110  22.360  1.00  0.00            
ATOM   2066  N   ASP   196      22.670  65.730  24.220  1.00  0.00            
ATOM   2067  H   ASP   196      23.410  65.450  24.820  1.00  0.00            
ATOM   2068  CA  ASP   196      22.440  67.180  24.130  1.00  0.00            
ATOM   2069  CB  ASP   196      21.780  67.700  25.420  1.00  0.00            
ATOM   2070  CG  ASP   196      20.370  67.150  25.690  1.00  0.00            
ATOM   2071  OD1 ASP   196      19.540  67.040  24.760  1.00  0.00            
ATOM   2072  OD2 ASP   196      20.110  66.770  26.850  1.00  0.00            
ATOM   2073  C   ASP   196      23.720  67.940  23.780  1.00  0.00            
ATOM   2074  O   ASP   196      23.900  68.330  22.620  1.00  0.00            
ATOM   2075  N   TYR   197      24.660  68.030  24.710  1.00  0.00            
ATOM   2076  H   TYR   197      24.440  67.810  25.660  1.00  0.00            
ATOM   2077  CA  TYR   197      25.940  68.720  24.500  1.00  0.00            
ATOM   2078  CB  TYR   197      25.970  70.030  25.300  1.00  0.00            
ATOM   2079  CG  TYR   197      24.970  71.070  24.790  1.00  0.00            
ATOM   2080  CD1 TYR   197      23.800  71.340  25.490  1.00  0.00            
ATOM   2081  HD1 TYR   197      23.610  70.860  26.450  1.00  0.00            
ATOM   2082  CD2 TYR   197      25.220  71.740  23.600  1.00  0.00            
ATOM   2083  HD2 TYR   197      26.160  71.580  23.070  1.00  0.00            
ATOM   2084  CE1 TYR   197      22.880  72.250  24.990  1.00  0.00            
ATOM   2085  HE1 TYR   197      21.920  72.350  25.490  1.00  0.00            
ATOM   2086  CE2 TYR   197      24.300  72.650  23.090  1.00  0.00            
ATOM   2087  HE2 TYR   197      24.500  73.100  22.120  1.00  0.00            
ATOM   2088  CZ  TYR   197      23.130  72.920  23.790  1.00  0.00            
ATOM   2089  OH  TYR   197      22.400  74.010  23.460  1.00  0.00            
ATOM   2090  HH  TYR   197      22.400  74.080  22.460  1.00  0.00            
ATOM   2091  C   TYR   197      27.280  68.010  24.680  1.00  0.00            
ATOM   2092  O   TYR   197      28.260  68.400  24.040  1.00  0.00            
ATOM   2093  N   GLU   198      27.310  66.860  25.350  1.00  0.00            
ATOM   2094  H   GLU   198      26.520  66.250  25.360  1.00  0.00            
ATOM   2095  CA  GLU   198      28.550  66.270  25.880  1.00  0.00            
ATOM   2096  CB  GLU   198      28.910  66.890  27.220  1.00  0.00            
ATOM   2097  CG  GLU   198      27.850  66.710  28.310  1.00  0.00            
ATOM   2098  CD  GLU   198      28.270  67.290  29.670  1.00  0.00            
ATOM   2099  OE1 GLU   198      28.820  68.410  29.710  1.00  0.00            
ATOM   2100  OE2 GLU   198      27.960  66.640  30.690  1.00  0.00            
ATOM   2101  C   GLU   198      28.600  64.740  25.930  1.00  0.00            
ATOM   2102  O   GLU   198      27.730  64.060  25.390  1.00  0.00            
ATOM   2103  N   ALA   199      29.710  64.190  26.420  1.00  0.00            
ATOM   2104  H   ALA   199      30.550  64.730  26.510  1.00  0.00            
ATOM   2105  CA  ALA   199      29.920  62.750  26.640  1.00  0.00            
ATOM   2106  CB  ALA   199      30.380  62.070  25.350  1.00  0.00            
ATOM   2107  C   ALA   199      30.940  62.410  27.730  1.00  0.00            
ATOM   2108  O   ALA   199      31.880  63.180  27.970  1.00  0.00            
ATOM   2109  N   THR   200      30.780  61.260  28.360  1.00  0.00            
ATOM   2110  H   THR   200      29.940  60.730  28.240  1.00  0.00            
ATOM   2111  CA  THR   200      31.770  60.670  29.280  1.00  0.00            
ATOM   2112  CB  THR   200      31.150  60.010  30.510  1.00  0.00            
ATOM   2113  OG1 THR   200      30.200  60.860  31.160  1.00  0.00            
ATOM   2114  HG1 THR   200      30.670  61.360  31.890  1.00  0.00            
ATOM   2115  CG2 THR   200      32.200  59.520  31.520  1.00  0.00            
ATOM   2116  C   THR   200      32.570  59.590  28.530  1.00  0.00            
ATOM   2117  O   THR   200      31.990  58.680  27.950  1.00  0.00            
ATOM   2118  N   LEU   201      33.900  59.680  28.600  1.00  0.00            
ATOM   2119  H   LEU   201      34.330  60.500  28.970  1.00  0.00            
ATOM   2120  CA  LEU   201      34.790  58.610  28.140  1.00  0.00            
ATOM   2121  CB  LEU   201      35.880  59.120  27.200  1.00  0.00            
ATOM   2122  CG  LEU   201      35.400  59.540  25.810  1.00  0.00            
ATOM   2123  CD1 LEU   201      36.570  60.110  25.010  1.00  0.00            
ATOM   2124  CD2 LEU   201      34.770  58.370  25.050  1.00  0.00            
ATOM   2125  C   LEU   201      35.420  57.880  29.330  1.00  0.00            
ATOM   2126  O   LEU   201      36.160  58.480  30.110  1.00  0.00            
ATOM   2127  N   ARG   202      35.040  56.610  29.510  1.00  0.00            
ATOM   2128  H   ARG   202      34.460  56.150  28.830  1.00  0.00            
ATOM   2129  CA  ARG   202      35.500  55.780  30.620  1.00  0.00            
ATOM   2130  CB  ARG   202      34.320  55.140  31.350  1.00  0.00            
ATOM   2131  CG  ARG   202      34.720  54.360  32.610  1.00  0.00            
ATOM   2132  CD  ARG   202      33.540  53.890  33.460  1.00  0.00            
ATOM   2133  NE  ARG   202      32.940  55.000  34.200  1.00  0.00            
ATOM   2134  HE  ARG   202      33.550  55.500  34.820  1.00  0.00            
ATOM   2135  CZ  ARG   202      31.640  55.360  34.200  1.00  0.00            
ATOM   2136  NH1 ARG   202      30.700  54.630  33.590  1.00  0.00            
ATOM   2137 1HH1 ARG   202      30.920  53.730  33.220  1.00  0.00            
ATOM   2138 2HH1 ARG   202      29.780  55.010  33.460  1.00  0.00            
ATOM   2139  NH2 ARG   202      31.230  56.350  35.000  1.00  0.00            
ATOM   2140 1HH2 ARG   202      31.880  56.780  35.640  1.00  0.00            
ATOM   2141 2HH2 ARG   202      30.290  56.700  34.950  1.00  0.00            
ATOM   2142  C   ARG   202      36.540  54.750  30.160  1.00  0.00            
ATOM   2143  O   ARG   202      36.210  53.850  29.400  1.00  0.00            
ATOM   2144  N   CYS   203      37.800  55.060  30.450  1.00  0.00            
ATOM   2145  H   CYS   203      38.030  55.890  30.960  1.00  0.00            
ATOM   2146  CA  CYS   203      38.970  54.220  30.130  1.00  0.00            
ATOM   2147  CB  CYS   203      40.200  55.100  29.900  1.00  0.00            
ATOM   2148  SG  CYS   203      41.650  54.250  29.180  1.00  0.00            
ATOM   2149  C   CYS   203      39.240  53.210  31.250  1.00  0.00            
ATOM   2150  O   CYS   203      39.660  53.600  32.340  1.00  0.00            
ATOM   2151  N   TRP   204      38.820  51.970  31.010  1.00  0.00            
ATOM   2152  H   TRP   204      38.440  51.710  30.120  1.00  0.00            
ATOM   2153  CA  TRP   204      38.970  50.840  31.940  1.00  0.00            
ATOM   2154  CB  TRP   204      38.000  49.710  31.570  1.00  0.00            
ATOM   2155  CG  TRP   204      36.520  50.060  31.640  1.00  0.00            
ATOM   2156  CD1 TRP   204      35.690  50.140  30.600  1.00  0.00            
ATOM   2157  HD1 TRP   204      36.010  50.260  29.560  1.00  0.00            
ATOM   2158  CD2 TRP   204      35.720  49.970  32.770  1.00  0.00            
ATOM   2159  NE1 TRP   204      34.420  50.050  31.000  1.00  0.00            
ATOM   2160  HE1 TRP   204      33.640  49.830  30.410  1.00  0.00            
ATOM   2161  CE2 TRP   204      34.400  49.970  32.320  1.00  0.00            
ATOM   2162  CE3 TRP   204      35.990  49.850  34.130  1.00  0.00            
ATOM   2163  HE3 TRP   204      37.020  49.870  34.480  1.00  0.00            
ATOM   2164  CZ2 TRP   204      33.360  49.890  33.240  1.00  0.00            
ATOM   2165  HZ2 TRP   204      32.330  49.930  32.900  1.00  0.00            
ATOM   2166  CZ3 TRP   204      34.950  49.740  35.040  1.00  0.00            
ATOM   2167  HZ3 TRP   204      35.170  49.560  36.100  1.00  0.00            
ATOM   2168  CH2 TRP   204      33.640  49.780  34.600  1.00  0.00            
ATOM   2169  HH2 TRP   204      32.820  49.810  35.320  1.00  0.00            
ATOM   2170  C   TRP   204      40.380  50.250  31.990  1.00  0.00            
ATOM   2171  O   TRP   204      41.090  50.220  30.990  1.00  0.00            
ATOM   2172  N   ALA   205      40.790  49.840  33.180  1.00  0.00            
ATOM   2173  H   ALA   205      40.360  50.180  34.020  1.00  0.00            
ATOM   2174  CA  ALA   205      41.980  49.000  33.420  1.00  0.00            
ATOM   2175  CB  ALA   205      43.130  49.870  33.950  1.00  0.00            
ATOM   2176  C   ALA   205      41.630  47.890  34.410  1.00  0.00            
ATOM   2177  O   ALA   205      41.660  48.070  35.630  1.00  0.00            
ATOM   2178  N   LEU   206      41.160  46.780  33.860  1.00  0.00            
ATOM   2179  H   LEU   206      41.250  46.610  32.880  1.00  0.00            
ATOM   2180  CA  LEU   206      40.590  45.680  34.650  1.00  0.00            
ATOM   2181  CB  LEU   206      39.200  45.290  34.150  1.00  0.00            
ATOM   2182  CG  LEU   206      38.170  46.430  34.180  1.00  0.00            
ATOM   2183  CD1 LEU   206      36.850  45.960  33.590  1.00  0.00            
ATOM   2184  CD2 LEU   206      37.960  46.980  35.600  1.00  0.00            
ATOM   2185  C   LEU   206      41.490  44.440  34.680  1.00  0.00            
ATOM   2186  O   LEU   206      41.580  43.700  33.700  1.00  0.00            
ATOM   2187  N   GLY   207      42.030  44.160  35.860  1.00  0.00            
ATOM   2188  H   GLY   207      41.880  44.740  36.660  1.00  0.00            
ATOM   2189  CA  GLY   207      42.950  43.040  36.100  1.00  0.00            
ATOM   2190  C   GLY   207      44.400  43.380  35.730  1.00  0.00            
ATOM   2191  O   GLY   207      44.710  43.620  34.560  1.00  0.00            
ATOM   2192  N   PHE   208      45.130  43.750  36.780  1.00  0.00            
ATOM   2193  H   PHE   208      44.670  44.100  37.590  1.00  0.00            
ATOM   2194  CA  PHE   208      46.590  43.950  36.780  1.00  0.00            
ATOM   2195  CB  PHE   208      46.970  45.350  36.300  1.00  0.00            
ATOM   2196  CG  PHE   208      46.300  46.510  37.050  1.00  0.00            
ATOM   2197  CD1 PHE   208      46.860  46.990  38.230  1.00  0.00            
ATOM   2198  HD1 PHE   208      47.760  46.540  38.640  1.00  0.00            
ATOM   2199  CD2 PHE   208      45.140  47.090  36.550  1.00  0.00            
ATOM   2200  HD2 PHE   208      44.690  46.690  35.640  1.00  0.00            
ATOM   2201  CE1 PHE   208      46.250  48.040  38.900  1.00  0.00            
ATOM   2202  HE1 PHE   208      46.650  48.380  39.860  1.00  0.00            
ATOM   2203  CE2 PHE   208      44.550  48.150  37.210  1.00  0.00            
ATOM   2204  HE2 PHE   208      43.670  48.640  36.790  1.00  0.00            
ATOM   2205  CZ  PHE   208      45.090  48.620  38.400  1.00  0.00            
ATOM   2206  HZ  PHE   208      44.570  49.370  38.990  1.00  0.00            
ATOM   2207  C   PHE   208      47.300  43.650  38.100  1.00  0.00            
ATOM   2208  O   PHE   208      46.650  43.570  39.150  1.00  0.00            
ATOM   2209  N   TYR   209      48.620  43.510  38.040  1.00  0.00            
ATOM   2210  H   TYR   209      49.050  43.410  37.150  1.00  0.00            
ATOM   2211  CA  TYR   209      49.520  43.330  39.190  1.00  0.00            
ATOM   2212  CB  TYR   209      49.450  41.880  39.670  1.00  0.00            
ATOM   2213  CG  TYR   209      49.980  41.710  41.100  1.00  0.00            
ATOM   2214  CD1 TYR   209      49.170  42.080  42.170  1.00  0.00            
ATOM   2215  HD1 TYR   209      48.120  42.310  42.010  1.00  0.00            
ATOM   2216  CD2 TYR   209      51.300  41.330  41.320  1.00  0.00            
ATOM   2217  HD2 TYR   209      51.910  40.940  40.510  1.00  0.00            
ATOM   2218  CE1 TYR   209      49.700  42.110  43.450  1.00  0.00            
ATOM   2219  HE1 TYR   209      49.050  42.410  44.280  1.00  0.00            
ATOM   2220  CE2 TYR   209      51.830  41.360  42.600  1.00  0.00            
ATOM   2221  HE2 TYR   209      52.880  41.110  42.750  1.00  0.00            
ATOM   2222  CZ  TYR   209      51.020  41.740  43.670  1.00  0.00            
ATOM   2223  OH  TYR   209      51.500  41.710  44.940  1.00  0.00            
ATOM   2224  HH  TYR   209      52.390  41.250  44.890  1.00  0.00            
ATOM   2225  C   TYR   209      50.960  43.720  38.830  1.00  0.00            
ATOM   2226  O   TYR   209      51.380  43.290  37.750  1.00  0.00            
ATOM   2227  N   PRO   210      51.680  44.510  39.610  1.00  0.00            
ATOM   2228  CA  PRO   210      51.310  45.190  40.860  1.00  0.00            
ATOM   2229  CB  PRO   210      52.640  45.640  41.490  1.00  0.00            
ATOM   2230  CG  PRO   210      53.490  45.960  40.260  1.00  0.00            
ATOM   2231  CD  PRO   210      53.080  44.850  39.290  1.00  0.00            
ATOM   2232  C   PRO   210      50.320  46.360  40.730  1.00  0.00            
ATOM   2233  O   PRO   210      50.040  46.800  39.620  1.00  0.00            
ATOM   2234  N   ALA   211      49.880  46.890  41.860  1.00  0.00            
ATOM   2235  H   ALA   211      50.320  46.680  42.740  1.00  0.00            
ATOM   2236  CA  ALA   211      48.800  47.890  41.980  1.00  0.00            
ATOM   2237  CB  ALA   211      48.390  48.030  43.450  1.00  0.00            
ATOM   2238  C   ALA   211      49.030  49.290  41.410  1.00  0.00            
ATOM   2239  O   ALA   211      48.070  49.980  41.090  1.00  0.00            
ATOM   2240  N   GLU   212      50.280  49.730  41.390  1.00  0.00            
ATOM   2241  H   GLU   212      51.030  49.160  41.720  1.00  0.00            
ATOM   2242  CA  GLU   212      50.670  51.040  40.840  1.00  0.00            
ATOM   2243  CB  GLU   212      52.120  51.350  41.210  1.00  0.00            
ATOM   2244  CG  GLU   212      52.420  52.840  41.140  1.00  0.00            
ATOM   2245  CD  GLU   212      53.730  53.230  41.830  1.00  0.00            
ATOM   2246  OE1 GLU   212      54.150  52.510  42.760  1.00  0.00            
ATOM   2247  OE2 GLU   212      54.310  54.250  41.410  1.00  0.00            
ATOM   2248  C   GLU   212      50.460  51.090  39.320  1.00  0.00            
ATOM   2249  O   GLU   212      50.940  50.220  38.600  1.00  0.00            
ATOM   2250  N   ILE   213      49.820  52.170  38.870  1.00  0.00            
ATOM   2251  H   ILE   213      49.630  52.920  39.510  1.00  0.00            
ATOM   2252  CA  ILE   213      49.380  52.390  37.480  1.00  0.00            
ATOM   2253  CB  ILE   213      48.230  51.470  37.080  1.00  0.00            
ATOM   2254  CG1 ILE   213      47.810  51.630  35.620  1.00  0.00            
ATOM   2255  CG2 ILE   213      47.040  51.570  38.050  1.00  0.00            
ATOM   2256  CD  ILE   213      46.830  50.560  35.140  1.00  0.00            
ATOM   2257  C   ILE   213      49.090  53.860  37.180  1.00  0.00            
ATOM   2258  O   ILE   213      48.220  54.490  37.780  1.00  0.00            
ATOM   2259  N   ILE   214      49.870  54.380  36.240  1.00  0.00            
ATOM   2260  H   ILE   214      50.450  53.790  35.680  1.00  0.00            
ATOM   2261  CA  ILE   214      49.810  55.770  35.760  1.00  0.00            
ATOM   2262  CB  ILE   214      51.180  56.260  35.290  1.00  0.00            
ATOM   2263  CG1 ILE   214      52.250  56.090  36.380  1.00  0.00            
ATOM   2264  CG2 ILE   214      51.130  57.710  34.810  1.00  0.00            
ATOM   2265  CD  ILE   214      53.680  56.260  35.840  1.00  0.00            
ATOM   2266  C   ILE   214      48.750  55.870  34.670  1.00  0.00            
ATOM   2267  O   ILE   214      48.890  55.300  33.580  1.00  0.00            
ATOM   2268  N   LEU   215      47.650  56.530  35.030  1.00  0.00            
ATOM   2269  H   LEU   215      47.640  57.040  35.890  1.00  0.00            
ATOM   2270  CA  LEU   215      46.480  56.760  34.170  1.00  0.00            
ATOM   2271  CB  LEU   215      45.260  55.990  34.680  1.00  0.00            
ATOM   2272  CG  LEU   215      45.100  54.620  34.020  1.00  0.00            
ATOM   2273  CD1 LEU   215      43.970  53.840  34.700  1.00  0.00            
ATOM   2274  CD2 LEU   215      44.780  54.770  32.530  1.00  0.00            
ATOM   2275  C   LEU   215      46.150  58.250  34.090  1.00  0.00            
ATOM   2276  O   LEU   215      46.080  58.930  35.120  1.00  0.00            
ATOM   2277  N   THR   216      45.930  58.700  32.860  1.00  0.00            
ATOM   2278  H   THR   216      46.070  58.090  32.080  1.00  0.00            
ATOM   2279  CA  THR   216      45.580  60.080  32.500  1.00  0.00            
ATOM   2280  CB  THR   216      46.730  61.070  32.690  1.00  0.00            
ATOM   2281  OG1 THR   216      46.330  62.410  32.360  1.00  0.00            
ATOM   2282  HG1 THR   216      47.140  62.990  32.290  1.00  0.00            
ATOM   2283  CG2 THR   216      48.010  60.680  31.950  1.00  0.00            
ATOM   2284  C   THR   216      45.070  60.140  31.050  1.00  0.00            
ATOM   2285  O   THR   216      45.310  59.230  30.250  1.00  0.00            
ATOM   2286  N   TRP   217      44.420  61.250  30.730  1.00  0.00            
ATOM   2287  H   TRP   217      44.560  62.050  31.310  1.00  0.00            
ATOM   2288  CA  TRP   217      43.870  61.520  29.390  1.00  0.00            
ATOM   2289  CB  TRP   217      42.360  61.750  29.460  1.00  0.00            
ATOM   2290  CG  TRP   217      41.570  60.440  29.570  1.00  0.00            
ATOM   2291  CD1 TRP   217      41.140  59.850  30.680  1.00  0.00            
ATOM   2292  HD1 TRP   217      41.480  60.100  31.680  1.00  0.00            
ATOM   2293  CD2 TRP   217      40.970  59.780  28.500  1.00  0.00            
ATOM   2294  NE1 TRP   217      40.270  58.880  30.380  1.00  0.00            
ATOM   2295  HE1 TRP   217      39.800  58.290  31.040  1.00  0.00            
ATOM   2296  CE2 TRP   217      40.140  58.820  29.060  1.00  0.00            
ATOM   2297  CE3 TRP   217      41.050  59.940  27.120  1.00  0.00            
ATOM   2298  HE3 TRP   217      41.720  60.690  26.700  1.00  0.00            
ATOM   2299  CZ2 TRP   217      39.350  58.030  28.220  1.00  0.00            
ATOM   2300  HZ2 TRP   217      38.620  57.350  28.640  1.00  0.00            
ATOM   2301  CZ3 TRP   217      40.280  59.130  26.300  1.00  0.00            
ATOM   2302  HZ3 TRP   217      40.360  59.220  25.210  1.00  0.00            
ATOM   2303  CH2 TRP   217      39.430  58.190  26.840  1.00  0.00            
ATOM   2304  HH2 TRP   217      38.800  57.590  26.190  1.00  0.00            
ATOM   2305  C   TRP   217      44.560  62.740  28.770  1.00  0.00            
ATOM   2306  O   TRP   217      44.760  63.760  29.420  1.00  0.00            
ATOM   2307  N   GLN   218      45.060  62.540  27.550  1.00  0.00            
ATOM   2308  H   GLN   218      45.060  61.630  27.140  1.00  0.00            
ATOM   2309  CA  GLN   218      45.720  63.600  26.770  1.00  0.00            
ATOM   2310  CB  GLN   218      47.050  63.070  26.210  1.00  0.00            
ATOM   2311  CG  GLN   218      48.100  62.860  27.310  1.00  0.00            
ATOM   2312  CD  GLN   218      49.280  62.010  26.830  1.00  0.00            
ATOM   2313  OE1 GLN   218      49.660  61.970  25.660  1.00  0.00            
ATOM   2314  NE2 GLN   218      49.910  61.350  27.790  1.00  0.00            
ATOM   2315 1HE2 GLN   218      49.690  61.500  28.750  1.00  0.00            
ATOM   2316 2HE2 GLN   218      50.440  60.530  27.550  1.00  0.00            
ATOM   2317  C   GLN   218      44.840  64.080  25.610  1.00  0.00            
ATOM   2318  O   GLN   218      44.200  63.290  24.920  1.00  0.00            
ATOM   2319  N   ARG   219      44.860  65.390  25.390  1.00  0.00            
ATOM   2320  H   ARG   219      45.360  66.020  25.990  1.00  0.00            
ATOM   2321  CA  ARG   219      44.160  66.040  24.260  1.00  0.00            
ATOM   2322  CB  ARG   219      43.090  66.980  24.820  1.00  0.00            
ATOM   2323  CG  ARG   219      42.050  67.500  23.830  1.00  0.00            
ATOM   2324  CD  ARG   219      42.480  68.690  22.970  1.00  0.00            
ATOM   2325  NE  ARG   219      42.830  69.850  23.810  1.00  0.00            
ATOM   2326  HE  ARG   219      42.090  70.210  24.370  1.00  0.00            
ATOM   2327  CZ  ARG   219      43.990  70.530  23.770  1.00  0.00            
ATOM   2328  NH1 ARG   219      44.890  70.300  22.810  1.00  0.00            
ATOM   2329 1HH1 ARG   219      44.700  69.640  22.090  1.00  0.00            
ATOM   2330 2HH1 ARG   219      45.800  70.720  22.860  1.00  0.00            
ATOM   2331  NH2 ARG   219      44.330  71.340  24.780  1.00  0.00            
ATOM   2332 1HH2 ARG   219      43.710  71.420  25.560  1.00  0.00            
ATOM   2333 2HH2 ARG   219      45.190  71.850  24.760  1.00  0.00            
ATOM   2334  C   ARG   219      45.220  66.780  23.440  1.00  0.00            
ATOM   2335  O   ARG   219      45.820  67.720  23.950  1.00  0.00            
ATOM   2336  N   ASP   220      45.570  66.230  22.280  1.00  0.00            
ATOM   2337  H   ASP   220      45.040  65.470  21.900  1.00  0.00            
ATOM   2338  CA  ASP   220      46.660  66.700  21.410  1.00  0.00            
ATOM   2339  CB  ASP   220      46.310  68.020  20.720  1.00  0.00            
ATOM   2340  CG  ASP   220      45.080  68.040  19.810  1.00  0.00            
ATOM   2341  OD1 ASP   220      44.900  67.120  18.980  1.00  0.00            
ATOM   2342  OD2 ASP   220      44.340  69.050  19.870  1.00  0.00            
ATOM   2343  C   ASP   220      48.000  66.800  22.150  1.00  0.00            
ATOM   2344  O   ASP   220      48.560  67.870  22.350  1.00  0.00            
ATOM   2345  N   GLY   221      48.400  65.690  22.780  1.00  0.00            
ATOM   2346  H   GLY   221      47.960  64.820  22.570  1.00  0.00            
ATOM   2347  CA  GLY   221      49.560  65.590  23.680  1.00  0.00            
ATOM   2348  C   GLY   221      49.430  66.220  25.060  1.00  0.00            
ATOM   2349  O   GLY   221      49.920  65.670  26.050  1.00  0.00            
ATOM   2350  N   GLU   222      48.740  67.350  25.160  1.00  0.00            
ATOM   2351  H   GLU   222      48.400  67.800  24.330  1.00  0.00            
ATOM   2352  CA  GLU   222      48.490  68.100  26.400  1.00  0.00            
ATOM   2353  CB  GLU   222      47.960  69.490  26.040  1.00  0.00            
ATOM   2354  CG  GLU   222      48.310  70.560  27.080  1.00  0.00            
ATOM   2355  CD  GLU   222      47.760  71.950  26.740  1.00  0.00            
ATOM   2356  OE1 GLU   222      47.780  72.360  25.560  1.00  0.00            
ATOM   2357  OE2 GLU   222      47.350  72.660  27.680  1.00  0.00            
ATOM   2358  C   GLU   222      47.570  67.370  27.390  1.00  0.00            
ATOM   2359  O   GLU   222      46.380  67.180  27.130  1.00  0.00            
ATOM   2360  N   ASP   223      48.140  66.960  28.510  1.00  0.00            
ATOM   2361  H   ASP   223      49.130  67.080  28.630  1.00  0.00            
ATOM   2362  CA  ASP   223      47.490  66.210  29.600  1.00  0.00            
ATOM   2363  CB  ASP   223      48.580  65.820  30.600  1.00  0.00            
ATOM   2364  CG  ASP   223      48.120  64.950  31.770  1.00  0.00            
ATOM   2365  OD1 ASP   223      47.400  65.470  32.640  1.00  0.00            
ATOM   2366  OD2 ASP   223      48.670  63.840  31.940  1.00  0.00            
ATOM   2367  C   ASP   223      46.330  66.930  30.290  1.00  0.00            
ATOM   2368  O   ASP   223      46.450  68.100  30.660  1.00  0.00            
ATOM   2369  N   GLN   224      45.240  66.200  30.520  1.00  0.00            
ATOM   2370  H   GLN   224      45.200  65.250  30.220  1.00  0.00            
ATOM   2371  CA  GLN   224      43.990  66.680  31.130  1.00  0.00            
ATOM   2372  CB  GLN   224      42.810  66.400  30.190  1.00  0.00            
ATOM   2373  CG  GLN   224      42.900  66.910  28.750  1.00  0.00            
ATOM   2374  CD  GLN   224      43.110  68.430  28.650  1.00  0.00            
ATOM   2375  OE1 GLN   224      42.220  69.250  28.830  1.00  0.00            
ATOM   2376  NE2 GLN   224      44.300  68.820  28.220  1.00  0.00            
ATOM   2377 1HE2 GLN   224      44.960  68.170  27.870  1.00  0.00            
ATOM   2378 2HE2 GLN   224      44.590  69.750  28.460  1.00  0.00            
ATOM   2379  C   GLN   224      43.670  66.210  32.550  1.00  0.00            
ATOM   2380  O   GLN   224      42.500  66.190  32.950  1.00  0.00            
ATOM   2381  N   THR   225      44.660  65.970  33.400  1.00  0.00            
ATOM   2382  H   THR   225      45.590  65.870  33.050  1.00  0.00            
ATOM   2383  CA  THR   225      44.530  65.580  34.820  1.00  0.00            
ATOM   2384  CB  THR   225      45.870  65.450  35.540  1.00  0.00            
ATOM   2385  OG1 THR   225      46.600  64.340  35.030  1.00  0.00            
ATOM   2386  HG1 THR   225      46.990  64.580  34.140  1.00  0.00            
ATOM   2387  CG2 THR   225      45.840  65.350  37.070  1.00  0.00            
ATOM   2388  C   THR   225      43.540  66.410  35.640  1.00  0.00            
ATOM   2389  O   THR   225      42.840  65.890  36.510  1.00  0.00            
ATOM   2390  N   GLN   226      43.360  67.670  35.280  1.00  0.00            
ATOM   2391  H   GLN   226      43.940  68.080  34.570  1.00  0.00            
ATOM   2392  CA  GLN   226      42.370  68.590  35.850  1.00  0.00            
ATOM   2393  CB  GLN   226      42.640  70.020  35.370  1.00  0.00            
ATOM   2394  CG  GLN   226      43.930  70.560  35.990  1.00  0.00            
ATOM   2395  CD  GLN   226      44.330  71.920  35.420  1.00  0.00            
ATOM   2396  OE1 GLN   226      43.560  72.870  35.330  1.00  0.00            
ATOM   2397  NE2 GLN   226      45.600  72.030  35.060  1.00  0.00            
ATOM   2398 1HE2 GLN   226      46.240  71.270  35.180  1.00  0.00            
ATOM   2399 2HE2 GLN   226      45.860  72.790  34.460  1.00  0.00            
ATOM   2400  C   GLN   226      40.890  68.240  35.660  1.00  0.00            
ATOM   2401  O   GLN   226      40.070  68.630  36.500  1.00  0.00            
ATOM   2402  N   ASP   227      40.540  67.510  34.610  1.00  0.00            
ATOM   2403  H   ASP   227      41.190  67.340  33.870  1.00  0.00            
ATOM   2404  CA  ASP   227      39.180  67.020  34.340  1.00  0.00            
ATOM   2405  CB  ASP   227      38.810  67.190  32.860  1.00  0.00            
ATOM   2406  CG  ASP   227      38.600  68.630  32.370  1.00  0.00            
ATOM   2407  OD1 ASP   227      38.150  69.490  33.150  1.00  0.00            
ATOM   2408  OD2 ASP   227      38.780  68.840  31.150  1.00  0.00            
ATOM   2409  C   ASP   227      38.890  65.570  34.730  1.00  0.00            
ATOM   2410  O   ASP   227      37.730  65.180  34.900  1.00  0.00            
ATOM   2411  N   VAL   228      39.920  64.740  34.840  1.00  0.00            
ATOM   2412  H   VAL   228      40.850  65.110  34.920  1.00  0.00            
ATOM   2413  CA  VAL   228      39.800  63.280  34.980  1.00  0.00            
ATOM   2414  CB  VAL   228      41.050  62.570  34.470  1.00  0.00            
ATOM   2415  CG1 VAL   228      40.880  61.050  34.400  1.00  0.00            
ATOM   2416  CG2 VAL   228      41.500  63.060  33.090  1.00  0.00            
ATOM   2417  C   VAL   228      39.360  62.800  36.370  1.00  0.00            
ATOM   2418  O   VAL   228      39.950  63.140  37.390  1.00  0.00            
ATOM   2419  N   GLU   229      38.350  61.940  36.380  1.00  0.00            
ATOM   2420  H   GLU   229      37.840  61.760  35.530  1.00  0.00            
ATOM   2421  CA  GLU   229      37.910  61.150  37.530  1.00  0.00            
ATOM   2422  CB  GLU   229      36.400  60.900  37.480  1.00  0.00            
ATOM   2423  CG  GLU   229      35.870  60.110  38.690  1.00  0.00            
ATOM   2424  CD  GLU   229      34.380  59.750  38.600  1.00  0.00            
ATOM   2425  OE1 GLU   229      33.860  59.470  37.500  1.00  0.00            
ATOM   2426  OE2 GLU   229      33.730  59.760  39.670  1.00  0.00            
ATOM   2427  C   GLU   229      38.670  59.820  37.570  1.00  0.00            
ATOM   2428  O   GLU   229      38.430  58.930  36.750  1.00  0.00            
ATOM   2429  N   LEU   230      39.780  59.820  38.310  1.00  0.00            
ATOM   2430  H   LEU   230      40.170  60.670  38.660  1.00  0.00            
ATOM   2431  CA  LEU   230      40.530  58.590  38.630  1.00  0.00            
ATOM   2432  CB  LEU   230      42.000  58.850  38.970  1.00  0.00            
ATOM   2433  CG  LEU   230      42.890  59.270  37.800  1.00  0.00            
ATOM   2434  CD1 LEU   230      42.840  60.780  37.560  1.00  0.00            
ATOM   2435  CD2 LEU   230      44.330  58.810  38.050  1.00  0.00            
ATOM   2436  C   LEU   230      39.890  57.800  39.770  1.00  0.00            
ATOM   2437  O   LEU   230      39.530  58.350  40.810  1.00  0.00            
ATOM   2438  N   VAL   231      39.770  56.480  39.590  1.00  0.00            
ATOM   2439  H   VAL   231      39.850  56.080  38.680  1.00  0.00            
ATOM   2440  CA  VAL   231      39.370  55.570  40.670  1.00  0.00            
ATOM   2441  CB  VAL   231      38.420  54.500  40.120  1.00  0.00            
ATOM   2442  CG1 VAL   231      38.020  53.420  41.130  1.00  0.00            
ATOM   2443  CG2 VAL   231      37.140  55.170  39.610  1.00  0.00            
ATOM   2444  C   VAL   231      40.580  55.030  41.440  1.00  0.00            
ATOM   2445  O   VAL   231      41.660  54.870  40.860  1.00  0.00            
ATOM   2446  N   GLU   232      40.450  54.850  42.750  1.00  0.00            
ATOM   2447  H   GLU   232      39.650  55.210  43.230  1.00  0.00            
ATOM   2448  CA  GLU   232      41.440  54.190  43.610  1.00  0.00            
ATOM   2449  CB  GLU   232      40.900  54.100  45.030  1.00  0.00            
ATOM   2450  CG  GLU   232      41.870  53.500  46.050  1.00  0.00            
ATOM   2451  CD  GLU   232      41.190  53.120  47.370  1.00  0.00            
ATOM   2452  OE1 GLU   232      40.240  53.820  47.780  1.00  0.00            
ATOM   2453  OE2 GLU   232      41.580  52.110  47.990  1.00  0.00            
ATOM   2454  C   GLU   232      41.760  52.790  43.090  1.00  0.00            
ATOM   2455  O   GLU   232      40.850  52.010  42.780  1.00  0.00            
ATOM   2456  N   THR   233      43.050  52.470  43.000  1.00  0.00            
ATOM   2457  H   THR   233      43.740  53.120  43.320  1.00  0.00            
ATOM   2458  CA  THR   233      43.540  51.140  42.610  1.00  0.00            
ATOM   2459  CB  THR   233      44.990  51.140  42.130  1.00  0.00            
ATOM   2460  OG1 THR   233      45.420  49.830  41.760  1.00  0.00            
ATOM   2461  HG1 THR   233      46.400  49.850  41.530  1.00  0.00            
ATOM   2462  CG2 THR   233      45.980  51.820  43.080  1.00  0.00            
ATOM   2463  C   THR   233      43.260  50.100  43.700  1.00  0.00            
ATOM   2464  O   THR   233      43.850  50.150  44.780  1.00  0.00            
ATOM   2465  N   ARG   234      42.190  49.350  43.470  1.00  0.00            
ATOM   2466  H   ARG   234      41.750  49.390  42.570  1.00  0.00            
ATOM   2467  CA  ARG   234      41.580  48.400  44.410  1.00  0.00            
ATOM   2468  CB  ARG   234      40.120  48.790  44.670  1.00  0.00            
ATOM   2469  CG  ARG   234      39.990  50.020  45.570  1.00  0.00            
ATOM   2470  CD  ARG   234      38.510  50.340  45.830  1.00  0.00            
ATOM   2471  NE  ARG   234      38.400  51.510  46.710  1.00  0.00            
ATOM   2472  HE  ARG   234      39.270  51.920  47.000  1.00  0.00            
ATOM   2473  CZ  ARG   234      37.260  52.060  47.150  1.00  0.00            
ATOM   2474  NH1 ARG   234      36.060  51.550  46.850  1.00  0.00            
ATOM   2475 1HH1 ARG   234      36.000  50.730  46.280  1.00  0.00            
ATOM   2476 2HH1 ARG   234      35.210  51.980  47.160  1.00  0.00            
ATOM   2477  NH2 ARG   234      37.310  53.190  47.860  1.00  0.00            
ATOM   2478 1HH2 ARG   234      38.210  53.610  48.020  1.00  0.00            
ATOM   2479 2HH2 ARG   234      36.490  53.590  48.260  1.00  0.00            
ATOM   2480  C   ARG   234      41.620  46.930  43.980  1.00  0.00            
ATOM   2481  O   ARG   234      41.530  46.670  42.780  1.00  0.00            
ATOM   2482  N   PRO   235      41.740  45.980  44.910  1.00  0.00            
ATOM   2483  CA  PRO   235      41.710  44.540  44.620  1.00  0.00            
ATOM   2484  CB  PRO   235      42.220  43.850  45.890  1.00  0.00            
ATOM   2485  CG  PRO   235      41.830  44.830  47.000  1.00  0.00            
ATOM   2486  CD  PRO   235      42.020  46.190  46.340  1.00  0.00            
ATOM   2487  C   PRO   235      40.340  44.010  44.190  1.00  0.00            
ATOM   2488  O   PRO   235      39.320  44.270  44.830  1.00  0.00            
ATOM   2489  N   ALA   236      40.360  43.120  43.200  1.00  0.00            
ATOM   2490  H   ALA   236      41.220  42.900  42.730  1.00  0.00            
ATOM   2491  CA  ALA   236      39.170  42.470  42.640  1.00  0.00            
ATOM   2492  CB  ALA   236      39.450  42.160  41.170  1.00  0.00            
ATOM   2493  C   ALA   236      38.670  41.200  43.350  1.00  0.00            
ATOM   2494  O   ALA   236      37.990  40.360  42.760  1.00  0.00            
ATOM   2495  N   GLY   237      38.990  41.060  44.640  1.00  0.00            
ATOM   2496  H   GLY   237      39.230  41.870  45.170  1.00  0.00            
ATOM   2497  CA  GLY   237      38.770  39.850  45.440  1.00  0.00            
ATOM   2498  C   GLY   237      39.590  38.610  45.070  1.00  0.00            
ATOM   2499  O   GLY   237      40.010  37.860  45.950  1.00  0.00            
ATOM   2500  N   ASP   238      39.820  38.390  43.780  1.00  0.00            
ATOM   2501  H   ASP   238      39.320  38.940  43.110  1.00  0.00            
ATOM   2502  CA  ASP   238      40.640  37.320  43.190  1.00  0.00            
ATOM   2503  CB  ASP   238      40.400  37.270  41.680  1.00  0.00            
ATOM   2504  CG  ASP   238      40.610  38.560  40.890  1.00  0.00            
ATOM   2505  OD1 ASP   238      41.360  39.460  41.330  1.00  0.00            
ATOM   2506  OD2 ASP   238      40.070  38.660  39.770  1.00  0.00            
ATOM   2507  C   ASP   238      42.140  37.310  43.480  1.00  0.00            
ATOM   2508  O   ASP   238      42.790  36.260  43.510  1.00  0.00            
ATOM   2509  N   GLY   239      42.710  38.500  43.660  1.00  0.00            
ATOM   2510  H   GLY   239      42.150  39.310  43.460  1.00  0.00            
ATOM   2511  CA  GLY   239      44.150  38.740  43.840  1.00  0.00            
ATOM   2512  C   GLY   239      44.760  39.770  42.890  1.00  0.00            
ATOM   2513  O   GLY   239      45.870  40.250  43.120  1.00  0.00            
ATOM   2514  N   THR   240      44.060  40.090  41.810  1.00  0.00            
ATOM   2515  H   THR   240      43.170  39.670  41.640  1.00  0.00            
ATOM   2516  CA  THR   240      44.410  41.160  40.860  1.00  0.00            
ATOM   2517  CB  THR   240      43.970  40.840  39.430  1.00  0.00            
ATOM   2518  OG1 THR   240      42.540  40.840  39.290  1.00  0.00            
ATOM   2519  HG1 THR   240      42.130  40.260  39.990  1.00  0.00            
ATOM   2520  CG2 THR   240      44.600  39.550  38.900  1.00  0.00            
ATOM   2521  C   THR   240      43.810  42.510  41.260  1.00  0.00            
ATOM   2522  O   THR   240      42.860  42.570  42.040  1.00  0.00            
ATOM   2523  N   PHE   241      44.410  43.590  40.770  1.00  0.00            
ATOM   2524  H   PHE   241      45.240  43.520  40.230  1.00  0.00            
ATOM   2525  CA  PHE   241      43.920  44.960  40.970  1.00  0.00            
ATOM   2526  CB  PHE   241      45.090  45.860  41.380  1.00  0.00            
ATOM   2527  CG  PHE   241      45.400  45.800  42.880  1.00  0.00            
ATOM   2528  CD1 PHE   241      46.150  44.770  43.430  1.00  0.00            
ATOM   2529  HD1 PHE   241      46.470  43.930  42.820  1.00  0.00            
ATOM   2530  CD2 PHE   241      45.030  46.870  43.680  1.00  0.00            
ATOM   2531  HD2 PHE   241      44.580  47.750  43.210  1.00  0.00            
ATOM   2532  CE1 PHE   241      46.530  44.810  44.770  1.00  0.00            
ATOM   2533  HE1 PHE   241      47.180  44.040  45.170  1.00  0.00            
ATOM   2534  CE2 PHE   241      45.390  46.910  45.020  1.00  0.00            
ATOM   2535  HE2 PHE   241      45.130  47.780  45.630  1.00  0.00            
ATOM   2536  CZ  PHE   241      46.140  45.880  45.570  1.00  0.00            
ATOM   2537  HZ  PHE   241      46.490  45.950  46.600  1.00  0.00            
ATOM   2538  C   PHE   241      43.170  45.550  39.770  1.00  0.00            
ATOM   2539  O   PHE   241      43.370  45.120  38.640  1.00  0.00            
ATOM   2540  N   GLN   242      42.190  46.400  40.070  1.00  0.00            
ATOM   2541  H   GLN   242      41.970  46.590  41.030  1.00  0.00            
ATOM   2542  CA  GLN   242      41.340  47.110  39.100  1.00  0.00            
ATOM   2543  CB  GLN   242      39.910  46.570  39.150  1.00  0.00            
ATOM   2544  CG  GLN   242      39.800  45.070  38.880  1.00  0.00            
ATOM   2545  CD  GLN   242      38.370  44.560  38.690  1.00  0.00            
ATOM   2546  OE1 GLN   242      37.380  45.130  39.150  1.00  0.00            
ATOM   2547  NE2 GLN   242      38.230  43.360  38.140  1.00  0.00            
ATOM   2548 1HE2 GLN   242      39.000  42.740  37.990  1.00  0.00            
ATOM   2549 2HE2 GLN   242      37.330  43.150  37.760  1.00  0.00            
ATOM   2550  C   GLN   242      41.320  48.630  39.300  1.00  0.00            
ATOM   2551  O   GLN   242      41.480  49.100  40.430  1.00  0.00            
ATOM   2552  N   LYS   243      41.100  49.370  38.220  1.00  0.00            
ATOM   2553  H   LYS   243      41.060  48.930  37.330  1.00  0.00            
ATOM   2554  CA  LYS   243      41.040  50.840  38.170  1.00  0.00            
ATOM   2555  CB  LYS   243      42.460  51.390  38.280  1.00  0.00            
ATOM   2556  CG  LYS   243      42.580  52.900  38.470  1.00  0.00            
ATOM   2557  CD  LYS   243      44.030  53.350  38.660  1.00  0.00            
ATOM   2558  CE  LYS   243      44.160  54.860  38.900  1.00  0.00            
ATOM   2559  NZ  LYS   243      45.530  55.230  39.300  1.00  0.00            
ATOM   2560  HZ1 LYS   243      45.500  56.130  39.740  1.00  0.00            
ATOM   2561  HZ2 LYS   243      45.870  54.580  39.970  1.00  0.00            
ATOM   2562  HZ3 LYS   243      46.140  55.260  38.510  1.00  0.00            
ATOM   2563  C   LYS   243      40.380  51.350  36.880  1.00  0.00            
ATOM   2564  O   LYS   243      40.310  50.620  35.890  1.00  0.00            
ATOM   2565  N   TRP   244      39.790  52.540  36.910  1.00  0.00            
ATOM   2566  H   TRP   244      39.430  52.920  37.760  1.00  0.00            
ATOM   2567  CA  TRP   244      39.410  53.290  35.710  1.00  0.00            
ATOM   2568  CB  TRP   244      37.960  53.030  35.290  1.00  0.00            
ATOM   2569  CG  TRP   244      36.890  53.580  36.240  1.00  0.00            
ATOM   2570  CD1 TRP   244      36.260  54.740  36.100  1.00  0.00            
ATOM   2571  HD1 TRP   244      36.660  55.610  35.600  1.00  0.00            
ATOM   2572  CD2 TRP   244      36.100  52.780  37.060  1.00  0.00            
ATOM   2573  NE1 TRP   244      35.090  54.700  36.740  1.00  0.00            
ATOM   2574  HE1 TRP   244      34.490  55.490  36.870  1.00  0.00            
ATOM   2575  CE2 TRP   244      34.940  53.500  37.300  1.00  0.00            
ATOM   2576  CE3 TRP   244      36.270  51.530  37.630  1.00  0.00            
ATOM   2577  HE3 TRP   244      37.160  50.930  37.400  1.00  0.00            
ATOM   2578  CZ2 TRP   244      33.920  52.940  38.050  1.00  0.00            
ATOM   2579  HZ2 TRP   244      32.930  53.410  38.090  1.00  0.00            
ATOM   2580  CZ3 TRP   244      35.270  50.980  38.420  1.00  0.00            
ATOM   2581  HZ3 TRP   244      35.390  49.980  38.840  1.00  0.00            
ATOM   2582  CH2 TRP   244      34.080  51.680  38.620  1.00  0.00            
ATOM   2583  HH2 TRP   244      33.250  51.200  39.130  1.00  0.00            
ATOM   2584  C   TRP   244      39.690  54.800  35.750  1.00  0.00            
ATOM   2585  O   TRP   244      39.890  55.380  36.820  1.00  0.00            
ATOM   2586  N   ALA   245      39.790  55.370  34.550  1.00  0.00            
ATOM   2587  H   ALA   245      39.800  54.800  33.730  1.00  0.00            
ATOM   2588  CA  ALA   245      39.970  56.810  34.320  1.00  0.00            
ATOM   2589  CB  ALA   245      41.340  57.070  33.690  1.00  0.00            
ATOM   2590  C   ALA   245      38.860  57.410  33.450  1.00  0.00            
ATOM   2591  O   ALA   245      38.820  57.210  32.240  1.00  0.00            
ATOM   2592  N   ALA   246      37.970  58.170  34.070  1.00  0.00            
ATOM   2593  H   ALA   246      38.090  58.410  35.040  1.00  0.00            
ATOM   2594  CA  ALA   246      36.820  58.780  33.410  1.00  0.00            
ATOM   2595  CB  ALA   246      35.550  58.530  34.240  1.00  0.00            
ATOM   2596  C   ALA   246      36.970  60.280  33.130  1.00  0.00            
ATOM   2597  O   ALA   246      37.260  61.060  34.040  1.00  0.00            
ATOM   2598  N   VAL   247      36.720  60.690  31.890  1.00  0.00            
ATOM   2599  H   VAL   247      36.530  60.030  31.160  1.00  0.00            
ATOM   2600  CA  VAL   247      36.810  62.100  31.460  1.00  0.00            
ATOM   2601  CB  VAL   247      38.060  62.320  30.610  1.00  0.00            
ATOM   2602  CG1 VAL   247      37.970  61.690  29.220  1.00  0.00            
ATOM   2603  CG2 VAL   247      38.470  63.790  30.530  1.00  0.00            
ATOM   2604  C   VAL   247      35.540  62.630  30.790  1.00  0.00            
ATOM   2605  O   VAL   247      34.860  61.910  30.050  1.00  0.00            
ATOM   2606  N   VAL   248      35.190  63.880  31.100  1.00  0.00            
ATOM   2607  H   VAL   248      35.740  64.410  31.740  1.00  0.00            
ATOM   2608  CA  VAL   248      34.090  64.640  30.490  1.00  0.00            
ATOM   2609  CB  VAL   248      33.490  65.650  31.470  1.00  0.00            
ATOM   2610  CG1 VAL   248      32.240  66.330  30.890  1.00  0.00            
ATOM   2611  CG2 VAL   248      33.140  65.030  32.820  1.00  0.00            
ATOM   2612  C   VAL   248      34.580  65.330  29.220  1.00  0.00            
ATOM   2613  O   VAL   248      35.500  66.130  29.270  1.00  0.00            
ATOM   2614  N   VAL   249      33.960  65.010  28.080  1.00  0.00            
ATOM   2615  H   VAL   249      33.210  64.340  28.090  1.00  0.00            
ATOM   2616  CA  VAL   249      34.310  65.500  26.750  1.00  0.00            
ATOM   2617  CB  VAL   249      34.850  64.350  25.890  1.00  0.00            
ATOM   2618  CG1 VAL   249      35.300  64.810  24.500  1.00  0.00            
ATOM   2619  CG2 VAL   249      36.010  63.610  26.550  1.00  0.00            
ATOM   2620  C   VAL   249      33.130  66.200  26.070  1.00  0.00            
ATOM   2621  O   VAL   249      32.010  65.710  26.180  1.00  0.00            
ATOM   2622  N   PRO   250      33.320  67.380  25.470  1.00  0.00            
ATOM   2623  CA  PRO   250      32.320  68.010  24.590  1.00  0.00            
ATOM   2624  CB  PRO   250      32.900  69.390  24.240  1.00  0.00            
ATOM   2625  CG  PRO   250      33.780  69.710  25.450  1.00  0.00            
ATOM   2626  CD  PRO   250      34.370  68.340  25.820  1.00  0.00            
ATOM   2627  C   PRO   250      32.090  67.200  23.310  1.00  0.00            
ATOM   2628  O   PRO   250      33.070  66.820  22.660  1.00  0.00            
ATOM   2629  N   SER   251      30.850  67.170  22.830  1.00  0.00            
ATOM   2630  H   SER   251      30.110  67.620  23.330  1.00  0.00            
ATOM   2631  CA  SER   251      30.430  66.420  21.640  1.00  0.00            
ATOM   2632  CB  SER   251      28.960  66.630  21.300  1.00  0.00            
ATOM   2633  OG  SER   251      28.590  65.980  20.070  1.00  0.00            
ATOM   2634  HG  SER   251      27.980  66.580  19.560  1.00  0.00            
ATOM   2635  C   SER   251      31.250  66.770  20.390  1.00  0.00            
ATOM   2636  O   SER   251      31.210  67.910  19.910  1.00  0.00            
ATOM   2637  N   GLY   252      32.040  65.810  19.910  1.00  0.00            
ATOM   2638  H   GLY   252      32.150  64.950  20.410  1.00  0.00            
ATOM   2639  CA  GLY   252      32.860  65.940  18.700  1.00  0.00            
ATOM   2640  C   GLY   252      34.380  65.950  18.910  1.00  0.00            
ATOM   2641  O   GLY   252      35.150  65.750  17.970  1.00  0.00            
ATOM   2642  N   GLU   253      34.820  66.270  20.130  1.00  0.00            
ATOM   2643  H   GLU   253      34.180  66.500  20.860  1.00  0.00            
ATOM   2644  CA  GLU   253      36.240  66.310  20.490  1.00  0.00            
ATOM   2645  CB  GLU   253      36.490  67.250  21.670  1.00  0.00            
ATOM   2646  CG  GLU   253      35.840  68.640  21.600  1.00  0.00            
ATOM   2647  CD  GLU   253      36.290  69.570  20.470  1.00  0.00            
ATOM   2648  OE1 GLU   253      37.510  69.670  20.210  1.00  0.00            
ATOM   2649  OE2 GLU   253      35.420  70.280  19.930  1.00  0.00            
ATOM   2650  C   GLU   253      36.880  64.940  20.760  1.00  0.00            
ATOM   2651  O   GLU   253      38.090  64.790  20.600  1.00  0.00            
ATOM   2652  N   GLU   254      36.070  63.900  20.930  1.00  0.00            
ATOM   2653  H   GLU   254      35.100  63.960  20.700  1.00  0.00            
ATOM   2654  CA  GLU   254      36.450  62.570  21.430  1.00  0.00            
ATOM   2655  CB  GLU   254      35.280  61.600  21.460  1.00  0.00            
ATOM   2656  CG  GLU   254      34.010  62.030  22.200  1.00  0.00            
ATOM   2657  CD  GLU   254      33.150  63.040  21.430  1.00  0.00            
ATOM   2658  OE1 GLU   254      33.360  63.210  20.210  1.00  0.00            
ATOM   2659  OE2 GLU   254      32.230  63.620  22.030  1.00  0.00            
ATOM   2660  C   GLU   254      37.600  61.870  20.690  1.00  0.00            
ATOM   2661  O   GLU   254      38.560  61.440  21.330  1.00  0.00            
ATOM   2662  N   GLN   255      37.630  62.000  19.370  1.00  0.00            
ATOM   2663  H   GLN   255      36.860  62.450  18.900  1.00  0.00            
ATOM   2664  CA  GLN   255      38.690  61.470  18.500  1.00  0.00            
ATOM   2665  CB  GLN   255      38.470  61.900  17.040  1.00  0.00            
ATOM   2666  CG  GLN   255      37.280  61.260  16.320  1.00  0.00            
ATOM   2667  CD  GLN   255      37.080  61.900  14.950  1.00  0.00            
ATOM   2668  OE1 GLN   255      37.960  62.420  14.270  1.00  0.00            
ATOM   2669  NE2 GLN   255      35.840  61.900  14.470  1.00  0.00            
ATOM   2670 1HE2 GLN   255      35.080  61.450  14.940  1.00  0.00            
ATOM   2671 2HE2 GLN   255      35.660  62.530  13.710  1.00  0.00            
ATOM   2672  C   GLN   255      40.120  61.870  18.870  1.00  0.00            
ATOM   2673  O   GLN   255      41.060  61.130  18.620  1.00  0.00            
ATOM   2674  N   ARG   256      40.270  63.060  19.460  1.00  0.00            
ATOM   2675  H   ARG   256      39.470  63.640  19.610  1.00  0.00            
ATOM   2676  CA  ARG   256      41.530  63.600  19.980  1.00  0.00            
ATOM   2677  CB  ARG   256      41.380  65.120  20.130  1.00  0.00            
ATOM   2678  CG  ARG   256      41.180  65.780  18.760  1.00  0.00            
ATOM   2679  CD  ARG   256      40.690  67.220  18.870  1.00  0.00            
ATOM   2680  NE  ARG   256      40.780  67.800  17.530  1.00  0.00            
ATOM   2681  HE  ARG   256      41.400  67.340  16.890  1.00  0.00            
ATOM   2682  CZ  ARG   256      40.240  68.970  17.140  1.00  0.00            
ATOM   2683  NH1 ARG   256      39.450  69.700  17.950  1.00  0.00            
ATOM   2684 1HH1 ARG   256      39.180  69.370  18.850  1.00  0.00            
ATOM   2685 2HH1 ARG   256      39.090  70.570  17.630  1.00  0.00            
ATOM   2686  NH2 ARG   256      40.420  69.400  15.890  1.00  0.00            
ATOM   2687 1HH2 ARG   256      40.950  68.840  15.250  1.00  0.00            
ATOM   2688 2HH2 ARG   256      40.020  70.280  15.610  1.00  0.00            
ATOM   2689  C   ARG   256      41.990  63.010  21.310  1.00  0.00            
ATOM   2690  O   ARG   256      43.190  62.830  21.550  1.00  0.00            
ATOM   2691  N   TYR   257      41.030  62.610  22.140  1.00  0.00            
ATOM   2692  H   TYR   257      40.120  62.380  21.790  1.00  0.00            
ATOM   2693  CA  TYR   257      41.270  62.160  23.520  1.00  0.00            
ATOM   2694  CB  TYR   257      39.970  62.160  24.330  1.00  0.00            
ATOM   2695  CG  TYR   257      39.650  63.550  24.890  1.00  0.00            
ATOM   2696  CD1 TYR   257      39.120  64.550  24.080  1.00  0.00            
ATOM   2697  HD1 TYR   257      38.930  64.350  23.030  1.00  0.00            
ATOM   2698  CD2 TYR   257      39.830  63.800  26.250  1.00  0.00            
ATOM   2699  HD2 TYR   257      40.210  63.010  26.900  1.00  0.00            
ATOM   2700  CE1 TYR   257      38.780  65.780  24.620  1.00  0.00            
ATOM   2701  HE1 TYR   257      38.390  66.560  23.960  1.00  0.00            
ATOM   2702  CE2 TYR   257      39.480  65.030  26.800  1.00  0.00            
ATOM   2703  HE2 TYR   257      39.630  65.200  27.860  1.00  0.00            
ATOM   2704  CZ  TYR   257      38.950  66.010  25.980  1.00  0.00            
ATOM   2705  OH  TYR   257      38.550  67.200  26.500  1.00  0.00            
ATOM   2706  HH  TYR   257      38.470  67.110  27.500  1.00  0.00            
ATOM   2707  C   TYR   257      41.990  60.810  23.570  1.00  0.00            
ATOM   2708  O   TYR   257      41.540  59.790  23.040  1.00  0.00            
ATOM   2709  N   THR   258      43.210  60.900  24.090  1.00  0.00            
ATOM   2710  H   THR   258      43.520  61.780  24.440  1.00  0.00            
ATOM   2711  CA  THR   258      44.200  59.820  24.130  1.00  0.00            
ATOM   2712  CB  THR   258      45.550  60.300  23.600  1.00  0.00            
ATOM   2713  OG1 THR   258      45.440  61.150  22.460  1.00  0.00            
ATOM   2714  HG1 THR   258      44.510  61.500  22.370  1.00  0.00            
ATOM   2715  CG2 THR   258      46.460  59.120  23.260  1.00  0.00            
ATOM   2716  C   THR   258      44.400  59.320  25.570  1.00  0.00            
ATOM   2717  O   THR   258      44.950  60.060  26.390  1.00  0.00            
ATOM   2718  N   CYS   259      43.900  58.130  25.890  1.00  0.00            
ATOM   2719  H   CYS   259      43.410  57.580  25.210  1.00  0.00            
ATOM   2720  CA  CYS   259      44.090  57.500  27.200  1.00  0.00            
ATOM   2721  CB  CYS   259      43.040  56.420  27.460  1.00  0.00            
ATOM   2722  SG  CYS   259      43.100  55.700  29.140  1.00  0.00            
ATOM   2723  C   CYS   259      45.500  56.930  27.360  1.00  0.00            
ATOM   2724  O   CYS   259      45.880  55.970  26.680  1.00  0.00            
ATOM   2725  N   HIS   260      46.290  57.610  28.190  1.00  0.00            
ATOM   2726  H   HIS   260      45.920  58.350  28.740  1.00  0.00            
ATOM   2727  CA  HIS   260      47.680  57.240  28.510  1.00  0.00            
ATOM   2728  CB  HIS   260      48.440  58.480  28.990  1.00  0.00            
ATOM   2729  CG  HIS   260      49.940  58.250  29.210  1.00  0.00            
ATOM   2730  ND1 HIS   260      50.900  58.580  28.350  1.00  0.00            
ATOM   2731  CD2 HIS   260      50.520  57.730  30.290  1.00  0.00            
ATOM   2732  HD2 HIS   260      50.010  57.350  31.180  1.00  0.00            
ATOM   2733  CE1 HIS   260      52.070  58.260  28.900  1.00  0.00            
ATOM   2734  HE1 HIS   260      53.050  58.390  28.450  1.00  0.00            
ATOM   2735  NE2 HIS   260      51.840  57.730  30.100  1.00  0.00            
ATOM   2736  HE2 HIS   260      52.530  57.370  30.720  1.00  0.00            
ATOM   2737  C   HIS   260      47.680  56.150  29.590  1.00  0.00            
ATOM   2738  O   HIS   260      47.370  56.410  30.750  1.00  0.00            
ATOM   2739  N   VAL   261      48.020  54.930  29.180  1.00  0.00            
ATOM   2740  H   VAL   261      48.240  54.770  28.210  1.00  0.00            
ATOM   2741  CA  VAL   261      48.070  53.750  30.050  1.00  0.00            
ATOM   2742  CB  VAL   261      47.220  52.590  29.520  1.00  0.00            
ATOM   2743  CG1 VAL   261      47.130  51.450  30.540  1.00  0.00            
ATOM   2744  CG2 VAL   261      45.810  53.030  29.120  1.00  0.00            
ATOM   2745  C   VAL   261      49.530  53.310  30.250  1.00  0.00            
ATOM   2746  O   VAL   261      50.190  52.850  29.320  1.00  0.00            
ATOM   2747  N   GLN   262      50.020  53.510  31.470  1.00  0.00            
ATOM   2748  H   GLN   262      49.500  54.000  32.160  1.00  0.00            
ATOM   2749  CA  GLN   262      51.400  53.160  31.860  1.00  0.00            
ATOM   2750  CB  GLN   262      52.160  54.490  31.920  1.00  0.00            
ATOM   2751  CG  GLN   262      53.640  54.380  32.290  1.00  0.00            
ATOM   2752  CD  GLN   262      54.430  55.630  31.910  1.00  0.00            
ATOM   2753  OE1 GLN   262      53.960  56.760  31.780  1.00  0.00            
ATOM   2754  NE2 GLN   262      55.720  55.410  31.660  1.00  0.00            
ATOM   2755 1HE2 GLN   262      56.090  54.480  31.760  1.00  0.00            
ATOM   2756 2HE2 GLN   262      56.280  56.150  31.280  1.00  0.00            
ATOM   2757  C   GLN   262      51.460  52.340  33.150  1.00  0.00            
ATOM   2758  O   GLN   262      50.920  52.750  34.180  1.00  0.00            
ATOM   2759  N   HIS   263      52.220  51.250  33.100  1.00  0.00            
ATOM   2760  H   HIS   263      52.800  51.070  32.310  1.00  0.00            
ATOM   2761  CA  HIS   263      52.290  50.180  34.120  1.00  0.00            
ATOM   2762  CB  HIS   263      51.010  49.350  34.040  1.00  0.00            
ATOM   2763  CG  HIS   263      50.900  48.200  35.050  1.00  0.00            
ATOM   2764  ND1 HIS   263      51.290  46.940  34.850  1.00  0.00            
ATOM   2765  CD2 HIS   263      50.430  48.290  36.290  1.00  0.00            
ATOM   2766  HD2 HIS   263      49.990  49.180  36.740  1.00  0.00            
ATOM   2767  CE1 HIS   263      51.070  46.270  35.980  1.00  0.00            
ATOM   2768  HE1 HIS   263      51.240  45.210  36.140  1.00  0.00            
ATOM   2769  NE2 HIS   263      50.560  47.110  36.880  1.00  0.00            
ATOM   2770  HE2 HIS   263      50.380  46.930  37.850  1.00  0.00            
ATOM   2771  C   HIS   263      53.500  49.270  33.910  1.00  0.00            
ATOM   2772  O   HIS   263      53.840  48.960  32.770  1.00  0.00            
ATOM   2773  N   GLU   264      54.060  48.760  35.000  1.00  0.00            
ATOM   2774  H   GLU   264      53.880  49.180  35.890  1.00  0.00            
ATOM   2775  CA  GLU   264      55.130  47.750  35.060  1.00  0.00            
ATOM   2776  CB  GLU   264      55.280  47.320  36.520  1.00  0.00            
ATOM   2777  CG  GLU   264      56.230  48.180  37.360  1.00  0.00            
ATOM   2778  CD  GLU   264      55.910  49.670  37.490  1.00  0.00            
ATOM   2779  OE1 GLU   264      54.730  50.060  37.630  1.00  0.00            
ATOM   2780  OE2 GLU   264      56.880  50.450  37.550  1.00  0.00            
ATOM   2781  C   GLU   264      55.020  46.510  34.160  1.00  0.00            
ATOM   2782  O   GLU   264      56.020  45.860  33.880  1.00  0.00            
ATOM   2783  N   GLY   265      53.810  46.100  33.780  1.00  0.00            
ATOM   2784  H   GLY   265      52.990  46.490  34.210  1.00  0.00            
ATOM   2785  CA  GLY   265      53.540  45.020  32.830  1.00  0.00            
ATOM   2786  C   GLY   265      53.580  45.360  31.340  1.00  0.00            
ATOM   2787  O   GLY   265      53.240  44.540  30.500  1.00  0.00            
ATOM   2788  N   LEU   266      53.840  46.620  31.010  1.00  0.00            
ATOM   2789  H   LEU   266      53.960  47.330  31.710  1.00  0.00            
ATOM   2790  CA  LEU   266      53.920  47.120  29.630  1.00  0.00            
ATOM   2791  CB  LEU   266      53.010  48.340  29.450  1.00  0.00            
ATOM   2792  CG  LEU   266      51.530  48.090  29.720  1.00  0.00            
ATOM   2793  CD1 LEU   266      50.760  49.410  29.700  1.00  0.00            
ATOM   2794  CD2 LEU   266      50.930  47.110  28.700  1.00  0.00            
ATOM   2795  C   LEU   266      55.340  47.460  29.170  1.00  0.00            
ATOM   2796  O   LEU   266      55.950  48.340  29.770  1.00  0.00            
ATOM   2797  N   PRO   267      55.820  46.890  28.070  1.00  0.00            
ATOM   2798  CA  PRO   267      57.130  47.180  27.460  1.00  0.00            
ATOM   2799  CB  PRO   267      57.220  46.290  26.220  1.00  0.00            
ATOM   2800  CG  PRO   267      56.310  45.110  26.560  1.00  0.00            
ATOM   2801  CD  PRO   267      55.190  45.760  27.370  1.00  0.00            
ATOM   2802  C   PRO   267      57.300  48.640  27.040  1.00  0.00            
ATOM   2803  O   PRO   267      58.390  49.200  27.120  1.00  0.00            
ATOM   2804  N   GLU   268      56.220  49.200  26.500  1.00  0.00            
ATOM   2805  H   GLU   268      55.440  48.630  26.240  1.00  0.00            
ATOM   2806  CA  GLU   268      56.050  50.610  26.110  1.00  0.00            
ATOM   2807  CB  GLU   268      56.300  50.690  24.600  1.00  0.00            
ATOM   2808  CG  GLU   268      56.260  52.110  24.020  1.00  0.00            
ATOM   2809  CD  GLU   268      56.620  52.170  22.530  1.00  0.00            
ATOM   2810  OE1 GLU   268      56.840  51.120  21.900  1.00  0.00            
ATOM   2811  OE2 GLU   268      56.750  53.300  22.020  1.00  0.00            
ATOM   2812  C   GLU   268      54.660  51.110  26.500  1.00  0.00            
ATOM   2813  O   GLU   268      53.720  50.330  26.370  1.00  0.00            
ATOM   2814  N   PRO   269      54.530  52.320  27.040  1.00  0.00            
ATOM   2815  CA  PRO   269      53.240  52.920  27.420  1.00  0.00            
ATOM   2816  CB  PRO   269      53.580  54.330  27.920  1.00  0.00            
ATOM   2817  CG  PRO   269      54.980  54.150  28.500  1.00  0.00            
ATOM   2818  CD  PRO   269      55.630  53.150  27.540  1.00  0.00            
ATOM   2819  C   PRO   269      52.240  53.000  26.260  1.00  0.00            
ATOM   2820  O   PRO   269      52.570  53.500  25.190  1.00  0.00            
ATOM   2821  N   LEU   270      51.000  52.620  26.560  1.00  0.00            
ATOM   2822  H   LEU   270      50.720  52.510  27.520  1.00  0.00            
ATOM   2823  CA  LEU   270      49.900  52.600  25.590  1.00  0.00            
ATOM   2824  CB  LEU   270      48.860  51.530  25.940  1.00  0.00            
ATOM   2825  CG  LEU   270      49.370  50.090  25.810  1.00  0.00            
ATOM   2826  CD1 LEU   270      48.310  49.120  26.350  1.00  0.00            
ATOM   2827  CD2 LEU   270      49.710  49.740  24.360  1.00  0.00            
ATOM   2828  C   LEU   270      49.210  53.960  25.480  1.00  0.00            
ATOM   2829  O   LEU   270      48.820  54.550  26.480  1.00  0.00            
ATOM   2830  N   MET   271      48.880  54.330  24.240  1.00  0.00            
ATOM   2831  H   MET   271      48.880  53.660  23.490  1.00  0.00            
ATOM   2832  CA  MET   271      48.280  55.620  23.900  1.00  0.00            
ATOM   2833  CB  MET   271      49.250  56.480  23.080  1.00  0.00            
ATOM   2834  CG  MET   271      50.520  56.880  23.820  1.00  0.00            
ATOM   2835  SD  MET   271      51.420  58.200  22.910  1.00  0.00            
ATOM   2836  CE  MET   271      50.440  59.600  23.410  1.00  0.00            
ATOM   2837  C   MET   271      46.930  55.480  23.190  1.00  0.00            
ATOM   2838  O   MET   271      46.760  55.860  22.040  1.00  0.00            
ATOM   2839  N   LEU   272      45.940  55.040  23.960  1.00  0.00            
ATOM   2840  H   LEU   272      46.030  55.080  24.960  1.00  0.00            
ATOM   2841  CA  LEU   272      44.600  54.670  23.480  1.00  0.00            
ATOM   2842  CB  LEU   272      43.840  53.850  24.520  1.00  0.00            
ATOM   2843  CG  LEU   272      44.460  52.490  24.860  1.00  0.00            
ATOM   2844  CD1 LEU   272      43.680  51.870  26.020  1.00  0.00            
ATOM   2845  CD2 LEU   272      44.430  51.550  23.660  1.00  0.00            
ATOM   2846  C   LEU   272      43.740  55.850  23.010  1.00  0.00            
ATOM   2847  O   LEU   272      43.060  56.500  23.800  1.00  0.00            
ATOM   2848  N   ARG   273      43.950  56.230  21.750  1.00  0.00            
ATOM   2849  H   ARG   273      44.700  55.840  21.220  1.00  0.00            
ATOM   2850  CA  ARG   273      43.170  57.300  21.110  1.00  0.00            
ATOM   2851  CB  ARG   273      43.970  57.920  19.960  1.00  0.00            
ATOM   2852  CG  ARG   273      43.620  59.410  19.810  1.00  0.00            
ATOM   2853  CD  ARG   273      44.500  60.120  18.780  1.00  0.00            
ATOM   2854  NE  ARG   273      45.890  60.220  19.240  1.00  0.00            
ATOM   2855  HE  ARG   273      46.310  59.360  19.530  1.00  0.00            
ATOM   2856  CZ  ARG   273      46.640  61.330  19.320  1.00  0.00            
ATOM   2857  NH1 ARG   273      46.170  62.540  18.970  1.00  0.00            
ATOM   2858 1HH1 ARG   273      45.230  62.650  18.660  1.00  0.00            
ATOM   2859 2HH1 ARG   273      46.790  63.330  18.960  1.00  0.00            
ATOM   2860  NH2 ARG   273      47.910  61.230  19.710  1.00  0.00            
ATOM   2861 1HH2 ARG   273      48.290  60.330  19.930  1.00  0.00            
ATOM   2862 2HH2 ARG   273      48.470  62.060  19.800  1.00  0.00            
ATOM   2863  C   ARG   273      41.800  56.790  20.640  1.00  0.00            
ATOM   2864  O   ARG   273      41.720  55.840  19.860  1.00  0.00            
ATOM   2865  N   TRP   274      40.750  57.440  21.120  1.00  0.00            
ATOM   2866  H   TRP   274      40.860  58.250  21.700  1.00  0.00            
ATOM   2867  CA  TRP   274      39.360  57.000  20.900  1.00  0.00            
ATOM   2868  CB  TRP   274      38.380  57.910  21.660  1.00  0.00            
ATOM   2869  CG  TRP   274      36.970  57.310  21.720  1.00  0.00            
ATOM   2870  CD1 TRP   274      36.570  56.330  22.520  1.00  0.00            
ATOM   2871  HD1 TRP   274      37.170  55.870  23.310  1.00  0.00            
ATOM   2872  CD2 TRP   274      35.890  57.620  20.900  1.00  0.00            
ATOM   2873  NE1 TRP   274      35.310  56.000  22.250  1.00  0.00            
ATOM   2874  HE1 TRP   274      34.810  55.240  22.660  1.00  0.00            
ATOM   2875  CE2 TRP   274      34.860  56.770  21.260  1.00  0.00            
ATOM   2876  CE3 TRP   274      35.720  58.540  19.870  1.00  0.00            
ATOM   2877  HE3 TRP   274      36.540  59.180  19.560  1.00  0.00            
ATOM   2878  CZ2 TRP   274      33.640  56.850  20.610  1.00  0.00            
ATOM   2879  HZ2 TRP   274      32.830  56.150  20.860  1.00  0.00            
ATOM   2880  CZ3 TRP   274      34.490  58.630  19.230  1.00  0.00            
ATOM   2881  HZ3 TRP   274      34.320  59.390  18.470  1.00  0.00            
ATOM   2882  CH2 TRP   274      33.450  57.780  19.600  1.00  0.00            
ATOM   2883  HH2 TRP   274      32.480  57.860  19.110  1.00  0.00            
ATOM   2884  C   TRP   274      38.960  56.850  19.440  1.00  0.00            
ATOM   2885  O   TRP   274      39.380  57.600  18.550  1.00  0.00            
ATOM   2886  N   SER   275      38.080  55.870  19.200  1.00  0.00            
ATOM   2887  H   SER   275      37.530  55.530  19.960  1.00  0.00            
ATOM   2888  CA  SER   275      37.610  55.510  17.860  1.00  0.00            
ATOM   2889  CB  SER   275      38.150  54.160  17.380  1.00  0.00            
ATOM   2890  OG  SER   275      37.520  53.750  16.160  1.00  0.00            
ATOM   2891  HG  SER   275      38.160  53.890  15.400  1.00  0.00            
ATOM   2892  C   SER   275      36.080  55.460  17.790  1.00  0.00            
ATOM   2893  O   SER   275      35.430  54.690  18.500  1.00  0.00            
ATOM   2894  N   LYS   276      35.630  56.020  16.680  1.00  0.00            
ATOM   2895  H   LYS   276      36.260  56.550  16.100  1.00  0.00            
ATOM   2896  CA  LYS   276      34.240  56.010  16.210  1.00  0.00            
ATOM   2897  CB  LYS   276      34.250  56.810  14.900  1.00  0.00            
ATOM   2898  CG  LYS   276      32.870  57.040  14.290  1.00  0.00            
ATOM   2899  CD  LYS   276      33.030  57.900  13.040  1.00  0.00            
ATOM   2900  CE  LYS   276      31.660  58.120  12.390  1.00  0.00            
ATOM   2901  NZ  LYS   276      31.750  59.050  11.260  1.00  0.00            
ATOM   2902  HZ1 LYS   276      30.860  59.120  10.820  1.00  0.00            
ATOM   2903  HZ2 LYS   276      32.010  59.950  11.610  1.00  0.00            
ATOM   2904  HZ3 LYS   276      32.440  58.730  10.610  1.00  0.00            
ATOM   2905  C   LYS   276      33.680  54.600  16.000  1.00  0.00            
ATOM   2906  O   LYS   276      32.540  54.320  16.400  1.00  0.00            
ATOM   2907  N   GLU   277      34.520  53.670  15.560  1.00  0.00            
ATOM   2908  H   GLU   277      35.500  53.860  15.530  1.00  0.00            
ATOM   2909  CA  GLU   277      34.160  52.280  15.250  1.00  0.00            
ATOM   2910  CB  GLU   277      34.310  52.040  13.750  1.00  0.00            
ATOM   2911  CG  GLU   277      33.200  52.670  12.910  1.00  0.00            
ATOM   2912  CD  GLU   277      33.300  52.590  11.380  1.00  0.00            
ATOM   2913  OE1 GLU   277      33.970  51.670  10.850  1.00  0.00            
ATOM   2914  OE2 GLU   277      32.680  53.440  10.700  1.00  0.00            
ATOM   2915  C   GLU   277      34.860  51.220  16.110  1.00  0.00            
ATOM   2916  O   GLU   277      34.920  50.060  15.710  1.00  0.00            
ATOM   2917  N   GLY   278      35.320  51.570  17.310  1.00  0.00            
ATOM   2918  H   GLY   278      35.280  52.520  17.620  1.00  0.00            
ATOM   2919  CA  GLY   278      35.990  50.650  18.240  1.00  0.00            
ATOM   2920  C   GLY   278      36.390  51.210  19.610  1.00  0.00            
ATOM   2921  O   GLY   278      36.740  52.380  19.730  1.00  0.00            
ATOM   2922  N   ASP   279      36.660  50.290  20.530  1.00  0.00            
ATOM   2923  H   ASP   279      36.700  49.330  20.240  1.00  0.00            
ATOM   2924  CA  ASP   279      36.930  50.420  21.970  1.00  0.00            
ATOM   2925  CB  ASP   279      36.980  49.020  22.590  1.00  0.00            
ATOM   2926  CG  ASP   279      35.790  48.130  22.220  1.00  0.00            
ATOM   2927  OD1 ASP   279      34.760  48.220  22.920  1.00  0.00            
ATOM   2928  OD2 ASP   279      35.930  47.310  21.290  1.00  0.00            
ATOM   2929  C   ASP   279      38.170  51.200  22.430  1.00  0.00            
ATOM   2930  O   ASP   279      38.740  50.960  23.490  1.00  0.00            
ATOM   2931  N   GLY   280      38.520  52.260  21.700  1.00  0.00            
ATOM   2932  H   GLY   280      37.850  52.580  21.030  1.00  0.00            
ATOM   2933  CA  GLY   280      39.740  53.060  21.860  1.00  0.00            
ATOM   2934  C   GLY   280      40.900  52.650  20.960  1.00  0.00            
ATOM   2935  O   GLY   280      42.080  52.770  21.310  1.00  0.00            
ATOM   2936  N   GLY   281      40.560  52.080  19.810  1.00  0.00            
ATOM   2937  H   GLY   281      39.600  51.970  19.570  1.00  0.00            
ATOM   2938  CA  GLY   281      41.520  51.610  18.800  1.00  0.00            
ATOM   2939  C   GLY   281      41.470  50.100  18.540  1.00  0.00            
ATOM   2940  O   GLY   281      41.760  49.660  17.430  1.00  0.00            
ATOM   2941  N   ILE   282      41.300  49.340  19.620  1.00  0.00            
ATOM   2942  H   ILE   282      41.470  49.720  20.520  1.00  0.00            
ATOM   2943  CA  ILE   282      40.930  47.910  19.620  1.00  0.00            
ATOM   2944  CB  ILE   282      41.070  47.350  21.030  1.00  0.00            
ATOM   2945  CG1 ILE   282      42.450  47.630  21.630  1.00  0.00            
ATOM   2946  CG2 ILE   282      40.790  45.850  21.080  1.00  0.00            
ATOM   2947  CD  ILE   282      42.510  47.400  23.140  1.00  0.00            
ATOM   2948  C   ILE   282      39.500  47.770  19.110  1.00  0.00            
ATOM   2949  O   ILE   282      38.670  48.650  19.350  1.00  0.00            
ATOM   2950  N   MET   283      39.180  46.720  18.340  1.00  0.00            
ATOM   2951  H   MET   283      39.890  46.130  17.960  1.00  0.00            
ATOM   2952  CA  MET   283      37.810  46.420  17.910  1.00  0.00            
ATOM   2953  CB  MET   283      37.690  46.520  16.390  1.00  0.00            
ATOM   2954  CG  MET   283      37.780  47.990  15.960  1.00  0.00            
ATOM   2955  SD  MET   283      37.930  48.270  14.160  1.00  0.00            
ATOM   2956  CE  MET   283      37.940  50.050  14.190  1.00  0.00            
ATOM   2957  C   MET   283      37.290  45.090  18.460  1.00  0.00            
ATOM   2958  O   MET   283      37.660  44.020  17.980  1.00  0.00            
ATOM   2959  N   SER   284      36.610  45.180  19.600  1.00  0.00            
ATOM   2960  H   SER   284      36.460  46.080  20.010  1.00  0.00            
ATOM   2961  CA  SER   284      36.060  44.050  20.360  1.00  0.00            
ATOM   2962  CB  SER   284      36.700  43.930  21.750  1.00  0.00            
ATOM   2963  OG  SER   284      36.360  44.990  22.650  1.00  0.00            
ATOM   2964  HG  SER   284      36.300  45.860  22.160  1.00  0.00            
ATOM   2965  C   SER   284      34.530  44.010  20.510  1.00  0.00            
ATOM   2966  O   SER   284      33.980  42.950  20.830  1.00  0.00            
ATOM   2967  N   VAL   285      33.900  45.170  20.520  1.00  0.00            
ATOM   2968  H   VAL   285      34.380  46.010  20.800  1.00  0.00            
ATOM   2969  CA  VAL   285      32.450  45.360  20.330  1.00  0.00            
ATOM   2970  CB  VAL   285      32.010  46.550  21.190  1.00  0.00            
ATOM   2971  CG1 VAL   285      30.540  46.960  21.070  1.00  0.00            
ATOM   2972  CG2 VAL   285      32.240  46.240  22.680  1.00  0.00            
ATOM   2973  C   VAL   285      32.100  45.470  18.840  1.00  0.00            
ATOM   2974  O   VAL   285      32.970  45.410  17.980  1.00  0.00            
ATOM   2975  N   ARG   286      30.820  45.310  18.510  1.00  0.00            
ATOM   2976  H   ARG   286      30.180  44.950  19.180  1.00  0.00            
ATOM   2977  CA  ARG   286      30.240  45.560  17.190  1.00  0.00            
ATOM   2978  CB  ARG   286      28.790  45.090  17.250  1.00  0.00            
ATOM   2979  CG  ARG   286      28.120  44.970  15.880  1.00  0.00            
ATOM   2980  CD  ARG   286      26.700  44.420  16.020  1.00  0.00            
ATOM   2981  NE  ARG   286      26.050  44.480  14.700  1.00  0.00            
ATOM   2982  HE  ARG   286      26.090  43.640  14.160  1.00  0.00            
ATOM   2983  CZ  ARG   286      25.370  45.530  14.210  1.00  0.00            
ATOM   2984  NH1 ARG   286      25.080  46.590  14.970  1.00  0.00            
ATOM   2985 1HH1 ARG   286      25.260  46.590  15.960  1.00  0.00            
ATOM   2986 2HH1 ARG   286      24.940  47.480  14.530  1.00  0.00            
ATOM   2987  NH2 ARG   286      25.040  45.550  12.920  1.00  0.00            
ATOM   2988 1HH2 ARG   286      25.340  44.830  12.290  1.00  0.00            
ATOM   2989 2HH2 ARG   286      24.420  46.250  12.560  1.00  0.00            
ATOM   2990  C   ARG   286      30.350  47.020  16.750  1.00  0.00            
ATOM   2991  O   ARG   286      30.000  47.940  17.490  1.00  0.00            
ATOM   2992  N   GLU   287      30.760  47.230  15.500  1.00  0.00            
ATOM   2993  H   GLU   287      30.980  46.460  14.910  1.00  0.00            
ATOM   2994  CA  GLU   287      31.040  48.540  14.890  1.00  0.00            
ATOM   2995  CB  GLU   287      31.610  48.400  13.480  1.00  0.00            
ATOM   2996  CG  GLU   287      32.800  47.440  13.330  1.00  0.00            
ATOM   2997  CD  GLU   287      32.400  45.970  13.290  1.00  0.00            
ATOM   2998  OE1 GLU   287      31.350  45.630  12.700  1.00  0.00            
ATOM   2999  OE2 GLU   287      33.140  45.130  13.840  1.00  0.00            
ATOM   3000  C   GLU   287      29.830  49.470  14.830  1.00  0.00            
ATOM   3001  O   GLU   287      28.730  49.060  14.430  1.00  0.00            
ATOM   3002  N   SER   288      30.050  50.750  15.080  1.00  0.00            
ATOM   3003  H   SER   288      30.980  51.080  15.260  1.00  0.00            
ATOM   3004  CA  SER   288      29.030  51.810  15.010  1.00  0.00            
ATOM   3005  CB  SER   288      29.490  53.130  15.640  1.00  0.00            
ATOM   3006  OG  SER   288      30.530  53.730  14.860  1.00  0.00            
ATOM   3007  HG  SER   288      31.260  54.010  15.480  1.00  0.00            
ATOM   3008  C   SER   288      28.580  52.120  13.590  1.00  0.00            
ATOM   3009  O   SER   288      29.380  52.040  12.650  1.00  0.00            
ATOM   3010  N   ARG   289      27.290  52.380  13.410  1.00  0.00            
ATOM   3011  H   ARG   289      26.610  52.150  14.110  1.00  0.00            
ATOM   3012  CA  ARG   289      26.750  52.910  12.150  1.00  0.00            
ATOM   3013  CB  ARG   289      25.940  51.840  11.400  1.00  0.00            
ATOM   3014  CG  ARG   289      26.730  50.610  10.950  1.00  0.00            
ATOM   3015  CD  ARG   289      27.840  50.960   9.960  1.00  0.00            
ATOM   3016  NE  ARG   289      28.680  49.780   9.690  1.00  0.00            
ATOM   3017  HE  ARG   289      28.260  49.050   9.160  1.00  0.00            
ATOM   3018  CZ  ARG   289      29.970  49.640  10.000  1.00  0.00            
ATOM   3019  NH1 ARG   289      30.680  50.580  10.630  1.00  0.00            
ATOM   3020 1HH1 ARG   289      30.230  51.400  10.980  1.00  0.00            
ATOM   3021 2HH1 ARG   289      31.670  50.500  10.720  1.00  0.00            
ATOM   3022  NH2 ARG   289      30.540  48.440   9.770  1.00  0.00            
ATOM   3023 1HH2 ARG   289      30.000  47.710   9.370  1.00  0.00            
ATOM   3024 2HH2 ARG   289      31.510  48.290   9.970  1.00  0.00            
ATOM   3025  C   ARG   289      25.960  54.210  12.330  1.00  0.00            
ATOM   3026  O   ARG   289      25.430  54.470  13.410  1.00  0.00            
ATOM   3027  N   SER   290      25.920  55.030  11.280  1.00  0.00            
ATOM   3028  H   SER   290      26.510  54.820  10.500  1.00  0.00            
ATOM   3029  CA  SER   290      25.230  56.330  11.220  1.00  0.00            
ATOM   3030  CB  SER   290      23.730  56.240  11.500  1.00  0.00            
ATOM   3031  OG  SER   290      23.050  57.380  10.950  1.00  0.00            
ATOM   3032  HG  SER   290      22.310  57.670  11.560  1.00  0.00            
ATOM   3033  C   SER   290      25.860  57.460  12.030  1.00  0.00            
ATOM   3034  O   SER   290      26.930  57.330  12.620  1.00  0.00            
ATOM   3035  N   LEU   291      25.280  58.650  11.870  1.00  0.00            
ATOM   3036  H   LEU   291      24.360  58.660  11.470  1.00  0.00            
ATOM   3037  CA  LEU   291      25.730  59.950  12.400  1.00  0.00            
ATOM   3038  CB  LEU   291      25.190  61.080  11.530  1.00  0.00            
ATOM   3039  CG  LEU   291      25.420  60.930  10.030  1.00  0.00            
ATOM   3040  CD1 LEU   291      24.820  62.120   9.270  1.00  0.00            
ATOM   3041  CD2 LEU   291      26.910  60.770   9.680  1.00  0.00            
ATOM   3042  C   LEU   291      25.340  60.170  13.860  1.00  0.00            
ATOM   3043  O   LEU   291      24.260  59.750  14.300  1.00  0.00            
ATOM   3044  N   SER   292      26.150  60.940  14.580  1.00  0.00            
ATOM   3045  H   SER   292      26.890  61.440  14.130  1.00  0.00            
ATOM   3046  CA  SER   292      26.000  61.240  16.010  1.00  0.00            
ATOM   3047  CB  SER   292      27.310  61.760  16.600  1.00  0.00            
ATOM   3048  OG  SER   292      27.750  62.900  15.860  1.00  0.00            
ATOM   3049  HG  SER   292      27.870  63.650  16.510  1.00  0.00            
ATOM   3050  C   SER   292      24.860  62.200  16.370  1.00  0.00            
ATOM   3051  O   SER   292      24.450  63.010  15.550  1.00  0.00            
ATOM   3052  N   GLU   293      24.460  62.190  17.640  1.00  0.00            
ATOM   3053  H   GLU   293      24.900  61.610  18.310  1.00  0.00            
ATOM   3054  CA  GLU   293      23.300  62.950  18.130  1.00  0.00            
ATOM   3055  CB  GLU   293      22.360  61.930  18.770  1.00  0.00            
ATOM   3056  CG  GLU   293      20.930  62.430  18.970  1.00  0.00            
ATOM   3057  CD  GLU   293      20.010  61.390  19.640  1.00  0.00            
ATOM   3058  OE1 GLU   293      20.190  60.180  19.400  1.00  0.00            
ATOM   3059  OE2 GLU   293      19.070  61.830  20.330  1.00  0.00            
ATOM   3060  C   GLU   293      23.680  64.060  19.110  1.00  0.00            
ATOM   3061  O   GLU   293      24.110  63.780  20.230  1.00  0.00            
ATOM   3062  N   ASP   294      23.600  65.310  18.660  1.00  0.00            
ATOM   3063  H   ASP   294      23.510  65.500  17.690  1.00  0.00            
ATOM   3064  CA  ASP   294      23.830  66.530  19.460  1.00  0.00            
ATOM   3065  CB  ASP   294      25.320  66.900  19.500  1.00  0.00            
ATOM   3066  CG  ASP   294      26.000  67.270  18.190  1.00  0.00            
ATOM   3067  OD1 ASP   294      25.310  67.470  17.160  1.00  0.00            
ATOM   3068  OD2 ASP   294      27.240  67.450  18.190  1.00  0.00            
ATOM   3069  C   ASP   294      22.990  67.750  19.100  1.00  0.00            
ATOM   3070  O   ASP   294      22.230  67.740  18.140  1.00  0.00            
ATOM   3071  N   LEU   295      23.020  68.750  19.980  1.00  0.00            
ATOM   3072  H   LEU   295      23.450  68.630  20.880  1.00  0.00            
ATOM   3073  CA  LEU   295      22.400  70.070  19.780  1.00  0.00            
ATOM   3074  CB  LEU   295      21.730  70.570  21.060  1.00  0.00            
ATOM   3075  CG  LEU   295      20.570  69.710  21.580  1.00  0.00            
ATOM   3076  CD1 LEU   295      20.000  70.320  22.860  1.00  0.00            
ATOM   3077  CD2 LEU   295      19.470  69.540  20.530  1.00  0.00            
ATOM   3078  C   LEU   295      23.310  71.160  19.210  1.00  0.00            
ATOM   3079  O1  LEU   295      22.800  72.270  18.960  1.00  0.00            
ATOM   3080  O2  LEU   295      24.480  70.890  18.870  1.00  0.00            
TER
ENDMDL
