# Supplementary material for: Structural Modeling and Molecular Dynamics of the Immune Checkpoint Molecule HLA-G
Source: Front Immunol. 2020 Nov 6;11:575076. doi: 10.3389/fimmu.2020.575076 (PMC7677236; doi:10.3389/fimmu.2020.575076)
Supplement: Supplementary file 2 [file DataSheet_2.zip › Structures(PDB)/ClusPro_ILT4-HLA-G1_soluble-dimer.pdb]

HEADER rec.pdb
REMARK original generated coordinate pdb file
ATOM      1  N   GLY A   1      16.276  41.877  -0.840  1.00  0.00      RA0  N
ATOM      2  H   GLY A   1      15.388  41.582  -0.492  1.00  0.00      RA0  H
ATOM      3  CA  GLY A   1      17.308  42.267   0.169  1.00  0.00      RA0  C
ATOM      4  C   GLY A   1      18.710  41.800  -0.190  1.00  0.00      RA0  C
ATOM      5  O   GLY A   1      19.281  40.930   0.494  1.00  0.00      RA0  O
ATOM      6  N   SER A   2      19.261  42.380  -1.264  1.00  0.00      RA0  N
ATOM      7  H   SER A   2      18.734  43.074  -1.747  1.00  0.00      RA0  H
ATOM      8  CA  SER A   2      20.634  42.094  -1.721  1.00  0.00      RA0  C
ATOM      9  CB  SER A   2      20.501  42.287  -3.222  1.00  0.00      RA0  C
ATOM     10  OG  SER A   2      19.574  43.372  -3.413  1.00  0.00      RA0  O
ATOM     11  HG  SER A   2      19.960  44.098  -2.928  1.00  0.00      RA0  H
ATOM     12  C   SER A   2      21.673  43.048  -1.098  1.00  0.00      RA0  C
ATOM     13  O   SER A   2      21.329  44.155  -0.620  1.00  0.00      RA0  O
ATOM     14  N   HIS A   3      22.934  42.608  -1.100  1.00  0.00      RA0  N
ATOM     15  H   HIS A   3      23.138  41.723  -1.510  1.00  0.00      RA0  H
ATOM     16  CA  HIS A   3      24.057  43.428  -0.616  1.00  0.00      RA0  C
ATOM     17  CB  HIS A   3      25.352  42.616  -0.548  1.00  0.00      RA0  C
ATOM     18  CG  HIS A   3      25.158  41.294   0.151  1.00  0.00      RA0  C
ATOM     19  ND1 HIS A   3      25.383  40.111  -0.454  1.00  0.00      RA0  N
ATOM     20  HD1 HIS A   3      25.693  39.974  -1.374  1.00  0.00      RA0  H
ATOM     21  CD2 HIS A   3      24.754  41.061   1.469  1.00  0.00      RA0  C
ATOM     22  NE2 HIS A   3      24.738  39.714   1.648  1.00  0.00      RA0  N
ATOM     23  CE1 HIS A   3      25.124  39.133   0.469  1.00  0.00      RA0  C
ATOM     24  C   HIS A   3      24.347  44.631  -1.518  1.00  0.00      RA0  C
ATOM     25  O   HIS A   3      24.181  44.560  -2.736  1.00  0.00      RA0  O
ATOM     26  N   SER A   4      24.798  45.722  -0.904  1.00  0.00      RA0  N
ATOM     27  H   SER A   4      24.913  45.696   0.097  1.00  0.00      RA0  H
ATOM     28  CA  SER A   4      24.992  46.992  -1.601  1.00  0.00      RA0  C
ATOM     29  CB  SER A   4      23.730  47.757  -1.230  1.00  0.00      RA0  C
ATOM     30  OG  SER A   4      22.641  46.834  -1.130  1.00  0.00      RA0  O
ATOM     31  HG  SER A   4      22.757  46.347  -0.307  1.00  0.00      RA0  H
ATOM     32  C   SER A   4      26.241  47.727  -1.152  1.00  0.00      RA0  C
ATOM     33  O   SER A   4      26.570  47.746   0.033  1.00  0.00      RA0  O
ATOM     34  N   MET A   5      26.924  48.346  -2.104  1.00  0.00      RA0  N
ATOM     35  H   MET A   5      26.680  48.203  -3.065  1.00  0.00      RA0  H
ATOM     36  CA  MET A   5      27.970  49.301  -1.776  1.00  0.00      RA0  C
ATOM     37  CB  MET A   5      29.331  48.884  -2.341  1.00  0.00      RA0  C
ATOM     38  CG  MET A   5      30.486  49.630  -1.662  1.00  0.00      RA0  C
ATOM     39  SD  MET A   5      32.116  49.011  -2.111  1.00  0.00      RA0  S
ATOM     40  CE  MET A   5      32.078  49.416  -3.862  1.00  0.00      RA0  C
ATOM     41  C   MET A   5      27.576  50.712  -2.232  1.00  0.00      RA0  C
ATOM     42  O   MET A   5      27.063  50.896  -3.342  1.00  0.00      RA0  O
ATOM     43  N   ARG A   6      27.802  51.691  -1.354  1.00  0.00      RA0  N
ATOM     44  H   ARG A   6      28.201  51.473  -0.458  1.00  0.00      RA0  H
ATOM     45  CA  ARG A   6      27.433  53.087  -1.606  1.00  0.00      RA0  C
ATOM     46  CB  ARG A   6      26.128  53.476  -0.890  1.00  0.00      RA0  C
ATOM     47  CG  ARG A   6      24.828  52.660  -1.040  1.00  0.00      RA0  C
ATOM     48  CD  ARG A   6      24.099  52.715  -2.391  1.00  0.00      RA0  C
ATOM     49  NE  ARG A   6      24.351  51.494  -3.148  1.00  0.00      RA0  N
ATOM     50  HE  ARG A   6      25.320  51.270  -3.246  1.00  0.00      RA0  H
ATOM     51  CZ  ARG A   6      23.358  50.673  -3.595  1.00  0.00      RA0  C
ATOM     52  NH1 ARG A   6      22.078  51.087  -3.628  1.00  0.00      RA0  N
ATOM     53 HH11 ARG A   6      21.335  50.437  -3.831  1.00  0.00      RA0  H
ATOM     54 HH12 ARG A   6      21.830  52.059  -3.498  1.00  0.00      RA0  H
ATOM     55  NH2 ARG A   6      23.671  49.435  -4.013  1.00  0.00      RA0  N
ATOM     56 HH21 ARG A   6      22.936  48.837  -4.368  1.00  0.00      RA0  H
ATOM     57 HH22 ARG A   6      24.592  49.033  -4.019  1.00  0.00      RA0  H
ATOM     58  C   ARG A   6      28.514  54.036  -1.120  1.00  0.00      RA0  C
ATOM     59  O   ARG A   6      28.960  53.948   0.031  1.00  0.00      RA0  O
ATOM     60  N   TYR A   7      28.937  54.939  -2.002  1.00  0.00      RA0  N
ATOM     61  H   TYR A   7      28.541  54.956  -2.923  1.00  0.00      RA0  H
ATOM     62  CA  TYR A   7      29.754  56.070  -1.593  1.00  0.00      RA0  C
ATOM     63  CB  TYR A   7      31.003  56.180  -2.460  1.00  0.00      RA0  C
ATOM     64  CG  TYR A   7      32.024  55.174  -1.991  1.00  0.00      RA0  C
ATOM     65  CD1 TYR A   7      32.834  55.494  -0.910  1.00  0.00      RA0  C
ATOM     66  CE1 TYR A   7      33.786  54.589  -0.465  1.00  0.00      RA0  C
ATOM     67  CD2 TYR A   7      32.160  53.945  -2.626  1.00  0.00      RA0  C
ATOM     68  CE2 TYR A   7      33.110  53.034  -2.175  1.00  0.00      RA0  C
ATOM     69  CZ  TYR A   7      33.921  53.359  -1.093  1.00  0.00      RA0  C
ATOM     70  OH  TYR A   7      34.864  52.469  -0.628  1.00  0.00      RA0  O
ATOM     71  HH  TYR A   7      34.958  51.742  -1.231  1.00  0.00      RA0  H
ATOM     72  C   TYR A   7      28.936  57.340  -1.662  1.00  0.00      RA0  C
ATOM     73  O   TYR A   7      28.312  57.654  -2.683  1.00  0.00      RA0  O
ATOM     74  N   PHE A   8      28.941  58.038  -0.535  1.00  0.00      RA0  N
ATOM     75  H   PHE A   8      29.566  57.798   0.199  1.00  0.00      RA0  H
ATOM     76  CA  PHE A   8      28.137  59.211  -0.308  1.00  0.00      RA0  C
ATOM     77  CB  PHE A   8      27.314  59.084   0.974  1.00  0.00      RA0  C
ATOM     78  CG  PHE A   8      26.157  58.122   0.883  1.00  0.00      RA0  C
ATOM     79  CD1 PHE A   8      24.958  58.534   0.319  1.00  0.00      RA0  C
ATOM     80  CD2 PHE A   8      26.274  56.843   1.413  1.00  0.00      RA0  C
ATOM     81  CE1 PHE A   8      23.856  57.689   0.333  1.00  0.00      RA0  C
ATOM     82  CE2 PHE A   8      25.172  55.998   1.425  1.00  0.00      RA0  C
ATOM     83  CZ  PHE A   8      23.957  56.426   0.904  1.00  0.00      RA0  C
ATOM     84  C   PHE A   8      29.072  60.375  -0.078  1.00  0.00      RA0  C
ATOM     85  O   PHE A   8      30.032  60.282   0.680  1.00  0.00      RA0  O
ATOM     86  N   SER A   9      28.787  61.481  -0.737  1.00  0.00      RA0  N
ATOM     87  H   SER A   9      27.992  61.569  -1.341  1.00  0.00      RA0  H
ATOM     88  CA  SER A   9      29.644  62.630  -0.653  1.00  0.00      RA0  C
ATOM     89  CB  SER A   9      30.643  62.577  -1.795  1.00  0.00      RA0  C
ATOM     90  OG  SER A   9      31.305  61.307  -1.700  1.00  0.00      RA0  O
ATOM     91  HG  SER A   9      31.136  61.008  -0.811  1.00  0.00      RA0  H
ATOM     92  C   SER A   9      28.777  63.855  -0.552  1.00  0.00      RA0  C
ATOM     93  O   SER A   9      27.689  63.893  -1.121  1.00  0.00      RA0  O
ATOM     94  N   ALA A  10      29.254  64.852   0.186  1.00  0.00      RA0  N
ATOM     95  H   ALA A  10      30.120  64.767   0.685  1.00  0.00      RA0  H
ATOM     96  CA  ALA A  10      28.575  66.138   0.256  1.00  0.00      RA0  C
ATOM     97  CB  ALA A  10      27.633  66.201   1.459  1.00  0.00      RA0  C
ATOM     98  C   ALA A  10      29.560  67.292   0.330  1.00  0.00      RA0  C
ATOM     99  O   ALA A  10      30.569  67.228   1.040  1.00  0.00      RA0  O
ATOM    100  N   ALA A  11      29.253  68.338  -0.433  1.00  0.00      RA0  N
ATOM    101  H   ALA A  11      28.409  68.332  -0.963  1.00  0.00      RA0  H
ATOM    102  CA  ALA A  11      30.016  69.582  -0.440  1.00  0.00      RA0  C
ATOM    103  CB  ALA A  11      30.616  69.825  -1.823  1.00  0.00      RA0  C
ATOM    104  C   ALA A  11      29.095  70.733  -0.059  1.00  0.00      RA0  C
ATOM    105  O   ALA A  11      28.094  70.960  -0.722  1.00  0.00      RA0  O
ATOM    106  N   VAL A  12      29.415  71.429   1.028  1.00  0.00      RA0  N
ATOM    107  H   VAL A  12      30.282  71.231   1.492  1.00  0.00      RA0  H
ATOM    108  CA  VAL A  12      28.643  72.585   1.470  1.00  0.00      RA0  C
ATOM    109  CB  VAL A  12      28.084  72.348   2.876  1.00  0.00      RA0  C
ATOM    110  CG1 VAL A  12      27.174  73.503   3.302  1.00  0.00      RA0  C
ATOM    111  CG2 VAL A  12      27.404  70.984   3.001  1.00  0.00      RA0  C
ATOM    112  C   VAL A  12      29.599  73.765   1.509  1.00  0.00      RA0  C
ATOM    113  O   VAL A  12      30.604  73.723   2.209  1.00  0.00      RA0  O
ATOM    114  N   SER A  13      29.309  74.805   0.730  1.00  0.00      RA0  N
ATOM    115  H   SER A  13      28.514  74.800   0.128  1.00  0.00      RA0  H
ATOM    116  CA  SER A  13      30.156  75.997   0.722  1.00  0.00      RA0  C
ATOM    117  CB  SER A  13      29.867  76.610  -0.633  1.00  0.00      RA0  C
ATOM    118  OG  SER A  13      29.331  75.540  -1.418  1.00  0.00      RA0  O
ATOM    119  HG  SER A  13      29.022  75.909  -2.236  1.00  0.00      RA0  H
ATOM    120  C   SER A  13      29.784  76.869   1.881  1.00  0.00      RA0  C
ATOM    121  O   SER A  13      28.609  77.077   2.166  1.00  0.00      RA0  O
ATOM    122  N   ARG A  14      30.799  77.373   2.553  1.00  0.00      RA0  N
ATOM    123  H   ARG A  14      31.728  77.289   2.194  1.00  0.00      RA0  H
ATOM    124  CA  ARG A  14      30.586  78.213   3.697  1.00  0.00      RA0  C
ATOM    125  CB  ARG A  14      31.271  77.554   4.902  1.00  0.00      RA0  C
ATOM    126  CG  ARG A  14      32.507  76.721   4.523  1.00  0.00      RA0  C
ATOM    127  CD  ARG A  14      33.083  75.941   5.707  1.00  0.00      RA0  C
ATOM    128  NE  ARG A  14      34.252  75.146   5.328  1.00  0.00      RA0  N
ATOM    129  HE  ARG A  14      34.794  75.444   4.529  1.00  0.00      RA0  H
ATOM    130  CZ  ARG A  14      34.587  74.077   6.114  1.00  0.00      RA0  C
ATOM    131  NH1 ARG A  14      33.794  73.733   7.148  1.00  0.00      RA0  N
ATOM    132 HH11 ARG A  14      34.104  72.973   7.747  1.00  0.00      RA0  H
ATOM    133 HH12 ARG A  14      32.924  74.173   7.369  1.00  0.00      RA0  H
ATOM    134  NH2 ARG A  14      35.700  73.358   5.868  1.00  0.00      RA0  N
ATOM    135 HH21 ARG A  14      35.900  72.555   6.465  1.00  0.00      RA0  H
ATOM    136 HH22 ARG A  14      36.346  73.567   5.131  1.00  0.00      RA0  H
ATOM    137  C   ARG A  14      31.130  79.579   3.332  1.00  0.00      RA0  C
ATOM    138  O   ARG A  14      32.314  79.855   3.544  1.00  0.00      RA0  O
ATOM    139  N   PRO A  15      30.256  80.429   2.750  1.00  0.00      RA0  N
ATOM    140  CD  PRO A  15      28.839  80.181   2.576  1.00  0.00      RA0  C
ATOM    141  CA  PRO A  15      30.636  81.713   2.165  1.00  0.00      RA0  C
ATOM    142  CB  PRO A  15      29.374  82.211   1.468  1.00  0.00      RA0  C
ATOM    143  CG  PRO A  15      28.531  80.960   1.313  1.00  0.00      RA0  C
ATOM    144  C   PRO A  15      31.083  82.667   3.253  1.00  0.00      RA0  C
ATOM    145  O   PRO A  15      30.456  82.739   4.309  1.00  0.00      RA0  O
ATOM    146  N   GLY A  16      32.179  83.369   3.007  1.00  0.00      RA0  N
ATOM    147  H   GLY A  16      32.694  83.226   2.163  1.00  0.00      RA0  H
ATOM    148  CA  GLY A  16      32.787  84.163   4.052  1.00  0.00      RA0  C
ATOM    149  C   GLY A  16      33.895  83.396   4.745  1.00  0.00      RA0  C
ATOM    150  O   GLY A  16      34.968  83.961   4.976  1.00  0.00      RA0  O
ATOM    151  N   ARG A  17      33.636  82.119   5.077  1.00  0.00      RA0  N
ATOM    152  H   ARG A  17      32.781  81.722   4.748  1.00  0.00      RA0  H
ATOM    153  CA  ARG A  17      34.647  81.199   5.670  1.00  0.00      RA0  C
ATOM    154  CB  ARG A  17      33.918  79.984   6.260  1.00  0.00      RA0  C
ATOM    155  CG  ARG A  17      34.575  79.272   7.449  1.00  0.00      RA0  C
ATOM    156  CD  ARG A  17      34.534  80.071   8.753  1.00  0.00      RA0  C
ATOM    157  NE  ARG A  17      35.039  79.258   9.860  1.00  0.00      RA0  N
ATOM    158  HE  ARG A  17      36.042  79.197   9.923  1.00  0.00      RA0  H
ATOM    159  CZ  ARG A  17      34.156  78.596  10.672  1.00  0.00      RA0  C
ATOM    160  NH1 ARG A  17      32.825  78.783  10.502  1.00  0.00      RA0  N
ATOM    161 HH11 ARG A  17      32.129  78.313  11.056  1.00  0.00      RA0  H
ATOM    162 HH12 ARG A  17      32.468  79.414   9.806  1.00  0.00      RA0  H
ATOM    163  NH2 ARG A  17      34.627  77.764  11.631  1.00  0.00      RA0  N
ATOM    164 HH21 ARG A  17      34.025  77.254  12.253  1.00  0.00      RA0  H
ATOM    165 HH22 ARG A  17      35.614  77.617  11.762  1.00  0.00      RA0  H
ATOM    166  C   ARG A  17      35.813  80.850   4.687  1.00  0.00      RA0  C
ATOM    167  O   ARG A  17      36.391  81.750   4.030  1.00  0.00      RA0  O
ATOM    168  N   GLY A  18      36.167  79.565   4.589  1.00  0.00      RA0  N
ATOM    169  H   GLY A  18      35.583  78.821   4.897  1.00  0.00      RA0  H
ATOM    170  CA  GLY A  18      37.278  79.169   3.731  1.00  0.00      RA0  C
ATOM    171  C   GLY A  18      36.778  78.334   2.576  1.00  0.00      RA0  C
ATOM    172  O   GLY A  18      35.653  78.536   2.104  1.00  0.00      RA0  O
ATOM    173  N   GLU A  19      37.612  77.395   2.126  1.00  0.00      RA0  N
ATOM    174  H   GLU A  19      38.557  77.370   2.449  1.00  0.00      RA0  H
ATOM    175  CA  GLU A  19      37.194  76.393   1.158  1.00  0.00      RA0  C
ATOM    176  CB  GLU A  19      38.427  75.560   0.831  1.00  0.00      RA0  C
ATOM    177  CG  GLU A  19      39.206  76.246  -0.288  1.00  0.00      RA0  C
ATOM    178  CD  GLU A  19      38.367  76.163  -1.541  1.00  0.00      RA0  C
ATOM    179  OE1 GLU A  19      38.337  75.094  -2.136  1.00  0.00      RA0  O
ATOM    180  OE2 GLU A  19      37.707  77.135  -1.900  1.00  0.00      RA0  O
ATOM    181  C   GLU A  19      35.984  75.620   1.696  1.00  0.00      RA0  C
ATOM    182  O   GLU A  19      35.848  75.444   2.917  1.00  0.00      RA0  O
ATOM    183  N   PRO A  20      35.083  75.189   0.788  1.00  0.00      RA0  N
ATOM    184  CD  PRO A  20      35.123  75.518  -0.632  1.00  0.00      RA0  C
ATOM    185  CA  PRO A  20      33.907  74.367   1.123  1.00  0.00      RA0  C
ATOM    186  CB  PRO A  20      33.290  74.070  -0.245  1.00  0.00      RA0  C
ATOM    187  CG  PRO A  20      33.715  75.235  -1.131  1.00  0.00      RA0  C
ATOM    188  C   PRO A  20      34.243  73.073   1.882  1.00  0.00      RA0  C
ATOM    189  O   PRO A  20      35.281  72.453   1.627  1.00  0.00      RA0  O
ATOM    190  N   ARG A  21      33.362  72.681   2.799  1.00  0.00      RA0  N
ATOM    191  H   ARG A  21      32.462  73.125   2.796  1.00  0.00      RA0  H
ATOM    192  CA  ARG A  21      33.509  71.439   3.547  1.00  0.00      RA0  C
ATOM    193  CB  ARG A  21      32.518  71.558   4.708  1.00  0.00      RA0  C
ATOM    194  CG  ARG A  21      32.040  70.287   5.404  1.00  0.00      RA0  C
ATOM    195  CD  ARG A  21      31.406  70.649   6.758  1.00  0.00      RA0  C
ATOM    196  NE  ARG A  21      30.963  69.481   7.522  1.00  0.00      RA0  N
ATOM    197  HE  ARG A  21      29.971  69.341   7.588  1.00  0.00      RA0  H
ATOM    198  CZ  ARG A  21      31.897  68.632   8.055  1.00  0.00      RA0  C
ATOM    199  NH1 ARG A  21      33.204  68.903   7.930  1.00  0.00      RA0  N
ATOM    200 HH11 ARG A  21      33.894  68.186   8.132  1.00  0.00      RA0  H
ATOM    201 HH12 ARG A  21      33.608  69.765   7.592  1.00  0.00      RA0  H
ATOM    202  NH2 ARG A  21      31.518  67.506   8.695  1.00  0.00      RA0  N
ATOM    203 HH21 ARG A  21      32.239  66.859   8.990  1.00  0.00      RA0  H
ATOM    204 HH22 ARG A  21      30.567  67.261   8.889  1.00  0.00      RA0  H
ATOM    205  C   ARG A  21      33.200  70.245   2.644  1.00  0.00      RA0  C
ATOM    206  O   ARG A  21      32.267  70.277   1.844  1.00  0.00      RA0  O
ATOM    207  N   PHE A  22      33.996  69.191   2.778  1.00  0.00      RA0  N
ATOM    208  H   PHE A  22      34.732  69.154   3.453  1.00  0.00      RA0  H
ATOM    209  CA  PHE A  22      33.774  67.972   2.032  1.00  0.00      RA0  C
ATOM    210  CB  PHE A  22      34.754  67.876   0.865  1.00  0.00      RA0  C
ATOM    211  CG  PHE A  22      34.343  66.747  -0.050  1.00  0.00      RA0  C
ATOM    212  CD1 PHE A  22      33.239  66.898  -0.880  1.00  0.00      RA0  C
ATOM    213  CD2 PHE A  22      35.068  65.561  -0.067  1.00  0.00      RA0  C
ATOM    214  CE1 PHE A  22      32.868  65.869  -1.735  1.00  0.00      RA0  C
ATOM    215  CE2 PHE A  22      34.699  64.532  -0.923  1.00  0.00      RA0  C
ATOM    216  CZ  PHE A  22      33.603  64.690  -1.762  1.00  0.00      RA0  C
ATOM    217  C   PHE A  22      33.871  66.738   2.933  1.00  0.00      RA0  C
ATOM    218  O   PHE A  22      34.901  66.470   3.575  1.00  0.00      RA0  O
ATOM    219  N   ILE A  23      32.763  66.003   2.966  1.00  0.00      RA0  N
ATOM    220  H   ILE A  23      31.991  66.281   2.386  1.00  0.00      RA0  H
ATOM    221  CA  ILE A  23      32.665  64.706   3.624  1.00  0.00      RA0  C
ATOM    222  CB  ILE A  23      31.601  64.786   4.730  1.00  0.00      RA0  C
ATOM    223  CG2 ILE A  23      32.057  65.759   5.805  1.00  0.00      RA0  C
ATOM    224  CG1 ILE A  23      30.218  65.211   4.230  1.00  0.00      RA0  C
ATOM    225  CD1 ILE A  23      29.180  65.265   5.351  1.00  0.00      RA0  C
ATOM    226  C   ILE A  23      32.317  63.630   2.598  1.00  0.00      RA0  C
ATOM    227  O   ILE A  23      31.323  63.740   1.872  1.00  0.00      RA0  O
ATOM    228  N   ALA A  24      33.155  62.609   2.514  1.00  0.00      RA0  N
ATOM    229  H   ALA A  24      33.931  62.556   3.145  1.00  0.00      RA0  H
ATOM    230  CA  ALA A  24      32.825  61.420   1.739  1.00  0.00      RA0  C
ATOM    231  CB  ALA A  24      33.881  61.156   0.666  1.00  0.00      RA0  C
ATOM    232  C   ALA A  24      32.772  60.228   2.687  1.00  0.00      RA0  C
ATOM    233  O   ALA A  24      33.491  60.210   3.687  1.00  0.00      RA0  O
ATOM    234  N   MET A  25      31.897  59.263   2.403  1.00  0.00      RA0  N
ATOM    235  H   MET A  25      31.270  59.316   1.626  1.00  0.00      RA0  H
ATOM    236  CA  MET A  25      31.800  58.030   3.201  1.00  0.00      RA0  C
ATOM    237  CB  MET A  25      30.906  58.242   4.426  1.00  0.00      RA0  C
ATOM    238  CG  MET A  25      29.469  58.689   4.142  1.00  0.00      RA0  C
ATOM    239  SD  MET A  25      29.297  60.388   3.568  1.00  0.00      RA0  S
ATOM    240  CE  MET A  25      29.847  61.221   5.059  1.00  0.00      RA0  C
ATOM    241  C   MET A  25      31.265  56.846   2.423  1.00  0.00      RA0  C
ATOM    242  O   MET A  25      30.481  57.002   1.495  1.00  0.00      RA0  O
ATOM    243  N   GLY A  26      31.699  55.658   2.824  1.00  0.00      RA0  N
ATOM    244  H   GLY A  26      32.233  55.595   3.670  1.00  0.00      RA0  H
ATOM    245  CA  GLY A  26      31.308  54.427   2.166  1.00  0.00      RA0  C
ATOM    246  C   GLY A  26      30.493  53.530   3.069  1.00  0.00      RA0  C
ATOM    247  O   GLY A  26      30.737  53.453   4.274  1.00  0.00      RA0  O
ATOM    248  N   TYR A  27      29.523  52.846   2.470  1.00  0.00      RA0  N
ATOM    249  H   TYR A  27      29.371  52.922   1.486  1.00  0.00      RA0  H
ATOM    250  CA  TYR A  27      28.703  51.881   3.183  1.00  0.00      RA0  C
ATOM    251  CB  TYR A  27      27.257  52.378   3.344  1.00  0.00      RA0  C
ATOM    252  CG  TYR A  27      27.117  53.549   4.295  1.00  0.00      RA0  C
ATOM    253  CD1 TYR A  27      27.639  54.796   3.971  1.00  0.00      RA0  C
ATOM    254  CE1 TYR A  27      27.493  55.864   4.845  1.00  0.00      RA0  C
ATOM    255  CD2 TYR A  27      26.436  53.383   5.496  1.00  0.00      RA0  C
ATOM    256  CE2 TYR A  27      26.277  54.457   6.366  1.00  0.00      RA0  C
ATOM    257  CZ  TYR A  27      26.816  55.698   6.046  1.00  0.00      RA0  C
ATOM    258  OH  TYR A  27      26.697  56.765   6.917  1.00  0.00      RA0  O
ATOM    259  HH  TYR A  27      27.582  57.090   7.102  1.00  0.00      RA0  H
ATOM    260  C   TYR A  27      28.644  50.555   2.447  1.00  0.00      RA0  C
ATOM    261  O   TYR A  27      28.320  50.512   1.260  1.00  0.00      RA0  O
ATOM    262  N   VAL A  28      28.970  49.478   3.150  1.00  0.00      RA0  N
ATOM    263  H   VAL A  28      29.167  49.580   4.128  1.00  0.00      RA0  H
ATOM    264  CA  VAL A  28      28.562  48.160   2.706  1.00  0.00      RA0  C
ATOM    265  CB  VAL A  28      29.616  47.092   2.986  1.00  0.00      RA0  C
ATOM    266  CG1 VAL A  28      29.100  45.731   2.517  1.00  0.00      RA0  C
ATOM    267  CG2 VAL A  28      30.952  47.437   2.329  1.00  0.00      RA0  C
ATOM    268  C   VAL A  28      27.298  47.884   3.481  1.00  0.00      RA0  C
ATOM    269  O   VAL A  28      27.307  47.950   4.708  1.00  0.00      RA0  O
ATOM    270  N   ASP A  29      26.215  47.595   2.767  1.00  0.00      RA0  N
ATOM    271  H   ASP A  29      26.300  47.364   1.801  1.00  0.00      RA0  H
ATOM    272  CA  ASP A  29      24.878  47.465   3.365  1.00  0.00      RA0  C
ATOM    273  CB  ASP A  29      24.611  46.023   3.755  1.00  0.00      RA0  C
ATOM    274  CG  ASP A  29      24.550  45.353   2.397  1.00  0.00      RA0  C
ATOM    275  OD1 ASP A  29      23.581  45.584   1.674  1.00  0.00      RA0  O
ATOM    276  OD2 ASP A  29      25.512  44.698   2.003  1.00  0.00      RA0  O
ATOM    277  C   ASP A  29      24.596  48.631   4.326  1.00  0.00      RA0  C
ATOM    278  O   ASP A  29      24.613  49.784   3.891  1.00  0.00      RA0  O
ATOM    279  N   ASP A  30      24.365  48.349   5.614  1.00  0.00      RA0  N
ATOM    280  H   ASP A  30      24.426  47.405   5.944  1.00  0.00      RA0  H
ATOM    281  CA  ASP A  30      24.042  49.400   6.601  1.00  0.00      RA0  C
ATOM    282  CB  ASP A  30      22.547  49.759   6.869  1.00  0.00      RA0  C
ATOM    283  CG  ASP A  30      21.984  50.787   5.823  1.00  0.00      RA0  C
ATOM    284  OD1 ASP A  30      22.415  51.942   5.755  1.00  0.00      RA0  O
ATOM    285  OD2 ASP A  30      21.060  50.475   5.068  1.00  0.00      RA0  O
ATOM    286  C   ASP A  30      25.206  49.723   7.519  1.00  0.00      RA0  C
ATOM    287  O   ASP A  30      25.029  50.072   8.687  1.00  0.00      RA0  O
ATOM    288  N   THR A  31      26.406  49.608   6.976  1.00  0.00      RA0  N
ATOM    289  H   THR A  31      26.507  49.333   6.020  1.00  0.00      RA0  H
ATOM    290  CA  THR A  31      27.596  49.726   7.783  1.00  0.00      RA0  C
ATOM    291  CB  THR A  31      28.077  48.307   8.026  1.00  0.00      RA0  C
ATOM    292  OG1 THR A  31      27.141  47.412   7.414  1.00  0.00      RA0  O
ATOM    293  HG1 THR A  31      27.282  47.501   6.473  1.00  0.00      RA0  H
ATOM    294  CG2 THR A  31      28.220  47.999   9.517  1.00  0.00      RA0  C
ATOM    295  C   THR A  31      28.620  50.611   7.116  1.00  0.00      RA0  C
ATOM    296  O   THR A  31      29.194  50.275   6.067  1.00  0.00      RA0  O
ATOM    297  N   GLN A  32      28.830  51.758   7.743  1.00  0.00      RA0  N
ATOM    298  H   GLN A  32      28.404  51.889   8.636  1.00  0.00      RA0  H
ATOM    299  CA  GLN A  32      29.801  52.703   7.276  1.00  0.00      RA0  C
ATOM    300  CB  GLN A  32      29.597  54.031   7.996  1.00  0.00      RA0  C
ATOM    301  CG  GLN A  32      30.492  55.165   7.504  1.00  0.00      RA0  C
ATOM    302  CD  GLN A  32      29.971  56.444   8.119  1.00  0.00      RA0  C
ATOM    303  OE1 GLN A  32      29.404  57.299   7.447  1.00  0.00      RA0  O
ATOM    304  NE2 GLN A  32      30.150  56.510   9.451  1.00  0.00      RA0  N
ATOM    305 HE21 GLN A  32      30.618  55.773   9.941  1.00  0.00      RA0  H
ATOM    306 HE22 GLN A  32      29.790  57.281   9.979  1.00  0.00      RA0  H
ATOM    307  C   GLN A  32      31.147  52.092   7.559  1.00  0.00      RA0  C
ATOM    308  O   GLN A  32      31.431  51.717   8.689  1.00  0.00      RA0  O
ATOM    309  N   PHE A  33      31.965  51.959   6.525  1.00  0.00      RA0  N
ATOM    310  H   PHE A  33      31.655  52.278   5.626  1.00  0.00      RA0  H
ATOM    311  CA  PHE A  33      33.284  51.364   6.703  1.00  0.00      RA0  C
ATOM    312  CB  PHE A  33      33.379  50.083   5.867  1.00  0.00      RA0  C
ATOM    313  CG  PHE A  33      33.479  50.366   4.384  1.00  0.00      RA0  C
ATOM    314  CD1 PHE A  33      32.333  50.603   3.636  1.00  0.00      RA0  C
ATOM    315  CD2 PHE A  33      34.722  50.362   3.760  1.00  0.00      RA0  C
ATOM    316  CE1 PHE A  33      32.428  50.815   2.266  1.00  0.00      RA0  C
ATOM    317  CE2 PHE A  33      34.818  50.575   2.391  1.00  0.00      RA0  C
ATOM    318  CZ  PHE A  33      33.668  50.792   1.643  1.00  0.00      RA0  C
ATOM    319  C   PHE A  33      34.459  52.295   6.479  1.00  0.00      RA0  C
ATOM    320  O   PHE A  33      35.597  51.906   6.737  1.00  0.00      RA0  O
ATOM    321  N   VAL A  34      34.177  53.515   6.012  1.00  0.00      RA0  N
ATOM    322  H   VAL A  34      33.240  53.820   5.841  1.00  0.00      RA0  H
ATOM    323  CA  VAL A  34      35.216  54.482   5.657  1.00  0.00      RA0  C
ATOM    324  CB  VAL A  34      35.857  54.047   4.337  1.00  0.00      RA0  C
ATOM    325  CG1 VAL A  34      35.078  54.509   3.106  1.00  0.00      RA0  C
ATOM    326  CG2 VAL A  34      37.328  54.423   4.314  1.00  0.00      RA0  C
ATOM    327  C   VAL A  34      34.677  55.927   5.631  1.00  0.00      RA0  C
ATOM    328  O   VAL A  34      33.496  56.145   5.351  1.00  0.00      RA0  O
ATOM    329  N   ARG A  35      35.530  56.902   5.961  1.00  0.00      RA0  N
ATOM    330  H   ARG A  35      36.470  56.695   6.253  1.00  0.00      RA0  H
ATOM    331  CA  ARG A  35      35.104  58.311   6.001  1.00  0.00      RA0  C
ATOM    332  CB  ARG A  35      34.330  58.662   7.282  1.00  0.00      RA0  C
ATOM    333  CG  ARG A  35      33.113  59.483   6.854  1.00  0.00      RA0  C
ATOM    334  CD  ARG A  35      32.139  60.049   7.894  1.00  0.00      RA0  C
ATOM    335  NE  ARG A  35      32.638  61.206   8.644  1.00  0.00      RA0  N
ATOM    336  HE  ARG A  35      32.586  61.136   9.643  1.00  0.00      RA0  H
ATOM    337  CZ  ARG A  35      32.983  62.425   8.117  1.00  0.00      RA0  C
ATOM    338  NH1 ARG A  35      33.001  62.596   6.784  1.00  0.00      RA0  N
ATOM    339 HH11 ARG A  35      33.399  63.417   6.350  1.00  0.00      RA0  H
ATOM    340 HH12 ARG A  35      32.641  61.900   6.160  1.00  0.00      RA0  H
ATOM    341  NH2 ARG A  35      33.300  63.440   8.949  1.00  0.00      RA0  N
ATOM    342 HH21 ARG A  35      33.648  64.346   8.663  1.00  0.00      RA0  H
ATOM    343 HH22 ARG A  35      33.152  63.331   9.950  1.00  0.00      RA0  H
ATOM    344  C   ARG A  35      36.193  59.361   5.729  1.00  0.00      RA0  C
ATOM    345  O   ARG A  35      37.372  59.165   6.062  1.00  0.00      RA0  O
ATOM    346  N   PHE A  36      35.770  60.476   5.121  1.00  0.00      RA0  N
ATOM    347  H   PHE A  36      34.807  60.581   4.886  1.00  0.00      RA0  H
ATOM    348  CA  PHE A  36      36.638  61.615   4.836  1.00  0.00      RA0  C
ATOM    349  CB  PHE A  36      36.933  61.646   3.332  1.00  0.00      RA0  C
ATOM    350  CG  PHE A  36      37.780  62.839   2.959  1.00  0.00      RA0  C
ATOM    351  CD1 PHE A  36      37.190  63.952   2.370  1.00  0.00      RA0  C
ATOM    352  CD2 PHE A  36      39.148  62.824   3.200  1.00  0.00      RA0  C
ATOM    353  CE1 PHE A  36      37.965  65.052   2.027  1.00  0.00      RA0  C
ATOM    354  CE2 PHE A  36      39.924  63.923   2.853  1.00  0.00      RA0  C
ATOM    355  CZ  PHE A  36      39.333  65.038   2.271  1.00  0.00      RA0  C
ATOM    356  C   PHE A  36      36.033  62.950   5.291  1.00  0.00      RA0  C
ATOM    357  O   PHE A  36      34.846  63.197   5.096  1.00  0.00      RA0  O
ATOM    358  N   ASP A  37      36.862  63.806   5.886  1.00  0.00      RA0  N
ATOM    359  H   ASP A  37      37.808  63.561   6.100  1.00  0.00      RA0  H
ATOM    360  CA  ASP A  37      36.469  65.172   6.239  1.00  0.00      RA0  C
ATOM    361  CB  ASP A  37      35.855  65.163   7.631  1.00  0.00      RA0  C
ATOM    362  CG  ASP A  37      34.873  66.289   7.731  1.00  0.00      RA0  C
ATOM    363  OD1 ASP A  37      35.019  67.248   6.989  1.00  0.00      RA0  O
ATOM    364  OD2 ASP A  37      33.931  66.195   8.516  1.00  0.00      RA0  O
ATOM    365  C   ASP A  37      37.625  66.163   6.037  1.00  0.00      RA0  C
ATOM    366  O   ASP A  37      38.679  66.030   6.653  1.00  0.00      RA0  O
ATOM    367  N   SER A  38      37.431  67.165   5.184  1.00  0.00      RA0  N
ATOM    368  H   SER A  38      36.547  67.238   4.713  1.00  0.00      RA0  H
ATOM    369  CA  SER A  38      38.438  68.202   5.056  1.00  0.00      RA0  C
ATOM    370  CB  SER A  38      37.931  69.084   3.935  1.00  0.00      RA0  C
ATOM    371  OG  SER A  38      36.500  69.084   4.016  1.00  0.00      RA0  O
ATOM    372  HG  SER A  38      36.287  69.226   4.940  1.00  0.00      RA0  H
ATOM    373  C   SER A  38      38.533  68.960   6.380  1.00  0.00      RA0  C
ATOM    374  O   SER A  38      39.518  69.635   6.646  1.00  0.00      RA0  O
ATOM    375  N   ASP A  39      37.524  68.817   7.231  1.00  0.00      RA0  N
ATOM    376  H   ASP A  39      36.737  68.226   7.054  1.00  0.00      RA0  H
ATOM    377  CA  ASP A  39      37.526  69.510   8.510  1.00  0.00      RA0  C
ATOM    378  CB  ASP A  39      36.110  69.914   8.937  1.00  0.00      RA0  C
ATOM    379  CG  ASP A  39      35.565  71.026   8.038  1.00  0.00      RA0  C
ATOM    380  OD1 ASP A  39      35.565  72.180   8.444  1.00  0.00      RA0  O
ATOM    381  OD2 ASP A  39      35.099  70.767   6.929  1.00  0.00      RA0  O
ATOM    382  C   ASP A  39      38.332  68.813   9.596  1.00  0.00      RA0  C
ATOM    383  O   ASP A  39      38.723  69.447  10.586  1.00  0.00      RA0  O
ATOM    384  N   SER A  40      38.573  67.515   9.425  1.00  0.00      RA0  N
ATOM    385  H   SER A  40      38.287  67.041   8.595  1.00  0.00      RA0  H
ATOM    386  CA  SER A  40      39.362  66.773  10.393  1.00  0.00      RA0  C
ATOM    387  CB  SER A  40      39.229  65.278  10.169  1.00  0.00      RA0  C
ATOM    388  OG  SER A  40      38.393  65.086   9.041  1.00  0.00      RA0  O
ATOM    389  HG  SER A  40      38.934  65.271   8.279  1.00  0.00      RA0  H
ATOM    390  C   SER A  40      40.809  67.234  10.323  1.00  0.00      RA0  C
ATOM    391  O   SER A  40      41.281  67.623   9.256  1.00  0.00      RA0  O
ATOM    392  N   ALA A  41      41.488  67.222  11.474  1.00  0.00      RA0  N
ATOM    393  H   ALA A  41      40.990  66.928  12.287  1.00  0.00      RA0  H
ATOM    394  CA  ALA A  41      42.831  67.830  11.634  1.00  0.00      RA0  C
ATOM    395  CB  ALA A  41      43.422  67.472  12.998  1.00  0.00      RA0  C
ATOM    396  C   ALA A  41      43.792  67.376  10.549  1.00  0.00      RA0  C
ATOM    397  O   ALA A  41      44.672  68.125  10.118  1.00  0.00      RA0  O
ATOM    398  CB  CYS A  42      45.372  64.574   9.584  1.00  0.00      RA0  C
ATOM    399  SG  CYS A  42      46.343  63.574   8.400  1.00  0.00      RA0  S
ATOM    400  N   CYS A  42      43.599  66.139  10.113  1.00  0.00      RA0  N
ATOM    401  H   CYS A  42      42.854  65.575  10.463  1.00  0.00      RA0  H
ATOM    402  CA  CYS A  42      44.351  65.585   9.017  1.00  0.00      RA0  C
ATOM    403  C   CYS A  42      43.363  64.970   7.993  1.00  0.00      RA0  C
ATOM    404  O   CYS A  42      43.005  63.791   8.087  1.00  0.00      RA0  O
ATOM    405  N   PRO A  43      42.902  65.775   7.011  1.00  0.00      RA0  N
ATOM    406  CD  PRO A  43      43.284  67.148   6.721  1.00  0.00      RA0  C
ATOM    407  CA  PRO A  43      41.868  65.230   6.141  1.00  0.00      RA0  C
ATOM    408  CB  PRO A  43      41.589  66.410   5.206  1.00  0.00      RA0  C
ATOM    409  CG  PRO A  43      42.113  67.666   5.903  1.00  0.00      RA0  C
ATOM    410  C   PRO A  43      42.482  64.084   5.366  1.00  0.00      RA0  C
ATOM    411  O   PRO A  43      43.475  64.280   4.651  1.00  0.00      RA0  O
ATOM    412  N   ARG A  44      41.922  62.895   5.545  1.00  0.00      RA0  N
ATOM    413  H   ARG A  44      41.205  62.725   6.226  1.00  0.00      RA0  H
ATOM    414  CA  ARG A  44      42.478  61.681   4.976  1.00  0.00      RA0  C
ATOM    415  CB  ARG A  44      43.799  61.480   5.744  1.00  0.00      RA0  C
ATOM    416  CG  ARG A  44      44.718  60.272   5.569  1.00  0.00      RA0  C
ATOM    417  CD  ARG A  44      44.302  59.056   6.395  1.00  0.00      RA0  C
ATOM    418  NE  ARG A  44      43.767  59.416   7.711  1.00  0.00      RA0  N
ATOM    419  HE  ARG A  44      42.781  59.651   7.788  1.00  0.00      RA0  H
ATOM    420  CZ  ARG A  44      44.546  59.352   8.828  1.00  0.00      RA0  C
ATOM    421  NH1 ARG A  44      45.867  59.084   8.704  1.00  0.00      RA0  N
ATOM    422 HH11 ARG A  44      46.483  59.026   9.493  1.00  0.00      RA0  H
ATOM    423 HH12 ARG A  44      46.272  58.930   7.800  1.00  0.00      RA0  H
ATOM    424  NH2 ARG A  44      43.984  59.544  10.037  1.00  0.00      RA0  N
ATOM    425 HH21 ARG A  44      44.459  59.547  10.914  1.00  0.00      RA0  H
ATOM    426 HH22 ARG A  44      42.971  59.669  10.092  1.00  0.00      RA0  H
ATOM    427  C   ARG A  44      41.472  60.548   5.168  1.00  0.00      RA0  C
ATOM    428  O   ARG A  44      40.856  60.434   6.230  1.00  0.00      RA0  O
ATOM    429  N   MET A  45      41.284  59.739   4.127  1.00  0.00      RA0  N
ATOM    430  H   MET A  45      41.884  59.860   3.345  1.00  0.00      RA0  H
ATOM    431  CA  MET A  45      40.397  58.583   4.177  1.00  0.00      RA0  C
ATOM    432  CB  MET A  45      40.302  57.952   2.791  1.00  0.00      RA0  C
ATOM    433  CG  MET A  45      39.340  56.778   2.690  1.00  0.00      RA0  C
ATOM    434  SD  MET A  45      38.115  56.971   1.383  1.00  0.00      RA0  S
ATOM    435  CE  MET A  45      36.961  58.036   2.258  1.00  0.00      RA0  C
ATOM    436  C   MET A  45      40.876  57.635   5.265  1.00  0.00      RA0  C
ATOM    437  O   MET A  45      42.079  57.399   5.396  1.00  0.00      RA0  O
ATOM    438  N   GLU A  46      39.936  57.099   6.042  1.00  0.00      RA0  N
ATOM    439  H   GLU A  46      38.986  57.412   5.984  1.00  0.00      RA0  H
ATOM    440  CA  GLU A  46      40.264  56.247   7.189  1.00  0.00      RA0  C
ATOM    441  CB  GLU A  46      40.888  57.165   8.263  1.00  0.00      RA0  C
ATOM    442  CG  GLU A  46      40.078  58.339   8.808  1.00  0.00      RA0  C
ATOM    443  CD  GLU A  46      41.025  59.150   9.677  1.00  0.00      RA0  C
ATOM    444  OE1 GLU A  46      41.471  58.654  10.708  1.00  0.00      RA0  O
ATOM    445  OE2 GLU A  46      41.413  60.251   9.296  1.00  0.00      RA0  O
ATOM    446  C   GLU A  46      39.102  55.363   7.669  1.00  0.00      RA0  C
ATOM    447  O   GLU A  46      37.925  55.676   7.431  1.00  0.00      RA0  O
ATOM    448  N   PRO A  47      39.439  54.278   8.390  1.00  0.00      RA0  N
ATOM    449  CD  PRO A  47      40.772  53.955   8.909  1.00  0.00      RA0  C
ATOM    450  CA  PRO A  47      38.532  53.164   8.603  1.00  0.00      RA0  C
ATOM    451  CB  PRO A  47      39.453  52.024   9.026  1.00  0.00      RA0  C
ATOM    452  CG  PRO A  47      40.592  52.710   9.758  1.00  0.00      RA0  C
ATOM    453  C   PRO A  47      37.411  53.465   9.585  1.00  0.00      RA0  C
ATOM    454  O   PRO A  47      37.592  54.280  10.492  1.00  0.00      RA0  O
ATOM    455  N   ARG A  48      36.273  52.798   9.391  1.00  0.00      RA0  N
ATOM    456  H   ARG A  48      36.208  52.189   8.596  1.00  0.00      RA0  H
ATOM    457  CA  ARG A  48      35.140  52.873  10.307  1.00  0.00      RA0  C
ATOM    458  CB  ARG A  48      34.270  54.104   9.987  1.00  0.00      RA0  C
ATOM    459  CG  ARG A  48      34.109  55.033  11.208  1.00  0.00      RA0  C
ATOM    460  CD  ARG A  48      33.594  56.453  10.904  1.00  0.00      RA0  C
ATOM    461  NE  ARG A  48      33.235  57.194  12.124  1.00  0.00      RA0  N
ATOM    462  HE  ARG A  48      32.832  56.639  12.860  1.00  0.00      RA0  H
ATOM    463  CZ  ARG A  48      33.342  58.565  12.162  1.00  0.00      RA0  C
ATOM    464  NH1 ARG A  48      33.970  59.210  11.159  1.00  0.00      RA0  N
ATOM    465 HH11 ARG A  48      33.994  60.223  11.152  1.00  0.00      RA0  H
ATOM    466 HH12 ARG A  48      34.431  58.730  10.409  1.00  0.00      RA0  H
ATOM    467  NH2 ARG A  48      32.819  59.285  13.183  1.00  0.00      RA0  N
ATOM    468 HH21 ARG A  48      32.834  60.298  13.157  1.00  0.00      RA0  H
ATOM    469 HH22 ARG A  48      32.382  58.882  13.992  1.00  0.00      RA0  H
ATOM    470  C   ARG A  48      34.393  51.549  10.435  1.00  0.00      RA0  C
ATOM    471  O   ARG A  48      33.203  51.489  10.740  1.00  0.00      RA0  O
ATOM    472  N   ALA A  49      35.129  50.476  10.205  1.00  0.00      RA0  N
ATOM    473  H   ALA A  49      36.106  50.501   9.969  1.00  0.00      RA0  H
ATOM    474  CA  ALA A  49      34.682  49.133  10.532  1.00  0.00      RA0  C
ATOM    475  CB  ALA A  49      33.770  48.612   9.424  1.00  0.00      RA0  C
ATOM    476  C   ALA A  49      35.934  48.261  10.605  1.00  0.00      RA0  C
ATOM    477  O   ALA A  49      36.860  48.430   9.788  1.00  0.00      RA0  O
ATOM    478  N   PRO A  50      35.979  47.333  11.586  1.00  0.00      RA0  N
ATOM    479  CD  PRO A  50      34.906  46.976  12.504  1.00  0.00      RA0  C
ATOM    480  CA  PRO A  50      37.225  46.603  11.843  1.00  0.00      RA0  C
ATOM    481  CB  PRO A  50      36.850  45.696  13.024  1.00  0.00      RA0  C
ATOM    482  CG  PRO A  50      35.323  45.607  13.023  1.00  0.00      RA0  C
ATOM    483  C   PRO A  50      37.749  45.860  10.612  1.00  0.00      RA0  C
ATOM    484  O   PRO A  50      38.956  45.909  10.353  1.00  0.00      RA0  O
ATOM    485  N   TRP A  51      36.851  45.239   9.839  1.00  0.00      RA0  N
ATOM    486  H   TRP A  51      35.890  45.265  10.104  1.00  0.00      RA0  H
ATOM    487  CA  TRP A  51      37.243  44.467   8.654  1.00  0.00      RA0  C
ATOM    488  CB  TRP A  51      36.084  43.634   8.095  1.00  0.00      RA0  C
ATOM    489  CG  TRP A  51      34.964  44.485   7.550  1.00  0.00      RA0  C
ATOM    490  CD2 TRP A  51      33.772  44.915   8.237  1.00  0.00      RA0  C
ATOM    491  CE2 TRP A  51      33.009  45.679   7.325  1.00  0.00      RA0  C
ATOM    492  CE3 TRP A  51      33.302  44.706   9.527  1.00  0.00      RA0  C
ATOM    493  CD1 TRP A  51      34.853  45.010   6.255  1.00  0.00      RA0  C
ATOM    494  NE1 TRP A  51      33.700  45.718   6.118  1.00  0.00      RA0  N
ATOM    495  HE1 TRP A  51      33.399  46.164   5.299  1.00  0.00      RA0  H
ATOM    496  CZ2 TRP A  51      31.793  46.215   7.730  1.00  0.00      RA0  C
ATOM    497  CZ3 TRP A  51      32.084  45.246   9.919  1.00  0.00      RA0  C
ATOM    498  CH2 TRP A  51      31.332  45.997   9.024  1.00  0.00      RA0  C
ATOM    499  C   TRP A  51      37.998  45.258   7.569  1.00  0.00      RA0  C
ATOM    500  O   TRP A  51      38.567  44.665   6.653  1.00  0.00      RA0  O
ATOM    501  N   VAL A  52      38.004  46.584   7.663  1.00  0.00      RA0  N
ATOM    502  H   VAL A  52      37.672  47.049   8.487  1.00  0.00      RA0  H
ATOM    503  CA  VAL A  52      38.683  47.391   6.663  1.00  0.00      RA0  C
ATOM    504  CB  VAL A  52      37.845  48.616   6.315  1.00  0.00      RA0  C
ATOM    505  CG1 VAL A  52      38.275  49.243   4.987  1.00  0.00      RA0  C
ATOM    506  CG2 VAL A  52      36.373  48.235   6.303  1.00  0.00      RA0  C
ATOM    507  C   VAL A  52      40.071  47.814   7.121  1.00  0.00      RA0  C
ATOM    508  O   VAL A  52      40.962  47.988   6.288  1.00  0.00      RA0  O
ATOM    509  N   GLU A  53      40.264  47.964   8.437  1.00  0.00      RA0  N
ATOM    510  H   GLU A  53      39.511  47.961   9.104  1.00  0.00      RA0  H
ATOM    511  CA  GLU A  53      41.610  48.221   8.992  1.00  0.00      RA0  C
ATOM    512  CB  GLU A  53      41.693  47.999  10.509  1.00  0.00      RA0  C
ATOM    513  CG  GLU A  53      41.277  49.151  11.428  1.00  0.00      RA0  C
ATOM    514  CD  GLU A  53      39.787  49.133  11.694  1.00  0.00      RA0  C
ATOM    515  OE1 GLU A  53      39.388  48.761  12.795  1.00  0.00      RA0  O
ATOM    516  OE2 GLU A  53      39.029  49.508  10.810  1.00  0.00      RA0  O
ATOM    517  C   GLU A  53      42.623  47.275   8.365  1.00  0.00      RA0  C
ATOM    518  O   GLU A  53      43.801  47.607   8.220  1.00  0.00      RA0  O
ATOM    519  N   GLN A  54      42.124  46.092   8.001  1.00  0.00      RA0  N
ATOM    520  H   GLN A  54      41.164  45.927   8.218  1.00  0.00      RA0  H
ATOM    521  CA  GLN A  54      42.900  45.012   7.402  1.00  0.00      RA0  C
ATOM    522  CB  GLN A  54      42.012  43.815   7.065  1.00  0.00      RA0  C
ATOM    523  CG  GLN A  54      42.869  42.659   6.543  1.00  0.00      RA0  C
ATOM    524  CD  GLN A  54      42.013  41.610   5.876  1.00  0.00      RA0  C
ATOM    525  OE1 GLN A  54      41.776  40.533   6.412  1.00  0.00      RA0  O
ATOM    526  NE2 GLN A  54      41.600  41.966   4.648  1.00  0.00      RA0  N
ATOM    527 HE21 GLN A  54      41.789  42.871   4.251  1.00  0.00      RA0  H
ATOM    528 HE22 GLN A  54      41.057  41.334   4.091  1.00  0.00      RA0  H
ATOM    529  C   GLN A  54      43.635  45.444   6.126  1.00  0.00      RA0  C
ATOM    530  O   GLN A  54      44.770  45.031   5.907  1.00  0.00      RA0  O
ATOM    531  N   GLU A  55      43.001  46.286   5.310  1.00  0.00      RA0  N
ATOM    532  H   GLU A  55      42.156  46.714   5.622  1.00  0.00      RA0  H
ATOM    533  CA  GLU A  55      43.602  46.752   4.054  1.00  0.00      RA0  C
ATOM    534  CB  GLU A  55      42.567  47.535   3.265  1.00  0.00      RA0  C
ATOM    535  CG  GLU A  55      41.373  46.625   2.983  1.00  0.00      RA0  C
ATOM    536  CD  GLU A  55      41.875  45.390   2.264  1.00  0.00      RA0  C
ATOM    537  OE1 GLU A  55      42.670  45.521   1.337  1.00  0.00      RA0  O
ATOM    538  OE2 GLU A  55      41.450  44.281   2.578  1.00  0.00      RA0  O
ATOM    539  C   GLU A  55      44.932  47.478   4.255  1.00  0.00      RA0  C
ATOM    540  O   GLU A  55      45.158  48.086   5.292  1.00  0.00      RA0  O
ATOM    541  N   GLY A  56      45.811  47.413   3.261  1.00  0.00      RA0  N
ATOM    542  H   GLY A  56      45.499  46.996   2.410  1.00  0.00      RA0  H
ATOM    543  CA  GLY A  56      47.160  47.989   3.391  1.00  0.00      RA0  C
ATOM    544  C   GLY A  56      47.290  49.509   3.290  1.00  0.00      RA0  C
ATOM    545  O   GLY A  56      46.333  50.193   2.938  1.00  0.00      RA0  O
ATOM    546  N   PRO A  57      48.490  50.046   3.576  1.00  0.00      RA0  N
ATOM    547  CD  PRO A  57      49.646  49.281   4.021  1.00  0.00      RA0  C
ATOM    548  CA  PRO A  57      48.731  51.488   3.571  1.00  0.00      RA0  C
ATOM    549  CB  PRO A  57      50.158  51.606   4.122  1.00  0.00      RA0  C
ATOM    550  CG  PRO A  57      50.435  50.289   4.846  1.00  0.00      RA0  C
ATOM    551  C   PRO A  57      48.589  52.100   2.181  1.00  0.00      RA0  C
ATOM    552  O   PRO A  57      48.006  53.177   2.043  1.00  0.00      RA0  O
ATOM    553  N   GLU A  58      49.114  51.408   1.171  1.00  0.00      RA0  N
ATOM    554  H   GLU A  58      49.748  50.673   1.421  1.00  0.00      RA0  H
ATOM    555  CA  GLU A  58      48.992  51.852  -0.214  1.00  0.00      RA0  C
ATOM    556  CB  GLU A  58      49.884  51.066  -1.197  1.00  0.00      RA0  C
ATOM    557  CG  GLU A  58      50.957  50.106  -0.645  1.00  0.00      RA0  C
ATOM    558  CD  GLU A  58      51.736  50.705   0.515  1.00  0.00      RA0  C
ATOM    559  OE1 GLU A  58      51.804  50.050   1.552  1.00  0.00      RA0  O
ATOM    560  OE2 GLU A  58      52.172  51.848   0.431  1.00  0.00      RA0  O
ATOM    561  C   GLU A  58      47.546  51.922  -0.673  1.00  0.00      RA0  C
ATOM    562  O   GLU A  58      47.195  52.789  -1.484  1.00  0.00      RA0  O
ATOM    563  N   TYR A  59      46.715  51.013  -0.158  1.00  0.00      RA0  N
ATOM    564  H   TYR A  59      47.073  50.399   0.543  1.00  0.00      RA0  H
ATOM    565  CA  TYR A  59      45.276  51.082  -0.397  1.00  0.00      RA0  C
ATOM    566  CB  TYR A  59      44.616  49.853   0.244  1.00  0.00      RA0  C
ATOM    567  CG  TYR A  59      43.143  50.041   0.542  1.00  0.00      RA0  C
ATOM    568  CD1 TYR A  59      42.746  50.629   1.738  1.00  0.00      RA0  C
ATOM    569  CE1 TYR A  59      41.402  50.730   2.066  1.00  0.00      RA0  C
ATOM    570  CD2 TYR A  59      42.180  49.590  -0.352  1.00  0.00      RA0  C
ATOM    571  CE2 TYR A  59      40.833  49.673  -0.015  1.00  0.00      RA0  C
ATOM    572  CZ  TYR A  59      40.444  50.222   1.203  1.00  0.00      RA0  C
ATOM    573  OH  TYR A  59      39.116  50.251   1.567  1.00  0.00      RA0  O
ATOM    574  HH  TYR A  59      38.626  49.789   0.895  1.00  0.00      RA0  H
ATOM    575  C   TYR A  59      44.721  52.402   0.154  1.00  0.00      RA0  C
ATOM    576  O   TYR A  59      44.001  53.132  -0.549  1.00  0.00      RA0  O
ATOM    577  N   TRP A  60      45.072  52.703   1.403  1.00  0.00      RA0  N
ATOM    578  H   TRP A  60      45.667  52.079   1.914  1.00  0.00      RA0  H
ATOM    579  CA  TRP A  60      44.637  53.933   2.039  1.00  0.00      RA0  C
ATOM    580  CB  TRP A  60      45.050  53.985   3.515  1.00  0.00      RA0  C
ATOM    581  CG  TRP A  60      44.346  52.907   4.307  1.00  0.00      RA0  C
ATOM    582  CD2 TRP A  60      42.940  52.804   4.608  1.00  0.00      RA0  C
ATOM    583  CE2 TRP A  60      42.747  51.615   5.351  1.00  0.00      RA0  C
ATOM    584  CE3 TRP A  60      41.855  53.616   4.306  1.00  0.00      RA0  C
ATOM    585  CD1 TRP A  60      44.922  51.773   4.897  1.00  0.00      RA0  C
ATOM    586  NE1 TRP A  60      43.987  51.002   5.509  1.00  0.00      RA0  N
ATOM    587  HE1 TRP A  60      44.158  50.136   5.950  1.00  0.00      RA0  H
ATOM    588  CZ2 TRP A  60      41.469  51.268   5.769  1.00  0.00      RA0  C
ATOM    589  CZ3 TRP A  60      40.584  53.258   4.731  1.00  0.00      RA0  C
ATOM    590  CH2 TRP A  60      40.392  52.089   5.457  1.00  0.00      RA0  C
ATOM    591  C   TRP A  60      45.188  55.136   1.304  1.00  0.00      RA0  C
ATOM    592  O   TRP A  60      44.430  56.010   0.888  1.00  0.00      RA0  O
ATOM    593  N   GLU A  61      46.500  55.170   1.108  1.00  0.00      RA0  N
ATOM    594  H   GLU A  61      47.094  54.556   1.597  1.00  0.00      RA0  H
ATOM    595  CA  GLU A  61      47.105  56.277   0.376  1.00  0.00      RA0  C
ATOM    596  CB  GLU A  61      48.613  56.098   0.202  1.00  0.00      RA0  C
ATOM    597  CG  GLU A  61      49.302  57.401  -0.222  1.00  0.00      RA0  C
ATOM    598  CD  GLU A  61      49.058  58.505   0.799  1.00  0.00      RA0  C
ATOM    599  OE1 GLU A  61      49.533  58.409   1.929  1.00  0.00      RA0  O
ATOM    600  OE2 GLU A  61      48.440  59.514   0.464  1.00  0.00      RA0  O
ATOM    601  C   GLU A  61      46.381  56.560  -0.938  1.00  0.00      RA0  C
ATOM    602  O   GLU A  61      46.203  57.722  -1.303  1.00  0.00      RA0  O
ATOM    603  N   GLU A  62      45.939  55.505  -1.627  1.00  0.00      RA0  N
ATOM    604  H   GLU A  62      46.158  54.582  -1.307  1.00  0.00      RA0  H
ATOM    605  CA  GLU A  62      45.226  55.693  -2.894  1.00  0.00      RA0  C
ATOM    606  CB  GLU A  62      45.251  54.357  -3.625  1.00  0.00      RA0  C
ATOM    607  CG  GLU A  62      46.335  54.269  -4.686  1.00  0.00      RA0  C
ATOM    608  CD  GLU A  62      45.917  55.189  -5.801  1.00  0.00      RA0  C
ATOM    609  OE1 GLU A  62      44.771  55.098  -6.243  1.00  0.00      RA0  O
ATOM    610  OE2 GLU A  62      46.717  56.022  -6.216  1.00  0.00      RA0  O
ATOM    611  C   GLU A  62      43.762  56.126  -2.741  1.00  0.00      RA0  C
ATOM    612  O   GLU A  62      43.314  57.061  -3.420  1.00  0.00      RA0  O
ATOM    613  N   GLU A  63      43.028  55.470  -1.847  1.00  0.00      RA0  N
ATOM    614  H   GLU A  63      43.474  54.820  -1.233  1.00  0.00      RA0  H
ATOM    615  CA  GLU A  63      41.671  55.906  -1.555  1.00  0.00      RA0  C
ATOM    616  CB  GLU A  63      41.121  55.088  -0.388  1.00  0.00      RA0  C
ATOM    617  CG  GLU A  63      39.691  54.604  -0.595  1.00  0.00      RA0  C
ATOM    618  CD  GLU A  63      39.729  53.542  -1.660  1.00  0.00      RA0  C
ATOM    619  OE1 GLU A  63      39.978  52.388  -1.335  1.00  0.00      RA0  O
ATOM    620  OE2 GLU A  63      39.578  53.860  -2.830  1.00  0.00      RA0  O
ATOM    621  C   GLU A  63      41.648  57.366  -1.148  1.00  0.00      RA0  C
ATOM    622  O   GLU A  63      40.871  58.149  -1.683  1.00  0.00      RA0  O
ATOM    623  N   THR A  64      42.530  57.725  -0.220  1.00  0.00      RA0  N
ATOM    624  H   THR A  64      43.167  57.042   0.125  1.00  0.00      RA0  H
ATOM    625  CA  THR A  64      42.626  59.088   0.302  1.00  0.00      RA0  C
ATOM    626  CB  THR A  64      43.506  59.181   1.576  1.00  0.00      RA0  C
ATOM    627  OG1 THR A  64      43.233  60.410   2.259  1.00  0.00      RA0  O
ATOM    628  HG1 THR A  64      43.480  61.108   1.662  1.00  0.00      RA0  H
ATOM    629  CG2 THR A  64      45.016  59.052   1.391  1.00  0.00      RA0  C
ATOM    630  C   THR A  64      43.047  60.068  -0.807  1.00  0.00      RA0  C
ATOM    631  O   THR A  64      42.385  61.068  -1.031  1.00  0.00      RA0  O
ATOM    632  N   ARG A  65      44.106  59.725  -1.534  1.00  0.00      RA0  N
ATOM    633  H   ARG A  65      44.632  58.900  -1.313  1.00  0.00      RA0  H
ATOM    634  CA  ARG A  65      44.559  60.491  -2.685  1.00  0.00      RA0  C
ATOM    635  CB  ARG A  65      45.766  59.862  -3.378  1.00  0.00      RA0  C
ATOM    636  CG  ARG A  65      46.330  60.801  -4.442  1.00  0.00      RA0  C
ATOM    637  CD  ARG A  65      47.137  60.084  -5.525  1.00  0.00      RA0  C
ATOM    638  NE  ARG A  65      46.453  58.896  -6.048  1.00  0.00      RA0  N
ATOM    639  HE  ARG A  65      46.918  58.008  -5.907  1.00  0.00      RA0  H
ATOM    640  CZ  ARG A  65      45.243  58.871  -6.692  1.00  0.00      RA0  C
ATOM    641  NH1 ARG A  65      44.487  59.980  -6.861  1.00  0.00      RA0  N
ATOM    642 HH11 ARG A  65      43.576  59.901  -7.288  1.00  0.00      RA0  H
ATOM    643 HH12 ARG A  65      44.776  60.890  -6.552  1.00  0.00      RA0  H
ATOM    644  NH2 ARG A  65      44.789  57.695  -7.148  1.00  0.00      RA0  N
ATOM    645 HH21 ARG A  65      43.897  57.604  -7.601  1.00  0.00      RA0  H
ATOM    646 HH22 ARG A  65      45.309  56.831  -7.006  1.00  0.00      RA0  H
ATOM    647  C   ARG A  65      43.434  60.703  -3.700  1.00  0.00      RA0  C
ATOM    648  O   ARG A  65      43.358  61.756  -4.340  1.00  0.00      RA0  O
ATOM    649  N   ASN A  66      42.564  59.711  -3.856  1.00  0.00      RA0  N
ATOM    650  H   ASN A  66      42.632  58.884  -3.295  1.00  0.00      RA0  H
ATOM    651  CA  ASN A  66      41.498  59.826  -4.844  1.00  0.00      RA0  C
ATOM    652  CB  ASN A  66      40.908  58.473  -5.265  1.00  0.00      RA0  C
ATOM    653  CG  ASN A  66      41.796  57.796  -6.278  1.00  0.00      RA0  C
ATOM    654  OD1 ASN A  66      42.251  58.407  -7.246  1.00  0.00      RA0  O
ATOM    655  ND2 ASN A  66      42.074  56.517  -5.974  1.00  0.00      RA0  N
ATOM    656 HD21 ASN A  66      41.622  56.139  -5.164  1.00  0.00      RA0  H
ATOM    657 HD22 ASN A  66      42.742  55.905  -6.412  1.00  0.00      RA0  H
ATOM    658  C   ASN A  66      40.329  60.682  -4.376  1.00  0.00      RA0  C
ATOM    659  O   ASN A  66      39.857  61.545  -5.114  1.00  0.00      RA0  O
ATOM    660  N   THR A  67      39.877  60.468  -3.150  1.00  0.00      RA0  N
ATOM    661  H   THR A  67      40.352  59.860  -2.513  1.00  0.00      RA0  H
ATOM    662  CA  THR A  67      38.751  61.248  -2.660  1.00  0.00      RA0  C
ATOM    663  CB  THR A  67      38.372  60.702  -1.293  1.00  0.00      RA0  C
ATOM    664  OG1 THR A  67      39.506  60.063  -0.706  1.00  0.00      RA0  O
ATOM    665  HG1 THR A  67      39.512  59.164  -1.024  1.00  0.00      RA0  H
ATOM    666  CG2 THR A  67      37.194  59.749  -1.328  1.00  0.00      RA0  C
ATOM    667  C   THR A  67      39.176  62.693  -2.498  1.00  0.00      RA0  C
ATOM    668  O   THR A  67      38.354  63.601  -2.577  1.00  0.00      RA0  O
ATOM    669  N   LYS A  68      40.469  62.883  -2.251  1.00  0.00      RA0  N
ATOM    670  H   LYS A  68      41.058  62.085  -2.105  1.00  0.00      RA0  H
ATOM    671  CA  LYS A  68      41.053  64.204  -2.091  1.00  0.00      RA0  C
ATOM    672  CB  LYS A  68      42.459  64.207  -1.494  1.00  0.00      RA0  C
ATOM    673  CG  LYS A  68      42.401  65.095  -0.249  1.00  0.00      RA0  C
ATOM    674  CD  LYS A  68      43.736  65.386   0.433  1.00  0.00      RA0  C
ATOM    675  CE  LYS A  68      43.524  66.344   1.609  1.00  0.00      RA0  C
ATOM    676  NZ  LYS A  68      44.812  66.828   2.112  1.00  0.00      RA0  N
ATOM    677  HZ1 LYS A  68      44.706  67.797   2.487  1.00  0.00      RA0  H
ATOM    678  HZ2 LYS A  68      45.247  66.208   2.815  1.00  0.00      RA0  H
ATOM    679  HZ3 LYS A  68      45.461  66.999   1.314  1.00  0.00      RA0  H
ATOM    680  C   LYS A  68      40.959  64.943  -3.416  1.00  0.00      RA0  C
ATOM    681  O   LYS A  68      40.864  66.168  -3.442  1.00  0.00      RA0  O
ATOM    682  N   ALA A  69      40.965  64.190  -4.513  1.00  0.00      RA0  N
ATOM    683  H   ALA A  69      41.027  63.193  -4.460  1.00  0.00      RA0  H
ATOM    684  CA  ALA A  69      40.789  64.773  -5.830  1.00  0.00      RA0  C
ATOM    685  CB  ALA A  69      41.418  63.885  -6.905  1.00  0.00      RA0  C
ATOM    686  C   ALA A  69      39.309  64.973  -6.139  1.00  0.00      RA0  C
ATOM    687  O   ALA A  69      38.965  65.734  -7.042  1.00  0.00      RA0  O
ATOM    688  N   HIS A  70      38.440  64.290  -5.385  1.00  0.00      RA0  N
ATOM    689  H   HIS A  70      38.793  63.634  -4.721  1.00  0.00      RA0  H
ATOM    690  CA  HIS A  70      36.972  64.468  -5.483  1.00  0.00      RA0  C
ATOM    691  CB  HIS A  70      36.170  63.421  -4.703  1.00  0.00      RA0  C
ATOM    692  CG  HIS A  70      35.926  62.190  -5.534  1.00  0.00      RA0  C
ATOM    693  ND1 HIS A  70      34.819  61.431  -5.423  1.00  0.00      RA0  N
ATOM    694  HD1 HIS A  70      34.073  61.575  -4.800  1.00  0.00      RA0  H
ATOM    695  CD2 HIS A  70      36.753  61.650  -6.521  1.00  0.00      RA0  C
ATOM    696  NE2 HIS A  70      36.123  60.557  -7.007  1.00  0.00      RA0  N
ATOM    697  CE1 HIS A  70      34.939  60.415  -6.336  1.00  0.00      RA0  C
ATOM    698  C   HIS A  70      36.536  65.845  -5.000  1.00  0.00      RA0  C
ATOM    699  O   HIS A  70      35.803  66.547  -5.697  1.00  0.00      RA0  O
ATOM    700  N   ALA A  71      36.984  66.199  -3.793  1.00  0.00      RA0  N
ATOM    701  H   ALA A  71      37.516  65.505  -3.303  1.00  0.00      RA0  H
ATOM    702  CA  ALA A  71      36.723  67.492  -3.162  1.00  0.00      RA0  C
ATOM    703  CB  ALA A  71      37.554  67.629  -1.886  1.00  0.00      RA0  C
ATOM    704  C   ALA A  71      37.074  68.650  -4.074  1.00  0.00      RA0  C
ATOM    705  O   ALA A  71      36.316  69.607  -4.156  1.00  0.00      RA0  O
ATOM    706  N   GLN A  72      38.208  68.555  -4.768  1.00  0.00      RA0  N
ATOM    707  H   GLN A  72      38.752  67.719  -4.700  1.00  0.00      RA0  H
ATOM    708  CA  GLN A  72      38.657  69.640  -5.642  1.00  0.00      RA0  C
ATOM    709  CB  GLN A  72      40.049  69.336  -6.193  1.00  0.00      RA0  C
ATOM    710  CG  GLN A  72      41.077  69.202  -5.068  1.00  0.00      RA0  C
ATOM    711  CD  GLN A  72      42.444  68.939  -5.663  1.00  0.00      RA0  C
ATOM    712  OE1 GLN A  72      42.659  67.969  -6.382  1.00  0.00      RA0  O
ATOM    713  NE2 GLN A  72      43.355  69.874  -5.337  1.00  0.00      RA0  N
ATOM    714 HE21 GLN A  72      43.119  70.635  -4.731  1.00  0.00      RA0  H
ATOM    715 HE22 GLN A  72      44.293  69.845  -5.685  1.00  0.00      RA0  H
ATOM    716  C   GLN A  72      37.655  69.878  -6.746  1.00  0.00      RA0  C
ATOM    717  O   GLN A  72      37.305  71.011  -7.036  1.00  0.00      RA0  O
ATOM    718  N   THR A  73      37.180  68.794  -7.343  1.00  0.00      RA0  N
ATOM    719  H   THR A  73      37.450  67.880  -7.047  1.00  0.00      RA0  H
ATOM    720  CA  THR A  73      36.198  68.869  -8.415  1.00  0.00      RA0  C
ATOM    721  CB  THR A  73      36.099  67.449  -8.952  1.00  0.00      RA0  C
ATOM    722  OG1 THR A  73      37.430  66.932  -9.135  1.00  0.00      RA0  O
ATOM    723  HG1 THR A  73      37.702  66.491  -8.333  1.00  0.00      RA0  H
ATOM    724  CG2 THR A  73      35.305  67.392 -10.257  1.00  0.00      RA0  C
ATOM    725  C   THR A  73      34.875  69.459  -7.938  1.00  0.00      RA0  C
ATOM    726  O   THR A  73      34.264  70.267  -8.634  1.00  0.00      RA0  O
ATOM    727  N   ASP A  74      34.441  69.044  -6.752  1.00  0.00      RA0  N
ATOM    728  H   ASP A  74      34.903  68.303  -6.258  1.00  0.00      RA0  H
ATOM    729  CA  ASP A  74      33.186  69.516  -6.197  1.00  0.00      RA0  C
ATOM    730  CB  ASP A  74      32.741  68.629  -5.041  1.00  0.00      RA0  C
ATOM    731  CG  ASP A  74      32.173  67.365  -5.633  1.00  0.00      RA0  C
ATOM    732  OD1 ASP A  74      31.519  67.469  -6.669  1.00  0.00      RA0  O
ATOM    733  OD2 ASP A  74      32.395  66.294  -5.070  1.00  0.00      RA0  O
ATOM    734  C   ASP A  74      33.271  70.973  -5.737  1.00  0.00      RA0  C
ATOM    735  O   ASP A  74      32.267  71.688  -5.776  1.00  0.00      RA0  O
ATOM    736  N   ARG A  75      34.468  71.412  -5.329  1.00  0.00      RA0  N
ATOM    737  H   ARG A  75      35.215  70.749  -5.275  1.00  0.00      RA0  H
ATOM    738  CA  ARG A  75      34.739  72.833  -5.065  1.00  0.00      RA0  C
ATOM    739  CB  ARG A  75      36.190  73.004  -4.657  1.00  0.00      RA0  C
ATOM    740  CG  ARG A  75      36.363  72.704  -3.182  1.00  0.00      RA0  C
ATOM    741  CD  ARG A  75      37.714  72.064  -2.865  1.00  0.00      RA0  C
ATOM    742  NE  ARG A  75      38.136  72.416  -1.516  1.00  0.00      RA0  N
ATOM    743  HE  ARG A  75      38.764  73.212  -1.513  1.00  0.00      RA0  H
ATOM    744  CZ  ARG A  75      37.489  71.943  -0.415  1.00  0.00      RA0  C
ATOM    745  NH1 ARG A  75      36.498  71.031  -0.534  1.00  0.00      RA0  N
ATOM    746 HH11 ARG A  75      35.963  70.732   0.263  1.00  0.00      RA0  H
ATOM    747 HH12 ARG A  75      36.250  70.648  -1.430  1.00  0.00      RA0  H
ATOM    748  NH2 ARG A  75      37.841  72.415   0.795  1.00  0.00      RA0  N
ATOM    749 HH21 ARG A  75      37.296  72.203   1.613  1.00  0.00      RA0  H
ATOM    750 HH22 ARG A  75      38.636  73.023   0.899  1.00  0.00      RA0  H
ATOM    751  C   ARG A  75      34.478  73.617  -6.338  1.00  0.00      RA0  C
ATOM    752  O   ARG A  75      33.739  74.599  -6.333  1.00  0.00      RA0  O
ATOM    753  N   MET A  76      35.068  73.141  -7.431  1.00  0.00      RA0  N
ATOM    754  H   MET A  76      35.658  72.335  -7.341  1.00  0.00      RA0  H
ATOM    755  CA  MET A  76      34.870  73.704  -8.754  1.00  0.00      RA0  C
ATOM    756  CB  MET A  76      35.875  73.095  -9.734  1.00  0.00      RA0  C
ATOM    757  CG  MET A  76      35.676  73.585 -11.169  1.00  0.00      RA0  C
ATOM    758  SD  MET A  76      35.778  75.377 -11.296  1.00  0.00      RA0  S
ATOM    759  CE  MET A  76      35.241  75.534 -13.006  1.00  0.00      RA0  C
ATOM    760  C   MET A  76      33.441  73.478  -9.218  1.00  0.00      RA0  C
ATOM    761  O   MET A  76      32.876  74.314  -9.907  1.00  0.00      RA0  O
ATOM    762  N   ASN A  77      32.857  72.351  -8.840  1.00  0.00      RA0  N
ATOM    763  H   ASN A  77      33.320  71.748  -8.198  1.00  0.00      RA0  H
ATOM    764  CA  ASN A  77      31.491  72.075  -9.222  1.00  0.00      RA0  C
ATOM    765  CB  ASN A  77      31.053  70.645  -8.885  1.00  0.00      RA0  C
ATOM    766  CG  ASN A  77      31.426  69.661  -9.977  1.00  0.00      RA0  C
ATOM    767  OD1 ASN A  77      31.484  69.998 -11.162  1.00  0.00      RA0  O
ATOM    768  ND2 ASN A  77      31.632  68.406  -9.526  1.00  0.00      RA0  N
ATOM    769 HD21 ASN A  77      31.579  68.180  -8.541  1.00  0.00      RA0  H
ATOM    770 HD22 ASN A  77      31.825  67.603 -10.093  1.00  0.00      RA0  H
ATOM    771  C   ASN A  77      30.511  73.051  -8.600  1.00  0.00      RA0  C
ATOM    772  O   ASN A  77      29.572  73.474  -9.261  1.00  0.00      RA0  O
ATOM    773  N   LEU A  78      30.739  73.437  -7.352  1.00  0.00      RA0  N
ATOM    774  H   LEU A  78      31.507  73.042  -6.846  1.00  0.00      RA0  H
ATOM    775  CA  LEU A  78      29.845  74.373  -6.663  1.00  0.00      RA0  C
ATOM    776  CB  LEU A  78      30.302  74.567  -5.221  1.00  0.00      RA0  C
ATOM    777  CG  LEU A  78      29.907  73.391  -4.333  1.00  0.00      RA0  C
ATOM    778  CD1 LEU A  78      30.812  73.281  -3.109  1.00  0.00      RA0  C
ATOM    779  CD2 LEU A  78      28.424  73.446  -3.960  1.00  0.00      RA0  C
ATOM    780  C   LEU A  78      29.721  75.731  -7.350  1.00  0.00      RA0  C
ATOM    781  O   LEU A  78      28.635  76.299  -7.403  1.00  0.00      RA0  O
ATOM    782  N   GLN A  79      30.846  76.244  -7.853  1.00  0.00      RA0  N
ATOM    783  H   GLN A  79      31.662  75.666  -7.805  1.00  0.00      RA0  H
ATOM    784  CA  GLN A  79      30.910  77.548  -8.508  1.00  0.00      RA0  C
ATOM    785  CB  GLN A  79      32.353  77.957  -8.796  1.00  0.00      RA0  C
ATOM    786  CG  GLN A  79      33.256  77.889  -7.566  1.00  0.00      RA0  C
ATOM    787  CD  GLN A  79      32.687  78.737  -6.447  1.00  0.00      RA0  C
ATOM    788  OE1 GLN A  79      32.088  79.793  -6.652  1.00  0.00      RA0  O
ATOM    789  NE2 GLN A  79      32.918  78.201  -5.236  1.00  0.00      RA0  N
ATOM    790 HE21 GLN A  79      33.412  77.329  -5.170  1.00  0.00      RA0  H
ATOM    791 HE22 GLN A  79      32.643  78.637  -4.380  1.00  0.00      RA0  H
ATOM    792  C   GLN A  79      30.132  77.460  -9.786  1.00  0.00      RA0  C
ATOM    793  O   GLN A  79      29.271  78.302 -10.063  1.00  0.00      RA0  O
ATOM    794  N   THR A  80      30.463  76.427 -10.562  1.00  0.00      RA0  N
ATOM    795  H   THR A  80      31.186  75.801 -10.272  1.00  0.00      RA0  H
ATOM    796  CA  THR A  80      29.818  76.135 -11.839  1.00  0.00      RA0  C
ATOM    797  CB  THR A  80      30.394  74.820 -12.349  1.00  0.00      RA0  C
ATOM    798  OG1 THR A  80      31.823  74.919 -12.400  1.00  0.00      RA0  O
ATOM    799  HG1 THR A  80      32.166  74.659 -11.550  1.00  0.00      RA0  H
ATOM    800  CG2 THR A  80      29.822  74.439 -13.716  1.00  0.00      RA0  C
ATOM    801  C   THR A  80      28.313  76.099 -11.650  1.00  0.00      RA0  C
ATOM    802  O   THR A  80      27.555  76.787 -12.350  1.00  0.00      RA0  O
ATOM    803  N   LEU A  81      27.895  75.315 -10.670  1.00  0.00      RA0  N
ATOM    804  H   LEU A  81      28.548  74.812 -10.104  1.00  0.00      RA0  H
ATOM    805  CA  LEU A  81      26.504  75.243 -10.313  1.00  0.00      RA0  C
ATOM    806  CB  LEU A  81      26.294  74.227  -9.191  1.00  0.00      RA0  C
ATOM    807  CG  LEU A  81      25.754  72.882  -9.678  1.00  0.00      RA0  C
ATOM    808  CD1 LEU A  81      24.418  73.069 -10.391  1.00  0.00      RA0  C
ATOM    809  CD2 LEU A  81      26.754  72.102 -10.531  1.00  0.00      RA0  C
ATOM    810  C   LEU A  81      25.932  76.606  -9.896  1.00  0.00      RA0  C
ATOM    811  O   LEU A  81      24.784  76.916 -10.229  1.00  0.00      RA0  O
ATOM    812  N   ARG A  82      26.699  77.431  -9.185  1.00  0.00      RA0  N
ATOM    813  H   ARG A  82      27.620  77.176  -8.890  1.00  0.00      RA0  H
ATOM    814  CA  ARG A  82      26.122  78.697  -8.736  1.00  0.00      RA0  C
ATOM    815  CB  ARG A  82      26.775  79.292  -7.494  1.00  0.00      RA0  C
ATOM    816  CG  ARG A  82      28.034  80.087  -7.776  1.00  0.00      RA0  C
ATOM    817  CD  ARG A  82      28.493  80.828  -6.531  1.00  0.00      RA0  C
ATOM    818  NE  ARG A  82      29.739  81.524  -6.810  1.00  0.00      RA0  N
ATOM    819  HE  ARG A  82      30.578  80.967  -6.749  1.00  0.00      RA0  H
ATOM    820  CZ  ARG A  82      29.708  82.844  -7.151  1.00  0.00      RA0  C
ATOM    821  NH1 ARG A  82      28.533  83.510  -7.253  1.00  0.00      RA0  N
ATOM    822 HH11 ARG A  82      28.530  84.517  -7.395  1.00  0.00      RA0  H
ATOM    823 HH12 ARG A  82      27.618  83.090  -7.178  1.00  0.00      RA0  H
ATOM    824  NH2 ARG A  82      30.878  83.472  -7.367  1.00  0.00      RA0  N
ATOM    825 HH21 ARG A  82      30.887  84.470  -7.547  1.00  0.00      RA0  H
ATOM    826 HH22 ARG A  82      31.763  83.005  -7.340  1.00  0.00      RA0  H
ATOM    827  C   ARG A  82      25.994  79.676  -9.907  1.00  0.00      RA0  C
ATOM    828  O   ARG A  82      25.180  80.590  -9.872  1.00  0.00      RA0  O
ATOM    829  N   GLY A  83      26.778  79.441 -10.955  1.00  0.00      RA0  N
ATOM    830  H   GLY A  83      27.423  78.675 -10.922  1.00  0.00      RA0  H
ATOM    831  CA  GLY A  83      26.745  80.281 -12.146  1.00  0.00      RA0  C
ATOM    832  C   GLY A  83      25.687  79.907 -13.166  1.00  0.00      RA0  C
ATOM    833  O   GLY A  83      25.303  80.727 -14.005  1.00  0.00      RA0  O
ATOM    834  N   TYR A  84      25.236  78.657 -13.117  1.00  0.00      RA0  N
ATOM    835  H   TYR A  84      25.623  78.034 -12.434  1.00  0.00      RA0  H
ATOM    836  CA  TYR A  84      24.175  78.189 -14.001  1.00  0.00      RA0  C
ATOM    837  CB  TYR A  84      23.893  76.703 -13.763  1.00  0.00      RA0  C
ATOM    838  CG  TYR A  84      24.740  75.699 -14.504  1.00  0.00      RA0  C
ATOM    839  CD1 TYR A  84      25.301  75.969 -15.745  1.00  0.00      RA0  C
ATOM    840  CE1 TYR A  84      25.927  74.944 -16.450  1.00  0.00      RA0  C
ATOM    841  CD2 TYR A  84      24.892  74.441 -13.934  1.00  0.00      RA0  C
ATOM    842  CE2 TYR A  84      25.511  73.419 -14.639  1.00  0.00      RA0  C
ATOM    843  CZ  TYR A  84      25.994  73.661 -15.915  1.00  0.00      RA0  C
ATOM    844  OH  TYR A  84      26.530  72.617 -16.649  1.00  0.00      RA0  O
ATOM    845  HH  TYR A  84      26.215  71.797 -16.249  1.00  0.00      RA0  H
ATOM    846  C   TYR A  84      22.869  78.814 -13.551  1.00  0.00      RA0  C
ATOM    847  O   TYR A  84      22.130  79.411 -14.353  1.00  0.00      RA0  O
ATOM    848  N   TYR A  85      22.612  78.681 -12.251  1.00  0.00      RA0  N
ATOM    849  H   TYR A  85      23.293  78.271 -11.639  1.00  0.00      RA0  H
ATOM    850  CA  TYR A  85      21.393  79.151 -11.639  1.00  0.00      RA0  C
ATOM    851  CB  TYR A  85      21.033  78.314 -10.401  1.00  0.00      RA0  C
ATOM    852  CG  TYR A  85      20.639  76.880 -10.710  1.00  0.00      RA0  C
ATOM    853  CD1 TYR A  85      19.450  76.590 -11.374  1.00  0.00      RA0  C
ATOM    854  CE1 TYR A  85      19.046  75.267 -11.556  1.00  0.00      RA0  C
ATOM    855  CD2 TYR A  85      21.444  75.830 -10.279  1.00  0.00      RA0  C
ATOM    856  CE2 TYR A  85      21.039  74.510 -10.459  1.00  0.00      RA0  C
ATOM    857  CZ  TYR A  85      19.833  74.218 -11.087  1.00  0.00      RA0  C
ATOM    858  OH  TYR A  85      19.433  72.896 -11.248  1.00  0.00      RA0  O
ATOM    859  HH  TYR A  85      18.914  72.824 -12.064  1.00  0.00      RA0  H
ATOM    860  C   TYR A  85      21.488  80.630 -11.278  1.00  0.00      RA0  C
ATOM    861  O   TYR A  85      20.575  81.174 -10.642  1.00  0.00      RA0  O
ATOM    862  N   ASN A  86      22.596  81.267 -11.678  1.00  0.00      RA0  N
ATOM    863  H   ASN A  86      23.312  80.745 -12.130  1.00  0.00      RA0  H
ATOM    864  CA  ASN A  86      22.833  82.712 -11.482  1.00  0.00      RA0  C
ATOM    865  CB  ASN A  86      22.016  83.557 -12.446  1.00  0.00      RA0  C
ATOM    866  CG  ASN A  86      22.989  84.443 -13.193  1.00  0.00      RA0  C
ATOM    867  OD1 ASN A  86      23.081  85.649 -12.989  1.00  0.00      RA0  O
ATOM    868  ND2 ASN A  86      23.726  83.759 -14.094  1.00  0.00      RA0  N
ATOM    869 HD21 ASN A  86      23.630  82.766 -14.217  1.00  0.00      RA0  H
ATOM    870 HD22 ASN A  86      24.412  84.212 -14.665  1.00  0.00      RA0  H
ATOM    871  C   ASN A  86      22.618  83.137 -10.023  1.00  0.00      RA0  C
ATOM    872  O   ASN A  86      21.596  83.702  -9.668  1.00  0.00      RA0  O
ATOM    873  N   GLN A  87      23.602  82.826  -9.187  1.00  0.00      RA0  N
ATOM    874  H   GLN A  87      24.450  82.416  -9.529  1.00  0.00      RA0  H
ATOM    875  CA  GLN A  87      23.429  82.830  -7.746  1.00  0.00      RA0  C
ATOM    876  CB  GLN A  87      23.437  81.408  -7.166  1.00  0.00      RA0  C
ATOM    877  CG  GLN A  87      22.247  80.508  -7.507  1.00  0.00      RA0  C
ATOM    878  CD  GLN A  87      22.530  79.086  -7.045  1.00  0.00      RA0  C
ATOM    879  OE1 GLN A  87      23.178  78.305  -7.734  1.00  0.00      RA0  O
ATOM    880  NE2 GLN A  87      22.006  78.779  -5.847  1.00  0.00      RA0  N
ATOM    881 HE21 GLN A  87      21.507  79.439  -5.287  1.00  0.00      RA0  H
ATOM    882 HE22 GLN A  87      22.108  77.872  -5.422  1.00  0.00      RA0  H
ATOM    883  C   GLN A  87      24.529  83.604  -7.046  1.00  0.00      RA0  C
ATOM    884  O   GLN A  87      25.706  83.290  -7.192  1.00  0.00      RA0  O
ATOM    885  N   SER A  88      24.123  84.604  -6.271  1.00  0.00      RA0  N
ATOM    886  H   SER A  88      23.145  84.756  -6.136  1.00  0.00      RA0  H
ATOM    887  CA  SER A  88      25.040  85.455  -5.549  1.00  0.00      RA0  C
ATOM    888  CB  SER A  88      24.129  86.408  -4.805  1.00  0.00      RA0  C
ATOM    889  OG  SER A  88      22.967  86.546  -5.634  1.00  0.00      RA0  O
ATOM    890  HG  SER A  88      23.253  87.000  -6.420  1.00  0.00      RA0  H
ATOM    891  C   SER A  88      26.005  84.638  -4.701  1.00  0.00      RA0  C
ATOM    892  O   SER A  88      25.662  83.578  -4.184  1.00  0.00      RA0  O
ATOM    893  N   GLU A  89      27.218  85.155  -4.580  1.00  0.00      RA0  N
ATOM    894  H   GLU A  89      27.381  86.008  -5.079  1.00  0.00      RA0  H
ATOM    895  CA  GLU A  89      28.314  84.506  -3.874  1.00  0.00      RA0  C
ATOM    896  CB  GLU A  89      29.690  85.074  -4.271  1.00  0.00      RA0  C
ATOM    897  CG  GLU A  89      29.740  86.441  -4.976  1.00  0.00      RA0  C
ATOM    898  CD  GLU A  89      29.439  86.279  -6.459  1.00  0.00      RA0  C
ATOM    899  OE1 GLU A  89      30.371  86.109  -7.235  1.00  0.00      RA0  O
ATOM    900  OE2 GLU A  89      28.274  86.263  -6.848  1.00  0.00      RA0  O
ATOM    901  C   GLU A  89      28.166  84.579  -2.343  1.00  0.00      RA0  C
ATOM    902  O   GLU A  89      29.167  84.568  -1.609  1.00  0.00      RA0  O
ATOM    903  N   ALA A  90      26.934  84.646  -1.843  1.00  0.00      RA0  N
ATOM    904  H   ALA A  90      26.145  84.463  -2.426  1.00  0.00      RA0  H
ATOM    905  CA  ALA A  90      26.758  84.923  -0.412  1.00  0.00      RA0  C
ATOM    906  CB  ALA A  90      26.027  86.253  -0.219  1.00  0.00      RA0  C
ATOM    907  C   ALA A  90      26.024  83.841   0.388  1.00  0.00      RA0  C
ATOM    908  O   ALA A  90      26.238  83.707   1.592  1.00  0.00      RA0  O
ATOM    909  N   SER A  91      25.179  83.064  -0.280  1.00  0.00      RA0  N
ATOM    910  H   SER A  91      25.168  83.056  -1.277  1.00  0.00      RA0  H
ATOM    911  CA  SER A  91      24.405  82.027   0.398  1.00  0.00      RA0  C
ATOM    912  CB  SER A  91      23.087  81.846  -0.363  1.00  0.00      RA0  C
ATOM    913  OG  SER A  91      22.017  81.550   0.540  1.00  0.00      RA0  O
ATOM    914  HG  SER A  91      21.618  80.747   0.220  1.00  0.00      RA0  H
ATOM    915  C   SER A  91      25.213  80.737   0.523  1.00  0.00      RA0  C
ATOM    916  O   SER A  91      26.079  80.463  -0.318  1.00  0.00      RA0  O
ATOM    917  N   SER A  92      24.940  79.946   1.560  1.00  0.00      RA0  N
ATOM    918  H   SER A  92      24.155  80.147   2.143  1.00  0.00      RA0  H
ATOM    919  CA  SER A  92      25.552  78.622   1.655  1.00  0.00      RA0  C
ATOM    920  CB  SER A  92      25.449  78.255   3.145  1.00  0.00      RA0  C
ATOM    921  OG  SER A  92      26.270  77.143   3.510  1.00  0.00      RA0  O
ATOM    922  HG  SER A  92      27.139  77.308   3.162  1.00  0.00      RA0  H
ATOM    923  C   SER A  92      24.862  77.630   0.733  1.00  0.00      RA0  C
ATOM    924  O   SER A  92      23.658  77.705   0.500  1.00  0.00      RA0  O
ATOM    925  N   HIS A  93      25.639  76.693   0.213  1.00  0.00      RA0  N
ATOM    926  H   HIS A  93      26.580  76.548   0.520  1.00  0.00      RA0  H
ATOM    927  CA  HIS A  93      25.122  75.737  -0.749  1.00  0.00      RA0  C
ATOM    928  CB  HIS A  93      25.431  76.170  -2.191  1.00  0.00      RA0  C
ATOM    929  CG  HIS A  93      24.762  77.480  -2.547  1.00  0.00      RA0  C
ATOM    930  ND1 HIS A  93      25.411  78.660  -2.587  1.00  0.00      RA0  N
ATOM    931  HD1 HIS A  93      26.346  78.830  -2.351  1.00  0.00      RA0  H
ATOM    932  CD2 HIS A  93      23.425  77.695  -2.898  1.00  0.00      RA0  C
ATOM    933  NE2 HIS A  93      23.278  79.023  -3.154  1.00  0.00      RA0  N
ATOM    934  CE1 HIS A  93      24.501  79.609  -2.965  1.00  0.00      RA0  C
ATOM    935  C   HIS A  93      25.687  74.370  -0.532  1.00  0.00      RA0  C
ATOM    936  O   HIS A  93      26.796  74.227  -0.028  1.00  0.00      RA0  O
ATOM    937  N   THR A  94      24.910  73.372  -0.948  1.00  0.00      RA0  N
ATOM    938  H   THR A  94      24.047  73.554  -1.428  1.00  0.00      RA0  H
ATOM    939  CA  THR A  94      25.283  71.978  -0.791  1.00  0.00      RA0  C
ATOM    940  CB  THR A  94      24.575  71.515   0.492  1.00  0.00      RA0  C
ATOM    941  OG1 THR A  94      24.920  70.174   0.845  1.00  0.00      RA0  O
ATOM    942  HG1 THR A  94      25.868  70.129   0.797  1.00  0.00      RA0  H
ATOM    943  CG2 THR A  94      23.062  71.730   0.447  1.00  0.00      RA0  C
ATOM    944  C   THR A  94      25.074  71.146  -2.052  1.00  0.00      RA0  C
ATOM    945  O   THR A  94      23.975  71.085  -2.608  1.00  0.00      RA0  O
ATOM    946  N   LEU A  95      26.165  70.522  -2.489  1.00  0.00      RA0  N
ATOM    947  H   LEU A  95      27.043  70.599  -2.043  1.00  0.00      RA0  H
ATOM    948  CA  LEU A  95      26.174  69.598  -3.616  1.00  0.00      RA0  C
ATOM    949  CB  LEU A  95      27.238  69.970  -4.645  1.00  0.00      RA0  C
ATOM    950  CG  LEU A  95      27.207  69.052  -5.869  1.00  0.00      RA0  C
ATOM    951  CD1 LEU A  95      25.949  69.255  -6.714  1.00  0.00      RA0  C
ATOM    952  CD2 LEU A  95      28.476  69.186  -6.705  1.00  0.00      RA0  C
ATOM    953  C   LEU A  95      26.449  68.215  -3.070  1.00  0.00      RA0  C
ATOM    954  O   LEU A  95      27.491  67.974  -2.458  1.00  0.00      RA0  O
ATOM    955  N   GLN A  96      25.508  67.308  -3.282  1.00  0.00      RA0  N
ATOM    956  H   GLN A  96      24.742  67.496  -3.890  1.00  0.00      RA0  H
ATOM    957  CA  GLN A  96      25.725  65.943  -2.854  1.00  0.00      RA0  C
ATOM    958  CB  GLN A  96      24.724  65.485  -1.794  1.00  0.00      RA0  C
ATOM    959  CG  GLN A  96      23.432  66.292  -1.747  1.00  0.00      RA0  C
ATOM    960  CD  GLN A  96      23.623  67.368  -0.711  1.00  0.00      RA0  C
ATOM    961  OE1 GLN A  96      24.004  67.093   0.420  1.00  0.00      RA0  O
ATOM    962  NE2 GLN A  96      23.353  68.604  -1.150  1.00  0.00      RA0  N
ATOM    963 HE21 GLN A  96      23.091  68.834  -2.088  1.00  0.00      RA0  H
ATOM    964 HE22 GLN A  96      23.450  69.360  -0.499  1.00  0.00      RA0  H
ATOM    965  C   GLN A  96      25.693  64.928  -3.985  1.00  0.00      RA0  C
ATOM    966  O   GLN A  96      25.108  65.163  -5.040  1.00  0.00      RA0  O
ATOM    967  N   TRP A  97      26.351  63.802  -3.736  1.00  0.00      RA0  N
ATOM    968  H   TRP A  97      26.752  63.621  -2.833  1.00  0.00      RA0  H
ATOM    969  CA  TRP A  97      26.602  62.800  -4.751  1.00  0.00      RA0  C
ATOM    970  CB  TRP A  97      27.934  63.182  -5.404  1.00  0.00      RA0  C
ATOM    971  CG  TRP A  97      28.520  62.079  -6.250  1.00  0.00      RA0  C
ATOM    972  CD2 TRP A  97      29.604  61.188  -5.911  1.00  0.00      RA0  C
ATOM    973  CE2 TRP A  97      29.839  60.354  -7.023  1.00  0.00      RA0  C
ATOM    974  CE3 TRP A  97      30.384  61.036  -4.775  1.00  0.00      RA0  C
ATOM    975  CD1 TRP A  97      28.153  61.725  -7.554  1.00  0.00      RA0  C
ATOM    976  NE1 TRP A  97      28.932  60.711  -8.009  1.00  0.00      RA0  N
ATOM    977  HE1 TRP A  97      28.896  60.294  -8.901  1.00  0.00      RA0  H
ATOM    978  CZ2 TRP A  97      30.844  59.397  -6.972  1.00  0.00      RA0  C
ATOM    979  CZ3 TRP A  97      31.386  60.075  -4.729  1.00  0.00      RA0  C
ATOM    980  CH2 TRP A  97      31.617  59.258  -5.827  1.00  0.00      RA0  C
ATOM    981  C   TRP A  97      26.656  61.412  -4.130  1.00  0.00      RA0  C
ATOM    982  O   TRP A  97      27.073  61.254  -2.978  1.00  0.00      RA0  O
ATOM    983  N   MET A  98      26.229  60.419  -4.910  1.00  0.00      RA0  N
ATOM    984  H   MET A  98      25.915  60.593  -5.848  1.00  0.00      RA0  H
ATOM    985  CA  MET A  98      26.216  59.033  -4.473  1.00  0.00      RA0  C
ATOM    986  CB  MET A  98      24.960  58.682  -3.673  1.00  0.00      RA0  C
ATOM    987  CG  MET A  98      23.702  58.560  -4.529  1.00  0.00      RA0  C
ATOM    988  SD  MET A  98      22.302  57.972  -3.569  1.00  0.00      RA0  S
ATOM    989  CE  MET A  98      23.101  56.504  -2.908  1.00  0.00      RA0  C
ATOM    990  C   MET A  98      26.397  58.086  -5.639  1.00  0.00      RA0  C
ATOM    991  O   MET A  98      25.969  58.373  -6.760  1.00  0.00      RA0  O
ATOM    992  N   ILE A  99      27.030  56.953  -5.358  1.00  0.00      RA0  N
ATOM    993  H   ILE A  99      27.386  56.799  -4.433  1.00  0.00      RA0  H
ATOM    994  CA  ILE A  99      27.302  55.935  -6.368  1.00  0.00      RA0  C
ATOM    995  CB  ILE A  99      28.668  56.163  -7.030  1.00  0.00      RA0  C
ATOM    996  CG2 ILE A  99      29.829  56.040  -6.044  1.00  0.00      RA0  C
ATOM    997  CG1 ILE A  99      28.845  55.253  -8.242  1.00  0.00      RA0  C
ATOM    998  CD1 ILE A  99      30.053  55.650  -9.084  1.00  0.00      RA0  C
ATOM    999  C   ILE A  99      27.183  54.569  -5.710  1.00  0.00      RA0  C
ATOM   1000  O   ILE A  99      27.638  54.397  -4.577  1.00  0.00      RA0  O
ATOM   1001  N   GLY A 100      26.572  53.606  -6.400  1.00  0.00      RA0  N
ATOM   1002  H   GLY A 100      26.229  53.762  -7.327  1.00  0.00      RA0  H
ATOM   1003  CA  GLY A 100      26.371  52.271  -5.827  1.00  0.00      RA0  C
ATOM   1004  C   GLY A 100      26.150  51.101  -6.775  1.00  0.00      RA0  C
ATOM   1005  O   GLY A 100      25.695  51.271  -7.916  1.00  0.00      RA0  O
ATOM   1006  CB  CYS A 101      27.471  48.041  -7.519  1.00  0.00      RA0  C
ATOM   1007  SG  CYS A 101      28.805  47.985  -6.291  1.00  0.00      RA0  S
ATOM   1008  N   CYS A 101      26.483  49.907  -6.286  1.00  0.00      RA0  N
ATOM   1009  H   CYS A 101      26.920  49.831  -5.388  1.00  0.00      RA0  H
ATOM   1010  CA  CYS A 101      26.177  48.656  -6.979  1.00  0.00      RA0  C
ATOM   1011  C   CYS A 101      25.404  47.712  -6.055  1.00  0.00      RA0  C
ATOM   1012  O   CYS A 101      25.691  47.618  -4.861  1.00  0.00      RA0  O
ATOM   1013  N   ASP A 102      24.401  47.043  -6.614  1.00  0.00      RA0  N
ATOM   1014  H   ASP A 102      24.240  47.097  -7.597  1.00  0.00      RA0  H
ATOM   1015  CA  ASP A 102      23.525  46.161  -5.858  1.00  0.00      RA0  C
ATOM   1016  CB  ASP A 102      22.044  46.526  -6.032  1.00  0.00      RA0  C
ATOM   1017  CG  ASP A 102      21.644  47.894  -5.494  1.00  0.00      RA0  C
ATOM   1018  OD1 ASP A 102      21.926  48.912  -6.106  1.00  0.00      RA0  O
ATOM   1019  OD2 ASP A 102      20.962  47.985  -4.483  1.00  0.00      RA0  O
ATOM   1020  C   ASP A 102      23.660  44.747  -6.408  1.00  0.00      RA0  C
ATOM   1021  O   ASP A 102      23.661  44.559  -7.618  1.00  0.00      RA0  O
ATOM   1022  N   LEU A 103      23.756  43.749  -5.532  1.00  0.00      RA0  N
ATOM   1023  H   LEU A 103      23.656  43.936  -4.551  1.00  0.00      RA0  H
ATOM   1024  CA  LEU A 103      24.144  42.409  -5.981  1.00  0.00      RA0  C
ATOM   1025  CB  LEU A 103      24.993  41.693  -4.936  1.00  0.00      RA0  C
ATOM   1026  CG  LEU A 103      26.363  42.332  -4.758  1.00  0.00      RA0  C
ATOM   1027  CD1 LEU A 103      27.220  41.512  -3.797  1.00  0.00      RA0  C
ATOM   1028  CD2 LEU A 103      27.066  42.574  -6.095  1.00  0.00      RA0  C
ATOM   1029  C   LEU A 103      23.058  41.441  -6.459  1.00  0.00      RA0  C
ATOM   1030  O   LEU A 103      22.116  41.100  -5.739  1.00  0.00      RA0  O
ATOM   1031  N   GLY A 104      23.244  40.979  -7.691  1.00  0.00      RA0  N
ATOM   1032  H   GLY A 104      24.133  41.108  -8.136  1.00  0.00      RA0  H
ATOM   1033  CA  GLY A 104      22.362  39.997  -8.296  1.00  0.00      RA0  C
ATOM   1034  C   GLY A 104      22.500  38.607  -7.705  1.00  0.00      RA0  C
ATOM   1035  O   GLY A 104      23.328  38.369  -6.799  1.00  0.00      RA0  O
ATOM   1036  N   SER A 105      21.678  37.695  -8.239  1.00  0.00      RA0  N
ATOM   1037  H   SER A 105      21.104  37.944  -9.017  1.00  0.00      RA0  H
ATOM   1038  CA  SER A 105      21.588  36.309  -7.763  1.00  0.00      RA0  C
ATOM   1039  CB  SER A 105      20.620  35.668  -8.734  1.00  0.00      RA0  C
ATOM   1040  OG  SER A 105      19.696  36.711  -9.083  1.00  0.00      RA0  O
ATOM   1041  HG  SER A 105      19.182  36.870  -8.301  1.00  0.00      RA0  H
ATOM   1042  C   SER A 105      22.963  35.659  -7.654  1.00  0.00      RA0  C
ATOM   1043  O   SER A 105      23.320  35.163  -6.575  1.00  0.00      RA0  O
ATOM   1044  N   ASP A 106      23.742  35.668  -8.742  1.00  0.00      RA0  N
ATOM   1045  H   ASP A 106      23.503  36.126  -9.596  1.00  0.00      RA0  H
ATOM   1046  CA  ASP A 106      25.155  35.304  -8.592  1.00  0.00      RA0  C
ATOM   1047  CB  ASP A 106      25.523  34.115  -9.476  1.00  0.00      RA0  C
ATOM   1048  CG  ASP A 106      27.023  33.930  -9.378  1.00  0.00      RA0  C
ATOM   1049  OD1 ASP A 106      27.513  33.689  -8.275  1.00  0.00      RA0  O
ATOM   1050  OD2 ASP A 106      27.701  34.064 -10.395  1.00  0.00      RA0  O
ATOM   1051  C   ASP A 106      26.114  36.432  -8.878  1.00  0.00      RA0  C
ATOM   1052  O   ASP A 106      25.969  37.148  -9.884  1.00  0.00      RA0  O
ATOM   1053  N   GLY A 107      27.068  36.567  -7.947  1.00  0.00      RA0  N
ATOM   1054  H   GLY A 107      27.121  35.774  -7.338  1.00  0.00      RA0  H
ATOM   1055  CA  GLY A 107      28.173  37.528  -7.990  1.00  0.00      RA0  C
ATOM   1056  C   GLY A 107      27.869  38.851  -8.653  1.00  0.00      RA0  C
ATOM   1057  O   GLY A 107      27.714  39.862  -7.976  1.00  0.00      RA0  O
ATOM   1058  N   ARG A 108      27.794  38.800  -9.989  1.00  0.00      RA0  N
ATOM   1059  H   ARG A 108      27.748  37.866 -10.346  1.00  0.00      RA0  H
ATOM   1060  CA  ARG A 108      27.491  39.914 -10.900  1.00  0.00      RA0  C
ATOM   1061  CB  ARG A 108      27.132  39.286 -12.256  1.00  0.00      RA0  C
ATOM   1062  CG  ARG A 108      26.661  40.191 -13.401  1.00  0.00      RA0  C
ATOM   1063  CD  ARG A 108      27.728  41.093 -14.027  1.00  0.00      RA0  C
ATOM   1064  NE  ARG A 108      27.129  41.874 -15.110  1.00  0.00      RA0  N
ATOM   1065  HE  ARG A 108      26.183  41.633 -15.348  1.00  0.00      RA0  H
ATOM   1066  CZ  ARG A 108      27.833  42.878 -15.720  1.00  0.00      RA0  C
ATOM   1067  NH1 ARG A 108      29.098  43.141 -15.335  1.00  0.00      RA0  N
ATOM   1068 HH11 ARG A 108      29.598  43.893 -15.797  1.00  0.00      RA0  H
ATOM   1069 HH12 ARG A 108      29.585  42.647 -14.613  1.00  0.00      RA0  H
ATOM   1070  NH2 ARG A 108      27.254  43.610 -16.694  1.00  0.00      RA0  N
ATOM   1071 HH21 ARG A 108      27.753  44.397 -17.110  1.00  0.00      RA0  H
ATOM   1072 HH22 ARG A 108      26.330  43.459 -17.045  1.00  0.00      RA0  H
ATOM   1073  C   ARG A 108      26.373  40.877 -10.390  1.00  0.00      RA0  C
ATOM   1074  O   ARG A 108      25.475  40.471  -9.634  1.00  0.00      RA0  O
ATOM   1075  N   LEU A 109      26.458  42.149 -10.782  1.00  0.00      RA0  N
ATOM   1076  H   LEU A 109      27.134  42.399 -11.469  1.00  0.00      RA0  H
ATOM   1077  CA  LEU A 109      25.570  43.182 -10.244  1.00  0.00      RA0  C
ATOM   1078  CB  LEU A 109      26.085  44.618 -10.433  1.00  0.00      RA0  C
ATOM   1079  CG  LEU A 109      25.844  45.302 -11.783  1.00  0.00      RA0  C
ATOM   1080  CD1 LEU A 109      26.087  46.806 -11.677  1.00  0.00      RA0  C
ATOM   1081  CD2 LEU A 109      26.669  44.709 -12.921  1.00  0.00      RA0  C
ATOM   1082  C   LEU A 109      24.124  43.034 -10.706  1.00  0.00      RA0  C
ATOM   1083  O   LEU A 109      23.862  42.408 -11.728  1.00  0.00      RA0  O
ATOM   1084  N   LEU A 110      23.197  43.594  -9.933  1.00  0.00      RA0  N
ATOM   1085  H   LEU A 110      23.553  44.265  -9.305  1.00  0.00      RA0  H
ATOM   1086  CA  LEU A 110      21.783  43.601 -10.273  1.00  0.00      RA0  C
ATOM   1087  CB  LEU A 110      20.951  43.252  -9.031  1.00  0.00      RA0  C
ATOM   1088  CG  LEU A 110      19.551  42.654  -9.235  1.00  0.00      RA0  C
ATOM   1089  CD1 LEU A 110      19.044  42.036  -7.932  1.00  0.00      RA0  C
ATOM   1090  CD2 LEU A 110      18.519  43.631  -9.801  1.00  0.00      RA0  C
ATOM   1091  C   LEU A 110      21.401  45.004 -10.748  1.00  0.00      RA0  C
ATOM   1092  O   LEU A 110      20.725  45.156 -11.772  1.00  0.00      RA0  O
ATOM   1093  N   ARG A 111      21.818  46.020  -9.987  1.00  0.00      RA0  N
ATOM   1094  H   ARG A 111      22.368  45.864  -9.164  1.00  0.00      RA0  H
ATOM   1095  CA  ARG A 111      21.597  47.432 -10.329  1.00  0.00      RA0  C
ATOM   1096  CB  ARG A 111      20.408  48.012  -9.570  1.00  0.00      RA0  C
ATOM   1097  CG  ARG A 111      19.013  47.548 -10.005  1.00  0.00      RA0  C
ATOM   1098  CD  ARG A 111      17.894  48.003  -9.052  1.00  0.00      RA0  C
ATOM   1099  NE  ARG A 111      17.865  47.207  -7.820  1.00  0.00      RA0  N
ATOM   1100  HE  ARG A 111      17.386  46.326  -7.893  1.00  0.00      RA0  H
ATOM   1101  CZ  ARG A 111      18.590  47.607  -6.730  1.00  0.00      RA0  C
ATOM   1102  NH1 ARG A 111      19.189  48.816  -6.742  1.00  0.00      RA0  N
ATOM   1103 HH11 ARG A 111      19.914  49.029  -6.064  1.00  0.00      RA0  H
ATOM   1104 HH12 ARG A 111      18.999  49.517  -7.432  1.00  0.00      RA0  H
ATOM   1105  NH2 ARG A 111      18.737  46.788  -5.666  1.00  0.00      RA0  N
ATOM   1106 HH21 ARG A 111      19.369  47.056  -4.918  1.00  0.00      RA0  H
ATOM   1107 HH22 ARG A 111      18.278  45.901  -5.572  1.00  0.00      RA0  H
ATOM   1108  C   ARG A 111      22.833  48.230  -9.988  1.00  0.00      RA0  C
ATOM   1109  O   ARG A 111      23.418  48.037  -8.923  1.00  0.00      RA0  O
ATOM   1110  N   GLY A 112      23.226  49.113 -10.906  1.00  0.00      RA0  N
ATOM   1111  H   GLY A 112      22.672  49.307 -11.718  1.00  0.00      RA0  H
ATOM   1112  CA  GLY A 112      24.299  50.078 -10.677  1.00  0.00      RA0  C
ATOM   1113  C   GLY A 112      23.699  51.450 -10.845  1.00  0.00      RA0  C
ATOM   1114  O   GLY A 112      22.741  51.600 -11.596  1.00  0.00      RA0  O
ATOM   1115  N   TYR A 113      24.224  52.443 -10.126  1.00  0.00      RA0  N
ATOM   1116  H   TYR A 113      24.954  52.272  -9.458  1.00  0.00      RA0  H
ATOM   1117  CA  TYR A 113      23.753  53.844 -10.267  1.00  0.00      RA0  C
ATOM   1118  CB  TYR A 113      22.320  54.050  -9.757  1.00  0.00      RA0  C
ATOM   1119  CG  TYR A 113      22.223  53.973  -8.250  1.00  0.00      RA0  C
ATOM   1120  CD1 TYR A 113      22.362  52.754  -7.599  1.00  0.00      RA0  C
ATOM   1121  CE1 TYR A 113      22.177  52.679  -6.227  1.00  0.00      RA0  C
ATOM   1122  CD2 TYR A 113      21.957  55.124  -7.515  1.00  0.00      RA0  C
ATOM   1123  CE2 TYR A 113      21.769  55.047  -6.140  1.00  0.00      RA0  C
ATOM   1124  CZ  TYR A 113      21.852  53.817  -5.498  1.00  0.00      RA0  C
ATOM   1125  OH  TYR A 113      21.603  53.721  -4.139  1.00  0.00      RA0  O
ATOM   1126  HH  TYR A 113      21.339  54.588  -3.841  1.00  0.00      RA0  H
ATOM   1127  C   TYR A 113      24.668  54.891  -9.652  1.00  0.00      RA0  C
ATOM   1128  O   TYR A 113      25.291  54.662  -8.619  1.00  0.00      RA0  O
ATOM   1129  N   GLU A 114      24.738  56.040 -10.312  1.00  0.00      RA0  N
ATOM   1130  H   GLU A 114      24.210  56.217 -11.144  1.00  0.00      RA0  H
ATOM   1131  CA  GLU A 114      25.437  57.198  -9.790  1.00  0.00      RA0  C
ATOM   1132  CB  GLU A 114      26.749  57.364 -10.557  1.00  0.00      RA0  C
ATOM   1133  CG  GLU A 114      27.456  58.684 -10.274  1.00  0.00      RA0  C
ATOM   1134  CD  GLU A 114      28.859  58.641 -10.834  1.00  0.00      RA0  C
ATOM   1135  OE1 GLU A 114      29.049  58.194 -11.959  1.00  0.00      RA0  O
ATOM   1136  OE2 GLU A 114      29.784  59.046 -10.138  1.00  0.00      RA0  O
ATOM   1137  C   GLU A 114      24.539  58.397  -9.976  1.00  0.00      RA0  C
ATOM   1138  O   GLU A 114      23.923  58.551 -11.033  1.00  0.00      RA0  O
ATOM   1139  N   GLN A 115      24.463  59.252  -8.963  1.00  0.00      RA0  N
ATOM   1140  H   GLN A 115      25.014  59.159  -8.132  1.00  0.00      RA0  H
ATOM   1141  CA  GLN A 115      23.646  60.451  -9.083  1.00  0.00      RA0  C
ATOM   1142  CB  GLN A 115      22.150  60.172  -8.920  1.00  0.00      RA0  C
ATOM   1143  CG  GLN A 115      21.699  59.664  -7.559  1.00  0.00      RA0  C
ATOM   1144  CD  GLN A 115      20.187  59.570  -7.561  1.00  0.00      RA0  C
ATOM   1145  OE1 GLN A 115      19.617  58.504  -7.346  1.00  0.00      RA0  O
ATOM   1146  NE2 GLN A 115      19.582  60.745  -7.823  1.00  0.00      RA0  N
ATOM   1147 HE21 GLN A 115      20.042  61.620  -7.989  1.00  0.00      RA0  H
ATOM   1148 HE22 GLN A 115      18.592  60.915  -7.861  1.00  0.00      RA0  H
ATOM   1149  C   GLN A 115      24.099  61.619  -8.213  1.00  0.00      RA0  C
ATOM   1150  O   GLN A 115      24.831  61.436  -7.240  1.00  0.00      RA0  O
ATOM   1151  N   TYR A 116      23.626  62.811  -8.588  1.00  0.00      RA0  N
ATOM   1152  H   TYR A 116      22.961  62.859  -9.335  1.00  0.00      RA0  H
ATOM   1153  CA  TYR A 116      23.953  64.083  -7.952  1.00  0.00      RA0  C
ATOM   1154  CB  TYR A 116      24.637  65.039  -8.929  1.00  0.00      RA0  C
ATOM   1155  CG  TYR A 116      26.057  64.661  -9.264  1.00  0.00      RA0  C
ATOM   1156  CD1 TYR A 116      26.325  63.759 -10.288  1.00  0.00      RA0  C
ATOM   1157  CE1 TYR A 116      27.641  63.509 -10.659  1.00  0.00      RA0  C
ATOM   1158  CD2 TYR A 116      27.100  65.260  -8.569  1.00  0.00      RA0  C
ATOM   1159  CE2 TYR A 116      28.414  65.011  -8.943  1.00  0.00      RA0  C
ATOM   1160  CZ  TYR A 116      28.683  64.157 -10.005  1.00  0.00      RA0  C
ATOM   1161  OH  TYR A 116      29.986  63.966 -10.416  1.00  0.00      RA0  O
ATOM   1162  HH  TYR A 116      30.530  64.598  -9.951  1.00  0.00      RA0  H
ATOM   1163  C   TYR A 116      22.693  64.811  -7.525  1.00  0.00      RA0  C
ATOM   1164  O   TYR A 116      21.668  64.728  -8.192  1.00  0.00      RA0  O
ATOM   1165  N   ALA A 117      22.776  65.547  -6.426  1.00  0.00      RA0  N
ATOM   1166  H   ALA A 117      23.612  65.612  -5.890  1.00  0.00      RA0  H
ATOM   1167  CA  ALA A 117      21.742  66.520  -6.097  1.00  0.00      RA0  C
ATOM   1168  CB  ALA A 117      20.872  66.068  -4.935  1.00  0.00      RA0  C
ATOM   1169  C   ALA A 117      22.362  67.840  -5.693  1.00  0.00      RA0  C
ATOM   1170  O   ALA A 117      23.429  67.866  -5.070  1.00  0.00      RA0  O
ATOM   1171  N   TYR A 118      21.676  68.923  -6.054  1.00  0.00      RA0  N
ATOM   1172  H   TYR A 118      20.738  68.808  -6.395  1.00  0.00      RA0  H
ATOM   1173  CA  TYR A 118      22.047  70.282  -5.664  1.00  0.00      RA0  C
ATOM   1174  CB  TYR A 118      22.198  71.129  -6.931  1.00  0.00      RA0  C
ATOM   1175  CG  TYR A 118      22.793  72.497  -6.669  1.00  0.00      RA0  C
ATOM   1176  CD1 TYR A 118      23.943  72.650  -5.900  1.00  0.00      RA0  C
ATOM   1177  CE1 TYR A 118      24.539  73.904  -5.782  1.00  0.00      RA0  C
ATOM   1178  CD2 TYR A 118      22.201  73.614  -7.248  1.00  0.00      RA0  C
ATOM   1179  CE2 TYR A 118      22.798  74.864  -7.135  1.00  0.00      RA0  C
ATOM   1180  CZ  TYR A 118      23.989  75.006  -6.433  1.00  0.00      RA0  C
ATOM   1181  OH  TYR A 118      24.633  76.230  -6.416  1.00  0.00      RA0  O
ATOM   1182  HH  TYR A 118      24.085  76.868  -6.871  1.00  0.00      RA0  H
ATOM   1183  C   TYR A 118      21.008  70.877  -4.724  1.00  0.00      RA0  C
ATOM   1184  O   TYR A 118      19.805  70.821  -4.999  1.00  0.00      RA0  O
ATOM   1185  N   ASP A 119      21.485  71.459  -3.625  1.00  0.00      RA0  N
ATOM   1186  H   ASP A 119      22.459  71.673  -3.541  1.00  0.00      RA0  H
ATOM   1187  CA  ASP A 119      20.617  72.062  -2.609  1.00  0.00      RA0  C
ATOM   1188  CB  ASP A 119      20.334  73.520  -2.984  1.00  0.00      RA0  C
ATOM   1189  CG  ASP A 119      21.624  74.258  -3.296  1.00  0.00      RA0  C
ATOM   1190  OD1 ASP A 119      22.635  73.993  -2.649  1.00  0.00      RA0  O
ATOM   1191  OD2 ASP A 119      21.618  75.094  -4.197  1.00  0.00      RA0  O
ATOM   1192  C   ASP A 119      19.320  71.279  -2.450  1.00  0.00      RA0  C
ATOM   1193  O   ASP A 119      18.233  71.790  -2.760  1.00  0.00      RA0  O
ATOM   1194  N   GLY A 120      19.442  70.032  -2.003  1.00  0.00      RA0  N
ATOM   1195  H   GLY A 120      20.359  69.681  -1.830  1.00  0.00      RA0  H
ATOM   1196  CA  GLY A 120      18.279  69.214  -1.697  1.00  0.00      RA0  C
ATOM   1197  C   GLY A 120      17.614  68.521  -2.872  1.00  0.00      RA0  C
ATOM   1198  O   GLY A 120      17.307  67.320  -2.784  1.00  0.00      RA0  O
ATOM   1199  N   LYS A 121      17.379  69.261  -3.960  1.00  0.00      RA0  N
ATOM   1200  H   LYS A 121      17.838  70.151  -4.032  1.00  0.00      RA0  H
ATOM   1201  CA  LYS A 121      16.633  68.743  -5.117  1.00  0.00      RA0  C
ATOM   1202  CB  LYS A 121      15.836  69.889  -5.766  1.00  0.00      RA0  C
ATOM   1203  CG  LYS A 121      16.659  70.979  -6.468  1.00  0.00      RA0  C
ATOM   1204  CD  LYS A 121      16.787  70.712  -7.968  1.00  0.00      RA0  C
ATOM   1205  CE  LYS A 121      17.862  71.528  -8.684  1.00  0.00      RA0  C
ATOM   1206  NZ  LYS A 121      18.072  70.965 -10.025  1.00  0.00      RA0  N
ATOM   1207  HZ1 LYS A 121      18.880  71.439 -10.484  1.00  0.00      RA0  H
ATOM   1208  HZ2 LYS A 121      18.215  69.934  -9.955  1.00  0.00      RA0  H
ATOM   1209  HZ3 LYS A 121      17.269  71.155 -10.665  1.00  0.00      RA0  H
ATOM   1210  C   LYS A 121      17.526  67.967  -6.085  1.00  0.00      RA0  C
ATOM   1211  O   LYS A 121      18.717  68.264  -6.190  1.00  0.00      RA0  O
ATOM   1212  N   ASP A 122      16.961  66.981  -6.787  1.00  0.00      RA0  N
ATOM   1213  H   ASP A 122      15.991  66.784  -6.674  1.00  0.00      RA0  H
ATOM   1214  CA  ASP A 122      17.735  66.144  -7.725  1.00  0.00      RA0  C
ATOM   1215  CB  ASP A 122      16.888  64.984  -8.246  1.00  0.00      RA0  C
ATOM   1216  CG  ASP A 122      17.784  63.780  -8.429  1.00  0.00      RA0  C
ATOM   1217  OD1 ASP A 122      18.349  63.626  -9.508  1.00  0.00      RA0  O
ATOM   1218  OD2 ASP A 122      17.931  63.014  -7.479  1.00  0.00      RA0  O
ATOM   1219  C   ASP A 122      18.333  66.982  -8.830  1.00  0.00      RA0  C
ATOM   1220  O   ASP A 122      17.937  68.137  -9.020  1.00  0.00      RA0  O
ATOM   1221  N   TYR A 123      19.270  66.392  -9.568  1.00  0.00      RA0  N
ATOM   1222  H   TYR A 123      19.420  65.402  -9.461  1.00  0.00      RA0  H
ATOM   1223  CA  TYR A 123      20.034  67.126 -10.564  1.00  0.00      RA0  C
ATOM   1224  CB  TYR A 123      21.275  67.703  -9.863  1.00  0.00      RA0  C
ATOM   1225  CG  TYR A 123      22.127  68.543 -10.783  1.00  0.00      RA0  C
ATOM   1226  CD1 TYR A 123      21.714  69.817 -11.152  1.00  0.00      RA0  C
ATOM   1227  CE1 TYR A 123      22.500  70.574 -12.012  1.00  0.00      RA0  C
ATOM   1228  CD2 TYR A 123      23.335  68.039 -11.251  1.00  0.00      RA0  C
ATOM   1229  CE2 TYR A 123      24.114  68.790 -12.120  1.00  0.00      RA0  C
ATOM   1230  CZ  TYR A 123      23.687  70.050 -12.513  1.00  0.00      RA0  C
ATOM   1231  OH  TYR A 123      24.439  70.772 -13.418  1.00  0.00      RA0  O
ATOM   1232  HH  TYR A 123      24.068  71.646 -13.477  1.00  0.00      RA0  H
ATOM   1233  C   TYR A 123      20.356  66.256 -11.756  1.00  0.00      RA0  C
ATOM   1234  O   TYR A 123      19.686  66.339 -12.779  1.00  0.00      RA0  O
ATOM   1235  N   LEU A 124      21.376  65.409 -11.604  1.00  0.00      RA0  N
ATOM   1236  H   LEU A 124      21.743  65.224 -10.689  1.00  0.00      RA0  H
ATOM   1237  CA  LEU A 124      21.896  64.545 -12.677  1.00  0.00      RA0  C
ATOM   1238  CB  LEU A 124      23.288  64.986 -13.130  1.00  0.00      RA0  C
ATOM   1239  CG  LEU A 124      23.404  65.337 -14.616  1.00  0.00      RA0  C
ATOM   1240  CD1 LEU A 124      24.837  65.147 -15.112  1.00  0.00      RA0  C
ATOM   1241  CD2 LEU A 124      22.424  64.562 -15.490  1.00  0.00      RA0  C
ATOM   1242  C   LEU A 124      22.002  63.102 -12.193  1.00  0.00      RA0  C
ATOM   1243  O   LEU A 124      22.704  62.833 -11.210  1.00  0.00      RA0  O
ATOM   1244  N   ALA A 125      21.328  62.179 -12.885  1.00  0.00      RA0  N
ATOM   1245  H   ALA A 125      20.771  62.439 -13.678  1.00  0.00      RA0  H
ATOM   1246  CA  ALA A 125      21.404  60.751 -12.545  1.00  0.00      RA0  C
ATOM   1247  CB  ALA A 125      20.043  60.250 -12.060  1.00  0.00      RA0  C
ATOM   1248  C   ALA A 125      21.830  59.899 -13.729  1.00  0.00      RA0  C
ATOM   1249  O   ALA A 125      21.464  60.182 -14.879  1.00  0.00      RA0  O
ATOM   1250  N   LEU A 126      22.610  58.860 -13.436  1.00  0.00      RA0  N
ATOM   1251  H   LEU A 126      22.779  58.656 -12.474  1.00  0.00      RA0  H
ATOM   1252  CA  LEU A 126      22.966  57.855 -14.428  1.00  0.00      RA0  C
ATOM   1253  CB  LEU A 126      24.129  56.991 -13.941  1.00  0.00      RA0  C
ATOM   1254  CG  LEU A 126      25.339  56.955 -14.880  1.00  0.00      RA0  C
ATOM   1255  CD1 LEU A 126      26.490  56.155 -14.271  1.00  0.00      RA0  C
ATOM   1256  CD2 LEU A 126      24.992  56.449 -16.280  1.00  0.00      RA0  C
ATOM   1257  C   LEU A 126      21.743  56.993 -14.653  1.00  0.00      RA0  C
ATOM   1258  O   LEU A 126      21.101  56.570 -13.695  1.00  0.00      RA0  O
ATOM   1259  N   ASN A 127      21.410  56.748 -15.912  1.00  0.00      RA0  N
ATOM   1260  H   ASN A 127      22.065  57.019 -16.607  1.00  0.00      RA0  H
ATOM   1261  CA  ASN A 127      20.291  55.866 -16.268  1.00  0.00      RA0  C
ATOM   1262  CB  ASN A 127      19.850  56.036 -17.719  1.00  0.00      RA0  C
ATOM   1263  CG  ASN A 127      19.213  57.386 -17.954  1.00  0.00      RA0  C
ATOM   1264  OD1 ASN A 127      19.104  58.234 -17.071  1.00  0.00      RA0  O
ATOM   1265  ND2 ASN A 127      18.760  57.541 -19.207  1.00  0.00      RA0  N
ATOM   1266 HD21 ASN A 127      19.043  56.848 -19.883  1.00  0.00      RA0  H
ATOM   1267 HD22 ASN A 127      18.182  58.297 -19.508  1.00  0.00      RA0  H
ATOM   1268  C   ASN A 127      20.521  54.384 -15.949  1.00  0.00      RA0  C
ATOM   1269  O   ASN A 127      21.663  53.937 -15.781  1.00  0.00      RA0  O
ATOM   1270  N   GLU A 128      19.435  53.623 -15.868  1.00  0.00      RA0  N
ATOM   1271  H   GLU A 128      18.531  54.030 -15.988  1.00  0.00      RA0  H
ATOM   1272  CA  GLU A 128      19.529  52.190 -15.608  1.00  0.00      RA0  C
ATOM   1273  CB  GLU A 128      18.151  51.545 -15.695  1.00  0.00      RA0  C
ATOM   1274  CG  GLU A 128      17.213  52.111 -14.631  1.00  0.00      RA0  C
ATOM   1275  CD  GLU A 128      15.843  51.497 -14.802  1.00  0.00      RA0  C
ATOM   1276  OE1 GLU A 128      15.232  51.723 -15.845  1.00  0.00      RA0  O
ATOM   1277  OE2 GLU A 128      15.395  50.798 -13.896  1.00  0.00      RA0  O
ATOM   1278  C   GLU A 128      20.520  51.514 -16.535  1.00  0.00      RA0  C
ATOM   1279  O   GLU A 128      21.424  50.811 -16.086  1.00  0.00      RA0  O
ATOM   1280  N   ASP A 129      20.354  51.757 -17.829  1.00  0.00      RA0  N
ATOM   1281  H   ASP A 129      19.726  52.474 -18.128  1.00  0.00      RA0  H
ATOM   1282  CA  ASP A 129      21.219  51.186 -18.843  1.00  0.00      RA0  C
ATOM   1283  CB  ASP A 129      20.785  51.716 -20.218  1.00  0.00      RA0  C
ATOM   1284  CG  ASP A 129      21.121  53.204 -20.402  1.00  0.00      RA0  C
ATOM   1285  OD1 ASP A 129      21.323  53.929 -19.431  1.00  0.00      RA0  O
ATOM   1286  OD2 ASP A 129      21.187  53.664 -21.537  1.00  0.00      RA0  O
ATOM   1287  C   ASP A 129      22.684  51.550 -18.671  1.00  0.00      RA0  C
ATOM   1288  O   ASP A 129      23.485  51.203 -19.525  1.00  0.00      RA0  O
ATOM   1289  N   LEU A 130      23.027  52.278 -17.605  1.00  0.00      RA0  N
ATOM   1290  H   LEU A 130      22.347  52.573 -16.940  1.00  0.00      RA0  H
ATOM   1291  CA  LEU A 130      24.404  52.715 -17.349  1.00  0.00      RA0  C
ATOM   1292  CB  LEU A 130      25.195  51.565 -16.735  1.00  0.00      RA0  C
ATOM   1293  CG  LEU A 130      25.505  51.753 -15.248  1.00  0.00      RA0  C
ATOM   1294  CD1 LEU A 130      24.341  52.367 -14.471  1.00  0.00      RA0  C
ATOM   1295  CD2 LEU A 130      25.979  50.440 -14.621  1.00  0.00      RA0  C
ATOM   1296  C   LEU A 130      25.072  53.330 -18.573  1.00  0.00      RA0  C
ATOM   1297  O   LEU A 130      26.289  53.219 -18.729  1.00  0.00      RA0  O
ATOM   1298  N   ARG A 131      24.280  53.959 -19.442  1.00  0.00      RA0  N
ATOM   1299  H   ARG A 131      23.288  53.957 -19.295  1.00  0.00      RA0  H
ATOM   1300  CA  ARG A 131      24.774  54.469 -20.725  1.00  0.00      RA0  C
ATOM   1301  CB  ARG A 131      24.375  53.580 -21.899  1.00  0.00      RA0  C
ATOM   1302  CG  ARG A 131      25.391  52.550 -22.364  1.00  0.00      RA0  C
ATOM   1303  CD  ARG A 131      25.264  52.397 -23.885  1.00  0.00      RA0  C
ATOM   1304  NE  ARG A 131      26.360  51.615 -24.458  1.00  0.00      RA0  N
ATOM   1305  HE  ARG A 131      26.129  50.665 -24.689  1.00  0.00      RA0  H
ATOM   1306  CZ  ARG A 131      27.606  52.178 -24.537  1.00  0.00      RA0  C
ATOM   1307  NH1 ARG A 131      27.791  53.470 -24.198  1.00  0.00      RA0  N
ATOM   1308 HH11 ARG A 131      28.725  53.835 -24.038  1.00  0.00      RA0  H
ATOM   1309 HH12 ARG A 131      27.035  54.110 -24.043  1.00  0.00      RA0  H
ATOM   1310  NH2 ARG A 131      28.656  51.432 -24.936  1.00  0.00      RA0  N
ATOM   1311 HH21 ARG A 131      29.589  51.825 -24.880  1.00  0.00      RA0  H
ATOM   1312 HH22 ARG A 131      28.569  50.496 -25.280  1.00  0.00      RA0  H
ATOM   1313  C   ARG A 131      24.225  55.847 -21.059  1.00  0.00      RA0  C
ATOM   1314  O   ARG A 131      24.615  56.439 -22.053  1.00  0.00      RA0  O
ATOM   1315  N   SER A 132      23.317  56.354 -20.236  1.00  0.00      RA0  N
ATOM   1316  H   SER A 132      22.901  55.833 -19.488  1.00  0.00      RA0  H
ATOM   1317  CA  SER A 132      22.743  57.673 -20.467  1.00  0.00      RA0  C
ATOM   1318  CB  SER A 132      21.539  57.438 -21.385  1.00  0.00      RA0  C
ATOM   1319  OG  SER A 132      20.691  56.411 -20.854  1.00  0.00      RA0  O
ATOM   1320  HG  SER A 132      21.102  55.546 -20.983  1.00  0.00      RA0  H
ATOM   1321  C   SER A 132      22.479  58.407 -19.144  1.00  0.00      RA0  C
ATOM   1322  O   SER A 132      22.665  57.834 -18.072  1.00  0.00      RA0  O
ATOM   1323  N   TRP A 133      22.067  59.676 -19.219  1.00  0.00      RA0  N
ATOM   1324  H   TRP A 133      21.874  60.107 -20.099  1.00  0.00      RA0  H
ATOM   1325  CA  TRP A 133      21.755  60.480 -18.024  1.00  0.00      RA0  C
ATOM   1326  CB  TRP A 133      22.841  61.540 -17.779  1.00  0.00      RA0  C
ATOM   1327  CG  TRP A 133      24.226  60.969 -17.558  1.00  0.00      RA0  C
ATOM   1328  CD2 TRP A 133      24.962  60.892 -16.318  1.00  0.00      RA0  C
ATOM   1329  CE2 TRP A 133      26.224  60.318 -16.601  1.00  0.00      RA0  C
ATOM   1330  CE3 TRP A 133      24.657  61.267 -15.015  1.00  0.00      RA0  C
ATOM   1331  CD1 TRP A 133      25.094  60.432 -18.522  1.00  0.00      RA0  C
ATOM   1332  NE1 TRP A 133      26.271  60.045 -17.964  1.00  0.00      RA0  N
ATOM   1333  HE1 TRP A 133      27.019  59.630 -18.438  1.00  0.00      RA0  H
ATOM   1334  CZ2 TRP A 133      27.141  60.132 -15.573  1.00  0.00      RA0  C
ATOM   1335  CZ3 TRP A 133      25.583  61.077 -13.996  1.00  0.00      RA0  C
ATOM   1336  CH2 TRP A 133      26.822  60.511 -14.274  1.00  0.00      RA0  C
ATOM   1337  C   TRP A 133      20.408  61.226 -18.138  1.00  0.00      RA0  C
ATOM   1338  O   TRP A 133      20.021  61.718 -19.218  1.00  0.00      RA0  O
ATOM   1339  N   THR A 134      19.702  61.314 -17.016  1.00  0.00      RA0  N
ATOM   1340  H   THR A 134      20.059  60.900 -16.174  1.00  0.00      RA0  H
ATOM   1341  CA  THR A 134      18.506  62.138 -16.931  1.00  0.00      RA0  C
ATOM   1342  CB  THR A 134      17.403  61.315 -16.283  1.00  0.00      RA0  C
ATOM   1343  OG1 THR A 134      17.184  60.155 -17.092  1.00  0.00      RA0  O
ATOM   1344  HG1 THR A 134      17.915  59.566 -16.913  1.00  0.00      RA0  H
ATOM   1345  CG2 THR A 134      16.107  62.114 -16.122  1.00  0.00      RA0  C
ATOM   1346  C   THR A 134      18.887  63.397 -16.171  1.00  0.00      RA0  C
ATOM   1347  O   THR A 134      19.425  63.324 -15.072  1.00  0.00      RA0  O
ATOM   1348  N   ALA A 135      18.645  64.551 -16.775  1.00  0.00      RA0  N
ATOM   1349  H   ALA A 135      17.957  64.562 -17.494  1.00  0.00      RA0  H
ATOM   1350  CA  ALA A 135      18.893  65.814 -16.094  1.00  0.00      RA0  C
ATOM   1351  CB  ALA A 135      19.297  66.851 -17.132  1.00  0.00      RA0  C
ATOM   1352  C   ALA A 135      17.608  66.277 -15.454  1.00  0.00      RA0  C
ATOM   1353  O   ALA A 135      16.527  65.976 -15.952  1.00  0.00      RA0  O
ATOM   1354  N   ALA A 136      17.721  67.016 -14.358  1.00  0.00      RA0  N
ATOM   1355  H   ALA A 136      18.630  67.211 -13.999  1.00  0.00      RA0  H
ATOM   1356  CA  ALA A 136      16.548  67.590 -13.688  1.00  0.00      RA0  C
ATOM   1357  CB  ALA A 136      16.856  67.960 -12.238  1.00  0.00      RA0  C
ATOM   1358  C   ALA A 136      15.997  68.844 -14.388  1.00  0.00      RA0  C
ATOM   1359  O   ALA A 136      14.789  69.069 -14.400  1.00  0.00      RA0  O
ATOM   1360  N   ASP A 137      16.877  69.665 -14.952  1.00  0.00      RA0  N
ATOM   1361  H   ASP A 137      17.867  69.552 -14.893  1.00  0.00      RA0  H
ATOM   1362  CA  ASP A 137      16.450  70.872 -15.642  1.00  0.00      RA0  C
ATOM   1363  CB  ASP A 137      16.272  71.948 -14.561  1.00  0.00      RA0  C
ATOM   1364  CG  ASP A 137      17.434  71.890 -13.565  1.00  0.00      RA0  C
ATOM   1365  OD1 ASP A 137      18.583  72.048 -13.963  1.00  0.00      RA0  O
ATOM   1366  OD2 ASP A 137      17.207  71.682 -12.373  1.00  0.00      RA0  O
ATOM   1367  C   ASP A 137      17.505  71.324 -16.627  1.00  0.00      RA0  C
ATOM   1368  O   ASP A 137      18.536  70.677 -16.771  1.00  0.00      RA0  O
ATOM   1369  N   THR A 138      17.233  72.434 -17.306  1.00  0.00      RA0  N
ATOM   1370  H   THR A 138      16.352  72.892 -17.192  1.00  0.00      RA0  H
ATOM   1371  CA  THR A 138      18.193  73.062 -18.213  1.00  0.00      RA0  C
ATOM   1372  CB  THR A 138      17.586  74.416 -18.513  1.00  0.00      RA0  C
ATOM   1373  OG1 THR A 138      16.160  74.276 -18.423  1.00  0.00      RA0  O
ATOM   1374  HG1 THR A 138      15.789  75.103 -18.709  1.00  0.00      RA0  H
ATOM   1375  CG2 THR A 138      18.022  74.970 -19.871  1.00  0.00      RA0  C
ATOM   1376  C   THR A 138      19.613  73.125 -17.643  1.00  0.00      RA0  C
ATOM   1377  O   THR A 138      20.586  72.850 -18.363  1.00  0.00      RA0  O
ATOM   1378  N   ALA A 139      19.737  73.480 -16.363  1.00  0.00      RA0  N
ATOM   1379  H   ALA A 139      18.928  73.502 -15.773  1.00  0.00      RA0  H
ATOM   1380  CA  ALA A 139      21.053  73.515 -15.725  1.00  0.00      RA0  C
ATOM   1381  CB  ALA A 139      21.011  73.980 -14.275  1.00  0.00      RA0  C
ATOM   1382  C   ALA A 139      21.761  72.160 -15.840  1.00  0.00      RA0  C
ATOM   1383  O   ALA A 139      22.846  72.075 -16.413  1.00  0.00      RA0  O
ATOM   1384  N   ALA A 140      21.137  71.097 -15.341  1.00  0.00      RA0  N
ATOM   1385  H   ALA A 140      20.207  71.222 -14.979  1.00  0.00      RA0  H
ATOM   1386  CA  ALA A 140      21.740  69.776 -15.432  1.00  0.00      RA0  C
ATOM   1387  CB  ALA A 140      20.931  68.772 -14.620  1.00  0.00      RA0  C
ATOM   1388  C   ALA A 140      21.854  69.304 -16.891  1.00  0.00      RA0  C
ATOM   1389  O   ALA A 140      22.720  68.484 -17.226  1.00  0.00      RA0  O
ATOM   1390  N   GLN A 141      20.994  69.836 -17.759  1.00  0.00      RA0  N
ATOM   1391  H   GLN A 141      20.326  70.508 -17.437  1.00  0.00      RA0  H
ATOM   1392  CA  GLN A 141      21.018  69.476 -19.167  1.00  0.00      RA0  C
ATOM   1393  CB  GLN A 141      19.848  70.060 -19.964  1.00  0.00      RA0  C
ATOM   1394  CG  GLN A 141      19.845  69.687 -21.454  1.00  0.00      RA0  C
ATOM   1395  CD  GLN A 141      19.969  68.184 -21.674  1.00  0.00      RA0  C
ATOM   1396  OE1 GLN A 141      19.083  67.380 -21.379  1.00  0.00      RA0  O
ATOM   1397  NE2 GLN A 141      21.118  67.840 -22.278  1.00  0.00      RA0  N
ATOM   1398 HE21 GLN A 141      21.845  68.534 -22.310  1.00  0.00      RA0  H
ATOM   1399 HE22 GLN A 141      21.366  66.953 -22.670  1.00  0.00      RA0  H
ATOM   1400  C   GLN A 141      22.384  69.783 -19.752  1.00  0.00      RA0  C
ATOM   1401  O   GLN A 141      22.871  69.055 -20.604  1.00  0.00      RA0  O
ATOM   1402  N   ILE A 142      23.003  70.853 -19.264  1.00  0.00      RA0  N
ATOM   1403  H   ILE A 142      22.540  71.390 -18.554  1.00  0.00      RA0  H
ATOM   1404  CA  ILE A 142      24.365  71.221 -19.652  1.00  0.00      RA0  C
ATOM   1405  CB  ILE A 142      24.736  72.630 -19.185  1.00  0.00      RA0  C
ATOM   1406  CG2 ILE A 142      25.956  73.133 -19.953  1.00  0.00      RA0  C
ATOM   1407  CG1 ILE A 142      23.581  73.617 -19.366  1.00  0.00      RA0  C
ATOM   1408  CD1 ILE A 142      23.224  73.859 -20.835  1.00  0.00      RA0  C
ATOM   1409  C   ILE A 142      25.385  70.142 -19.260  1.00  0.00      RA0  C
ATOM   1410  O   ILE A 142      26.300  69.824 -20.031  1.00  0.00      RA0  O
ATOM   1411  N   SER A 143      25.226  69.581 -18.063  1.00  0.00      RA0  N
ATOM   1412  H   SER A 143      24.481  69.846 -17.450  1.00  0.00      RA0  H
ATOM   1413  CA  SER A 143      26.134  68.553 -17.577  1.00  0.00      RA0  C
ATOM   1414  CB  SER A 143      25.795  68.583 -16.106  1.00  0.00      RA0  C
ATOM   1415  OG  SER A 143      25.532  69.974 -15.830  1.00  0.00      RA0  O
ATOM   1416  HG  SER A 143      25.220  70.011 -14.924  1.00  0.00      RA0  H
ATOM   1417  C   SER A 143      25.997  67.289 -18.403  1.00  0.00      RA0  C
ATOM   1418  O   SER A 143      26.997  66.643 -18.723  1.00  0.00      RA0  O
ATOM   1419  N   LYS A 144      24.759  66.958 -18.769  1.00  0.00      RA0  N
ATOM   1420  H   LYS A 144      24.002  67.525 -18.439  1.00  0.00      RA0  H
ATOM   1421  CA  LYS A 144      24.486  65.792 -19.602  1.00  0.00      RA0  C
ATOM   1422  CB  LYS A 144      23.010  65.719 -19.976  1.00  0.00      RA0  C
ATOM   1423  CG  LYS A 144      22.670  64.397 -20.663  1.00  0.00      RA0  C
ATOM   1424  CD  LYS A 144      21.261  64.402 -21.244  1.00  0.00      RA0  C
ATOM   1425  CE  LYS A 144      20.200  64.654 -20.178  1.00  0.00      RA0  C
ATOM   1426  NZ  LYS A 144      18.898  64.817 -20.835  1.00  0.00      RA0  N
ATOM   1427  HZ1 LYS A 144      18.140  64.848 -20.130  1.00  0.00      RA0  H
ATOM   1428  HZ2 LYS A 144      18.896  65.725 -21.350  1.00  0.00      RA0  H
ATOM   1429  HZ3 LYS A 144      18.743  64.029 -21.494  1.00  0.00      RA0  H
ATOM   1430  C   LYS A 144      25.359  65.790 -20.846  1.00  0.00      RA0  C
ATOM   1431  O   LYS A 144      25.927  64.753 -21.197  1.00  0.00      RA0  O
ATOM   1432  N   ARG A 145      25.488  66.969 -21.470  1.00  0.00      RA0  N
ATOM   1433  H   ARG A 145      25.086  67.777 -21.039  1.00  0.00      RA0  H
ATOM   1434  CA  ARG A 145      26.152  67.135 -22.779  1.00  0.00      RA0  C
ATOM   1435  CB  ARG A 145      25.833  68.521 -23.334  1.00  0.00      RA0  C
ATOM   1436  CG  ARG A 145      24.355  68.863 -23.550  1.00  0.00      RA0  C
ATOM   1437  CD  ARG A 145      23.781  68.548 -24.939  1.00  0.00      RA0  C
ATOM   1438  NE  ARG A 145      23.586  67.122 -25.205  1.00  0.00      RA0  N
ATOM   1439  HE  ARG A 145      24.082  66.413 -24.675  1.00  0.00      RA0  H
ATOM   1440  CZ  ARG A 145      22.841  66.705 -26.275  1.00  0.00      RA0  C
ATOM   1441  NH1 ARG A 145      22.235  67.624 -27.062  1.00  0.00      RA0  N
ATOM   1442 HH11 ARG A 145      21.686  67.372 -27.863  1.00  0.00      RA0  H
ATOM   1443 HH12 ARG A 145      22.325  68.604 -26.870  1.00  0.00      RA0  H
ATOM   1444  NH2 ARG A 145      22.728  65.383 -26.519  1.00  0.00      RA0  N
ATOM   1445 HH21 ARG A 145      22.217  64.936 -27.254  1.00  0.00      RA0  H
ATOM   1446 HH22 ARG A 145      23.241  64.765 -25.888  1.00  0.00      RA0  H
ATOM   1447  C   ARG A 145      27.641  66.997 -22.639  1.00  0.00      RA0  C
ATOM   1448  O   ARG A 145      28.313  66.467 -23.525  1.00  0.00      RA0  O
ATOM   1449  N   LYS A 146      28.136  67.516 -21.520  1.00  0.00      RA0  N
ATOM   1450  H   LYS A 146      27.491  67.917 -20.869  1.00  0.00      RA0  H
ATOM   1451  CA  LYS A 146      29.533  67.423 -21.143  1.00  0.00      RA0  C
ATOM   1452  CB  LYS A 146      29.782  68.194 -19.851  1.00  0.00      RA0  C
ATOM   1453  CG  LYS A 146      29.591  69.694 -20.059  1.00  0.00      RA0  C
ATOM   1454  CD  LYS A 146      29.435  70.457 -18.746  1.00  0.00      RA0  C
ATOM   1455  CE  LYS A 146      29.215  71.948 -18.994  1.00  0.00      RA0  C
ATOM   1456  NZ  LYS A 146      28.700  72.577 -17.773  1.00  0.00      RA0  N
ATOM   1457  HZ1 LYS A 146      27.724  72.929 -17.889  1.00  0.00      RA0  H
ATOM   1458  HZ2 LYS A 146      28.589  71.867 -17.022  1.00  0.00      RA0  H
ATOM   1459  HZ3 LYS A 146      29.304  73.342 -17.427  1.00  0.00      RA0  H
ATOM   1460  C   LYS A 146      29.879  65.960 -20.979  1.00  0.00      RA0  C
ATOM   1461  O   LYS A 146      30.826  65.458 -21.595  1.00  0.00      RA0  O
ATOM   1462  N   CYS A 147      29.085  65.269 -20.169  1.00  0.00      RA0  N
ATOM   1463  H   CYS A 147      28.327  65.718 -19.695  1.00  0.00      RA0  H
ATOM   1464  CA  CYS A 147      29.246  63.841 -19.985  1.00  0.00      RA0  C
ATOM   1465  CB  CYS A 147      28.166  63.362 -19.016  1.00  0.00      RA0  C
ATOM   1466  SG  CYS A 147      28.305  64.190 -17.411  1.00  0.00      RA0  S
ATOM   1467  C   CYS A 147      29.197  63.109 -21.319  1.00  0.00      RA0  C
ATOM   1468  O   CYS A 147      29.998  62.204 -21.570  1.00  0.00      RA0  O
ATOM   1469  N   GLU A 148      28.269  63.524 -22.177  1.00  0.00      RA0  N
ATOM   1470  H   GLU A 148      27.640  64.264 -21.938  1.00  0.00      RA0  H
ATOM   1471  CA  GLU A 148      28.063  62.872 -23.460  1.00  0.00      RA0  C
ATOM   1472  CB  GLU A 148      26.835  63.412 -24.189  1.00  0.00      RA0  C
ATOM   1473  CG  GLU A 148      25.433  63.116 -23.660  1.00  0.00      RA0  C
ATOM   1474  CD  GLU A 148      24.544  64.111 -24.373  1.00  0.00      RA0  C
ATOM   1475  OE1 GLU A 148      25.019  64.711 -25.328  1.00  0.00      RA0  O
ATOM   1476  OE2 GLU A 148      23.395  64.330 -23.996  1.00  0.00      RA0  O
ATOM   1477  C   GLU A 148      29.228  63.092 -24.425  1.00  0.00      RA0  C
ATOM   1478  O   GLU A 148      29.654  62.171 -25.120  1.00  0.00      RA0  O
ATOM   1479  N   ALA A 149      29.747  64.313 -24.462  1.00  0.00      RA0  N
ATOM   1480  H   ALA A 149      29.389  65.015 -23.852  1.00  0.00      RA0  H
ATOM   1481  CA  ALA A 149      30.879  64.624 -25.321  1.00  0.00      RA0  C
ATOM   1482  CB  ALA A 149      31.086  66.136 -25.416  1.00  0.00      RA0  C
ATOM   1483  C   ALA A 149      32.156  63.982 -24.777  1.00  0.00      RA0  C
ATOM   1484  O   ALA A 149      33.095  63.696 -25.527  1.00  0.00      RA0  O
ATOM   1485  N   ALA A 150      32.173  63.751 -23.467  1.00  0.00      RA0  N
ATOM   1486  H   ALA A 150      31.381  64.003 -22.910  1.00  0.00      RA0  H
ATOM   1487  CA  ALA A 150      33.323  63.156 -22.797  1.00  0.00      RA0  C
ATOM   1488  CB  ALA A 150      33.465  63.678 -21.366  1.00  0.00      RA0  C
ATOM   1489  C   ALA A 150      33.247  61.627 -22.747  1.00  0.00      RA0  C
ATOM   1490  O   ALA A 150      34.076  60.983 -22.092  1.00  0.00      RA0  O
ATOM   1491  N   ASN A 151      32.249  61.051 -23.422  1.00  0.00      RA0  N
ATOM   1492  H   ASN A 151      31.585  61.613 -23.917  1.00  0.00      RA0  H
ATOM   1493  CA  ASN A 151      32.127  59.597 -23.533  1.00  0.00      RA0  C
ATOM   1494  CB  ASN A 151      33.127  58.963 -24.497  1.00  0.00      RA0  C
ATOM   1495  CG  ASN A 151      32.703  57.521 -24.705  1.00  0.00      RA0  C
ATOM   1496  OD1 ASN A 151      31.521  57.206 -24.807  1.00  0.00      RA0  O
ATOM   1497  ND2 ASN A 151      33.735  56.660 -24.771  1.00  0.00      RA0  N
ATOM   1498 HD21 ASN A 151      34.672  56.991 -24.663  1.00  0.00      RA0  H
ATOM   1499 HD22 ASN A 151      33.579  55.682 -24.908  1.00  0.00      RA0  H
ATOM   1500  C   ASN A 151      32.204  58.944 -22.161  1.00  0.00      RA0  C
ATOM   1501  O   ASN A 151      32.716  57.841 -22.016  1.00  0.00      RA0  O
ATOM   1502  N   VAL A 152      31.705  59.626 -21.143  1.00  0.00      RA0  N
ATOM   1503  H   VAL A 152      31.164  60.448 -21.337  1.00  0.00      RA0  H
ATOM   1504  CA  VAL A 152      32.158  59.323 -19.795  1.00  0.00      RA0  C
ATOM   1505  CB  VAL A 152      32.168  60.559 -18.883  1.00  0.00      RA0  C
ATOM   1506  CG1 VAL A 152      30.787  60.860 -18.305  1.00  0.00      RA0  C
ATOM   1507  CG2 VAL A 152      33.216  60.406 -17.777  1.00  0.00      RA0  C
ATOM   1508  C   VAL A 152      31.435  58.127 -19.128  1.00  0.00      RA0  C
ATOM   1509  O   VAL A 152      32.025  57.406 -18.303  1.00  0.00      RA0  O
ATOM   1510  N   ALA A 153      30.185  57.882 -19.521  1.00  0.00      RA0  N
ATOM   1511  H   ALA A 153      29.807  58.432 -20.265  1.00  0.00      RA0  H
ATOM   1512  CA  ALA A 153      29.394  56.793 -18.940  1.00  0.00      RA0  C
ATOM   1513  CB  ALA A 153      27.996  56.755 -19.561  1.00  0.00      RA0  C
ATOM   1514  C   ALA A 153      30.019  55.387 -19.044  1.00  0.00      RA0  C
ATOM   1515  O   ALA A 153      29.602  54.482 -18.326  1.00  0.00      RA0  O
ATOM   1516  N   GLU A 154      31.004  55.197 -19.924  1.00  0.00      RA0  N
ATOM   1517  H   GLU A 154      31.292  55.949 -20.517  1.00  0.00      RA0  H
ATOM   1518  CA  GLU A 154      31.744  53.928 -19.950  1.00  0.00      RA0  C
ATOM   1519  CB  GLU A 154      32.576  53.839 -21.235  1.00  0.00      RA0  C
ATOM   1520  CG  GLU A 154      31.869  54.358 -22.498  1.00  0.00      RA0  C
ATOM   1521  CD  GLU A 154      30.635  53.540 -22.827  1.00  0.00      RA0  C
ATOM   1522  OE1 GLU A 154      30.697  52.655 -23.673  1.00  0.00      RA0  O
ATOM   1523  OE2 GLU A 154      29.582  53.754 -22.238  1.00  0.00      RA0  O
ATOM   1524  C   GLU A 154      32.627  53.821 -18.704  1.00  0.00      RA0  C
ATOM   1525  O   GLU A 154      32.523  52.852 -17.948  1.00  0.00      RA0  O
ATOM   1526  N   GLN A 155      33.488  54.824 -18.502  1.00  0.00      RA0  N
ATOM   1527  H   GLN A 155      33.455  55.595 -19.138  1.00  0.00      RA0  H
ATOM   1528  CA  GLN A 155      34.376  54.897 -17.348  1.00  0.00      RA0  C
ATOM   1529  CB  GLN A 155      35.028  56.285 -17.258  1.00  0.00      RA0  C
ATOM   1530  CG  GLN A 155      36.140  56.460 -16.209  1.00  0.00      RA0  C
ATOM   1531  CD  GLN A 155      35.596  56.830 -14.836  1.00  0.00      RA0  C
ATOM   1532  OE1 GLN A 155      35.247  57.978 -14.558  1.00  0.00      RA0  O
ATOM   1533  NE2 GLN A 155      35.585  55.810 -13.962  1.00  0.00      RA0  N
ATOM   1534 HE21 GLN A 155      35.760  54.877 -14.294  1.00  0.00      RA0  H
ATOM   1535 HE22 GLN A 155      35.369  55.874 -12.988  1.00  0.00      RA0  H
ATOM   1536  C   GLN A 155      33.580  54.567 -16.106  1.00  0.00      RA0  C
ATOM   1537  O   GLN A 155      34.077  53.923 -15.182  1.00  0.00      RA0  O
ATOM   1538  N   ARG A 156      32.331  55.021 -16.112  1.00  0.00      RA0  N
ATOM   1539  H   ARG A 156      32.000  55.496 -16.928  1.00  0.00      RA0  H
ATOM   1540  CA  ARG A 156      31.422  54.874 -14.987  1.00  0.00      RA0  C
ATOM   1541  CB  ARG A 156      30.326  55.939 -15.036  1.00  0.00      RA0  C
ATOM   1542  CG  ARG A 156      30.728  57.358 -15.454  1.00  0.00      RA0  C
ATOM   1543  CD  ARG A 156      31.113  58.341 -14.347  1.00  0.00      RA0  C
ATOM   1544  NE  ARG A 156      32.510  58.271 -13.927  1.00  0.00      RA0  N
ATOM   1545  HE  ARG A 156      33.217  58.098 -14.621  1.00  0.00      RA0  H
ATOM   1546  CZ  ARG A 156      32.786  58.643 -12.641  1.00  0.00      RA0  C
ATOM   1547  NH1 ARG A 156      31.772  58.809 -11.777  1.00  0.00      RA0  N
ATOM   1548 HH11 ARG A 156      31.840  59.098 -10.816  1.00  0.00      RA0  H
ATOM   1549 HH12 ARG A 156      30.794  58.637 -12.000  1.00  0.00      RA0  H
ATOM   1550  NH2 ARG A 156      34.072  58.829 -12.265  1.00  0.00      RA0  N
ATOM   1551 HH21 ARG A 156      34.353  59.103 -11.331  1.00  0.00      RA0  H
ATOM   1552 HH22 ARG A 156      34.802  58.682 -12.945  1.00  0.00      RA0  H
ATOM   1553  C   ARG A 156      30.756  53.504 -14.964  1.00  0.00      RA0  C
ATOM   1554  O   ARG A 156      30.565  52.918 -13.904  1.00  0.00      RA0  O
ATOM   1555  N   ARG A 157      30.398  53.001 -16.140  1.00  0.00      RA0  N
ATOM   1556  H   ARG A 157      30.544  53.519 -16.981  1.00  0.00      RA0  H
ATOM   1557  CA  ARG A 157      29.935  51.633 -16.262  1.00  0.00      RA0  C
ATOM   1558  CB  ARG A 157      29.409  51.306 -17.639  1.00  0.00      RA0  C
ATOM   1559  CG  ARG A 157      28.524  50.060 -17.633  1.00  0.00      RA0  C
ATOM   1560  CD  ARG A 157      27.658  49.938 -18.890  1.00  0.00      RA0  C
ATOM   1561  NE  ARG A 157      28.491  49.834 -20.079  1.00  0.00      RA0  N
ATOM   1562  HE  ARG A 157      28.872  48.915 -20.218  1.00  0.00      RA0  H
ATOM   1563  CZ  ARG A 157      28.791  50.966 -20.783  1.00  0.00      RA0  C
ATOM   1564  NH1 ARG A 157      28.202  52.148 -20.482  1.00  0.00      RA0  N
ATOM   1565 HH11 ARG A 157      28.474  52.990 -20.969  1.00  0.00      RA0  H
ATOM   1566 HH12 ARG A 157      27.499  52.267 -19.761  1.00  0.00      RA0  H
ATOM   1567  NH2 ARG A 157      29.709  50.888 -21.763  1.00  0.00      RA0  N
ATOM   1568 HH21 ARG A 157      29.972  51.718 -22.283  1.00  0.00      RA0  H
ATOM   1569 HH22 ARG A 157      30.185  50.040 -22.002  1.00  0.00      RA0  H
ATOM   1570  C   ARG A 157      31.064  50.706 -15.805  1.00  0.00      RA0  C
ATOM   1571  O   ARG A 157      30.826  49.774 -15.023  1.00  0.00      RA0  O
ATOM   1572  N   ALA A 158      32.289  50.987 -16.269  1.00  0.00      RA0  N
ATOM   1573  H   ALA A 158      32.422  51.929 -16.519  1.00  0.00      RA0  H
ATOM   1574  CA  ALA A 158      33.470  50.182 -15.925  1.00  0.00      RA0  C
ATOM   1575  CB  ALA A 158      34.764  50.887 -16.334  1.00  0.00      RA0  C
ATOM   1576  C   ALA A 158      33.506  49.867 -14.432  1.00  0.00      RA0  C
ATOM   1577  O   ALA A 158      33.450  48.695 -14.031  1.00  0.00      RA0  O
ATOM   1578  N   TYR A 159      33.564  50.928 -13.628  1.00  0.00      RA0  N
ATOM   1579  H   TYR A 159      33.566  51.831 -14.058  1.00  0.00      RA0  H
ATOM   1580  CA  TYR A 159      33.590  50.837 -12.175  1.00  0.00      RA0  C
ATOM   1581  CB  TYR A 159      33.614  52.239 -11.566  1.00  0.00      RA0  C
ATOM   1582  CG  TYR A 159      33.316  52.209 -10.081  1.00  0.00      RA0  C
ATOM   1583  CD1 TYR A 159      34.282  51.818  -9.160  1.00  0.00      RA0  C
ATOM   1584  CE1 TYR A 159      33.989  51.814  -7.799  1.00  0.00      RA0  C
ATOM   1585  CD2 TYR A 159      32.058  52.591  -9.631  1.00  0.00      RA0  C
ATOM   1586  CE2 TYR A 159      31.762  52.581  -8.276  1.00  0.00      RA0  C
ATOM   1587  CZ  TYR A 159      32.727  52.196  -7.357  1.00  0.00      RA0  C
ATOM   1588  OH  TYR A 159      32.417  52.197  -6.014  1.00  0.00      RA0  O
ATOM   1589  HH  TYR A 159      31.485  52.324  -5.903  1.00  0.00      RA0  H
ATOM   1590  C   TYR A 159      32.420  50.026 -11.641  1.00  0.00      RA0  C
ATOM   1591  O   TYR A 159      32.617  48.991 -10.986  1.00  0.00      RA0  O
ATOM   1592  N   LEU A 160      31.208  50.500 -11.936  1.00  0.00      RA0  N
ATOM   1593  H   LEU A 160      31.119  51.278 -12.562  1.00  0.00      RA0  H
ATOM   1594  CA  LEU A 160      29.981  49.890 -11.438  1.00  0.00      RA0  C
ATOM   1595  CB  LEU A 160      28.759  50.628 -11.980  1.00  0.00      RA0  C
ATOM   1596  CG  LEU A 160      28.600  51.978 -11.282  1.00  0.00      RA0  C
ATOM   1597  CD1 LEU A 160      27.533  52.863 -11.925  1.00  0.00      RA0  C
ATOM   1598  CD2 LEU A 160      28.357  51.786  -9.787  1.00  0.00      RA0  C
ATOM   1599  C   LEU A 160      29.934  48.399 -11.730  1.00  0.00      RA0  C
ATOM   1600  O   LEU A 160      29.521  47.608 -10.883  1.00  0.00      RA0  O
ATOM   1601  N   GLU A 161      30.375  48.019 -12.925  1.00  0.00      RA0  N
ATOM   1602  H   GLU A 161      30.806  48.681 -13.535  1.00  0.00      RA0  H
ATOM   1603  CA  GLU A 161      30.301  46.634 -13.346  1.00  0.00      RA0  C
ATOM   1604  CB  GLU A 161      30.301  46.477 -14.861  1.00  0.00      RA0  C
ATOM   1605  CG  GLU A 161      29.016  46.945 -15.533  1.00  0.00      RA0  C
ATOM   1606  CD  GLU A 161      28.836  46.100 -16.773  1.00  0.00      RA0  C
ATOM   1607  OE1 GLU A 161      29.652  45.213 -17.004  1.00  0.00      RA0  O
ATOM   1608  OE2 GLU A 161      27.828  46.227 -17.458  1.00  0.00      RA0  O
ATOM   1609  C   GLU A 161      31.447  45.836 -12.777  1.00  0.00      RA0  C
ATOM   1610  O   GLU A 161      31.217  44.802 -12.168  1.00  0.00      RA0  O
ATOM   1611  N   GLY A 162      32.670  46.330 -12.943  1.00  0.00      RA0  N
ATOM   1612  H   GLY A 162      32.738  47.249 -13.309  1.00  0.00      RA0  H
ATOM   1613  CA  GLY A 162      33.852  45.644 -12.429  1.00  0.00      RA0  C
ATOM   1614  C   GLY A 162      34.188  45.954 -10.976  1.00  0.00      RA0  C
ATOM   1615  O   GLY A 162      33.680  45.315 -10.053  1.00  0.00      RA0  O
ATOM   1616  N   THR A 163      35.055  46.945 -10.789  1.00  0.00      RA0  N
ATOM   1617  H   THR A 163      35.384  47.459 -11.580  1.00  0.00      RA0  H
ATOM   1618  CA  THR A 163      35.568  47.377  -9.483  1.00  0.00      RA0  C
ATOM   1619  CB  THR A 163      36.085  48.774  -9.712  1.00  0.00      RA0  C
ATOM   1620  OG1 THR A 163      36.691  48.772 -11.012  1.00  0.00      RA0  O
ATOM   1621  HG1 THR A 163      37.354  48.086 -10.959  1.00  0.00      RA0  H
ATOM   1622  CG2 THR A 163      37.067  49.231  -8.631  1.00  0.00      RA0  C
ATOM   1623  C   THR A 163      34.572  47.209  -8.360  1.00  0.00      RA0  C
ATOM   1624  O   THR A 163      34.860  46.564  -7.356  1.00  0.00      RA0  O
ATOM   1625  SG  CYS A 164      30.087  49.468  -6.855  1.00  0.00      RA0  S
ATOM   1626  CB  CYS A 164      31.199  48.694  -8.064  1.00  0.00      RA0  C
ATOM   1627  N   CYS A 164      33.405  47.817  -8.546  1.00  0.00      RA0  N
ATOM   1628  H   CYS A 164      33.208  48.180  -9.454  1.00  0.00      RA0  H
ATOM   1629  CA  CYS A 164      32.387  47.898  -7.509  1.00  0.00      RA0  C
ATOM   1630  C   CYS A 164      31.984  46.519  -6.968  1.00  0.00      RA0  C
ATOM   1631  O   CYS A 164      32.007  46.281  -5.751  1.00  0.00      RA0  O
ATOM   1632  N   VAL A 165      31.631  45.616  -7.880  1.00  0.00      RA0  N
ATOM   1633  H   VAL A 165      31.821  45.809  -8.845  1.00  0.00      RA0  H
ATOM   1634  CA  VAL A 165      31.189  44.287  -7.515  1.00  0.00      RA0  C
ATOM   1635  CB  VAL A 165      30.725  43.546  -8.766  1.00  0.00      RA0  C
ATOM   1636  CG1 VAL A 165      30.346  42.094  -8.477  1.00  0.00      RA0  C
ATOM   1637  CG2 VAL A 165      29.581  44.322  -9.412  1.00  0.00      RA0  C
ATOM   1638  C   VAL A 165      32.372  43.600  -6.868  1.00  0.00      RA0  C
ATOM   1639  O   VAL A 165      32.251  42.929  -5.838  1.00  0.00      RA0  O
ATOM   1640  N   GLU A 166      33.528  43.829  -7.475  1.00  0.00      RA0  N
ATOM   1641  H   GLU A 166      33.577  44.452  -8.259  1.00  0.00      RA0  H
ATOM   1642  CA  GLU A 166      34.749  43.130  -7.129  1.00  0.00      RA0  C
ATOM   1643  CB  GLU A 166      35.845  43.655  -8.061  1.00  0.00      RA0  C
ATOM   1644  CG  GLU A 166      37.292  43.246  -7.792  1.00  0.00      RA0  C
ATOM   1645  CD  GLU A 166      38.188  44.235  -8.522  1.00  0.00      RA0  C
ATOM   1646  OE1 GLU A 166      37.695  44.937  -9.404  1.00  0.00      RA0  O
ATOM   1647  OE2 GLU A 166      39.363  44.342  -8.176  1.00  0.00      RA0  O
ATOM   1648  C   GLU A 166      35.074  43.378  -5.670  1.00  0.00      RA0  C
ATOM   1649  O   GLU A 166      35.256  42.444  -4.891  1.00  0.00      RA0  O
ATOM   1650  N   TRP A 167      35.114  44.646  -5.300  1.00  0.00      RA0  N
ATOM   1651  H   TRP A 167      34.912  45.353  -5.976  1.00  0.00      RA0  H
ATOM   1652  CA  TRP A 167      35.511  45.009  -3.961  1.00  0.00      RA0  C
ATOM   1653  CB  TRP A 167      36.026  46.450  -3.898  1.00  0.00      RA0  C
ATOM   1654  CG  TRP A 167      37.387  46.490  -4.551  1.00  0.00      RA0  C
ATOM   1655  CD2 TRP A 167      38.681  46.634  -3.928  1.00  0.00      RA0  C
ATOM   1656  CE2 TRP A 167      39.660  46.542  -4.946  1.00  0.00      RA0  C
ATOM   1657  CE3 TRP A 167      39.076  46.822  -2.611  1.00  0.00      RA0  C
ATOM   1658  CD1 TRP A 167      37.664  46.327  -5.911  1.00  0.00      RA0  C
ATOM   1659  NE1 TRP A 167      38.997  46.347  -6.152  1.00  0.00      RA0  N
ATOM   1660  HE1 TRP A 167      39.385  46.135  -7.037  1.00  0.00      RA0  H
ATOM   1661  CZ2 TRP A 167      41.006  46.642  -4.616  1.00  0.00      RA0  C
ATOM   1662  CZ3 TRP A 167      40.425  46.922  -2.295  1.00  0.00      RA0  C
ATOM   1663  CH2 TRP A 167      41.388  46.832  -3.293  1.00  0.00      RA0  C
ATOM   1664  C   TRP A 167      34.377  44.773  -3.003  1.00  0.00      RA0  C
ATOM   1665  O   TRP A 167      34.610  44.481  -1.829  1.00  0.00      RA0  O
ATOM   1666  N   LEU A 168      33.150  44.892  -3.508  1.00  0.00      RA0  N
ATOM   1667  H   LEU A 168      33.015  45.188  -4.455  1.00  0.00      RA0  H
ATOM   1668  CA  LEU A 168      31.988  44.576  -2.704  1.00  0.00      RA0  C
ATOM   1669  CB  LEU A 168      30.676  44.681  -3.484  1.00  0.00      RA0  C
ATOM   1670  CG  LEU A 168      29.424  44.618  -2.607  1.00  0.00      RA0  C
ATOM   1671  CD1 LEU A 168      29.611  45.309  -1.256  1.00  0.00      RA0  C
ATOM   1672  CD2 LEU A 168      28.213  45.185  -3.347  1.00  0.00      RA0  C
ATOM   1673  C   LEU A 168      32.233  43.188  -2.119  1.00  0.00      RA0  C
ATOM   1674  O   LEU A 168      32.184  43.021  -0.901  1.00  0.00      RA0  O
ATOM   1675  N   HIS A 169      32.556  42.227  -2.988  1.00  0.00      RA0  N
ATOM   1676  H   HIS A 169      32.622  42.477  -3.956  1.00  0.00      RA0  H
ATOM   1677  CA  HIS A 169      32.863  40.854  -2.588  1.00  0.00      RA0  C
ATOM   1678  CB  HIS A 169      33.059  39.957  -3.805  1.00  0.00      RA0  C
ATOM   1679  CG  HIS A 169      31.701  39.641  -4.376  1.00  0.00      RA0  C
ATOM   1680  ND1 HIS A 169      31.106  40.368  -5.335  1.00  0.00      RA0  N
ATOM   1681  HD1 HIS A 169      31.469  41.173  -5.767  1.00  0.00      RA0  H
ATOM   1682  CD2 HIS A 169      30.854  38.595  -4.004  1.00  0.00      RA0  C
ATOM   1683  NE2 HIS A 169      29.733  38.701  -4.757  1.00  0.00      RA0  N
ATOM   1684  CE1 HIS A 169      29.887  39.790  -5.576  1.00  0.00      RA0  C
ATOM   1685  C   HIS A 169      34.047  40.742  -1.641  1.00  0.00      RA0  C
ATOM   1686  O   HIS A 169      33.937  40.131  -0.576  1.00  0.00      RA0  O
ATOM   1687  N   ARG A 170      35.177  41.321  -2.027  1.00  0.00      RA0  N
ATOM   1688  H   ARG A 170      35.204  41.771  -2.923  1.00  0.00      RA0  H
ATOM   1689  CA  ARG A 170      36.346  41.317  -1.171  1.00  0.00      RA0  C
ATOM   1690  CB  ARG A 170      37.435  42.165  -1.816  1.00  0.00      RA0  C
ATOM   1691  CG  ARG A 170      38.799  41.834  -1.231  1.00  0.00      RA0  C
ATOM   1692  CD  ARG A 170      39.941  42.452  -2.034  1.00  0.00      RA0  C
ATOM   1693  NE  ARG A 170      41.197  42.220  -1.331  1.00  0.00      RA0  N
ATOM   1694  HE  ARG A 170      41.641  41.328  -1.461  1.00  0.00      RA0  H
ATOM   1695  CZ  ARG A 170      41.556  43.157  -0.410  1.00  0.00      RA0  C
ATOM   1696  NH1 ARG A 170      40.889  44.327  -0.360  1.00  0.00      RA0  N
ATOM   1697 HH11 ARG A 170      41.162  44.997   0.352  1.00  0.00      RA0  H
ATOM   1698 HH12 ARG A 170      40.144  44.590  -0.975  1.00  0.00      RA0  H
ATOM   1699  NH2 ARG A 170      42.561  42.919   0.454  1.00  0.00      RA0  N
ATOM   1700 HH21 ARG A 170      42.740  43.628   1.165  1.00  0.00      RA0  H
ATOM   1701 HH22 ARG A 170      43.129  42.096   0.465  1.00  0.00      RA0  H
ATOM   1702  C   ARG A 170      35.994  41.740   0.255  1.00  0.00      RA0  C
ATOM   1703  O   ARG A 170      36.323  41.046   1.206  1.00  0.00      RA0  O
ATOM   1704  N   TYR A 171      35.312  42.870   0.398  1.00  0.00      RA0  N
ATOM   1705  H   TYR A 171      34.968  43.346  -0.411  1.00  0.00      RA0  H
ATOM   1706  CA  TYR A 171      34.920  43.350   1.721  1.00  0.00      RA0  C
ATOM   1707  CB  TYR A 171      34.305  44.747   1.663  1.00  0.00      RA0  C
ATOM   1708  CG  TYR A 171      35.297  45.756   1.147  1.00  0.00      RA0  C
ATOM   1709  CD1 TYR A 171      36.640  45.665   1.494  1.00  0.00      RA0  C
ATOM   1710  CE1 TYR A 171      37.542  46.606   1.012  1.00  0.00      RA0  C
ATOM   1711  CD2 TYR A 171      34.853  46.787   0.329  1.00  0.00      RA0  C
ATOM   1712  CE2 TYR A 171      35.754  47.725  -0.152  1.00  0.00      RA0  C
ATOM   1713  CZ  TYR A 171      37.098  47.632   0.187  1.00  0.00      RA0  C
ATOM   1714  OH  TYR A 171      37.995  48.557  -0.301  1.00  0.00      RA0  O
ATOM   1715  HH  TYR A 171      37.549  49.138  -0.911  1.00  0.00      RA0  H
ATOM   1716  C   TYR A 171      33.898  42.424   2.379  1.00  0.00      RA0  C
ATOM   1717  O   TYR A 171      33.890  42.273   3.607  1.00  0.00      RA0  O
ATOM   1718  N   LEU A 172      33.036  41.810   1.567  1.00  0.00      RA0  N
ATOM   1719  H   LEU A 172      33.071  41.969   0.579  1.00  0.00      RA0  H
ATOM   1720  CA  LEU A 172      32.028  40.904   2.100  1.00  0.00      RA0  C
ATOM   1721  CB  LEU A 172      31.041  40.447   1.027  1.00  0.00      RA0  C
ATOM   1722  CG  LEU A 172      29.964  41.475   0.687  1.00  0.00      RA0  C
ATOM   1723  CD1 LEU A 172      29.159  41.046  -0.538  1.00  0.00      RA0  C
ATOM   1724  CD2 LEU A 172      29.061  41.776   1.882  1.00  0.00      RA0  C
ATOM   1725  C   LEU A 172      32.686  39.695   2.717  1.00  0.00      RA0  C
ATOM   1726  O   LEU A 172      32.358  39.312   3.840  1.00  0.00      RA0  O
ATOM   1727  N   GLU A 173      33.635  39.106   2.001  1.00  0.00      RA0  N
ATOM   1728  H   GLU A 173      33.936  39.489   1.132  1.00  0.00      RA0  H
ATOM   1729  CA  GLU A 173      34.313  37.951   2.555  1.00  0.00      RA0  C
ATOM   1730  CB  GLU A 173      35.067  37.185   1.469  1.00  0.00      RA0  C
ATOM   1731  CG  GLU A 173      35.013  35.664   1.666  1.00  0.00      RA0  C
ATOM   1732  CD  GLU A 173      33.595  35.088   1.608  1.00  0.00      RA0  C
ATOM   1733  OE1 GLU A 173      32.595  35.803   1.648  1.00  0.00      RA0  O
ATOM   1734  OE2 GLU A 173      33.459  33.872   1.616  1.00  0.00      RA0  O
ATOM   1735  C   GLU A 173      35.098  38.395   3.774  1.00  0.00      RA0  C
ATOM   1736  O   GLU A 173      34.886  37.874   4.862  1.00  0.00      RA0  O
ATOM   1737  N   ASN A 174      35.957  39.395   3.601  1.00  0.00      RA0  N
ATOM   1738  H   ASN A 174      36.070  39.794   2.689  1.00  0.00      RA0  H
ATOM   1739  CA  ASN A 174      36.812  39.864   4.683  1.00  0.00      RA0  C
ATOM   1740  CB  ASN A 174      37.471  41.221   4.393  1.00  0.00      RA0  C
ATOM   1741  CG  ASN A 174      38.641  41.282   3.437  1.00  0.00      RA0  C
ATOM   1742  OD1 ASN A 174      39.148  40.304   2.894  1.00  0.00      RA0  O
ATOM   1743  ND2 ASN A 174      39.064  42.554   3.278  1.00  0.00      RA0  N
ATOM   1744 HD21 ASN A 174      38.616  43.282   3.804  1.00  0.00      RA0  H
ATOM   1745 HD22 ASN A 174      39.836  42.872   2.721  1.00  0.00      RA0  H
ATOM   1746  C   ASN A 174      36.006  40.317   5.895  1.00  0.00      RA0  C
ATOM   1747  O   ASN A 174      36.559  40.553   6.970  1.00  0.00      RA0  O
ATOM   1748  N   GLY A 175      34.695  40.431   5.711  1.00  0.00      RA0  N
ATOM   1749  H   GLY A 175      34.261  40.339   4.816  1.00  0.00      RA0  H
ATOM   1750  CA  GLY A 175      33.793  40.742   6.802  1.00  0.00      RA0  C
ATOM   1751  C   GLY A 175      32.579  39.838   6.859  1.00  0.00      RA0  C
ATOM   1752  O   GLY A 175      31.496  40.285   7.231  1.00  0.00      RA0  O
ATOM   1753  N   LYS A 176      32.763  38.568   6.488  1.00  0.00      RA0  N
ATOM   1754  H   LYS A 176      33.683  38.327   6.185  1.00  0.00      RA0  H
ATOM   1755  CA  LYS A 176      31.701  37.548   6.537  1.00  0.00      RA0  C
ATOM   1756  CB  LYS A 176      32.239  36.157   6.202  1.00  0.00      RA0  C
ATOM   1757  CG  LYS A 176      31.100  35.138   6.212  1.00  0.00      RA0  C
ATOM   1758  CD  LYS A 176      31.498  33.715   5.832  1.00  0.00      RA0  C
ATOM   1759  CE  LYS A 176      32.248  33.581   4.507  1.00  0.00      RA0  C
ATOM   1760  NZ  LYS A 176      31.584  34.295   3.412  1.00  0.00      RA0  N
ATOM   1761  HZ1 LYS A 176      31.901  33.878   2.504  1.00  0.00      RA0  H
ATOM   1762  HZ2 LYS A 176      30.549  34.377   3.467  1.00  0.00      RA0  H
ATOM   1763  HZ3 LYS A 176      31.976  35.256   3.310  1.00  0.00      RA0  H
ATOM   1764  C   LYS A 176      31.067  37.529   7.910  1.00  0.00      RA0  C
ATOM   1765  O   LYS A 176      29.841  37.454   8.054  1.00  0.00      RA0  O
ATOM   1766  N   GLU A 177      31.940  37.608   8.907  1.00  0.00      RA0  N
ATOM   1767  H   GLU A 177      32.887  37.820   8.673  1.00  0.00      RA0  H
ATOM   1768  CA  GLU A 177      31.564  37.616  10.312  1.00  0.00      RA0  C
ATOM   1769  CB  GLU A 177      32.775  37.724  11.255  1.00  0.00      RA0  C
ATOM   1770  CG  GLU A 177      33.934  38.628  10.827  1.00  0.00      RA0  C
ATOM   1771  CD  GLU A 177      33.498  40.069  10.890  1.00  0.00      RA0  C
ATOM   1772  OE1 GLU A 177      33.258  40.654   9.841  1.00  0.00      RA0  O
ATOM   1773  OE2 GLU A 177      33.369  40.592  11.990  1.00  0.00      RA0  O
ATOM   1774  C   GLU A 177      30.396  38.554  10.602  1.00  0.00      RA0  C
ATOM   1775  O   GLU A 177      29.389  38.139  11.161  1.00  0.00      RA0  O
ATOM   1776  N   MET A 178      30.516  39.803  10.174  1.00  0.00      RA0  N
ATOM   1777  H   MET A 178      31.363  40.091   9.720  1.00  0.00      RA0  H
ATOM   1778  CA  MET A 178      29.537  40.818  10.528  1.00  0.00      RA0  C
ATOM   1779  CB  MET A 178      30.235  42.029  11.146  1.00  0.00      RA0  C
ATOM   1780  CG  MET A 178      29.390  42.741  12.201  1.00  0.00      RA0  C
ATOM   1781  SD  MET A 178      30.267  44.124  12.949  1.00  0.00      RA0  S
ATOM   1782  CE  MET A 178      31.812  43.276  13.306  1.00  0.00      RA0  C
ATOM   1783  C   MET A 178      28.624  41.217   9.383  1.00  0.00      RA0  C
ATOM   1784  O   MET A 178      27.437  41.468   9.595  1.00  0.00      RA0  O
ATOM   1785  N   LEU A 179      29.173  41.274   8.175  1.00  0.00      RA0  N
ATOM   1786  H   LEU A 179      30.146  41.077   8.100  1.00  0.00      RA0  H
ATOM   1787  CA  LEU A 179      28.384  41.683   7.020  1.00  0.00      RA0  C
ATOM   1788  CB  LEU A 179      29.290  41.988   5.832  1.00  0.00      RA0  C
ATOM   1789  CG  LEU A 179      29.477  43.470   5.533  1.00  0.00      RA0  C
ATOM   1790  CD1 LEU A 179      28.951  44.375   6.647  1.00  0.00      RA0  C
ATOM   1791  CD2 LEU A 179      30.926  43.751   5.136  1.00  0.00      RA0  C
ATOM   1792  C   LEU A 179      27.411  40.606   6.592  1.00  0.00      RA0  C
ATOM   1793  O   LEU A 179      26.328  40.916   6.105  1.00  0.00      RA0  O
ATOM   1794  N   GLN A 180      27.794  39.346   6.788  1.00  0.00      RA0  N
ATOM   1795  H   GLN A 180      28.626  39.156   7.312  1.00  0.00      RA0  H
ATOM   1796  CA  GLN A 180      27.028  38.224   6.251  1.00  0.00      RA0  C
ATOM   1797  CB  GLN A 180      27.911  37.245   5.469  1.00  0.00      RA0  C
ATOM   1798  CG  GLN A 180      28.528  37.836   4.201  1.00  0.00      RA0  C
ATOM   1799  CD  GLN A 180      29.462  36.833   3.544  1.00  0.00      RA0  C
ATOM   1800  OE1 GLN A 180      29.315  35.611   3.617  1.00  0.00      RA0  O
ATOM   1801  NE2 GLN A 180      30.459  37.424   2.877  1.00  0.00      RA0  N
ATOM   1802 HE21 GLN A 180      30.616  38.400   3.044  1.00  0.00      RA0  H
ATOM   1803 HE22 GLN A 180      31.099  36.997   2.228  1.00  0.00      RA0  H
ATOM   1804  C   GLN A 180      26.249  37.469   7.313  1.00  0.00      RA0  C
ATOM   1805  O   GLN A 180      25.341  36.691   6.993  1.00  0.00      RA0  O
ATOM   1806  N   ARG A 181      26.598  37.696   8.577  1.00  0.00      RA0  N
ATOM   1807  H   ARG A 181      27.240  38.421   8.828  1.00  0.00      RA0  H
ATOM   1808  CA  ARG A 181      25.826  37.102   9.652  1.00  0.00      RA0  C
ATOM   1809  CB  ARG A 181      26.724  36.532  10.746  1.00  0.00      RA0  C
ATOM   1810  CG  ARG A 181      25.988  35.626  11.737  1.00  0.00      RA0  C
ATOM   1811  CD  ARG A 181      25.065  34.593  11.071  1.00  0.00      RA0  C
ATOM   1812  NE  ARG A 181      25.671  33.969   9.891  1.00  0.00      RA0  N
ATOM   1813  HE  ARG A 181      25.463  34.436   9.022  1.00  0.00      RA0  H
ATOM   1814  CZ  ARG A 181      26.474  32.874  10.014  1.00  0.00      RA0  C
ATOM   1815  NH1 ARG A 181      26.689  32.340  11.239  1.00  0.00      RA0  N
ATOM   1816 HH11 ARG A 181      27.265  31.534  11.397  1.00  0.00      RA0  H
ATOM   1817 HH12 ARG A 181      26.265  32.748  12.055  1.00  0.00      RA0  H
ATOM   1818  NH2 ARG A 181      27.036  32.346   8.902  1.00  0.00      RA0  N
ATOM   1819 HH21 ARG A 181      27.637  31.543   8.921  1.00  0.00      RA0  H
ATOM   1820 HH22 ARG A 181      26.863  32.754   7.998  1.00  0.00      RA0  H
ATOM   1821  C   ARG A 181      24.775  38.064  10.161  1.00  0.00      RA0  C
ATOM   1822  O   ARG A 181      25.083  39.185  10.565  1.00  0.00      RA0  O
ATOM   1823  N   ALA A 182      23.528  37.616  10.113  1.00  0.00      RA0  N
ATOM   1824  H   ALA A 182      23.337  36.673   9.855  1.00  0.00      RA0  H
ATOM   1825  CA  ALA A 182      22.415  38.408  10.593  1.00  0.00      RA0  C
ATOM   1826  CB  ALA A 182      21.106  37.943   9.952  1.00  0.00      RA0  C
ATOM   1827  C   ALA A 182      22.286  38.324  12.119  1.00  0.00      RA0  C
ATOM   1828  O   ALA A 182      22.383  37.245  12.710  1.00  0.00      RA0  O
ATOM   1829  N   ASP A 183      22.101  39.479  12.748  1.00  0.00      RA0  N
ATOM   1830  H   ASP A 183      22.084  40.328  12.222  1.00  0.00      RA0  H
ATOM   1831  CA  ASP A 183      21.676  39.530  14.135  1.00  0.00      RA0  C
ATOM   1832  CB  ASP A 183      22.109  40.823  14.831  1.00  0.00      RA0  C
ATOM   1833  CG  ASP A 183      23.602  40.872  15.060  1.00  0.00      RA0  C
ATOM   1834  OD1 ASP A 183      24.165  39.870  15.498  1.00  0.00      RA0  O
ATOM   1835  OD2 ASP A 183      24.191  41.924  14.818  1.00  0.00      RA0  O
ATOM   1836  C   ASP A 183      20.155  39.495  14.167  1.00  0.00      RA0  C
ATOM   1837  O   ASP A 183      19.506  40.383  13.611  1.00  0.00      RA0  O
ATOM   1838  N   PRO A 184      19.576  38.455  14.793  1.00  0.00      RA0  N
ATOM   1839  CD  PRO A 184      20.251  37.291  15.354  1.00  0.00      RA0  C
ATOM   1840  CA  PRO A 184      18.119  38.435  14.950  1.00  0.00      RA0  C
ATOM   1841  CB  PRO A 184      17.886  36.938  15.187  1.00  0.00      RA0  C
ATOM   1842  CG  PRO A 184      19.119  36.466  15.961  1.00  0.00      RA0  C
ATOM   1843  C   PRO A 184      17.685  39.322  16.131  1.00  0.00      RA0  C
ATOM   1844  O   PRO A 184      18.455  39.475  17.092  1.00  0.00      RA0  O
ATOM   1845  N   PRO A 185      16.476  39.922  16.055  1.00  0.00      RA0  N
ATOM   1846  CD  PRO A 185      15.523  39.798  14.958  1.00  0.00      RA0  C
ATOM   1847  CA  PRO A 185      16.014  40.820  17.115  1.00  0.00      RA0  C
ATOM   1848  CB  PRO A 185      14.814  41.509  16.458  1.00  0.00      RA0  C
ATOM   1849  CG  PRO A 185      14.261  40.481  15.473  1.00  0.00      RA0  C
ATOM   1850  C   PRO A 185      15.651  40.123  18.438  1.00  0.00      RA0  C
ATOM   1851  O   PRO A 185      15.083  39.023  18.436  1.00  0.00      RA0  O
ATOM   1852  N   LYS A 186      15.993  40.754  19.559  1.00  0.00      RA0  N
ATOM   1853  H   LYS A 186      16.498  41.614  19.480  1.00  0.00      RA0  H
ATOM   1854  CA  LYS A 186      15.450  40.323  20.835  1.00  0.00      RA0  C
ATOM   1855  CB  LYS A 186      16.403  40.628  21.988  1.00  0.00      RA0  C
ATOM   1856  CG  LYS A 186      15.813  40.149  23.317  1.00  0.00      RA0  C
ATOM   1857  CD  LYS A 186      16.544  40.699  24.538  1.00  0.00      RA0  C
ATOM   1858  CE  LYS A 186      15.836  40.305  25.835  1.00  0.00      RA0  C
ATOM   1859  NZ  LYS A 186      16.517  40.932  26.975  1.00  0.00      RA0  N
ATOM   1860  HZ1 LYS A 186      16.034  40.664  27.856  1.00  0.00      RA0  H
ATOM   1861  HZ2 LYS A 186      17.506  40.611  27.006  1.00  0.00      RA0  H
ATOM   1862  HZ3 LYS A 186      16.490  41.966  26.865  1.00  0.00      RA0  H
ATOM   1863  C   LYS A 186      14.140  41.066  21.044  1.00  0.00      RA0  C
ATOM   1864  O   LYS A 186      14.111  42.166  21.609  1.00  0.00      RA0  O
ATOM   1865  N   THR A 187      13.059  40.457  20.572  1.00  0.00      RA0  N
ATOM   1866  H   THR A 187      13.130  39.590  20.079  1.00  0.00      RA0  H
ATOM   1867  CA  THR A 187      11.735  41.057  20.668  1.00  0.00      RA0  C
ATOM   1868  CB  THR A 187      11.078  40.341  19.506  1.00  0.00      RA0  C
ATOM   1869  OG1 THR A 187      12.119  40.122  18.542  1.00  0.00      RA0  O
ATOM   1870  HG1 THR A 187      11.726  39.673  17.804  1.00  0.00      RA0  H
ATOM   1871  CG2 THR A 187       9.850  40.994  18.877  1.00  0.00      RA0  C
ATOM   1872  C   THR A 187      11.068  40.826  22.031  1.00  0.00      RA0  C
ATOM   1873  O   THR A 187      11.548  40.030  22.852  1.00  0.00      RA0  O
ATOM   1874  N   HIS A 188       9.980  41.562  22.261  1.00  0.00      RA0  N
ATOM   1875  H   HIS A 188       9.683  42.268  21.608  1.00  0.00      RA0  H
ATOM   1876  CA  HIS A 188       9.053  41.349  23.372  1.00  0.00      RA0  C
ATOM   1877  CB  HIS A 188       9.713  41.551  24.744  1.00  0.00      RA0  C
ATOM   1878  CG  HIS A 188      10.551  42.808  24.761  1.00  0.00      RA0  C
ATOM   1879  ND1 HIS A 188      11.800  42.866  24.262  1.00  0.00      RA0  N
ATOM   1880  HD1 HIS A 188      12.281  42.133  23.816  1.00  0.00      RA0  H
ATOM   1881  CD2 HIS A 188      10.210  44.063  25.274  1.00  0.00      RA0  C
ATOM   1882  NE2 HIS A 188      11.275  44.878  25.075  1.00  0.00      RA0  N
ATOM   1883  CE1 HIS A 188      12.251  44.144  24.454  1.00  0.00      RA0  C
ATOM   1884  C   HIS A 188       7.900  42.338  23.195  1.00  0.00      RA0  C
ATOM   1885  O   HIS A 188       7.817  43.023  22.172  1.00  0.00      RA0  O
ATOM   1886  N   VAL A 189       7.001  42.406  24.170  1.00  0.00      RA0  N
ATOM   1887  H   VAL A 189       7.073  41.903  25.032  1.00  0.00      RA0  H
ATOM   1888  CA  VAL A 189       5.894  43.369  24.132  1.00  0.00      RA0  C
ATOM   1889  CB  VAL A 189       4.588  42.640  23.722  1.00  0.00      RA0  C
ATOM   1890  CG1 VAL A 189       3.357  43.552  23.710  1.00  0.00      RA0  C
ATOM   1891  CG2 VAL A 189       4.715  41.916  22.379  1.00  0.00      RA0  C
ATOM   1892  C   VAL A 189       5.738  43.985  25.513  1.00  0.00      RA0  C
ATOM   1893  O   VAL A 189       6.055  43.358  26.523  1.00  0.00      RA0  O
ATOM   1894  N   THR A 190       5.265  45.249  25.572  1.00  0.00      RA0  N
ATOM   1895  H   THR A 190       4.981  45.741  24.747  1.00  0.00      RA0  H
ATOM   1896  CA  THR A 190       5.137  45.965  26.815  1.00  0.00      RA0  C
ATOM   1897  CB  THR A 190       6.339  46.893  27.016  1.00  0.00      RA0  C
ATOM   1898  OG1 THR A 190       6.254  47.610  28.255  1.00  0.00      RA0  O
ATOM   1899  HG1 THR A 190       6.787  48.409  28.178  1.00  0.00      RA0  H
ATOM   1900  CG2 THR A 190       6.510  47.803  25.816  1.00  0.00      RA0  C
ATOM   1901  C   THR A 190       3.767  46.597  26.877  1.00  0.00      RA0  C
ATOM   1902  O   THR A 190       3.248  47.049  25.857  1.00  0.00      RA0  O
ATOM   1903  N   HIS A 191       3.117  46.567  28.069  1.00  0.00      RA0  N
ATOM   1904  H   HIS A 191       3.675  46.356  28.870  1.00  0.00      RA0  H
ATOM   1905  CA  HIS A 191       1.756  47.039  28.201  1.00  0.00      RA0  C
ATOM   1906  CB  HIS A 191       0.976  46.372  29.319  1.00  0.00      RA0  C
ATOM   1907  CG  HIS A 191      -0.467  46.626  28.970  1.00  0.00      RA0  C
ATOM   1908  ND1 HIS A 191      -0.978  46.399  27.745  1.00  0.00      RA0  N
ATOM   1909  HD1 HIS A 191      -0.512  46.074  26.946  1.00  0.00      RA0  H
ATOM   1910  CD2 HIS A 191      -1.464  47.161  29.783  1.00  0.00      RA0  C
ATOM   1911  NE2 HIS A 191      -2.581  47.259  29.026  1.00  0.00      RA0  N
ATOM   1912  CE1 HIS A 191      -2.289  46.787  27.773  1.00  0.00      RA0  C
ATOM   1913  C   HIS A 191       1.539  48.539  28.207  1.00  0.00      RA0  C
ATOM   1914  O   HIS A 191       1.081  49.105  27.220  1.00  0.00      RA0  O
ATOM   1915  N   HIS A 192       1.972  49.254  29.269  1.00  0.00      RA0  N
ATOM   1916  H   HIS A 192       2.429  48.773  30.014  1.00  0.00      RA0  H
ATOM   1917  CA  HIS A 192       1.722  50.677  29.402  1.00  0.00      RA0  C
ATOM   1918  CB  HIS A 192       2.360  51.675  28.423  1.00  0.00      RA0  C
ATOM   1919  CG  HIS A 192       3.602  51.238  27.705  1.00  0.00      RA0  C
ATOM   1920  ND1 HIS A 192       3.842  51.629  26.443  1.00  0.00      RA0  N
ATOM   1921  HD1 HIS A 192       3.257  52.189  25.894  1.00  0.00      RA0  H
ATOM   1922  CD2 HIS A 192       4.660  50.452  28.161  1.00  0.00      RA0  C
ATOM   1923  NE2 HIS A 192       5.542  50.378  27.139  1.00  0.00      RA0  N
ATOM   1924  CE1 HIS A 192       5.048  51.099  26.090  1.00  0.00      RA0  C
ATOM   1925  C   HIS A 192       0.266  51.064  29.302  1.00  0.00      RA0  C
ATOM   1926  O   HIS A 192      -0.161  51.545  28.250  1.00  0.00      RA0  O
ATOM   1927  N   PRO A 193      -0.549  50.849  30.308  1.00  0.00      RA0  N
ATOM   1928  CD  PRO A 193      -0.137  50.210  31.552  1.00  0.00      RA0  C
ATOM   1929  CA  PRO A 193      -1.917  51.308  30.236  1.00  0.00      RA0  C
ATOM   1930  CB  PRO A 193      -2.446  50.429  31.342  1.00  0.00      RA0  C
ATOM   1931  CG  PRO A 193      -1.369  50.251  32.408  1.00  0.00      RA0  C
ATOM   1932  C   PRO A 193      -2.112  52.801  30.379  1.00  0.00      RA0  C
ATOM   1933  O   PRO A 193      -1.824  53.351  31.442  1.00  0.00      RA0  O
ATOM   1934  N   VAL A 194      -2.611  53.465  29.314  1.00  0.00      RA0  N
ATOM   1935  H   VAL A 194      -2.632  52.952  28.461  1.00  0.00      RA0  H
ATOM   1936  CA  VAL A 194      -2.978  54.859  29.273  1.00  0.00      RA0  C
ATOM   1937  CB  VAL A 194      -2.838  55.503  27.881  1.00  0.00      RA0  C
ATOM   1938  CG1 VAL A 194      -4.088  55.385  27.006  1.00  0.00      RA0  C
ATOM   1939  CG2 VAL A 194      -2.409  56.963  28.036  1.00  0.00      RA0  C
ATOM   1940  C   VAL A 194      -4.338  55.008  29.872  1.00  0.00      RA0  C
ATOM   1941  O   VAL A 194      -4.726  56.076  30.343  1.00  0.00      RA0  O
ATOM   1942  N   PHE A 195      -5.082  53.888  29.864  1.00  0.00      RA0  N
ATOM   1943  H   PHE A 195      -4.646  53.038  29.594  1.00  0.00      RA0  H
ATOM   1944  CA  PHE A 195      -6.466  53.756  30.215  1.00  0.00      RA0  C
ATOM   1945  CB  PHE A 195      -7.044  52.378  30.099  1.00  0.00      RA0  C
ATOM   1946  CG  PHE A 195      -8.549  52.379  30.173  1.00  0.00      RA0  C
ATOM   1947  CD1 PHE A 195      -9.294  52.984  29.169  1.00  0.00      RA0  C
ATOM   1948  CD2 PHE A 195      -9.188  51.764  31.242  1.00  0.00      RA0  C
ATOM   1949  CE1 PHE A 195     -10.682  52.970  29.234  1.00  0.00      RA0  C
ATOM   1950  CE2 PHE A 195     -10.575  51.750  31.307  1.00  0.00      RA0  C
ATOM   1951  CZ  PHE A 195     -11.322  52.351  30.301  1.00  0.00      RA0  C
ATOM   1952  C   PHE A 195      -6.813  54.286  31.567  1.00  0.00      RA0  C
ATOM   1953  O   PHE A 195      -7.915  54.810  31.701  1.00  0.00      RA0  O
ATOM   1954  N   ASP A 196      -5.973  54.156  32.617  1.00  0.00      RA0  N
ATOM   1955  H   ASP A 196      -6.243  54.439  33.541  1.00  0.00      RA0  H
ATOM   1956  CA  ASP A 196      -4.668  53.573  32.610  1.00  0.00      RA0  C
ATOM   1957  CB  ASP A 196      -3.784  54.435  33.524  1.00  0.00      RA0  C
ATOM   1958  CG  ASP A 196      -4.409  54.692  34.902  1.00  0.00      RA0  C
ATOM   1959  OD1 ASP A 196      -5.360  54.012  35.300  1.00  0.00      RA0  O
ATOM   1960  OD2 ASP A 196      -3.952  55.612  35.579  1.00  0.00      RA0  O
ATOM   1961  C   ASP A 196      -4.738  52.203  33.188  1.00  0.00      RA0  C
ATOM   1962  O   ASP A 196      -3.724  51.646  33.608  1.00  0.00      RA0  O
ATOM   1963  N   TYR A 197      -5.946  51.615  33.231  1.00  0.00      RA0  N
ATOM   1964  H   TYR A 197      -6.772  52.118  32.998  1.00  0.00      RA0  H
ATOM   1965  CA  TYR A 197      -6.020  50.259  33.684  1.00  0.00      RA0  C
ATOM   1966  CB  TYR A 197      -7.468  49.881  33.985  1.00  0.00      RA0  C
ATOM   1967  CG  TYR A 197      -7.949  50.771  35.104  1.00  0.00      RA0  C
ATOM   1968  CD1 TYR A 197      -9.252  51.252  35.110  1.00  0.00      RA0  C
ATOM   1969  CE1 TYR A 197      -9.670  52.101  36.128  1.00  0.00      RA0  C
ATOM   1970  CD2 TYR A 197      -7.074  51.117  36.127  1.00  0.00      RA0  C
ATOM   1971  CE2 TYR A 197      -7.489  51.973  37.138  1.00  0.00      RA0  C
ATOM   1972  CZ  TYR A 197      -8.785  52.470  37.134  1.00  0.00      RA0  C
ATOM   1973  OH  TYR A 197      -9.187  53.334  38.133  1.00  0.00      RA0  O
ATOM   1974  HH  TYR A 197      -8.412  53.780  38.453  1.00  0.00      RA0  H
ATOM   1975  C   TYR A 197      -5.336  49.395  32.669  1.00  0.00      RA0  C
ATOM   1976  O   TYR A 197      -4.487  48.571  33.008  1.00  0.00      RA0  O
ATOM   1977  N   GLU A 198      -5.687  49.582  31.380  1.00  0.00      RA0  N
ATOM   1978  H   GLU A 198      -6.530  50.060  31.146  1.00  0.00      RA0  H
ATOM   1979  CA  GLU A 198      -5.088  48.814  30.326  1.00  0.00      RA0  C
ATOM   1980  CB  GLU A 198      -5.616  47.366  30.162  1.00  0.00      RA0  C
ATOM   1981  CG  GLU A 198      -5.569  46.304  31.276  1.00  0.00      RA0  C
ATOM   1982  CD  GLU A 198      -6.692  46.504  32.282  1.00  0.00      RA0  C
ATOM   1983  OE1 GLU A 198      -7.570  47.329  32.038  1.00  0.00      RA0  O
ATOM   1984  OE2 GLU A 198      -6.690  45.834  33.314  1.00  0.00      RA0  O
ATOM   1985  C   GLU A 198      -5.380  49.521  29.037  1.00  0.00      RA0  C
ATOM   1986  O   GLU A 198      -6.487  50.004  28.821  1.00  0.00      RA0  O
ATOM   1987  N   ALA A 199      -4.421  49.540  28.095  1.00  0.00      RA0  N
ATOM   1988  H   ALA A 199      -3.605  48.962  28.157  1.00  0.00      RA0  H
ATOM   1989  CA  ALA A 199      -4.602  50.422  26.988  1.00  0.00      RA0  C
ATOM   1990  CB  ALA A 199      -4.483  51.893  27.307  1.00  0.00      RA0  C
ATOM   1991  C   ALA A 199      -3.716  50.011  25.857  1.00  0.00      RA0  C
ATOM   1992  O   ALA A 199      -3.938  48.992  25.208  1.00  0.00      RA0  O
ATOM   1993  N   THR A 200      -2.719  50.864  25.549  1.00  0.00      RA0  N
ATOM   1994  H   THR A 200      -2.455  51.566  26.196  1.00  0.00      RA0  H
ATOM   1995  CA  THR A 200      -1.844  50.662  24.427  1.00  0.00      RA0  C
ATOM   1996  CB  THR A 200      -0.932  51.882  24.463  1.00  0.00      RA0  C
ATOM   1997  OG1 THR A 200      -1.069  52.553  25.731  1.00  0.00      RA0  O
ATOM   1998  HG1 THR A 200      -0.566  52.039  26.370  1.00  0.00      RA0  H
ATOM   1999  CG2 THR A 200      -1.159  52.850  23.311  1.00  0.00      RA0  C
ATOM   2000  C   THR A 200      -1.004  49.436  24.619  1.00  0.00      RA0  C
ATOM   2001  O   THR A 200      -0.927  48.893  25.716  1.00  0.00      RA0  O
ATOM   2002  N   LEU A 201      -0.398  48.944  23.512  1.00  0.00      RA0  N
ATOM   2003  H   LEU A 201      -0.537  49.384  22.627  1.00  0.00      RA0  H
ATOM   2004  CA  LEU A 201       0.448  47.782  23.492  1.00  0.00      RA0  C
ATOM   2005  CB  LEU A 201      -0.273  46.520  23.004  1.00  0.00      RA0  C
ATOM   2006  CG  LEU A 201      -1.114  45.793  24.060  1.00  0.00      RA0  C
ATOM   2007  CD1 LEU A 201      -2.576  46.236  24.050  1.00  0.00      RA0  C
ATOM   2008  CD2 LEU A 201      -1.000  44.274  23.927  1.00  0.00      RA0  C
ATOM   2009  C   LEU A 201       1.601  48.087  22.581  1.00  0.00      RA0  C
ATOM   2010  O   LEU A 201       1.399  48.461  21.426  1.00  0.00      RA0  O
ATOM   2011  N   ARG A 202       2.848  47.894  23.058  1.00  0.00      RA0  N
ATOM   2012  H   ARG A 202       3.002  47.513  23.974  1.00  0.00      RA0  H
ATOM   2013  CA  ARG A 202       3.981  48.243  22.246  1.00  0.00      RA0  C
ATOM   2014  CB  ARG A 202       4.715  49.414  22.911  1.00  0.00      RA0  C
ATOM   2015  CG  ARG A 202       5.955  49.938  22.190  1.00  0.00      RA0  C
ATOM   2016  CD  ARG A 202       6.404  51.320  22.689  1.00  0.00      RA0  C
ATOM   2017  NE  ARG A 202       5.645  52.402  22.052  1.00  0.00      RA0  N
ATOM   2018  HE  ARG A 202       5.192  52.210  21.173  1.00  0.00      RA0  H
ATOM   2019  CZ  ARG A 202       5.727  53.683  22.523  1.00  0.00      RA0  C
ATOM   2020  NH1 ARG A 202       6.360  53.919  23.698  1.00  0.00      RA0  N
ATOM   2021 HH11 ARG A 202       6.397  54.825  24.132  1.00  0.00      RA0  H
ATOM   2022 HH12 ARG A 202       6.851  53.196  24.212  1.00  0.00      RA0  H
ATOM   2023  NH2 ARG A 202       5.184  54.690  21.798  1.00  0.00      RA0  N
ATOM   2024 HH21 ARG A 202       5.185  55.650  22.080  1.00  0.00      RA0  H
ATOM   2025 HH22 ARG A 202       4.756  54.545  20.881  1.00  0.00      RA0  H
ATOM   2026  C   ARG A 202       4.807  47.018  21.974  1.00  0.00      RA0  C
ATOM   2027  O   ARG A 202       5.106  46.229  22.869  1.00  0.00      RA0  O
ATOM   2028  CB  CYS A 203       5.157  45.128  19.024  1.00  0.00      RA0  C
ATOM   2029  SG  CYS A 203       5.786  43.616  18.257  1.00  0.00      RA0  S
ATOM   2030  N   CYS A 203       5.205  46.850  20.696  1.00  0.00      RA0  N
ATOM   2031  H   CYS A 203       4.987  47.543  20.007  1.00  0.00      RA0  H
ATOM   2032  CA  CYS A 203       5.931  45.677  20.222  1.00  0.00      RA0  C
ATOM   2033  C   CYS A 203       7.373  46.042  19.833  1.00  0.00      RA0  C
ATOM   2034  O   CYS A 203       7.603  46.663  18.795  1.00  0.00      RA0  O
ATOM   2035  N   TRP A 204       8.332  45.640  20.663  1.00  0.00      RA0  N
ATOM   2036  H   TRP A 204       8.121  44.932  21.341  1.00  0.00      RA0  H
ATOM   2037  CA  TRP A 204       9.724  46.033  20.489  1.00  0.00      RA0  C
ATOM   2038  CB  TRP A 204      10.413  46.232  21.832  1.00  0.00      RA0  C
ATOM   2039  CG  TRP A 204       9.988  47.506  22.511  1.00  0.00      RA0  C
ATOM   2040  CD2 TRP A 204      10.641  48.787  22.453  1.00  0.00      RA0  C
ATOM   2041  CE2 TRP A 204       9.929  49.672  23.292  1.00  0.00      RA0  C
ATOM   2042  CE3 TRP A 204      11.765  49.236  21.776  1.00  0.00      RA0  C
ATOM   2043  CD1 TRP A 204       8.908  47.688  23.380  1.00  0.00      RA0  C
ATOM   2044  NE1 TRP A 204       8.871  48.967  23.846  1.00  0.00      RA0  N
ATOM   2045  HE1 TRP A 204       8.239  49.332  24.504  1.00  0.00      RA0  H
ATOM   2046  CZ2 TRP A 204      10.357  50.984  23.439  1.00  0.00      RA0  C
ATOM   2047  CZ3 TRP A 204      12.183  50.548  21.932  1.00  0.00      RA0  C
ATOM   2048  CH2 TRP A 204      11.486  51.420  22.760  1.00  0.00      RA0  C
ATOM   2049  C   TRP A 204      10.563  45.010  19.734  1.00  0.00      RA0  C
ATOM   2050  O   TRP A 204      10.363  43.806  19.887  1.00  0.00      RA0  O
ATOM   2051  N   ALA A 205      11.510  45.504  18.933  1.00  0.00      RA0  N
ATOM   2052  H   ALA A 205      11.581  46.495  18.787  1.00  0.00      RA0  H
ATOM   2053  CA  ALA A 205      12.488  44.672  18.220  1.00  0.00      RA0  C
ATOM   2054  CB  ALA A 205      12.104  44.536  16.745  1.00  0.00      RA0  C
ATOM   2055  C   ALA A 205      13.861  45.324  18.321  1.00  0.00      RA0  C
ATOM   2056  O   ALA A 205      14.072  46.407  17.792  1.00  0.00      RA0  O
ATOM   2057  N   LEU A 206      14.788  44.666  19.006  1.00  0.00      RA0  N
ATOM   2058  H   LEU A 206      14.626  43.735  19.334  1.00  0.00      RA0  H
ATOM   2059  CA  LEU A 206      16.067  45.280  19.344  1.00  0.00      RA0  C
ATOM   2060  CB  LEU A 206      16.155  45.484  20.855  1.00  0.00      RA0  C
ATOM   2061  CG  LEU A 206      14.938  46.196  21.445  1.00  0.00      RA0  C
ATOM   2062  CD1 LEU A 206      14.918  46.099  22.964  1.00  0.00      RA0  C
ATOM   2063  CD2 LEU A 206      14.825  47.644  20.976  1.00  0.00      RA0  C
ATOM   2064  C   LEU A 206      17.257  44.461  18.885  1.00  0.00      RA0  C
ATOM   2065  O   LEU A 206      17.172  43.243  18.778  1.00  0.00      RA0  O
ATOM   2066  N   GLY A 207      18.368  45.142  18.622  1.00  0.00      RA0  N
ATOM   2067  H   GLY A 207      18.312  46.136  18.517  1.00  0.00      RA0  H
ATOM   2068  CA  GLY A 207      19.624  44.484  18.285  1.00  0.00      RA0  C
ATOM   2069  C   GLY A 207      19.575  43.574  17.071  1.00  0.00      RA0  C
ATOM   2070  O   GLY A 207      19.890  42.390  17.174  1.00  0.00      RA0  O
ATOM   2071  N   PHE A 208      19.191  44.131  15.923  1.00  0.00      RA0  N
ATOM   2072  H   PHE A 208      18.958  45.101  15.897  1.00  0.00      RA0  H
ATOM   2073  CA  PHE A 208      19.080  43.359  14.686  1.00  0.00      RA0  C
ATOM   2074  CB  PHE A 208      17.617  43.105  14.303  1.00  0.00      RA0  C
ATOM   2075  CG  PHE A 208      16.864  44.397  14.110  1.00  0.00      RA0  C
ATOM   2076  CD1 PHE A 208      16.143  44.941  15.167  1.00  0.00      RA0  C
ATOM   2077  CD2 PHE A 208      16.881  45.037  12.877  1.00  0.00      RA0  C
ATOM   2078  CE1 PHE A 208      15.470  46.142  14.997  1.00  0.00      RA0  C
ATOM   2079  CE2 PHE A 208      16.210  46.240  12.709  1.00  0.00      RA0  C
ATOM   2080  CZ  PHE A 208      15.526  46.805  13.778  1.00  0.00      RA0  C
ATOM   2081  C   PHE A 208      19.878  43.922  13.509  1.00  0.00      RA0  C
ATOM   2082  O   PHE A 208      20.133  45.121  13.428  1.00  0.00      RA0  O
ATOM   2083  N   TYR A 209      20.274  43.032  12.604  1.00  0.00      RA0  N
ATOM   2084  H   TYR A 209      20.046  42.060  12.709  1.00  0.00      RA0  H
ATOM   2085  CA  TYR A 209      21.013  43.400  11.400  1.00  0.00      RA0  C
ATOM   2086  CB  TYR A 209      22.522  43.302  11.647  1.00  0.00      RA0  C
ATOM   2087  CG  TYR A 209      23.234  44.002  10.519  1.00  0.00      RA0  C
ATOM   2088  CD1 TYR A 209      23.740  43.279   9.444  1.00  0.00      RA0  C
ATOM   2089  CE1 TYR A 209      24.296  43.949   8.361  1.00  0.00      RA0  C
ATOM   2090  CD2 TYR A 209      23.349  45.386  10.545  1.00  0.00      RA0  C
ATOM   2091  CE2 TYR A 209      23.910  46.056   9.466  1.00  0.00      RA0  C
ATOM   2092  CZ  TYR A 209      24.357  45.338   8.365  1.00  0.00      RA0  C
ATOM   2093  OH  TYR A 209      24.855  46.013   7.273  1.00  0.00      RA0  O
ATOM   2094  HH  TYR A 209      25.716  46.348   7.511  1.00  0.00      RA0  H
ATOM   2095  C   TYR A 209      20.591  42.509  10.225  1.00  0.00      RA0  C
ATOM   2096  O   TYR A 209      20.601  41.288  10.358  1.00  0.00      RA0  O
ATOM   2097  N   PRO A 210      20.232  43.106   9.068  1.00  0.00      RA0  N
ATOM   2098  CD  PRO A 210      19.835  42.291   7.923  1.00  0.00      RA0  C
ATOM   2099  CA  PRO A 210      20.186  44.529   8.745  1.00  0.00      RA0  C
ATOM   2100  CB  PRO A 210      20.231  44.517   7.217  1.00  0.00      RA0  C
ATOM   2101  CG  PRO A 210      19.406  43.288   6.853  1.00  0.00      RA0  C
ATOM   2102  C   PRO A 210      18.929  45.221   9.282  1.00  0.00      RA0  C
ATOM   2103  O   PRO A 210      18.167  44.626  10.049  1.00  0.00      RA0  O
ATOM   2104  N   ALA A 211      18.724  46.468   8.871  1.00  0.00      RA0  N
ATOM   2105  H   ALA A 211      19.297  46.862   8.153  1.00  0.00      RA0  H
ATOM   2106  CA  ALA A 211      17.617  47.276   9.361  1.00  0.00      RA0  C
ATOM   2107  CB  ALA A 211      17.989  48.759   9.352  1.00  0.00      RA0  C
ATOM   2108  C   ALA A 211      16.322  47.115   8.557  1.00  0.00      RA0  C
ATOM   2109  O   ALA A 211      15.367  47.875   8.756  1.00  0.00      RA0  O
ATOM   2110  N   GLU A 212      16.288  46.140   7.652  1.00  0.00      RA0  N
ATOM   2111  H   GLU A 212      17.013  45.459   7.612  1.00  0.00      RA0  H
ATOM   2112  CA  GLU A 212      15.050  45.804   6.964  1.00  0.00      RA0  C
ATOM   2113  CB  GLU A 212      15.332  45.155   5.609  1.00  0.00      RA0  C
ATOM   2114  CG  GLU A 212      15.960  46.168   4.650  1.00  0.00      RA0  C
ATOM   2115  CD  GLU A 212      15.063  47.391   4.560  1.00  0.00      RA0  C
ATOM   2116  OE1 GLU A 212      15.576  48.504   4.680  1.00  0.00      RA0  O
ATOM   2117  OE2 GLU A 212      13.857  47.230   4.372  1.00  0.00      RA0  O
ATOM   2118  C   GLU A 212      14.233  44.907   7.887  1.00  0.00      RA0  C
ATOM   2119  O   GLU A 212      14.695  43.838   8.288  1.00  0.00      RA0  O
ATOM   2120  N   ILE A 213      13.045  45.384   8.258  1.00  0.00      RA0  N
ATOM   2121  H   ILE A 213      12.751  46.282   7.922  1.00  0.00      RA0  H
ATOM   2122  CA  ILE A 213      12.060  44.623   9.037  1.00  0.00      RA0  C
ATOM   2123  CB  ILE A 213      12.296  44.628  10.556  1.00  0.00      RA0  C
ATOM   2124  CG2 ILE A 213      13.320  43.599  11.035  1.00  0.00      RA0  C
ATOM   2125  CG1 ILE A 213      12.584  46.030  11.076  1.00  0.00      RA0  C
ATOM   2126  CD1 ILE A 213      12.520  46.026  12.599  1.00  0.00      RA0  C
ATOM   2127  C   ILE A 213      10.673  45.171   8.782  1.00  0.00      RA0  C
ATOM   2128  O   ILE A 213      10.497  46.373   8.604  1.00  0.00      RA0  O
ATOM   2129  N   ILE A 214       9.685  44.287   8.763  1.00  0.00      RA0  N
ATOM   2130  H   ILE A 214       9.869  43.334   9.008  1.00  0.00      RA0  H
ATOM   2131  CA  ILE A 214       8.301  44.722   8.710  1.00  0.00      RA0  C
ATOM   2132  CB  ILE A 214       7.551  44.024   7.564  1.00  0.00      RA0  C
ATOM   2133  CG2 ILE A 214       7.472  42.512   7.776  1.00  0.00      RA0  C
ATOM   2134  CG1 ILE A 214       6.174  44.649   7.322  1.00  0.00      RA0  C
ATOM   2135  CD1 ILE A 214       6.258  46.146   7.013  1.00  0.00      RA0  C
ATOM   2136  C   ILE A 214       7.701  44.405  10.073  1.00  0.00      RA0  C
ATOM   2137  O   ILE A 214       8.095  43.432  10.718  1.00  0.00      RA0  O
ATOM   2138  N   LEU A 215       6.796  45.262  10.528  1.00  0.00      RA0  N
ATOM   2139  H   LEU A 215       6.397  45.965   9.940  1.00  0.00      RA0  H
ATOM   2140  CA  LEU A 215       6.100  45.053  11.794  1.00  0.00      RA0  C
ATOM   2141  CB  LEU A 215       6.428  46.110  12.853  1.00  0.00      RA0  C
ATOM   2142  CG  LEU A 215       7.742  45.858  13.593  1.00  0.00      RA0  C
ATOM   2143  CD1 LEU A 215       8.949  46.342  12.803  1.00  0.00      RA0  C
ATOM   2144  CD2 LEU A 215       7.729  46.420  15.012  1.00  0.00      RA0  C
ATOM   2145  C   LEU A 215       4.598  45.035  11.571  1.00  0.00      RA0  C
ATOM   2146  O   LEU A 215       4.078  45.732  10.686  1.00  0.00      RA0  O
ATOM   2147  N   THR A 216       3.902  44.239  12.376  1.00  0.00      RA0  N
ATOM   2148  H   THR A 216       4.340  43.634  13.039  1.00  0.00      RA0  H
ATOM   2149  CA  THR A 216       2.503  43.954  12.118  1.00  0.00      RA0  C
ATOM   2150  CB  THR A 216       2.504  42.915  10.996  1.00  0.00      RA0  C
ATOM   2151  OG1 THR A 216       3.865  42.619  10.622  1.00  0.00      RA0  O
ATOM   2152  HG1 THR A 216       4.205  42.038  11.298  1.00  0.00      RA0  H
ATOM   2153  CG2 THR A 216       1.681  43.368   9.789  1.00  0.00      RA0  C
ATOM   2154  C   THR A 216       1.763  43.454  13.360  1.00  0.00      RA0  C
ATOM   2155  O   THR A 216       2.217  42.523  14.027  1.00  0.00      RA0  O
ATOM   2156  N   TRP A 217       0.632  44.102  13.651  1.00  0.00      RA0  N
ATOM   2157  H   TRP A 217       0.264  44.743  12.974  1.00  0.00      RA0  H
ATOM   2158  CA  TRP A 217      -0.311  43.713  14.712  1.00  0.00      RA0  C
ATOM   2159  CB  TRP A 217      -0.703  44.929  15.549  1.00  0.00      RA0  C
ATOM   2160  CG  TRP A 217       0.313  45.259  16.617  1.00  0.00      RA0  C
ATOM   2161  CD2 TRP A 217       0.367  44.733  17.958  1.00  0.00      RA0  C
ATOM   2162  CE2 TRP A 217       1.437  45.371  18.626  1.00  0.00      RA0  C
ATOM   2163  CE3 TRP A 217      -0.395  43.784  18.628  1.00  0.00      RA0  C
ATOM   2164  CD1 TRP A 217       1.364  46.186  16.544  1.00  0.00      RA0  C
ATOM   2165  NE1 TRP A 217       2.029  46.257  17.731  1.00  0.00      RA0  N
ATOM   2166  HE1 TRP A 217       2.792  46.843  17.935  1.00  0.00      RA0  H
ATOM   2167  CZ2 TRP A 217       1.714  45.044  19.948  1.00  0.00      RA0  C
ATOM   2168  CZ3 TRP A 217      -0.104  43.463  19.948  1.00  0.00      RA0  C
ATOM   2169  CH2 TRP A 217       0.946  44.091  20.606  1.00  0.00      RA0  C
ATOM   2170  C   TRP A 217      -1.614  43.122  14.140  1.00  0.00      RA0  C
ATOM   2171  O   TRP A 217      -2.207  43.703  13.212  1.00  0.00      RA0  O
ATOM   2172  N   GLN A 218      -2.089  42.016  14.724  1.00  0.00      RA0  N
ATOM   2173  H   GLN A 218      -1.576  41.609  15.475  1.00  0.00      RA0  H
ATOM   2174  CA  GLN A 218      -3.354  41.383  14.297  1.00  0.00      RA0  C
ATOM   2175  CB  GLN A 218      -3.159  39.947  13.789  1.00  0.00      RA0  C
ATOM   2176  CG  GLN A 218      -1.791  39.576  13.172  1.00  0.00      RA0  C
ATOM   2177  CD  GLN A 218      -1.160  40.620  12.246  1.00  0.00      RA0  C
ATOM   2178  OE1 GLN A 218       0.054  40.795  12.268  1.00  0.00      RA0  O
ATOM   2179  NE2 GLN A 218      -2.007  41.329  11.477  1.00  0.00      RA0  N
ATOM   2180 HE21 GLN A 218      -2.995  41.182  11.456  1.00  0.00      RA0  H
ATOM   2181 HE22 GLN A 218      -1.696  42.120  10.934  1.00  0.00      RA0  H
ATOM   2182  C   GLN A 218      -4.485  41.557  15.324  1.00  0.00      RA0  C
ATOM   2183  O   GLN A 218      -4.363  41.092  16.470  1.00  0.00      RA0  O
ATOM   2184  N   ARG A 219      -5.577  42.206  14.897  1.00  0.00      RA0  N
ATOM   2185  H   ARG A 219      -5.534  42.513  13.946  1.00  0.00      RA0  H
ATOM   2186  CA  ARG A 219      -6.768  42.457  15.744  1.00  0.00      RA0  C
ATOM   2187  CB  ARG A 219      -7.791  43.271  14.921  1.00  0.00      RA0  C
ATOM   2188  CG  ARG A 219      -7.953  42.805  13.460  1.00  0.00      RA0  C
ATOM   2189  CD  ARG A 219      -9.077  43.483  12.670  1.00  0.00      RA0  C
ATOM   2190  NE  ARG A 219      -9.352  42.736  11.442  1.00  0.00      RA0  N
ATOM   2191  HE  ARG A 219      -8.712  42.801  10.661  1.00  0.00      RA0  H
ATOM   2192  CZ  ARG A 219     -10.346  41.797  11.461  1.00  0.00      RA0  C
ATOM   2193  NH1 ARG A 219     -11.113  41.676  12.549  1.00  0.00      RA0  N
ATOM   2194 HH11 ARG A 219     -11.757  40.916  12.713  1.00  0.00      RA0  H
ATOM   2195 HH12 ARG A 219     -11.026  42.238  13.383  1.00  0.00      RA0  H
ATOM   2196  NH2 ARG A 219     -10.529  40.963  10.424  1.00  0.00      RA0  N
ATOM   2197 HH21 ARG A 219     -11.257  40.281  10.366  1.00  0.00      RA0  H
ATOM   2198 HH22 ARG A 219      -9.872  40.958   9.644  1.00  0.00      RA0  H
ATOM   2199  C   ARG A 219      -7.375  41.199  16.402  1.00  0.00      RA0  C
ATOM   2200  O   ARG A 219      -7.120  40.907  17.583  1.00  0.00      RA0  O
ATOM   2201  N   ASP A 220      -8.187  40.484  15.623  1.00  0.00      RA0  N
ATOM   2202  H   ASP A 220      -8.585  40.840  14.783  1.00  0.00      RA0  H
ATOM   2203  CA  ASP A 220      -8.820  39.237  16.024  1.00  0.00      RA0  C
ATOM   2204  CB  ASP A 220     -10.317  39.453  16.270  1.00  0.00      RA0  C
ATOM   2205  CG  ASP A 220     -10.897  40.223  15.102  1.00  0.00      RA0  C
ATOM   2206  OD1 ASP A 220     -10.847  41.455  15.123  1.00  0.00      RA0  O
ATOM   2207  OD2 ASP A 220     -11.391  39.606  14.158  1.00  0.00      RA0  O
ATOM   2208  C   ASP A 220      -8.559  38.216  14.923  1.00  0.00      RA0  C
ATOM   2209  O   ASP A 220      -8.792  37.012  15.116  1.00  0.00      RA0  O
ATOM   2210  N   GLY A 221      -8.075  38.710  13.775  1.00  0.00      RA0  N
ATOM   2211  H   GLY A 221      -7.826  39.670  13.696  1.00  0.00      RA0  H
ATOM   2212  CA  GLY A 221      -7.961  37.908  12.545  1.00  0.00      RA0  C
ATOM   2213  C   GLY A 221      -6.728  38.154  11.682  1.00  0.00      RA0  C
ATOM   2214  O   GLY A 221      -5.775  37.366  11.722  1.00  0.00      RA0  O
ATOM   2215  N   GLU A 222      -6.759  39.224  10.882  1.00  0.00      RA0  N
ATOM   2216  H   GLU A 222      -7.566  39.809  10.784  1.00  0.00      RA0  H
ATOM   2217  CA  GLU A 222      -5.615  39.616  10.040  1.00  0.00      RA0  C
ATOM   2218  CB  GLU A 222      -5.931  39.257   8.568  1.00  0.00      RA0  C
ATOM   2219  CG  GLU A 222      -6.877  40.168   7.770  1.00  0.00      RA0  C
ATOM   2220  CD  GLU A 222      -8.112  40.480   8.577  1.00  0.00      RA0  C
ATOM   2221  OE1 GLU A 222      -8.154  41.526   9.212  1.00  0.00      RA0  O
ATOM   2222  OE2 GLU A 222      -9.036  39.676   8.603  1.00  0.00      RA0  O
ATOM   2223  C   GLU A 222      -5.147  41.055  10.338  1.00  0.00      RA0  C
ATOM   2224  O   GLU A 222      -5.269  41.519  11.481  1.00  0.00      RA0  O
ATOM   2225  N   ASP A 223      -4.632  41.752   9.316  1.00  0.00      RA0  N
ATOM   2226  H   ASP A 223      -4.742  41.440   8.377  1.00  0.00      RA0  H
ATOM   2227  CA  ASP A 223      -3.976  43.072   9.485  1.00  0.00      RA0  C
ATOM   2228  CB  ASP A 223      -3.019  43.388   8.343  1.00  0.00      RA0  C
ATOM   2229  CG  ASP A 223      -2.039  44.397   8.891  1.00  0.00      RA0  C
ATOM   2230  OD1 ASP A 223      -1.580  45.251   8.139  1.00  0.00      RA0  O
ATOM   2231  OD2 ASP A 223      -1.752  44.328  10.085  1.00  0.00      RA0  O
ATOM   2232  C   ASP A 223      -4.896  44.266   9.773  1.00  0.00      RA0  C
ATOM   2233  O   ASP A 223      -5.794  44.582   8.994  1.00  0.00      RA0  O
ATOM   2234  N   GLN A 224      -4.651  44.929  10.900  1.00  0.00      RA0  N
ATOM   2235  H   GLN A 224      -3.798  44.717  11.389  1.00  0.00      RA0  H
ATOM   2236  CA  GLN A 224      -5.333  46.180  11.216  1.00  0.00      RA0  C
ATOM   2237  CB  GLN A 224      -6.260  46.044  12.418  1.00  0.00      RA0  C
ATOM   2238  CG  GLN A 224      -7.073  47.322  12.611  1.00  0.00      RA0  C
ATOM   2239  CD  GLN A 224      -7.609  47.751  11.259  1.00  0.00      RA0  C
ATOM   2240  OE1 GLN A 224      -7.108  48.685  10.642  1.00  0.00      RA0  O
ATOM   2241  NE2 GLN A 224      -8.636  47.005  10.819  1.00  0.00      RA0  N
ATOM   2242 HE21 GLN A 224      -9.003  46.254  11.368  1.00  0.00      RA0  H
ATOM   2243 HE22 GLN A 224      -9.039  47.180   9.920  1.00  0.00      RA0  H
ATOM   2244  C   GLN A 224      -4.290  47.248  11.444  1.00  0.00      RA0  C
ATOM   2245  O   GLN A 224      -3.563  47.216  12.438  1.00  0.00      RA0  O
ATOM   2246  N   THR A 225      -4.210  48.176  10.495  1.00  0.00      RA0  N
ATOM   2247  H   THR A 225      -4.761  48.113   9.664  1.00  0.00      RA0  H
ATOM   2248  CA  THR A 225      -3.186  49.210  10.509  1.00  0.00      RA0  C
ATOM   2249  CB  THR A 225      -2.329  48.624   9.407  1.00  0.00      RA0  C
ATOM   2250  OG1 THR A 225      -3.112  47.547   8.860  1.00  0.00      RA0  O
ATOM   2251  HG1 THR A 225      -2.516  46.799   8.750  1.00  0.00      RA0  H
ATOM   2252  CG2 THR A 225      -0.981  48.084   9.890  1.00  0.00      RA0  C
ATOM   2253  C   THR A 225      -3.799  50.560  10.193  1.00  0.00      RA0  C
ATOM   2254  O   THR A 225      -3.444  51.193   9.199  1.00  0.00      RA0  O
ATOM   2255  N   GLN A 226      -4.731  50.988  11.039  1.00  0.00      RA0  N
ATOM   2256  H   GLN A 226      -4.986  50.391  11.800  1.00  0.00      RA0  H
ATOM   2257  CA  GLN A 226      -5.349  52.306  10.895  1.00  0.00      RA0  C
ATOM   2258  CB  GLN A 226      -6.878  52.205  10.958  1.00  0.00      RA0  C
ATOM   2259  CG  GLN A 226      -7.336  51.502  12.239  1.00  0.00      RA0  C
ATOM   2260  CD  GLN A 226      -8.820  51.688  12.474  1.00  0.00      RA0  C
ATOM   2261  OE1 GLN A 226      -9.655  51.618  11.575  1.00  0.00      RA0  O
ATOM   2262  NE2 GLN A 226      -9.100  51.938  13.763  1.00  0.00      RA0  N
ATOM   2263 HE21 GLN A 226      -8.337  51.978  14.425  1.00  0.00      RA0  H
ATOM   2264 HE22 GLN A 226     -10.019  52.088  14.121  1.00  0.00      RA0  H
ATOM   2265  C   GLN A 226      -4.871  53.283  11.964  1.00  0.00      RA0  C
ATOM   2266  O   GLN A 226      -4.898  54.490  11.747  1.00  0.00      RA0  O
ATOM   2267  N   ASP A 227      -4.436  52.765  13.113  1.00  0.00      RA0  N
ATOM   2268  H   ASP A 227      -4.569  51.810  13.387  1.00  0.00      RA0  H
ATOM   2269  CA  ASP A 227      -3.951  53.620  14.211  1.00  0.00      RA0  C
ATOM   2270  CB  ASP A 227      -5.055  53.691  15.265  1.00  0.00      RA0  C
ATOM   2271  CG  ASP A 227      -5.664  52.311  15.471  1.00  0.00      RA0  C
ATOM   2272  OD1 ASP A 227      -4.956  51.307  15.387  1.00  0.00      RA0  O
ATOM   2273  OD2 ASP A 227      -6.873  52.236  15.671  1.00  0.00      RA0  O
ATOM   2274  C   ASP A 227      -2.668  53.125  14.864  1.00  0.00      RA0  C
ATOM   2275  O   ASP A 227      -2.215  53.673  15.876  1.00  0.00      RA0  O
ATOM   2276  N   VAL A 228      -2.094  52.084  14.270  1.00  0.00      RA0  N
ATOM   2277  H   VAL A 228      -2.485  51.770  13.411  1.00  0.00      RA0  H
ATOM   2278  CA  VAL A 228      -0.854  51.492  14.743  1.00  0.00      RA0  C
ATOM   2279  CB  VAL A 228      -0.628  50.074  14.202  1.00  0.00      RA0  C
ATOM   2280  CG1 VAL A 228      -1.907  49.257  14.372  1.00  0.00      RA0  C
ATOM   2281  CG2 VAL A 228      -0.120  50.037  12.765  1.00  0.00      RA0  C
ATOM   2282  C   VAL A 228       0.334  52.444  14.480  1.00  0.00      RA0  C
ATOM   2283  O   VAL A 228       0.550  52.885  13.338  1.00  0.00      RA0  O
ATOM   2284  N   GLU A 229       1.066  52.778  15.550  1.00  0.00      RA0  N
ATOM   2285  H   GLU A 229       0.812  52.365  16.427  1.00  0.00      RA0  H
ATOM   2286  CA  GLU A 229       2.145  53.787  15.513  1.00  0.00      RA0  C
ATOM   2287  CB  GLU A 229       2.526  54.076  16.981  1.00  0.00      RA0  C
ATOM   2288  CG  GLU A 229       3.774  54.935  17.248  1.00  0.00      RA0  C
ATOM   2289  CD  GLU A 229       4.215  54.829  18.709  1.00  0.00      RA0  C
ATOM   2290  OE1 GLU A 229       3.787  53.929  19.423  1.00  0.00      RA0  O
ATOM   2291  OE2 GLU A 229       5.061  55.599  19.149  1.00  0.00      RA0  O
ATOM   2292  C   GLU A 229       3.378  53.256  14.784  1.00  0.00      RA0  C
ATOM   2293  O   GLU A 229       3.855  52.159  15.069  1.00  0.00      RA0  O
ATOM   2294  N   LEU A 230       3.882  54.048  13.841  1.00  0.00      RA0  N
ATOM   2295  H   LEU A 230       3.514  54.971  13.742  1.00  0.00      RA0  H
ATOM   2296  CA  LEU A 230       4.928  53.600  12.922  1.00  0.00      RA0  C
ATOM   2297  CB  LEU A 230       4.456  53.652  11.459  1.00  0.00      RA0  C
ATOM   2298  CG  LEU A 230       3.861  54.980  10.966  1.00  0.00      RA0  C
ATOM   2299  CD1 LEU A 230       4.258  55.257   9.516  1.00  0.00      RA0  C
ATOM   2300  CD2 LEU A 230       2.341  55.058  11.146  1.00  0.00      RA0  C
ATOM   2301  C   LEU A 230       6.267  54.341  13.138  1.00  0.00      RA0  C
ATOM   2302  O   LEU A 230       6.660  55.187  12.314  1.00  0.00      RA0  O
ATOM   2303  N   VAL A 231       6.963  54.024  14.237  1.00  0.00      RA0  N
ATOM   2304  H   VAL A 231       6.655  53.253  14.799  1.00  0.00      RA0  H
ATOM   2305  CA  VAL A 231       8.182  54.763  14.612  1.00  0.00      RA0  C
ATOM   2306  CB  VAL A 231       8.590  54.545  16.072  1.00  0.00      RA0  C
ATOM   2307  CG1 VAL A 231       9.380  53.251  16.253  1.00  0.00      RA0  C
ATOM   2308  CG2 VAL A 231       9.369  55.754  16.598  1.00  0.00      RA0  C
ATOM   2309  C   VAL A 231       9.328  54.453  13.661  1.00  0.00      RA0  C
ATOM   2310  O   VAL A 231       9.497  53.308  13.233  1.00  0.00      RA0  O
ATOM   2311  N   GLU A 232      10.096  55.489  13.329  1.00  0.00      RA0  N
ATOM   2312  H   GLU A 232       9.913  56.374  13.750  1.00  0.00      RA0  H
ATOM   2313  CA  GLU A 232      11.197  55.382  12.377  1.00  0.00      RA0  C
ATOM   2314  CB  GLU A 232      11.826  56.757  12.178  1.00  0.00      RA0  C
ATOM   2315  CG  GLU A 232      12.913  56.714  11.112  1.00  0.00      RA0  C
ATOM   2316  CD  GLU A 232      12.250  56.280   9.828  1.00  0.00      RA0  C
ATOM   2317  OE1 GLU A 232      12.231  55.085   9.542  1.00  0.00      RA0  O
ATOM   2318  OE2 GLU A 232      11.729  57.146   9.131  1.00  0.00      RA0  O
ATOM   2319  C   GLU A 232      12.248  54.414  12.905  1.00  0.00      RA0  C
ATOM   2320  O   GLU A 232      12.589  54.468  14.076  1.00  0.00      RA0  O
ATOM   2321  N   THR A 233      12.744  53.520  12.054  1.00  0.00      RA0  N
ATOM   2322  H   THR A 233      12.657  53.686  11.067  1.00  0.00      RA0  H
ATOM   2323  CA  THR A 233      13.738  52.538  12.496  1.00  0.00      RA0  C
ATOM   2324  CB  THR A 233      13.899  51.581  11.331  1.00  0.00      RA0  C
ATOM   2325  OG1 THR A 233      12.663  51.477  10.605  1.00  0.00      RA0  O
ATOM   2326  HG1 THR A 233      12.949  51.173   9.740  1.00  0.00      RA0  H
ATOM   2327  CG2 THR A 233      14.459  50.219  11.738  1.00  0.00      RA0  C
ATOM   2328  C   THR A 233      15.099  53.188  12.779  1.00  0.00      RA0  C
ATOM   2329  O   THR A 233      15.726  53.758  11.876  1.00  0.00      RA0  O
ATOM   2330  N   ARG A 234      15.534  53.098  14.042  1.00  0.00      RA0  N
ATOM   2331  H   ARG A 234      15.072  52.448  14.648  1.00  0.00      RA0  H
ATOM   2332  CA  ARG A 234      16.695  53.846  14.560  1.00  0.00      RA0  C
ATOM   2333  CB  ARG A 234      16.178  54.658  15.748  1.00  0.00      RA0  C
ATOM   2334  CG  ARG A 234      15.629  53.723  16.817  1.00  0.00      RA0  C
ATOM   2335  CD  ARG A 234      14.709  54.389  17.830  1.00  0.00      RA0  C
ATOM   2336  NE  ARG A 234      14.560  53.490  18.966  1.00  0.00      RA0  N
ATOM   2337  HE  ARG A 234      15.129  52.657  18.960  1.00  0.00      RA0  H
ATOM   2338  CZ  ARG A 234      13.788  53.803  20.039  1.00  0.00      RA0  C
ATOM   2339  NH1 ARG A 234      13.065  54.943  20.055  1.00  0.00      RA0  N
ATOM   2340 HH11 ARG A 234      12.477  55.170  20.848  1.00  0.00      RA0  H
ATOM   2341 HH12 ARG A 234      13.083  55.593  19.293  1.00  0.00      RA0  H
ATOM   2342  NH2 ARG A 234      13.785  52.965  21.090  1.00  0.00      RA0  N
ATOM   2343 HH21 ARG A 234      13.196  53.103  21.894  1.00  0.00      RA0  H
ATOM   2344 HH22 ARG A 234      14.401  52.160  21.088  1.00  0.00      RA0  H
ATOM   2345  C   ARG A 234      17.956  53.018  14.866  1.00  0.00      RA0  C
ATOM   2346  O   ARG A 234      17.858  51.862  15.272  1.00  0.00      RA0  O
ATOM   2347  N   PRO A 235      19.148  53.610  14.666  1.00  0.00      RA0  N
ATOM   2348  CD  PRO A 235      19.369  54.917  14.060  1.00  0.00      RA0  C
ATOM   2349  CA  PRO A 235      20.383  52.970  15.099  1.00  0.00      RA0  C
ATOM   2350  CB  PRO A 235      21.462  53.886  14.511  1.00  0.00      RA0  C
ATOM   2351  CG  PRO A 235      20.807  55.262  14.421  1.00  0.00      RA0  C
ATOM   2352  C   PRO A 235      20.459  52.828  16.610  1.00  0.00      RA0  C
ATOM   2353  O   PRO A 235      20.065  53.733  17.336  1.00  0.00      RA0  O
ATOM   2354  N   ALA A 236      20.957  51.687  17.069  1.00  0.00      RA0  N
ATOM   2355  H   ALA A 236      21.296  51.001  16.418  1.00  0.00      RA0  H
ATOM   2356  CA  ALA A 236      21.104  51.438  18.494  1.00  0.00      RA0  C
ATOM   2357  CB  ALA A 236      21.201  49.939  18.775  1.00  0.00      RA0  C
ATOM   2358  C   ALA A 236      22.343  52.132  19.008  1.00  0.00      RA0  C
ATOM   2359  O   ALA A 236      22.355  52.653  20.123  1.00  0.00      RA0  O
ATOM   2360  N   GLY A 237      23.385  52.142  18.185  1.00  0.00      RA0  N
ATOM   2361  H   GLY A 237      23.364  51.625  17.327  1.00  0.00      RA0  H
ATOM   2362  CA  GLY A 237      24.654  52.729  18.582  1.00  0.00      RA0  C
ATOM   2363  C   GLY A 237      25.782  51.736  18.429  1.00  0.00      RA0  C
ATOM   2364  O   GLY A 237      26.913  52.122  18.162  1.00  0.00      RA0  O
ATOM   2365  N   ASP A 238      25.476  50.460  18.649  1.00  0.00      RA0  N
ATOM   2366  H   ASP A 238      24.544  50.148  18.847  1.00  0.00      RA0  H
ATOM   2367  CA  ASP A 238      26.330  49.376  18.202  1.00  0.00      RA0  C
ATOM   2368  CB  ASP A 238      26.420  48.199  19.170  1.00  0.00      RA0  C
ATOM   2369  CG  ASP A 238      25.129  48.047  19.921  1.00  0.00      RA0  C
ATOM   2370  OD1 ASP A 238      24.072  48.125  19.307  1.00  0.00      RA0  O
ATOM   2371  OD2 ASP A 238      25.192  47.898  21.136  1.00  0.00      RA0  O
ATOM   2372  C   ASP A 238      25.791  48.987  16.840  1.00  0.00      RA0  C
ATOM   2373  O   ASP A 238      24.786  49.533  16.394  1.00  0.00      RA0  O
ATOM   2374  N   GLY A 239      26.436  48.039  16.183  1.00  0.00      RA0  N
ATOM   2375  H   GLY A 239      27.190  47.559  16.625  1.00  0.00      RA0  H
ATOM   2376  CA  GLY A 239      26.072  47.679  14.816  1.00  0.00      RA0  C
ATOM   2377  C   GLY A 239      24.610  47.375  14.554  1.00  0.00      RA0  C
ATOM   2378  O   GLY A 239      24.200  47.228  13.403  1.00  0.00      RA0  O
ATOM   2379  N   THR A 240      23.820  47.298  15.616  1.00  0.00      RA0  N
ATOM   2380  H   THR A 240      24.067  47.653  16.513  1.00  0.00      RA0  H
ATOM   2381  CA  THR A 240      22.437  46.835  15.516  1.00  0.00      RA0  C
ATOM   2382  CB  THR A 240      22.189  45.972  16.745  1.00  0.00      RA0  C
ATOM   2383  OG1 THR A 240      22.085  46.748  17.943  1.00  0.00      RA0  O
ATOM   2384  HG1 THR A 240      22.962  46.947  18.272  1.00  0.00      RA0  H
ATOM   2385  CG2 THR A 240      23.263  44.892  16.884  1.00  0.00      RA0  C
ATOM   2386  C   THR A 240      21.428  47.972  15.276  1.00  0.00      RA0  C
ATOM   2387  O   THR A 240      21.812  49.142  15.194  1.00  0.00      RA0  O
ATOM   2388  N   PHE A 241      20.147  47.611  15.152  1.00  0.00      RA0  N
ATOM   2389  H   PHE A 241      19.929  46.637  15.094  1.00  0.00      RA0  H
ATOM   2390  CA  PHE A 241      19.047  48.581  14.990  1.00  0.00      RA0  C
ATOM   2391  CB  PHE A 241      18.589  48.639  13.532  1.00  0.00      RA0  C
ATOM   2392  CG  PHE A 241      19.756  48.986  12.639  1.00  0.00      RA0  C
ATOM   2393  CD1 PHE A 241      20.167  50.308  12.522  1.00  0.00      RA0  C
ATOM   2394  CD2 PHE A 241      20.423  47.986  11.941  1.00  0.00      RA0  C
ATOM   2395  CE1 PHE A 241      21.251  50.629  11.714  1.00  0.00      RA0  C
ATOM   2396  CE2 PHE A 241      21.507  48.307  11.134  1.00  0.00      RA0  C
ATOM   2397  CZ  PHE A 241      21.924  49.628  11.023  1.00  0.00      RA0  C
ATOM   2398  C   PHE A 241      17.866  48.344  15.951  1.00  0.00      RA0  C
ATOM   2399  O   PHE A 241      17.848  47.361  16.696  1.00  0.00      RA0  O
ATOM   2400  N   GLN A 242      16.896  49.260  15.929  1.00  0.00      RA0  N
ATOM   2401  H   GLN A 242      16.966  50.066  15.335  1.00  0.00      RA0  H
ATOM   2402  CA  GLN A 242      15.747  49.228  16.836  1.00  0.00      RA0  C
ATOM   2403  CB  GLN A 242      15.953  50.090  18.087  1.00  0.00      RA0  C
ATOM   2404  CG  GLN A 242      17.124  49.832  19.036  1.00  0.00      RA0  C
ATOM   2405  CD  GLN A 242      16.910  50.741  20.234  1.00  0.00      RA0  C
ATOM   2406  OE1 GLN A 242      15.892  51.432  20.324  1.00  0.00      RA0  O
ATOM   2407  NE2 GLN A 242      17.906  50.720  21.139  1.00  0.00      RA0  N
ATOM   2408 HE21 GLN A 242      18.690  50.099  21.065  1.00  0.00      RA0  H
ATOM   2409 HE22 GLN A 242      17.924  51.317  21.948  1.00  0.00      RA0  H
ATOM   2410  C   GLN A 242      14.475  49.785  16.195  1.00  0.00      RA0  C
ATOM   2411  O   GLN A 242      14.523  50.754  15.449  1.00  0.00      RA0  O
ATOM   2412  N   LYS A 243      13.334  49.186  16.508  1.00  0.00      RA0  N
ATOM   2413  H   LYS A 243      13.301  48.374  17.102  1.00  0.00      RA0  H
ATOM   2414  CA  LYS A 243      12.061  49.672  16.001  1.00  0.00      RA0  C
ATOM   2415  CB  LYS A 243      11.836  49.224  14.547  1.00  0.00      RA0  C
ATOM   2416  CG  LYS A 243      10.868  50.103  13.738  1.00  0.00      RA0  C
ATOM   2417  CD  LYS A 243      10.613  49.577  12.323  1.00  0.00      RA0  C
ATOM   2418  CE  LYS A 243       9.624  50.417  11.505  1.00  0.00      RA0  C
ATOM   2419  NZ  LYS A 243      10.148  51.774  11.298  1.00  0.00      RA0  N
ATOM   2420  HZ1 LYS A 243       9.524  52.337  10.691  1.00  0.00      RA0  H
ATOM   2421  HZ2 LYS A 243      10.228  52.254  12.216  1.00  0.00      RA0  H
ATOM   2422  HZ3 LYS A 243      11.095  51.745  10.873  1.00  0.00      RA0  H
ATOM   2423  C   LYS A 243      10.930  49.218  16.910  1.00  0.00      RA0  C
ATOM   2424  O   LYS A 243      11.151  48.404  17.804  1.00  0.00      RA0  O
ATOM   2425  N   TRP A 244       9.732  49.768  16.692  1.00  0.00      RA0  N
ATOM   2426  H   TRP A 244       9.560  50.493  16.025  1.00  0.00      RA0  H
ATOM   2427  CA  TRP A 244       8.504  49.289  17.341  1.00  0.00      RA0  C
ATOM   2428  CB  TRP A 244       8.413  49.627  18.844  1.00  0.00      RA0  C
ATOM   2429  CG  TRP A 244       7.893  51.025  19.090  1.00  0.00      RA0  C
ATOM   2430  CD2 TRP A 244       8.672  52.167  19.466  1.00  0.00      RA0  C
ATOM   2431  CE2 TRP A 244       7.800  53.274  19.565  1.00  0.00      RA0  C
ATOM   2432  CE3 TRP A 244      10.023  52.321  19.709  1.00  0.00      RA0  C
ATOM   2433  CD1 TRP A 244       6.577  51.509  18.990  1.00  0.00      RA0  C
ATOM   2434  NE1 TRP A 244       6.523  52.834  19.263  1.00  0.00      RA0  N
ATOM   2435  HE1 TRP A 244       5.726  53.411  19.196  1.00  0.00      RA0  H
ATOM   2436  CZ2 TRP A 244       8.299  54.522  19.901  1.00  0.00      RA0  C
ATOM   2437  CZ3 TRP A 244      10.501  53.572  20.045  1.00  0.00      RA0  C
ATOM   2438  CH2 TRP A 244       9.655  54.667  20.139  1.00  0.00      RA0  C
ATOM   2439  C   TRP A 244       7.217  49.750  16.657  1.00  0.00      RA0  C
ATOM   2440  O   TRP A 244       7.193  50.790  16.009  1.00  0.00      RA0  O
ATOM   2441  N   ALA A 245       6.152  48.970  16.830  1.00  0.00      RA0  N
ATOM   2442  H   ALA A 245       6.236  48.132  17.375  1.00  0.00      RA0  H
ATOM   2443  CA  ALA A 245       4.803  49.383  16.459  1.00  0.00      RA0  C
ATOM   2444  CB  ALA A 245       4.269  48.543  15.298  1.00  0.00      RA0  C
ATOM   2445  C   ALA A 245       3.886  49.203  17.669  1.00  0.00      RA0  C
ATOM   2446  O   ALA A 245       4.072  48.268  18.436  1.00  0.00      RA0  O
ATOM   2447  N   ALA A 246       2.910  50.093  17.848  1.00  0.00      RA0  N
ATOM   2448  H   ALA A 246       2.751  50.833  17.190  1.00  0.00      RA0  H
ATOM   2449  CA  ALA A 246       2.103  50.110  19.073  1.00  0.00      RA0  C
ATOM   2450  CB  ALA A 246       2.683  51.084  20.093  1.00  0.00      RA0  C
ATOM   2451  C   ALA A 246       0.638  50.476  18.852  1.00  0.00      RA0  C
ATOM   2452  O   ALA A 246       0.326  51.309  18.003  1.00  0.00      RA0  O
ATOM   2453  N   VAL A 247      -0.256  49.867  19.634  1.00  0.00      RA0  N
ATOM   2454  H   VAL A 247       0.043  49.218  20.334  1.00  0.00      RA0  H
ATOM   2455  CA  VAL A 247      -1.701  50.093  19.467  1.00  0.00      RA0  C
ATOM   2456  CB  VAL A 247      -2.371  48.886  18.788  1.00  0.00      RA0  C
ATOM   2457  CG1 VAL A 247      -3.667  49.283  18.077  1.00  0.00      RA0  C
ATOM   2458  CG2 VAL A 247      -1.429  48.124  17.867  1.00  0.00      RA0  C
ATOM   2459  C   VAL A 247      -2.466  50.351  20.763  1.00  0.00      RA0  C
ATOM   2460  O   VAL A 247      -2.168  49.748  21.793  1.00  0.00      RA0  O
ATOM   2461  N   VAL A 248      -3.459  51.236  20.694  1.00  0.00      RA0  N
ATOM   2462  H   VAL A 248      -3.706  51.600  19.795  1.00  0.00      RA0  H
ATOM   2463  CA  VAL A 248      -4.434  51.398  21.768  1.00  0.00      RA0  C
ATOM   2464  CB  VAL A 248      -5.053  52.797  21.757  1.00  0.00      RA0  C
ATOM   2465  CG1 VAL A 248      -5.781  53.056  23.078  1.00  0.00      RA0  C
ATOM   2466  CG2 VAL A 248      -4.042  53.887  21.405  1.00  0.00      RA0  C
ATOM   2467  C   VAL A 248      -5.561  50.378  21.564  1.00  0.00      RA0  C
ATOM   2468  O   VAL A 248      -6.285  50.418  20.560  1.00  0.00      RA0  O
ATOM   2469  N   VAL A 249      -5.694  49.466  22.524  1.00  0.00      RA0  N
ATOM   2470  H   VAL A 249      -5.119  49.459  23.347  1.00  0.00      RA0  H
ATOM   2471  CA  VAL A 249      -6.778  48.492  22.542  1.00  0.00      RA0  C
ATOM   2472  CB  VAL A 249      -6.116  47.105  22.622  1.00  0.00      RA0  C
ATOM   2473  CG1 VAL A 249      -7.085  45.949  22.871  1.00  0.00      RA0  C
ATOM   2474  CG2 VAL A 249      -5.257  46.873  21.378  1.00  0.00      RA0  C
ATOM   2475  C   VAL A 249      -7.678  48.766  23.758  1.00  0.00      RA0  C
ATOM   2476  O   VAL A 249      -7.177  49.198  24.810  1.00  0.00      RA0  O
ATOM   2477  N   PRO A 250      -9.015  48.581  23.607  1.00  0.00      RA0  N
ATOM   2478  CD  PRO A 250      -9.731  48.335  22.362  1.00  0.00      RA0  C
ATOM   2479  CA  PRO A 250      -9.903  48.651  24.783  1.00  0.00      RA0  C
ATOM   2480  CB  PRO A 250     -11.290  48.426  24.169  1.00  0.00      RA0  C
ATOM   2481  CG  PRO A 250     -11.154  48.771  22.686  1.00  0.00      RA0  C
ATOM   2482  C   PRO A 250      -9.555  47.576  25.820  1.00  0.00      RA0  C
ATOM   2483  O   PRO A 250      -9.539  46.374  25.506  1.00  0.00      RA0  O
ATOM   2484  N   SER A 251      -9.260  48.039  27.035  1.00  0.00      RA0  N
ATOM   2485  H   SER A 251      -9.374  49.018  27.146  1.00  0.00      RA0  H
ATOM   2486  CA  SER A 251      -8.717  47.209  28.109  1.00  0.00      RA0  C
ATOM   2487  CB  SER A 251      -8.826  48.161  29.286  1.00  0.00      RA0  C
ATOM   2488  OG  SER A 251      -9.096  49.490  28.794  1.00  0.00      RA0  O
ATOM   2489  HG  SER A 251      -8.230  49.873  28.715  1.00  0.00      RA0  H
ATOM   2490  C   SER A 251      -9.627  46.033  28.486  1.00  0.00      RA0  C
ATOM   2491  O   SER A 251     -10.407  46.110  29.438  1.00  0.00      RA0  O
ATOM   2492  N   GLY A 252      -9.516  44.943  27.731  1.00  0.00      RA0  N
ATOM   2493  H   GLY A 252      -8.781  44.890  27.047  1.00  0.00      RA0  H
ATOM   2494  CA  GLY A 252     -10.364  43.776  27.931  1.00  0.00      RA0  C
ATOM   2495  C   GLY A 252      -9.867  42.572  27.161  1.00  0.00      RA0  C
ATOM   2496  O   GLY A 252      -9.590  41.528  27.758  1.00  0.00      RA0  O
ATOM   2497  N   GLU A 253      -9.762  42.713  25.835  1.00  0.00      RA0  N
ATOM   2498  H   GLU A 253      -9.815  43.644  25.467  1.00  0.00      RA0  H
ATOM   2499  CA  GLU A 253      -9.209  41.652  24.971  1.00  0.00      RA0  C
ATOM   2500  CB  GLU A 253     -10.231  41.478  23.811  1.00  0.00      RA0  C
ATOM   2501  CG  GLU A 253     -11.722  41.573  24.228  1.00  0.00      RA0  C
ATOM   2502  CD  GLU A 253     -12.606  40.420  23.750  1.00  0.00      RA0  C
ATOM   2503  OE1 GLU A 253     -12.093  39.423  23.252  1.00  0.00      RA0  O
ATOM   2504  OE2 GLU A 253     -13.814  40.484  23.941  1.00  0.00      RA0  O
ATOM   2505  C   GLU A 253      -7.788  41.988  24.488  1.00  0.00      RA0  C
ATOM   2506  O   GLU A 253      -7.605  42.607  23.432  1.00  0.00      RA0  O
ATOM   2507  N   GLU A 254      -6.787  41.574  25.264  1.00  0.00      RA0  N
ATOM   2508  H   GLU A 254      -7.048  41.323  26.197  1.00  0.00      RA0  H
ATOM   2509  CA  GLU A 254      -5.410  42.024  25.033  1.00  0.00      RA0  C
ATOM   2510  CB  GLU A 254      -4.708  42.475  26.316  1.00  0.00      RA0  C
ATOM   2511  CG  GLU A 254      -4.959  43.928  26.691  1.00  0.00      RA0  C
ATOM   2512  CD  GLU A 254      -6.440  44.082  26.870  1.00  0.00      RA0  C
ATOM   2513  OE1 GLU A 254      -7.025  43.268  27.577  1.00  0.00      RA0  O
ATOM   2514  OE2 GLU A 254      -7.013  44.969  26.253  1.00  0.00      RA0  O
ATOM   2515  C   GLU A 254      -4.473  40.989  24.405  1.00  0.00      RA0  C
ATOM   2516  O   GLU A 254      -3.712  41.310  23.488  1.00  0.00      RA0  O
ATOM   2517  N   GLN A 255      -4.532  39.755  24.890  1.00  0.00      RA0  N
ATOM   2518  H   GLN A 255      -5.274  39.566  25.533  1.00  0.00      RA0  H
ATOM   2519  CA  GLN A 255      -3.710  38.687  24.333  1.00  0.00      RA0  C
ATOM   2520  CB  GLN A 255      -3.321  37.609  25.364  1.00  0.00      RA0  C
ATOM   2521  CG  GLN A 255      -4.421  36.687  25.896  1.00  0.00      RA0  C
ATOM   2522  CD  GLN A 255      -5.465  37.506  26.611  1.00  0.00      RA0  C
ATOM   2523  OE1 GLN A 255      -6.506  37.812  26.042  1.00  0.00      RA0  O
ATOM   2524  NE2 GLN A 255      -5.124  37.904  27.848  1.00  0.00      RA0  N
ATOM   2525 HE21 GLN A 255      -4.272  37.595  28.273  1.00  0.00      RA0  H
ATOM   2526 HE22 GLN A 255      -5.676  38.534  28.398  1.00  0.00      RA0  H
ATOM   2527  C   GLN A 255      -4.342  38.130  23.051  1.00  0.00      RA0  C
ATOM   2528  O   GLN A 255      -3.869  37.131  22.502  1.00  0.00      RA0  O
ATOM   2529  N   ARG A 256      -5.396  38.802  22.575  1.00  0.00      RA0  N
ATOM   2530  H   ARG A 256      -5.680  39.659  22.998  1.00  0.00      RA0  H
ATOM   2531  CA  ARG A 256      -6.037  38.474  21.287  1.00  0.00      RA0  C
ATOM   2532  CB  ARG A 256      -7.518  38.832  21.338  1.00  0.00      RA0  C
ATOM   2533  CG  ARG A 256      -8.119  38.885  22.743  1.00  0.00      RA0  C
ATOM   2534  CD  ARG A 256      -8.633  37.588  23.371  1.00  0.00      RA0  C
ATOM   2535  NE  ARG A 256      -9.953  37.839  23.952  1.00  0.00      RA0  N
ATOM   2536  HE  ARG A 256     -10.708  37.990  23.294  1.00  0.00      RA0  H
ATOM   2537  CZ  ARG A 256     -10.149  38.114  25.278  1.00  0.00      RA0  C
ATOM   2538  NH1 ARG A 256      -9.121  38.003  26.141  1.00  0.00      RA0  N
ATOM   2539 HH11 ARG A 256      -9.193  38.235  27.113  1.00  0.00      RA0  H
ATOM   2540 HH12 ARG A 256      -8.210  37.700  25.829  1.00  0.00      RA0  H
ATOM   2541  NH2 ARG A 256     -11.371  38.509  25.693  1.00  0.00      RA0  N
ATOM   2542 HH21 ARG A 256     -11.651  38.669  26.642  1.00  0.00      RA0  H
ATOM   2543 HH22 ARG A 256     -12.070  38.714  24.982  1.00  0.00      RA0  H
ATOM   2544  C   ARG A 256      -5.385  39.242  20.130  1.00  0.00      RA0  C
ATOM   2545  O   ARG A 256      -5.684  39.003  18.949  1.00  0.00      RA0  O
ATOM   2546  N   TYR A 257      -4.511  40.178  20.494  1.00  0.00      RA0  N
ATOM   2547  H   TYR A 257      -4.289  40.359  21.452  1.00  0.00      RA0  H
ATOM   2548  CA  TYR A 257      -3.678  40.902  19.548  1.00  0.00      RA0  C
ATOM   2549  CB  TYR A 257      -3.615  42.383  19.934  1.00  0.00      RA0  C
ATOM   2550  CG  TYR A 257      -4.947  43.059  19.700  1.00  0.00      RA0  C
ATOM   2551  CD1 TYR A 257      -6.050  42.752  20.491  1.00  0.00      RA0  C
ATOM   2552  CE1 TYR A 257      -7.274  43.362  20.252  1.00  0.00      RA0  C
ATOM   2553  CD2 TYR A 257      -5.067  44.000  18.685  1.00  0.00      RA0  C
ATOM   2554  CE2 TYR A 257      -6.288  44.625  18.456  1.00  0.00      RA0  C
ATOM   2555  CZ  TYR A 257      -7.392  44.299  19.234  1.00  0.00      RA0  C
ATOM   2556  OH  TYR A 257      -8.609  44.906  19.001  1.00  0.00      RA0  O
ATOM   2557  HH  TYR A 257      -9.249  44.520  19.586  1.00  0.00      RA0  H
ATOM   2558  C   TYR A 257      -2.275  40.302  19.475  1.00  0.00      RA0  C
ATOM   2559  O   TYR A 257      -1.620  40.072  20.502  1.00  0.00      RA0  O
ATOM   2560  N   THR A 258      -1.824  40.031  18.256  1.00  0.00      RA0  N
ATOM   2561  H   THR A 258      -2.408  40.207  17.459  1.00  0.00      RA0  H
ATOM   2562  CA  THR A 258      -0.474  39.516  18.062  1.00  0.00      RA0  C
ATOM   2563  CB  THR A 258      -0.676  38.051  17.697  1.00  0.00      RA0  C
ATOM   2564  OG1 THR A 258      -1.445  37.463  18.756  1.00  0.00      RA0  O
ATOM   2565  HG1 THR A 258      -1.435  38.152  19.420  1.00  0.00      RA0  H
ATOM   2566  CG2 THR A 258       0.620  37.274  17.487  1.00  0.00      RA0  C
ATOM   2567  C   THR A 258       0.301  40.324  17.031  1.00  0.00      RA0  C
ATOM   2568  O   THR A 258      -0.142  40.504  15.901  1.00  0.00      RA0  O
ATOM   2569  SG  CYS A 259       4.545  43.362  16.652  1.00  0.00      RA0  S
ATOM   2570  CB  CYS A 259       3.120  42.539  17.405  1.00  0.00      RA0  C
ATOM   2571  N   CYS A 259       1.458  40.819  17.456  1.00  0.00      RA0  N
ATOM   2572  H   CYS A 259       1.846  40.504  18.324  1.00  0.00      RA0  H
ATOM   2573  CA  CYS A 259       2.403  41.482  16.571  1.00  0.00      RA0  C
ATOM   2574  C   CYS A 259       3.425  40.459  16.067  1.00  0.00      RA0  C
ATOM   2575  O   CYS A 259       4.063  39.766  16.870  1.00  0.00      RA0  O
ATOM   2576  N   HIS A 260       3.562  40.347  14.745  1.00  0.00      RA0  N
ATOM   2577  H   HIS A 260       3.064  40.930  14.104  1.00  0.00      RA0  H
ATOM   2578  CA  HIS A 260       4.508  39.384  14.163  1.00  0.00      RA0  C
ATOM   2579  CB  HIS A 260       3.694  38.291  13.468  1.00  0.00      RA0  C
ATOM   2580  CG  HIS A 260       4.147  38.117  12.043  1.00  0.00      RA0  C
ATOM   2581  ND1 HIS A 260       5.215  37.379  11.695  1.00  0.00      RA0  N
ATOM   2582  HD1 HIS A 260       5.794  36.869  12.308  1.00  0.00      RA0  H
ATOM   2583  CD2 HIS A 260       3.571  38.670  10.893  1.00  0.00      RA0  C
ATOM   2584  NE2 HIS A 260       4.313  38.255   9.839  1.00  0.00      RA0  N
ATOM   2585  CE1 HIS A 260       5.318  37.467  10.332  1.00  0.00      RA0  C
ATOM   2586  C   HIS A 260       5.495  40.093  13.227  1.00  0.00      RA0  C
ATOM   2587  O   HIS A 260       5.144  41.104  12.597  1.00  0.00      RA0  O
ATOM   2588  N   VAL A 261       6.731  39.584  13.185  1.00  0.00      RA0  N
ATOM   2589  H   VAL A 261       6.938  38.716  13.641  1.00  0.00      RA0  H
ATOM   2590  CA  VAL A 261       7.846  40.257  12.500  1.00  0.00      RA0  C
ATOM   2591  CB  VAL A 261       8.665  41.094  13.502  1.00  0.00      RA0  C
ATOM   2592  CG1 VAL A 261       7.888  42.302  14.019  1.00  0.00      RA0  C
ATOM   2593  CG2 VAL A 261       9.177  40.247  14.671  1.00  0.00      RA0  C
ATOM   2594  C   VAL A 261       8.785  39.325  11.734  1.00  0.00      RA0  C
ATOM   2595  O   VAL A 261       9.250  38.322  12.274  1.00  0.00      RA0  O
ATOM   2596  N   GLN A 262       9.130  39.693  10.482  1.00  0.00      RA0  N
ATOM   2597  H   GLN A 262       8.895  40.607  10.149  1.00  0.00      RA0  H
ATOM   2598  CA  GLN A 262       9.982  38.865   9.676  1.00  0.00      RA0  C
ATOM   2599  CB  GLN A 262       9.346  38.600   8.307  1.00  0.00      RA0  C
ATOM   2600  CG  GLN A 262       9.795  39.542   7.183  1.00  0.00      RA0  C
ATOM   2601  CD  GLN A 262      10.696  38.773   6.239  1.00  0.00      RA0  C
ATOM   2602  OE1 GLN A 262      10.274  37.775   5.667  1.00  0.00      RA0  O
ATOM   2603  NE2 GLN A 262      11.939  39.276   6.125  1.00  0.00      RA0  N
ATOM   2604 HE21 GLN A 262      12.297  40.099   6.571  1.00  0.00      RA0  H
ATOM   2605 HE22 GLN A 262      12.662  38.870   5.550  1.00  0.00      RA0  H
ATOM   2606  C   GLN A 262      11.322  39.525   9.560  1.00  0.00      RA0  C
ATOM   2607  O   GLN A 262      11.429  40.751   9.539  1.00  0.00      RA0  O
ATOM   2608  N   HIS A 263      12.389  38.700   9.513  1.00  0.00      RA0  N
ATOM   2609  H   HIS A 263      12.331  37.699   9.478  1.00  0.00      RA0  H
ATOM   2610  CA  HIS A 263      13.726  39.202   9.387  1.00  0.00      RA0  C
ATOM   2611  CB  HIS A 263      14.212  39.662  10.765  1.00  0.00      RA0  C
ATOM   2612  CG  HIS A 263      15.631  40.168  10.696  1.00  0.00      RA0  C
ATOM   2613  ND1 HIS A 263      16.657  39.586  11.346  1.00  0.00      RA0  N
ATOM   2614  HD1 HIS A 263      16.630  38.801  11.929  1.00  0.00      RA0  H
ATOM   2615  CD2 HIS A 263      16.109  41.274   9.987  1.00  0.00      RA0  C
ATOM   2616  NE2 HIS A 263      17.440  41.349  10.221  1.00  0.00      RA0  N
ATOM   2617  CE1 HIS A 263      17.779  40.316  11.053  1.00  0.00      RA0  C
ATOM   2618  C   HIS A 263      14.575  38.076   8.869  1.00  0.00      RA0  C
ATOM   2619  O   HIS A 263      14.361  36.914   9.199  1.00  0.00      RA0  O
ATOM   2620  N   GLU A 264      15.631  38.426   8.111  1.00  0.00      RA0  N
ATOM   2621  H   GLU A 264      15.659  39.386   7.819  1.00  0.00      RA0  H
ATOM   2622  CA  GLU A 264      16.573  37.583   7.415  1.00  0.00      RA0  C
ATOM   2623  CB  GLU A 264      17.455  38.483   6.547  1.00  0.00      RA0  C
ATOM   2624  CG  GLU A 264      16.795  38.888   5.213  1.00  0.00      RA0  C
ATOM   2625  CD  GLU A 264      15.351  39.353   5.378  1.00  0.00      RA0  C
ATOM   2626  OE1 GLU A 264      15.096  40.311   6.109  1.00  0.00      RA0  O
ATOM   2627  OE2 GLU A 264      14.469  38.737   4.788  1.00  0.00      RA0  O
ATOM   2628  C   GLU A 264      17.313  36.739   8.399  1.00  0.00      RA0  C
ATOM   2629  O   GLU A 264      18.255  36.039   8.037  1.00  0.00      RA0  O
ATOM   2630  N   GLY A 265      16.980  36.874   9.689  1.00  0.00      RA0  N
ATOM   2631  H   GLY A 265      16.178  37.380   9.959  1.00  0.00      RA0  H
ATOM   2632  CA  GLY A 265      17.644  36.176  10.741  1.00  0.00      RA0  C
ATOM   2633  C   GLY A 265      17.647  34.685  10.497  1.00  0.00      RA0  C
ATOM   2634  O   GLY A 265      18.633  34.071  10.888  1.00  0.00      RA0  O
ATOM   2635  N   GLU A 266      16.613  33.981   9.947  1.00  0.00      RA0  N
ATOM   2636  H   GLU A 266      16.815  33.029   9.698  1.00  0.00      RA0  H
ATOM   2637  CA  GLU A 266      15.275  34.319   9.542  1.00  0.00      RA0  C
ATOM   2638  CB  GLU A 266      15.204  34.284   7.986  1.00  0.00      RA0  C
ATOM   2639  CG  GLU A 266      15.545  33.038   7.123  1.00  0.00      RA0  C
ATOM   2640  CD  GLU A 266      16.914  32.428   7.388  1.00  0.00      RA0  C
ATOM   2641  OE1 GLU A 266      17.843  32.713   6.638  1.00  0.00      RA0  O
ATOM   2642  OE2 GLU A 266      17.041  31.629   8.317  1.00  0.00      RA0  O
ATOM   2643  C   GLU A 266      14.429  33.237  10.115  1.00  0.00      RA0  C
ATOM   2644  O   GLU A 266      14.022  32.295   9.442  1.00  0.00      RA0  O
ATOM   2645  N   PRO A 267      14.069  33.376  11.348  1.00  0.00      RA0  N
ATOM   2646  CD  PRO A 267      14.353  34.488  12.245  1.00  0.00      RA0  C
ATOM   2647  CA  PRO A 267      13.321  32.318  11.960  1.00  0.00      RA0  C
ATOM   2648  CB  PRO A 267      13.228  32.759  13.428  1.00  0.00      RA0  C
ATOM   2649  CG  PRO A 267      14.284  33.847  13.622  1.00  0.00      RA0  C
ATOM   2650  C   PRO A 267      11.983  32.265  11.318  1.00  0.00      RA0  C
ATOM   2651  O   PRO A 267      11.731  33.130  10.476  1.00  0.00      RA0  O
ATOM   2652  N   GLU A 268      11.175  31.219  11.637  1.00  0.00      RA0  N
ATOM   2653  H   GLU A 268      11.449  30.568  12.341  1.00  0.00      RA0  H
ATOM   2654  CA  GLU A 268       9.821  31.177  11.164  1.00  0.00      RA0  C
ATOM   2655  CB  GLU A 268       9.068  30.060  11.878  1.00  0.00      RA0  C
ATOM   2656  CG  GLU A 268       9.648  28.694  11.518  1.00  0.00      RA0  C
ATOM   2657  CD  GLU A 268       8.994  27.640  12.380  1.00  0.00      RA0  C
ATOM   2658  OE1 GLU A 268       9.538  27.338  13.441  1.00  0.00      RA0  O
ATOM   2659  OE2 GLU A 268       7.948  27.128  11.989  1.00  0.00      RA0  O
ATOM   2660  C   GLU A 268       9.378  32.510  11.599  1.00  0.00      RA0  C
ATOM   2661  O   GLU A 268       9.699  32.855  12.736  1.00  0.00      RA0  O
ATOM   2662  N   PRO A 269       8.756  33.243  10.685  1.00  0.00      RA0  N
ATOM   2663  CD  PRO A 269       8.323  32.745   9.388  1.00  0.00      RA0  C
ATOM   2664  CA  PRO A 269       8.407  34.626  10.899  1.00  0.00      RA0  C
ATOM   2665  CB  PRO A 269       7.441  34.913   9.742  1.00  0.00      RA0  C
ATOM   2666  CG  PRO A 269       7.083  33.573   9.103  1.00  0.00      RA0  C
ATOM   2667  C   PRO A 269       7.867  34.719  12.273  1.00  0.00      RA0  C
ATOM   2668  O   PRO A 269       6.750  34.279  12.539  1.00  0.00      RA0  O
ATOM   2669  N   LEU A 270       8.709  35.286  13.150  1.00  0.00      RA0  N
ATOM   2670  H   LEU A 270       9.545  35.689  12.783  1.00  0.00      RA0  H
ATOM   2671  CA  LEU A 270       8.501  35.310  14.560  1.00  0.00      RA0  C
ATOM   2672  CB  LEU A 270       9.577  36.159  15.235  1.00  0.00      RA0  C
ATOM   2673  CG  LEU A 270       9.454  36.204  16.760  1.00  0.00      RA0  C
ATOM   2674  CD1 LEU A 270       9.532  34.811  17.387  1.00  0.00      RA0  C
ATOM   2675  CD2 LEU A 270      10.472  37.162  17.376  1.00  0.00      RA0  C
ATOM   2676  C   LEU A 270       7.142  35.856  14.804  1.00  0.00      RA0  C
ATOM   2677  O   LEU A 270       6.759  36.875  14.236  1.00  0.00      RA0  O
ATOM   2678  N   MET A 271       6.376  35.144  15.649  1.00  0.00      RA0  N
ATOM   2679  H   MET A 271       6.746  34.362  16.152  1.00  0.00      RA0  H
ATOM   2680  CA  MET A 271       5.045  35.528  16.005  1.00  0.00      RA0  C
ATOM   2681  CB  MET A 271       4.014  34.492  15.557  1.00  0.00      RA0  C
ATOM   2682  CG  MET A 271       3.898  34.409  14.035  1.00  0.00      RA0  C
ATOM   2683  SD  MET A 271       2.667  33.227  13.471  1.00  0.00      RA0  S
ATOM   2684  CE  MET A 271       2.985  33.395  11.707  1.00  0.00      RA0  C
ATOM   2685  C   MET A 271       5.076  35.636  17.493  1.00  0.00      RA0  C
ATOM   2686  O   MET A 271       5.596  34.751  18.170  1.00  0.00      RA0  O
ATOM   2687  N   LEU A 272       4.528  36.734  18.044  1.00  0.00      RA0  N
ATOM   2688  H   LEU A 272       4.120  37.491  17.525  1.00  0.00      RA0  H
ATOM   2689  CA  LEU A 272       4.686  36.960  19.486  1.00  0.00      RA0  C
ATOM   2690  CB  LEU A 272       6.058  37.605  19.722  1.00  0.00      RA0  C
ATOM   2691  CG  LEU A 272       6.576  37.528  21.160  1.00  0.00      RA0  C
ATOM   2692  CD1 LEU A 272       6.688  36.082  21.645  1.00  0.00      RA0  C
ATOM   2693  CD2 LEU A 272       7.890  38.291  21.326  1.00  0.00      RA0  C
ATOM   2694  C   LEU A 272       3.570  37.816  20.083  1.00  0.00      RA0  C
ATOM   2695  O   LEU A 272       2.933  38.598  19.374  1.00  0.00      RA0  O
ATOM   2696  N   ARG A 273       3.344  37.660  21.389  1.00  0.00      RA0  N
ATOM   2697  H   ARG A 273       3.928  37.086  21.965  1.00  0.00      RA0  H
ATOM   2698  CA  ARG A 273       2.301  38.414  22.089  1.00  0.00      RA0  C
ATOM   2699  CB  ARG A 273       0.956  37.688  21.941  1.00  0.00      RA0  C
ATOM   2700  CG  ARG A 273       1.017  36.194  22.281  1.00  0.00      RA0  C
ATOM   2701  CD  ARG A 273      -0.357  35.514  22.251  1.00  0.00      RA0  C
ATOM   2702  NE  ARG A 273      -1.043  35.711  20.973  1.00  0.00      RA0  N
ATOM   2703  HE  ARG A 273      -0.628  36.312  20.279  1.00  0.00      RA0  H
ATOM   2704  CZ  ARG A 273      -2.267  35.143  20.762  1.00  0.00      RA0  C
ATOM   2705  NH1 ARG A 273      -2.795  34.310  21.689  1.00  0.00      RA0  N
ATOM   2706 HH11 ARG A 273      -3.690  33.875  21.568  1.00  0.00      RA0  H
ATOM   2707 HH12 ARG A 273      -2.317  34.103  22.547  1.00  0.00      RA0  H
ATOM   2708  NH2 ARG A 273      -2.930  35.428  19.619  1.00  0.00      RA0  N
ATOM   2709 HH21 ARG A 273      -3.816  35.030  19.375  1.00  0.00      RA0  H
ATOM   2710 HH22 ARG A 273      -2.540  36.093  18.962  1.00  0.00      RA0  H
ATOM   2711  C   ARG A 273       2.601  38.689  23.560  1.00  0.00      RA0  C
ATOM   2712  O   ARG A 273       3.663  38.343  24.086  1.00  0.00      RA0  O
ATOM   2713  N   TRP A 274       1.626  39.327  24.197  1.00  0.00      RA0  N
ATOM   2714  H   TRP A 274       0.757  39.501  23.736  1.00  0.00      RA0  H
ATOM   2715  CA  TRP A 274       1.682  39.710  25.590  1.00  0.00      RA0  C
ATOM   2716  CB  TRP A 274       0.862  40.984  25.792  1.00  0.00      RA0  C
ATOM   2717  CG  TRP A 274       1.119  41.550  27.165  1.00  0.00      RA0  C
ATOM   2718  CD2 TRP A 274       0.150  42.052  28.108  1.00  0.00      RA0  C
ATOM   2719  CE2 TRP A 274       0.856  42.470  29.259  1.00  0.00      RA0  C
ATOM   2720  CE3 TRP A 274      -1.232  42.177  28.061  1.00  0.00      RA0  C
ATOM   2721  CD1 TRP A 274       2.361  41.696  27.798  1.00  0.00      RA0  C
ATOM   2722  NE1 TRP A 274       2.211  42.239  29.036  1.00  0.00      RA0  N
ATOM   2723  HE1 TRP A 274       2.938  42.433  29.665  1.00  0.00      RA0  H
ATOM   2724  CZ2 TRP A 274       0.156  42.999  30.337  1.00  0.00      RA0  C
ATOM   2725  CZ3 TRP A 274      -1.920  42.710  29.145  1.00  0.00      RA0  C
ATOM   2726  CH2 TRP A 274      -1.228  43.118  30.279  1.00  0.00      RA0  C
ATOM   2727  C   TRP A 274       1.187  38.561  26.453  1.00  0.00      RA0  C
ATOM   2728  O   TRP A 274       0.007  38.192  26.386  1.00  0.00      RA0  O
ATOM   2729  N   MET B 275      12.336  69.392   0.992  1.00  0.00      RB0  N
ATOM   2730  H   MET B 275      12.675  69.904   1.785  1.00  0.00      RB0  H
ATOM   2731  CA  MET B 275      13.264  69.252  -0.154  1.00  0.00      RB0  C
ATOM   2732  CB  MET B 275      12.537  69.457  -1.484  1.00  0.00      RB0  C
ATOM   2733  CG  MET B 275      11.407  68.452  -1.703  1.00  0.00      RB0  C
ATOM   2734  SD  MET B 275      10.555  68.726  -3.263  1.00  0.00      RB0  S
ATOM   2735  CE  MET B 275      10.021  70.418  -2.957  1.00  0.00      RB0  C
ATOM   2736  C   MET B 275      14.409  70.189   0.030  1.00  0.00      RB0  C
ATOM   2737  O   MET B 275      15.392  69.857   0.691  1.00  0.00      RB0  O
ATOM   2738  N   ILE B 276      14.305  71.400  -0.546  1.00  0.00      RB0  N
ATOM   2739  H   ILE B 276      13.494  71.651  -1.066  1.00  0.00      RB0  H
ATOM   2740  CA  ILE B 276      15.350  72.355  -0.343  1.00  0.00      RB0  C
ATOM   2741  CB  ILE B 276      15.075  73.657  -1.127  1.00  0.00      RB0  C
ATOM   2742  CG2 ILE B 276      13.607  74.093  -1.064  1.00  0.00      RB0  C
ATOM   2743  CG1 ILE B 276      15.996  74.802  -0.690  1.00  0.00      RB0  C
ATOM   2744  CD1 ILE B 276      17.484  74.528  -0.897  1.00  0.00      RB0  C
ATOM   2745  C   ILE B 276      15.406  72.574   1.136  1.00  0.00      RB0  C
ATOM   2746  O   ILE B 276      16.486  72.673   1.715  1.00  0.00      RB0  O
ATOM   2747  N   GLN B 277      14.233  72.659   1.796  1.00  0.00      RB0  N
ATOM   2748  H   GLN B 277      13.346  72.520   1.361  1.00  0.00      RB0  H
ATOM   2749  CA  GLN B 277      14.260  72.838   3.218  1.00  0.00      RB0  C
ATOM   2750  CB  GLN B 277      13.551  74.155   3.528  1.00  0.00      RB0  C
ATOM   2751  CG  GLN B 277      13.815  74.698   4.926  1.00  0.00      RB0  C
ATOM   2752  CD  GLN B 277      15.283  75.028   5.048  1.00  0.00      RB0  C
ATOM   2753  OE1 GLN B 277      15.856  75.742   4.235  1.00  0.00      RB0  O
ATOM   2754  NE2 GLN B 277      15.869  74.451   6.106  1.00  0.00      RB0  N
ATOM   2755 HE21 GLN B 277      15.359  73.943   6.801  1.00  0.00      RB0  H
ATOM   2756 HE22 GLN B 277      16.858  74.517   6.218  1.00  0.00      RB0  H
ATOM   2757  C   GLN B 277      13.548  71.675   3.848  1.00  0.00      RB0  C
ATOM   2758  O   GLN B 277      12.367  71.446   3.584  1.00  0.00      RB0  O
ATOM   2759  N   ARG B 278      14.257  70.906   4.708  1.00  0.00      RB0  N
ATOM   2760  H   ARG B 278      15.203  71.136   4.941  1.00  0.00      RB0  H
ATOM   2761  CA  ARG B 278      13.652  69.764   5.344  1.00  0.00      RB0  C
ATOM   2762  CB  ARG B 278      14.338  68.484   4.874  1.00  0.00      RB0  C
ATOM   2763  CG  ARG B 278      13.892  67.938   3.527  1.00  0.00      RB0  C
ATOM   2764  CD  ARG B 278      12.750  66.935   3.675  1.00  0.00      RB0  C
ATOM   2765  NE  ARG B 278      13.219  65.723   4.348  1.00  0.00      RB0  N
ATOM   2766  HE  ARG B 278      13.322  65.755   5.353  1.00  0.00      RB0  H
ATOM   2767  CZ  ARG B 278      13.623  64.665   3.581  1.00  0.00      RB0  C
ATOM   2768  NH1 ARG B 278      13.600  64.758   2.236  1.00  0.00      RB0  N
ATOM   2769 HH11 ARG B 278      14.001  64.009   1.681  1.00  0.00      RB0  H
ATOM   2770 HH12 ARG B 278      13.228  65.544   1.740  1.00  0.00      RB0  H
ATOM   2771  NH2 ARG B 278      14.059  63.536   4.168  1.00  0.00      RB0  N
ATOM   2772 HH21 ARG B 278      14.396  62.755   3.610  1.00  0.00      RB0  H
ATOM   2773 HH22 ARG B 278      14.101  63.417   5.160  1.00  0.00      RB0  H
ATOM   2774  C   ARG B 278      13.886  69.825   6.827  1.00  0.00      RB0  C
ATOM   2775  O   ARG B 278      15.014  69.992   7.288  1.00  0.00      RB0  O
ATOM   2776  N   THR B 279      12.797  69.645   7.605  1.00  0.00      RB0  N
ATOM   2777  H   THR B 279      11.901  69.515   7.183  1.00  0.00      RB0  H
ATOM   2778  CA  THR B 279      12.786  69.621   9.077  1.00  0.00      RB0  C
ATOM   2779  CB  THR B 279      11.327  69.896   9.375  1.00  0.00      RB0  C
ATOM   2780  OG1 THR B 279      10.824  70.644   8.256  1.00  0.00      RB0  O
ATOM   2781  HG1 THR B 279       9.932  70.890   8.476  1.00  0.00      RB0  H
ATOM   2782  CG2 THR B 279      11.086  70.630  10.696  1.00  0.00      RB0  C
ATOM   2783  C   THR B 279      13.317  68.311   9.662  1.00  0.00      RB0  C
ATOM   2784  O   THR B 279      12.938  67.225   9.201  1.00  0.00      RB0  O
ATOM   2785  N   PRO B 280      14.194  68.416  10.680  1.00  0.00      RB0  N
ATOM   2786  CD  PRO B 280      14.665  69.700  11.188  1.00  0.00      RB0  C
ATOM   2787  CA  PRO B 280      14.777  67.288  11.417  1.00  0.00      RB0  C
ATOM   2788  CB  PRO B 280      15.762  67.973  12.371  1.00  0.00      RB0  C
ATOM   2789  CG  PRO B 280      15.220  69.383  12.568  1.00  0.00      RB0  C
ATOM   2790  C   PRO B 280      13.757  66.413  12.147  1.00  0.00      RB0  C
ATOM   2791  O   PRO B 280      12.836  66.924  12.787  1.00  0.00      RB0  O
ATOM   2792  N   LYS B 281      13.932  65.101  12.038  1.00  0.00      RB0  N
ATOM   2793  H   LYS B 281      14.734  64.771  11.549  1.00  0.00      RB0  H
ATOM   2794  CA  LYS B 281      13.127  64.143  12.777  1.00  0.00      RB0  C
ATOM   2795  CB  LYS B 281      12.797  62.888  11.955  1.00  0.00      RB0  C
ATOM   2796  CG  LYS B 281      12.312  63.092  10.519  1.00  0.00      RB0  C
ATOM   2797  CD  LYS B 281      11.877  61.774   9.854  1.00  0.00      RB0  C
ATOM   2798  CE  LYS B 281      12.943  60.668   9.855  1.00  0.00      RB0  C
ATOM   2799  NZ  LYS B 281      12.451  59.481   9.135  1.00  0.00      RB0  N
ATOM   2800  HZ1 LYS B 281      13.128  58.687   9.134  1.00  0.00      RB0  H
ATOM   2801  HZ2 LYS B 281      11.626  59.026   9.584  1.00  0.00      RB0  H
ATOM   2802  HZ3 LYS B 281      12.195  59.670   8.149  1.00  0.00      RB0  H
ATOM   2803  C   LYS B 281      13.938  63.659  13.971  1.00  0.00      RB0  C
ATOM   2804  O   LYS B 281      14.976  63.019  13.801  1.00  0.00      RB0  O
ATOM   2805  N   ILE B 282      13.472  63.961  15.176  1.00  0.00      RB0  N
ATOM   2806  H   ILE B 282      12.541  64.308  15.285  1.00  0.00      RB0  H
ATOM   2807  CA  ILE B 282      14.247  63.651  16.378  1.00  0.00      RB0  C
ATOM   2808  CB  ILE B 282      14.260  64.867  17.296  1.00  0.00      RB0  C
ATOM   2809  CG2 ILE B 282      15.549  64.919  18.118  1.00  0.00      RB0  C
ATOM   2810  CG1 ILE B 282      13.995  66.145  16.498  1.00  0.00      RB0  C
ATOM   2811  CD1 ILE B 282      13.194  67.174  17.295  1.00  0.00      RB0  C
ATOM   2812  C   ILE B 282      13.714  62.431  17.118  1.00  0.00      RB0  C
ATOM   2813  O   ILE B 282      12.505  62.255  17.245  1.00  0.00      RB0  O
ATOM   2814  N   GLN B 283      14.629  61.595  17.600  1.00  0.00      RB0  N
ATOM   2815  H   GLN B 283      15.589  61.725  17.341  1.00  0.00      RB0  H
ATOM   2816  CA  GLN B 283      14.264  60.415  18.392  1.00  0.00      RB0  C
ATOM   2817  CB  GLN B 283      14.270  59.162  17.499  1.00  0.00      RB0  C
ATOM   2818  CG  GLN B 283      13.233  59.177  16.369  1.00  0.00      RB0  C
ATOM   2819  CD  GLN B 283      13.459  58.025  15.410  1.00  0.00      RB0  C
ATOM   2820  OE1 GLN B 283      14.126  58.157  14.392  1.00  0.00      RB0  O
ATOM   2821  NE2 GLN B 283      12.838  56.888  15.774  1.00  0.00      RB0  N
ATOM   2822 HE21 GLN B 283      12.258  56.855  16.584  1.00  0.00      RB0  H
ATOM   2823 HE22 GLN B 283      12.934  56.053  15.219  1.00  0.00      RB0  H
ATOM   2824  C   GLN B 283      15.148  60.163  19.622  1.00  0.00      RB0  C
ATOM   2825  O   GLN B 283      16.346  59.882  19.495  1.00  0.00      RB0  O
ATOM   2826  N   VAL B 284      14.548  60.247  20.809  1.00  0.00      RB0  N
ATOM   2827  H   VAL B 284      13.560  60.371  20.884  1.00  0.00      RB0  H
ATOM   2828  CA  VAL B 284      15.300  60.056  22.046  1.00  0.00      RB0  C
ATOM   2829  CB  VAL B 284      15.109  61.232  23.001  1.00  0.00      RB0  C
ATOM   2830  CG1 VAL B 284      16.347  61.402  23.884  1.00  0.00      RB0  C
ATOM   2831  CG2 VAL B 284      14.777  62.510  22.239  1.00  0.00      RB0  C
ATOM   2832  C   VAL B 284      14.953  58.743  22.734  1.00  0.00      RB0  C
ATOM   2833  O   VAL B 284      13.790  58.468  23.016  1.00  0.00      RB0  O
ATOM   2834  N   TYR B 285      15.982  57.955  23.025  1.00  0.00      RB0  N
ATOM   2835  H   TYR B 285      16.920  58.241  22.799  1.00  0.00      RB0  H
ATOM   2836  CA  TYR B 285      15.810  56.563  23.410  1.00  0.00      RB0  C
ATOM   2837  CB  TYR B 285      15.307  55.732  22.244  1.00  0.00      RB0  C
ATOM   2838  CG  TYR B 285      16.243  55.804  21.054  1.00  0.00      RB0  C
ATOM   2839  CD1 TYR B 285      16.158  56.879  20.180  1.00  0.00      RB0  C
ATOM   2840  CE1 TYR B 285      16.991  56.958  19.075  1.00  0.00      RB0  C
ATOM   2841  CD2 TYR B 285      17.171  54.795  20.810  1.00  0.00      RB0  C
ATOM   2842  CE2 TYR B 285      17.999  54.864  19.693  1.00  0.00      RB0  C
ATOM   2843  CZ  TYR B 285      17.908  55.949  18.826  1.00  0.00      RB0  C
ATOM   2844  OH  TYR B 285      18.712  56.039  17.712  1.00  0.00      RB0  O
ATOM   2845  HH  TYR B 285      19.333  55.316  17.711  1.00  0.00      RB0  H
ATOM   2846  C   TYR B 285      17.111  55.938  23.877  1.00  0.00      RB0  C
ATOM   2847  O   TYR B 285      18.184  56.405  23.508  1.00  0.00      RB0  O
ATOM   2848  N   SER B 286      17.022  54.853  24.640  1.00  0.00      RB0  N
ATOM   2849  H   SER B 286      16.153  54.433  24.890  1.00  0.00      RB0  H
ATOM   2850  CA  SER B 286      18.221  54.237  25.205  1.00  0.00      RB0  C
ATOM   2851  CB  SER B 286      17.708  53.786  26.555  1.00  0.00      RB0  C
ATOM   2852  OG  SER B 286      16.471  54.503  26.740  1.00  0.00      RB0  O
ATOM   2853  HG  SER B 286      16.242  54.382  27.655  1.00  0.00      RB0  H
ATOM   2854  C   SER B 286      18.838  53.165  24.304  1.00  0.00      RB0  C
ATOM   2855  O   SER B 286      18.180  52.672  23.395  1.00  0.00      RB0  O
ATOM   2856  N   ARG B 287      20.108  52.832  24.552  1.00  0.00      RB0  N
ATOM   2857  H   ARG B 287      20.538  53.234  25.360  1.00  0.00      RB0  H
ATOM   2858  CA  ARG B 287      20.800  51.738  23.850  1.00  0.00      RB0  C
ATOM   2859  CB  ARG B 287      22.158  51.574  24.498  1.00  0.00      RB0  C
ATOM   2860  CG  ARG B 287      23.395  51.667  23.639  1.00  0.00      RB0  C
ATOM   2861  CD  ARG B 287      23.391  50.855  22.360  1.00  0.00      RB0  C
ATOM   2862  NE  ARG B 287      24.759  50.631  21.905  1.00  0.00      RB0  N
ATOM   2863  HE  ARG B 287      24.941  49.646  21.773  1.00  0.00      RB0  H
ATOM   2864  CZ  ARG B 287      25.699  51.599  21.675  1.00  0.00      RB0  C
ATOM   2865  NH1 ARG B 287      25.383  52.920  21.706  1.00  0.00      RB0  N
ATOM   2866 HH11 ARG B 287      26.055  53.659  21.603  1.00  0.00      RB0  H
ATOM   2867 HH12 ARG B 287      24.425  53.212  21.821  1.00  0.00      RB0  H
ATOM   2868  NH2 ARG B 287      26.954  51.194  21.385  1.00  0.00      RB0  N
ATOM   2869 HH21 ARG B 287      27.709  51.823  21.181  1.00  0.00      RB0  H
ATOM   2870 HH22 ARG B 287      27.158  50.208  21.346  1.00  0.00      RB0  H
ATOM   2871  C   ARG B 287      20.169  50.405  24.165  1.00  0.00      RB0  C
ATOM   2872  O   ARG B 287      19.963  49.573  23.287  1.00  0.00      RB0  O
ATOM   2873  N   HIS B 288      19.900  50.214  25.450  1.00  0.00      RB0  N
ATOM   2874  H   HIS B 288      20.037  50.945  26.125  1.00  0.00      RB0  H
ATOM   2875  CA  HIS B 288      19.276  49.017  25.960  1.00  0.00      RB0  C
ATOM   2876  CB  HIS B 288      20.304  48.254  26.798  1.00  0.00      RB0  C
ATOM   2877  CG  HIS B 288      20.812  47.082  25.995  1.00  0.00      RB0  C
ATOM   2878  ND1 HIS B 288      21.167  47.146  24.697  1.00  0.00      RB0  N
ATOM   2879  HD1 HIS B 288      21.138  47.929  24.101  1.00  0.00      RB0  H
ATOM   2880  CD2 HIS B 288      20.976  45.771  26.447  1.00  0.00      RB0  C
ATOM   2881  NE2 HIS B 288      21.434  45.038  25.405  1.00  0.00      RB0  N
ATOM   2882  CE1 HIS B 288      21.555  45.883  24.328  1.00  0.00      RB0  C
ATOM   2883  C   HIS B 288      18.063  49.425  26.769  1.00  0.00      RB0  C
ATOM   2884  O   HIS B 288      18.011  50.536  27.296  1.00  0.00      RB0  O
ATOM   2885  N   PRO B 289      17.066  48.533  26.845  1.00  0.00      RB0  N
ATOM   2886  CD  PRO B 289      16.988  47.258  26.138  1.00  0.00      RB0  C
ATOM   2887  CA  PRO B 289      15.941  48.737  27.739  1.00  0.00      RB0  C
ATOM   2888  CB  PRO B 289      15.375  47.326  27.898  1.00  0.00      RB0  C
ATOM   2889  CG  PRO B 289      15.639  46.673  26.546  1.00  0.00      RB0  C
ATOM   2890  C   PRO B 289      16.388  49.366  29.061  1.00  0.00      RB0  C
ATOM   2891  O   PRO B 289      17.126  48.739  29.826  1.00  0.00      RB0  O
ATOM   2892  N   ALA B 290      15.956  50.603  29.299  1.00  0.00      RB0  N
ATOM   2893  H   ALA B 290      15.264  50.982  28.688  1.00  0.00      RB0  H
ATOM   2894  CA  ALA B 290      16.322  51.351  30.502  1.00  0.00      RB0  C
ATOM   2895  CB  ALA B 290      15.663  52.728  30.504  1.00  0.00      RB0  C
ATOM   2896  C   ALA B 290      15.975  50.606  31.793  1.00  0.00      RB0  C
ATOM   2897  O   ALA B 290      14.845  50.140  31.969  1.00  0.00      RB0  O
ATOM   2898  N   GLU B 291      16.965  50.477  32.674  1.00  0.00      RB0  N
ATOM   2899  H   GLU B 291      17.883  50.835  32.507  1.00  0.00      RB0  H
ATOM   2900  CA  GLU B 291      16.782  49.895  34.000  1.00  0.00      RB0  C
ATOM   2901  CB  GLU B 291      17.369  48.482  33.976  1.00  0.00      RB0  C
ATOM   2902  CG  GLU B 291      16.910  47.526  35.080  1.00  0.00      RB0  C
ATOM   2903  CD  GLU B 291      17.503  46.156  34.798  1.00  0.00      RB0  C
ATOM   2904  OE1 GLU B 291      17.591  45.764  33.636  1.00  0.00      RB0  O
ATOM   2905  OE2 GLU B 291      17.959  45.487  35.722  1.00  0.00      RB0  O
ATOM   2906  C   GLU B 291      17.451  50.813  35.013  1.00  0.00      RB0  C
ATOM   2907  O   GLU B 291      18.645  51.086  34.914  1.00  0.00      RB0  O
ATOM   2908  N   ASN B 292      16.673  51.290  35.983  1.00  0.00      RB0  N
ATOM   2909  H   ASN B 292      15.727  50.976  36.001  1.00  0.00      RB0  H
ATOM   2910  CA  ASN B 292      17.191  52.149  37.058  1.00  0.00      RB0  C
ATOM   2911  CB  ASN B 292      16.138  52.388  38.146  1.00  0.00      RB0  C
ATOM   2912  CG  ASN B 292      15.187  53.497  37.746  1.00  0.00      RB0  C
ATOM   2913  OD1 ASN B 292      15.489  54.386  36.956  1.00  0.00      RB0  O
ATOM   2914  ND2 ASN B 292      13.997  53.389  38.356  1.00  0.00      RB0  N
ATOM   2915 HD21 ASN B 292      13.770  52.650  38.989  1.00  0.00      RB0  H
ATOM   2916 HD22 ASN B 292      13.250  54.041  38.196  1.00  0.00      RB0  H
ATOM   2917  C   ASN B 292      18.463  51.612  37.729  1.00  0.00      RB0  C
ATOM   2918  O   ASN B 292      18.551  50.424  38.053  1.00  0.00      RB0  O
ATOM   2919  N   GLY B 293      19.446  52.492  37.901  1.00  0.00      RB0  N
ATOM   2920  H   GLY B 293      19.425  53.410  37.542  1.00  0.00      RB0  H
ATOM   2921  CA  GLY B 293      20.689  52.166  38.597  1.00  0.00      RB0  C
ATOM   2922  C   GLY B 293      21.648  51.273  37.829  1.00  0.00      RB0  C
ATOM   2923  O   GLY B 293      22.654  50.819  38.388  1.00  0.00      RB0  O
ATOM   2924  N   LYS B 294      21.342  51.011  36.556  1.00  0.00      RB0  N
ATOM   2925  H   LYS B 294      20.536  51.410  36.113  1.00  0.00      RB0  H
ATOM   2926  CA  LYS B 294      22.219  50.216  35.679  1.00  0.00      RB0  C
ATOM   2927  CB  LYS B 294      21.392  49.001  35.302  1.00  0.00      RB0  C
ATOM   2928  CG  LYS B 294      22.058  47.789  34.669  1.00  0.00      RB0  C
ATOM   2929  CD  LYS B 294      20.902  46.810  34.529  1.00  0.00      RB0  C
ATOM   2930  CE  LYS B 294      21.182  45.379  34.096  1.00  0.00      RB0  C
ATOM   2931  NZ  LYS B 294      19.889  44.691  34.159  1.00  0.00      RB0  N
ATOM   2932  HZ1 LYS B 294      19.914  43.679  33.962  1.00  0.00      RB0  H
ATOM   2933  HZ2 LYS B 294      19.434  44.851  35.086  1.00  0.00      RB0  H
ATOM   2934  HZ3 LYS B 294      19.197  45.152  33.527  1.00  0.00      RB0  H
ATOM   2935  C   LYS B 294      22.683  50.990  34.437  1.00  0.00      RB0  C
ATOM   2936  O   LYS B 294      21.902  51.688  33.781  1.00  0.00      RB0  O
ATOM   2937  N   SER B 295      23.966  50.835  34.127  1.00  0.00      RB0  N
ATOM   2938  H   SER B 295      24.573  50.268  34.681  1.00  0.00      RB0  H
ATOM   2939  CA  SER B 295      24.617  51.524  33.010  1.00  0.00      RB0  C
ATOM   2940  CB  SER B 295      26.075  51.119  33.106  1.00  0.00      RB0  C
ATOM   2941  OG  SER B 295      26.343  50.932  34.505  1.00  0.00      RB0  O
ATOM   2942  HG  SER B 295      27.207  51.315  34.626  1.00  0.00      RB0  H
ATOM   2943  C   SER B 295      23.952  51.271  31.651  1.00  0.00      RB0  C
ATOM   2944  O   SER B 295      23.500  50.151  31.345  1.00  0.00      RB0  O
ATOM   2945  N   ASN B 296      23.920  52.328  30.843  1.00  0.00      RB0  N
ATOM   2946  H   ASN B 296      24.325  53.214  31.093  1.00  0.00      RB0  H
ATOM   2947  CA  ASN B 296      23.181  52.345  29.587  1.00  0.00      RB0  C
ATOM   2948  CB  ASN B 296      21.690  52.553  29.866  1.00  0.00      RB0  C
ATOM   2949  CG  ASN B 296      20.811  51.883  28.824  1.00  0.00      RB0  C
ATOM   2950  OD1 ASN B 296      20.855  52.142  27.621  1.00  0.00      RB0  O
ATOM   2951  ND2 ASN B 296      19.944  51.023  29.385  1.00  0.00      RB0  N
ATOM   2952 HD21 ASN B 296      20.045  50.775  30.352  1.00  0.00      RB0  H
ATOM   2953 HD22 ASN B 296      19.183  50.607  28.882  1.00  0.00      RB0  H
ATOM   2954  C   ASN B 296      23.727  53.489  28.718  1.00  0.00      RB0  C
ATOM   2955  O   ASN B 296      24.621  54.222  29.147  1.00  0.00      RB0  O
ATOM   2956  N   PHE B 297      23.210  53.627  27.499  1.00  0.00      RB0  N
ATOM   2957  H   PHE B 297      22.455  53.055  27.178  1.00  0.00      RB0  H
ATOM   2958  CA  PHE B 297      23.552  54.760  26.647  1.00  0.00      RB0  C
ATOM   2959  CB  PHE B 297      24.409  54.411  25.428  1.00  0.00      RB0  C
ATOM   2960  CG  PHE B 297      25.792  53.935  25.808  1.00  0.00      RB0  C
ATOM   2961  CD1 PHE B 297      25.985  52.663  26.335  1.00  0.00      RB0  C
ATOM   2962  CD2 PHE B 297      26.882  54.773  25.606  1.00  0.00      RB0  C
ATOM   2963  CE1 PHE B 297      27.265  52.231  26.660  1.00  0.00      RB0  C
ATOM   2964  CE2 PHE B 297      28.162  54.340  25.928  1.00  0.00      RB0  C
ATOM   2965  CZ  PHE B 297      28.354  53.069  26.456  1.00  0.00      RB0  C
ATOM   2966  C   PHE B 297      22.286  55.464  26.200  1.00  0.00      RB0  C
ATOM   2967  O   PHE B 297      21.278  54.817  25.926  1.00  0.00      RB0  O
ATOM   2968  N   LEU B 298      22.348  56.792  26.146  1.00  0.00      RB0  N
ATOM   2969  H   LEU B 298      23.248  57.214  26.280  1.00  0.00      RB0  H
ATOM   2970  CA  LEU B 298      21.243  57.626  25.667  1.00  0.00      RB0  C
ATOM   2971  CB  LEU B 298      21.177  58.908  26.482  1.00  0.00      RB0  C
ATOM   2972  CG  LEU B 298      19.836  59.117  27.175  1.00  0.00      RB0  C
ATOM   2973  CD1 LEU B 298      19.838  60.452  27.909  1.00  0.00      RB0  C
ATOM   2974  CD2 LEU B 298      18.646  58.983  26.224  1.00  0.00      RB0  C
ATOM   2975  C   LEU B 298      21.498  57.992  24.213  1.00  0.00      RB0  C
ATOM   2976  O   LEU B 298      22.610  58.361  23.858  1.00  0.00      RB0  O
ATOM   2977  N   ASN B 299      20.473  57.896  23.375  1.00  0.00      RB0  N
ATOM   2978  H   ASN B 299      19.560  57.645  23.693  1.00  0.00      RB0  H
ATOM   2979  CA  ASN B 299      20.630  58.218  21.961  1.00  0.00      RB0  C
ATOM   2980  CB  ASN B 299      20.459  56.997  21.054  1.00  0.00      RB0  C
ATOM   2981  CG  ASN B 299      21.475  55.892  21.273  1.00  0.00      RB0  C
ATOM   2982  OD1 ASN B 299      22.688  56.053  21.173  1.00  0.00      RB0  O
ATOM   2983  ND2 ASN B 299      20.886  54.704  21.497  1.00  0.00      RB0  N
ATOM   2984 HD21 ASN B 299      19.909  54.651  21.705  1.00  0.00      RB0  H
ATOM   2985 HD22 ASN B 299      21.403  53.848  21.415  1.00  0.00      RB0  H
ATOM   2986  C   ASN B 299      19.667  59.285  21.457  1.00  0.00      RB0  C
ATOM   2987  O   ASN B 299      18.448  59.190  21.640  1.00  0.00      RB0  O
ATOM   2988  CB  CYS B 300      19.736  62.672  20.472  1.00  0.00      RB0  C
ATOM   2989  SG  CYS B 300      18.521  63.832  19.798  1.00  0.00      RB0  S
ATOM   2990  N   CYS B 300      20.228  60.307  20.824  1.00  0.00      RB0  N
ATOM   2991  H   CYS B 300      21.224  60.318  20.694  1.00  0.00      RB0  H
ATOM   2992  CA  CYS B 300      19.436  61.235  20.060  1.00  0.00      RB0  C
ATOM   2993  C   CYS B 300      19.685  60.955  18.588  1.00  0.00      RB0  C
ATOM   2994  O   CYS B 300      20.816  61.013  18.129  1.00  0.00      RB0  O
ATOM   2995  N   TYR B 301      18.635  60.617  17.856  1.00  0.00      RB0  N
ATOM   2996  H   TYR B 301      17.731  60.553  18.281  1.00  0.00      RB0  H
ATOM   2997  CA  TYR B 301      18.753  60.371  16.426  1.00  0.00      RB0  C
ATOM   2998  CB  TYR B 301      18.120  59.019  16.106  1.00  0.00      RB0  C
ATOM   2999  CG  TYR B 301      18.271  58.677  14.646  1.00  0.00      RB0  C
ATOM   3000  CD1 TYR B 301      19.439  58.993  13.963  1.00  0.00      RB0  C
ATOM   3001  CE1 TYR B 301      19.569  58.654  12.622  1.00  0.00      RB0  C
ATOM   3002  CD2 TYR B 301      17.234  58.027  13.988  1.00  0.00      RB0  C
ATOM   3003  CE2 TYR B 301      17.365  57.682  12.649  1.00  0.00      RB0  C
ATOM   3004  CZ  TYR B 301      18.534  57.994  11.967  1.00  0.00      RB0  C
ATOM   3005  OH  TYR B 301      18.665  57.645  10.638  1.00  0.00      RB0  O
ATOM   3006  HH  TYR B 301      18.009  56.991  10.429  1.00  0.00      RB0  H
ATOM   3007  C   TYR B 301      18.046  61.492  15.714  1.00  0.00      RB0  C
ATOM   3008  O   TYR B 301      16.813  61.567  15.713  1.00  0.00      RB0  O
ATOM   3009  N   VAL B 302      18.849  62.382  15.143  1.00  0.00      RB0  N
ATOM   3010  H   VAL B 302      19.819  62.147  15.037  1.00  0.00      RB0  H
ATOM   3011  CA  VAL B 302      18.349  63.508  14.387  1.00  0.00      RB0  C
ATOM   3012  CB  VAL B 302      19.066  64.793  14.761  1.00  0.00      RB0  C
ATOM   3013  CG1 VAL B 302      18.229  65.960  14.254  1.00  0.00      RB0  C
ATOM   3014  CG2 VAL B 302      19.310  64.885  16.269  1.00  0.00      RB0  C
ATOM   3015  C   VAL B 302      18.525  63.172  12.921  1.00  0.00      RB0  C
ATOM   3016  O   VAL B 302      19.642  62.933  12.471  1.00  0.00      RB0  O
ATOM   3017  N   SER B 303      17.431  63.145  12.173  1.00  0.00      RB0  N
ATOM   3018  H   SER B 303      16.537  63.322  12.583  1.00  0.00      RB0  H
ATOM   3019  CA  SER B 303      17.489  62.619  10.817  1.00  0.00      RB0  C
ATOM   3020  CB  SER B 303      17.128  61.158  11.021  1.00  0.00      RB0  C
ATOM   3021  OG  SER B 303      17.123  60.900  12.436  1.00  0.00      RB0  O
ATOM   3022  HG  SER B 303      16.349  61.300  12.824  1.00  0.00      RB0  H
ATOM   3023  C   SER B 303      16.568  63.314   9.803  1.00  0.00      RB0  C
ATOM   3024  O   SER B 303      15.639  64.041  10.163  1.00  0.00      RB0  O
ATOM   3025  N   GLY B 304      16.861  63.078   8.527  1.00  0.00      RB0  N
ATOM   3026  H   GLY B 304      17.766  62.704   8.308  1.00  0.00      RB0  H
ATOM   3027  CA  GLY B 304      16.010  63.518   7.432  1.00  0.00      RB0  C
ATOM   3028  C   GLY B 304      15.971  65.019   7.295  1.00  0.00      RB0  C
ATOM   3029  O   GLY B 304      14.967  65.576   6.844  1.00  0.00      RB0  O
ATOM   3030  N   PHE B 305      17.070  65.668   7.678  1.00  0.00      RB0  N
ATOM   3031  H   PHE B 305      17.909  65.157   7.881  1.00  0.00      RB0  H
ATOM   3032  CA  PHE B 305      17.141  67.122   7.711  1.00  0.00      RB0  C
ATOM   3033  CB  PHE B 305      17.539  67.641   9.095  1.00  0.00      RB0  C
ATOM   3034  CG  PHE B 305      18.903  67.155   9.532  1.00  0.00      RB0  C
ATOM   3035  CD1 PHE B 305      19.013  66.007  10.306  1.00  0.00      RB0  C
ATOM   3036  CD2 PHE B 305      20.048  67.865   9.186  1.00  0.00      RB0  C
ATOM   3037  CE1 PHE B 305      20.261  65.575  10.734  1.00  0.00      RB0  C
ATOM   3038  CE2 PHE B 305      21.297  67.431   9.612  1.00  0.00      RB0  C
ATOM   3039  CZ  PHE B 305      21.404  66.283  10.386  1.00  0.00      RB0  C
ATOM   3040  C   PHE B 305      18.047  67.725   6.640  1.00  0.00      RB0  C
ATOM   3041  O   PHE B 305      19.084  67.154   6.297  1.00  0.00      RB0  O
ATOM   3042  N   HIS B 306      17.643  68.892   6.137  1.00  0.00      RB0  N
ATOM   3043  H   HIS B 306      16.837  69.364   6.504  1.00  0.00      RB0  H
ATOM   3044  CA  HIS B 306      18.336  69.567   5.047  1.00  0.00      RB0  C
ATOM   3045  CB  HIS B 306      17.884  68.969   3.703  1.00  0.00      RB0  C
ATOM   3046  CG  HIS B 306      18.956  69.074   2.639  1.00  0.00      RB0  C
ATOM   3047  ND1 HIS B 306      19.725  68.037   2.242  1.00  0.00      RB0  N
ATOM   3048  HD1 HIS B 306      19.689  67.098   2.530  1.00  0.00      RB0  H
ATOM   3049  CD2 HIS B 306      19.324  70.205   1.903  1.00  0.00      RB0  C
ATOM   3050  NE2 HIS B 306      20.324  69.838   1.064  1.00  0.00      RB0  N
ATOM   3051  CE1 HIS B 306      20.571  68.505   1.272  1.00  0.00      RB0  C
ATOM   3052  C   HIS B 306      18.144  71.074   5.104  1.00  0.00      RB0  C
ATOM   3053  O   HIS B 306      17.004  71.522   5.174  1.00  0.00      RB0  O
ATOM   3054  N   PRO B 307      19.235  71.874   5.034  1.00  0.00      RB0  N
ATOM   3055  CD  PRO B 307      18.985  73.307   5.147  1.00  0.00      RB0  C
ATOM   3056  CA  PRO B 307      20.659  71.640   4.820  1.00  0.00      RB0  C
ATOM   3057  CB  PRO B 307      21.229  73.031   4.531  1.00  0.00      RB0  C
ATOM   3058  CG  PRO B 307      20.345  73.954   5.348  1.00  0.00      RB0  C
ATOM   3059  C   PRO B 307      21.342  70.942   5.975  1.00  0.00      RB0  C
ATOM   3060  O   PRO B 307      20.675  70.435   6.877  1.00  0.00      RB0  O
ATOM   3061  N   SER B 308      22.672  70.973   5.963  1.00  0.00      RB0  N
ATOM   3062  H   SER B 308      23.179  71.484   5.271  1.00  0.00      RB0  H
ATOM   3063  CA  SER B 308      23.480  70.135   6.843  1.00  0.00      RB0  C
ATOM   3064  CB  SER B 308      24.614  69.748   5.920  1.00  0.00      RB0  C
ATOM   3065  OG  SER B 308      24.160  70.094   4.598  1.00  0.00      RB0  O
ATOM   3066  HG  SER B 308      24.357  69.358   4.028  1.00  0.00      RB0  H
ATOM   3067  C   SER B 308      23.874  70.788   8.136  1.00  0.00      RB0  C
ATOM   3068  O   SER B 308      24.514  70.155   8.973  1.00  0.00      RB0  O
ATOM   3069  N   ASP B 309      23.526  72.053   8.311  1.00  0.00      RB0  N
ATOM   3070  H   ASP B 309      22.841  72.496   7.740  1.00  0.00      RB0  H
ATOM   3071  CA  ASP B 309      23.942  72.714   9.530  1.00  0.00      RB0  C
ATOM   3072  CB  ASP B 309      24.276  74.183   9.278  1.00  0.00      RB0  C
ATOM   3073  CG  ASP B 309      25.455  74.566  10.150  1.00  0.00      RB0  C
ATOM   3074  OD1 ASP B 309      25.687  73.894  11.153  1.00  0.00      RB0  O
ATOM   3075  OD2 ASP B 309      26.161  75.514   9.806  1.00  0.00      RB0  O
ATOM   3076  C   ASP B 309      22.934  72.534  10.651  1.00  0.00      RB0  C
ATOM   3077  O   ASP B 309      21.734  72.736  10.464  1.00  0.00      RB0  O
ATOM   3078  N   ILE B 310      23.456  72.158  11.814  1.00  0.00      RB0  N
ATOM   3079  H   ILE B 310      24.451  72.226  11.942  1.00  0.00      RB0  H
ATOM   3080  CA  ILE B 310      22.646  71.658  12.905  1.00  0.00      RB0  C
ATOM   3081  CB  ILE B 310      22.118  70.268  12.542  1.00  0.00      RB0  C
ATOM   3082  CG2 ILE B 310      23.235  69.248  12.304  1.00  0.00      RB0  C
ATOM   3083  CG1 ILE B 310      21.090  69.797  13.558  1.00  0.00      RB0  C
ATOM   3084  CD1 ILE B 310      20.457  68.491  13.103  1.00  0.00      RB0  C
ATOM   3085  C   ILE B 310      23.442  71.668  14.205  1.00  0.00      RB0  C
ATOM   3086  O   ILE B 310      24.601  71.266  14.241  1.00  0.00      RB0  O
ATOM   3087  N   GLU B 311      22.813  72.151  15.266  1.00  0.00      RB0  N
ATOM   3088  H   GLU B 311      21.846  72.406  15.201  1.00  0.00      RB0  H
ATOM   3089  CA  GLU B 311      23.411  72.166  16.590  1.00  0.00      RB0  C
ATOM   3090  CB  GLU B 311      23.213  73.571  17.150  1.00  0.00      RB0  C
ATOM   3091  CG  GLU B 311      23.214  73.692  18.675  1.00  0.00      RB0  C
ATOM   3092  CD  GLU B 311      22.545  75.005  19.028  1.00  0.00      RB0  C
ATOM   3093  OE1 GLU B 311      22.964  76.037  18.509  1.00  0.00      RB0  O
ATOM   3094  OE2 GLU B 311      21.569  74.993  19.775  1.00  0.00      RB0  O
ATOM   3095  C   GLU B 311      22.601  71.174  17.388  1.00  0.00      RB0  C
ATOM   3096  O   GLU B 311      21.380  71.255  17.383  1.00  0.00      RB0  O
ATOM   3097  N   VAL B 312      23.259  70.235  18.056  1.00  0.00      RB0  N
ATOM   3098  H   VAL B 312      24.255  70.247  18.131  1.00  0.00      RB0  H
ATOM   3099  CA  VAL B 312      22.535  69.221  18.824  1.00  0.00      RB0  C
ATOM   3100  CB  VAL B 312      22.539  67.849  18.135  1.00  0.00      RB0  C
ATOM   3101  CG1 VAL B 312      21.674  66.845  18.902  1.00  0.00      RB0  C
ATOM   3102  CG2 VAL B 312      22.115  67.927  16.669  1.00  0.00      RB0  C
ATOM   3103  C   VAL B 312      23.072  69.085  20.249  1.00  0.00      RB0  C
ATOM   3104  O   VAL B 312      24.286  68.974  20.460  1.00  0.00      RB0  O
ATOM   3105  N   ASP B 313      22.146  69.115  21.211  1.00  0.00      RB0  N
ATOM   3106  H   ASP B 313      21.186  69.016  20.977  1.00  0.00      RB0  H
ATOM   3107  CA  ASP B 313      22.459  69.101  22.648  1.00  0.00      RB0  C
ATOM   3108  CB  ASP B 313      22.165  70.553  22.990  1.00  0.00      RB0  C
ATOM   3109  CG  ASP B 313      22.370  70.949  24.419  1.00  0.00      RB0  C
ATOM   3110  OD1 ASP B 313      22.792  72.078  24.639  1.00  0.00      RB0  O
ATOM   3111  OD2 ASP B 313      21.993  70.221  25.325  1.00  0.00      RB0  O
ATOM   3112  C   ASP B 313      21.681  68.031  23.406  1.00  0.00      RB0  C
ATOM   3113  O   ASP B 313      20.493  67.793  23.152  1.00  0.00      RB0  O
ATOM   3114  N   LEU B 314      22.372  67.382  24.334  1.00  0.00      RB0  N
ATOM   3115  H   LEU B 314      23.236  67.785  24.636  1.00  0.00      RB0  H
ATOM   3116  CA  LEU B 314      21.756  66.397  25.205  1.00  0.00      RB0  C
ATOM   3117  CB  LEU B 314      22.613  65.134  25.321  1.00  0.00      RB0  C
ATOM   3118  CG  LEU B 314      22.218  63.999  24.369  1.00  0.00      RB0  C
ATOM   3119  CD1 LEU B 314      20.833  63.438  24.698  1.00  0.00      RB0  C
ATOM   3120  CD2 LEU B 314      22.341  64.389  22.898  1.00  0.00      RB0  C
ATOM   3121  C   LEU B 314      21.640  67.081  26.544  1.00  0.00      RB0  C
ATOM   3122  O   LEU B 314      22.535  67.834  26.932  1.00  0.00      RB0  O
ATOM   3123  N   LEU B 315      20.532  66.841  27.234  1.00  0.00      RB0  N
ATOM   3124  H   LEU B 315      19.870  66.172  26.892  1.00  0.00      RB0  H
ATOM   3125  CA  LEU B 315      20.262  67.510  28.500  1.00  0.00      RB0  C
ATOM   3126  CB  LEU B 315      19.018  68.400  28.518  1.00  0.00      RB0  C
ATOM   3127  CG  LEU B 315      18.962  69.625  27.624  1.00  0.00      RB0  C
ATOM   3128  CD1 LEU B 315      18.699  69.242  26.181  1.00  0.00      RB0  C
ATOM   3129  CD2 LEU B 315      17.898  70.602  28.117  1.00  0.00      RB0  C
ATOM   3130  C   LEU B 315      19.962  66.517  29.615  1.00  0.00      RB0  C
ATOM   3131  O   LEU B 315      19.151  65.596  29.446  1.00  0.00      RB0  O
ATOM   3132  N   LYS B 316      20.631  66.706  30.750  1.00  0.00      RB0  N
ATOM   3133  H   LYS B 316      21.271  67.479  30.822  1.00  0.00      RB0  H
ATOM   3134  CA  LYS B 316      20.287  65.999  31.970  1.00  0.00      RB0  C
ATOM   3135  CB  LYS B 316      21.600  65.428  32.512  1.00  0.00      RB0  C
ATOM   3136  CG  LYS B 316      21.463  64.997  33.962  1.00  0.00      RB0  C
ATOM   3137  CD  LYS B 316      22.684  64.439  34.675  1.00  0.00      RB0  C
ATOM   3138  CE  LYS B 316      22.266  64.223  36.128  1.00  0.00      RB0  C
ATOM   3139  NZ  LYS B 316      20.918  63.650  36.113  1.00  0.00      RB0  N
ATOM   3140  HZ1 LYS B 316      20.614  63.258  37.035  1.00  0.00      RB0  H
ATOM   3141  HZ2 LYS B 316      20.163  64.324  35.863  1.00  0.00      RB0  H
ATOM   3142  HZ3 LYS B 316      20.861  62.829  35.477  1.00  0.00      RB0  H
ATOM   3143  C   LYS B 316      19.699  67.015  32.929  1.00  0.00      RB0  C
ATOM   3144  O   LYS B 316      20.426  67.803  33.549  1.00  0.00      RB0  O
ATOM   3145  N   ASN B 317      18.375  66.999  33.036  1.00  0.00      RB0  N
ATOM   3146  H   ASN B 317      17.879  66.349  32.467  1.00  0.00      RB0  H
ATOM   3147  CA  ASN B 317      17.676  67.886  33.947  1.00  0.00      RB0  C
ATOM   3148  CB  ASN B 317      17.938  67.602  35.445  1.00  0.00      RB0  C
ATOM   3149  CG  ASN B 317      18.021  66.136  35.845  1.00  0.00      RB0  C
ATOM   3150  OD1 ASN B 317      18.906  65.387  35.438  1.00  0.00      RB0  O
ATOM   3151  ND2 ASN B 317      17.113  65.768  36.766  1.00  0.00      RB0  N
ATOM   3152 HD21 ASN B 317      16.344  66.355  37.019  1.00  0.00      RB0  H
ATOM   3153 HD22 ASN B 317      17.235  64.890  37.244  1.00  0.00      RB0  H
ATOM   3154  C   ASN B 317      18.097  69.336  33.715  1.00  0.00      RB0  C
ATOM   3155  O   ASN B 317      18.482  70.053  34.648  1.00  0.00      RB0  O
ATOM   3156  N   GLY B 318      18.048  69.745  32.448  1.00  0.00      RB0  N
ATOM   3157  H   GLY B 318      17.913  69.073  31.724  1.00  0.00      RB0  H
ATOM   3158  CA  GLY B 318      18.158  71.158  32.100  1.00  0.00      RB0  C
ATOM   3159  C   GLY B 318      19.463  71.613  31.480  1.00  0.00      RB0  C
ATOM   3160  O   GLY B 318      19.452  72.357  30.492  1.00  0.00      RB0  O
ATOM   3161  N   GLU B 319      20.587  71.193  32.065  1.00  0.00      RB0  N
ATOM   3162  H   GLU B 319      20.550  70.512  32.798  1.00  0.00      RB0  H
ATOM   3163  CA  GLU B 319      21.896  71.610  31.567  1.00  0.00      RB0  C
ATOM   3164  CB  GLU B 319      22.918  71.926  32.657  1.00  0.00      RB0  C
ATOM   3165  CG  GLU B 319      23.043  73.450  32.799  1.00  0.00      RB0  C
ATOM   3166  CD  GLU B 319      23.375  74.084  31.453  1.00  0.00      RB0  C
ATOM   3167  OE1 GLU B 319      22.713  75.044  31.057  1.00  0.00      RB0  O
ATOM   3168  OE2 GLU B 319      24.299  73.627  30.781  1.00  0.00      RB0  O
ATOM   3169  C   GLU B 319      22.417  70.665  30.508  1.00  0.00      RB0  C
ATOM   3170  O   GLU B 319      22.203  69.452  30.581  1.00  0.00      RB0  O
ATOM   3171  N   ARG B 320      23.084  71.242  29.512  1.00  0.00      RB0  N
ATOM   3172  H   ARG B 320      23.366  72.179  29.727  1.00  0.00      RB0  H
ATOM   3173  CA  ARG B 320      23.836  70.468  28.532  1.00  0.00      RB0  C
ATOM   3174  CB  ARG B 320      24.681  71.358  27.627  1.00  0.00      RB0  C
ATOM   3175  CG  ARG B 320      24.117  72.744  27.373  1.00  0.00      RB0  C
ATOM   3176  CD  ARG B 320      25.216  73.738  27.001  1.00  0.00      RB0  C
ATOM   3177  NE  ARG B 320      24.652  75.036  26.635  1.00  0.00      RB0  N
ATOM   3178  HE  ARG B 320      24.611  75.189  25.642  1.00  0.00      RB0  H
ATOM   3179  CZ  ARG B 320      24.141  75.857  27.604  1.00  0.00      RB0  C
ATOM   3180  NH1 ARG B 320      24.202  75.495  28.900  1.00  0.00      RB0  N
ATOM   3181 HH11 ARG B 320      23.747  75.950  29.680  1.00  0.00      RB0  H
ATOM   3182 HH12 ARG B 320      24.654  74.653  29.236  1.00  0.00      RB0  H
ATOM   3183  NH2 ARG B 320      23.559  77.021  27.241  1.00  0.00      RB0  N
ATOM   3184 HH21 ARG B 320      23.167  77.643  27.924  1.00  0.00      RB0  H
ATOM   3185 HH22 ARG B 320      23.499  77.294  26.277  1.00  0.00      RB0  H
ATOM   3186  C   ARG B 320      24.888  69.644  29.265  1.00  0.00      RB0  C
ATOM   3187  O   ARG B 320      25.591  70.143  30.158  1.00  0.00      RB0  O
ATOM   3188  N   ILE B 321      24.963  68.369  28.911  1.00  0.00      RB0  N
ATOM   3189  H   ILE B 321      24.408  68.080  28.127  1.00  0.00      RB0  H
ATOM   3190  CA  ILE B 321      26.012  67.507  29.424  1.00  0.00      RB0  C
ATOM   3191  CB  ILE B 321      25.490  66.083  29.669  1.00  0.00      RB0  C
ATOM   3192  CG2 ILE B 321      24.910  65.438  28.409  1.00  0.00      RB0  C
ATOM   3193  CG1 ILE B 321      26.554  65.216  30.342  1.00  0.00      RB0  C
ATOM   3194  CD1 ILE B 321      25.991  63.875  30.814  1.00  0.00      RB0  C
ATOM   3195  C   ILE B 321      27.192  67.566  28.445  1.00  0.00      RB0  C
ATOM   3196  O   ILE B 321      27.008  67.474  27.227  1.00  0.00      RB0  O
ATOM   3197  N   GLU B 322      28.390  67.768  28.999  1.00  0.00      RB0  N
ATOM   3198  H   GLU B 322      28.448  67.786  29.995  1.00  0.00      RB0  H
ATOM   3199  CA  GLU B 322      29.607  67.997  28.226  1.00  0.00      RB0  C
ATOM   3200  CB  GLU B 322      30.603  68.712  29.150  1.00  0.00      RB0  C
ATOM   3201  CG  GLU B 322      32.073  68.679  28.740  1.00  0.00      RB0  C
ATOM   3202  CD  GLU B 322      32.789  67.659  29.606  1.00  0.00      RB0  C
ATOM   3203  OE1 GLU B 322      32.158  67.034  30.462  1.00  0.00      RB0  O
ATOM   3204  OE2 GLU B 322      33.992  67.479  29.439  1.00  0.00      RB0  O
ATOM   3205  C   GLU B 322      30.130  66.723  27.570  1.00  0.00      RB0  C
ATOM   3206  O   GLU B 322      30.257  66.667  26.340  1.00  0.00      RB0  O
ATOM   3207  N   LYS B 323      30.411  65.707  28.392  1.00  0.00      RB0  N
ATOM   3208  H   LYS B 323      30.321  65.881  29.371  1.00  0.00      RB0  H
ATOM   3209  CA  LYS B 323      31.021  64.447  27.920  1.00  0.00      RB0  C
ATOM   3210  CB  LYS B 323      31.431  63.557  29.086  1.00  0.00      RB0  C
ATOM   3211  CG  LYS B 323      32.814  63.999  29.541  1.00  0.00      RB0  C
ATOM   3212  CD  LYS B 323      33.211  63.503  30.924  1.00  0.00      RB0  C
ATOM   3213  CE  LYS B 323      34.465  64.244  31.379  1.00  0.00      RB0  C
ATOM   3214  NZ  LYS B 323      34.235  65.676  31.174  1.00  0.00      RB0  N
ATOM   3215  HZ1 LYS B 323      34.852  66.309  31.710  1.00  0.00      RB0  H
ATOM   3216  HZ2 LYS B 323      34.339  65.949  30.171  1.00  0.00      RB0  H
ATOM   3217  HZ3 LYS B 323      33.246  65.961  31.348  1.00  0.00      RB0  H
ATOM   3218  C   LYS B 323      30.087  63.724  26.965  1.00  0.00      RB0  C
ATOM   3219  O   LYS B 323      29.267  62.898  27.375  1.00  0.00      RB0  O
ATOM   3220  N   VAL B 324      30.224  64.070  25.685  1.00  0.00      RB0  N
ATOM   3221  H   VAL B 324      30.832  64.823  25.426  1.00  0.00      RB0  H
ATOM   3222  CA  VAL B 324      29.354  63.565  24.620  1.00  0.00      RB0  C
ATOM   3223  CB  VAL B 324      27.984  64.285  24.608  1.00  0.00      RB0  C
ATOM   3224  CG1 VAL B 324      28.085  65.791  24.365  1.00  0.00      RB0  C
ATOM   3225  CG2 VAL B 324      27.028  63.657  23.595  1.00  0.00      RB0  C
ATOM   3226  C   VAL B 324      30.008  63.569  23.218  1.00  0.00      RB0  C
ATOM   3227  O   VAL B 324      30.453  64.607  22.705  1.00  0.00      RB0  O
ATOM   3228  N   GLU B 325      30.079  62.390  22.614  1.00  0.00      RB0  N
ATOM   3229  H   GLU B 325      29.837  61.530  23.080  1.00  0.00      RB0  H
ATOM   3230  CA  GLU B 325      30.364  62.307  21.183  1.00  0.00      RB0  C
ATOM   3231  CB  GLU B 325      31.554  61.387  20.873  1.00  0.00      RB0  C
ATOM   3232  CG  GLU B 325      31.474  59.949  21.394  1.00  0.00      RB0  C
ATOM   3233  CD  GLU B 325      31.651  59.922  22.900  1.00  0.00      RB0  C
ATOM   3234  OE1 GLU B 325      30.681  59.644  23.602  1.00  0.00      RB0  O
ATOM   3235  OE2 GLU B 325      32.753  60.202  23.366  1.00  0.00      RB0  O
ATOM   3236  C   GLU B 325      29.111  61.914  20.404  1.00  0.00      RB0  C
ATOM   3237  O   GLU B 325      28.244  61.165  20.891  1.00  0.00      RB0  O
ATOM   3238  N   HIS B 326      29.026  62.459  19.199  1.00  0.00      RB0  N
ATOM   3239  H   HIS B 326      29.835  62.951  18.882  1.00  0.00      RB0  H
ATOM   3240  CA  HIS B 326      28.087  61.983  18.212  1.00  0.00      RB0  C
ATOM   3241  CB  HIS B 326      27.605  63.145  17.347  1.00  0.00      RB0  C
ATOM   3242  CG  HIS B 326      28.717  64.121  17.039  1.00  0.00      RB0  C
ATOM   3243  ND1 HIS B 326      29.128  65.076  17.897  1.00  0.00      RB0  N
ATOM   3244  HD1 HIS B 326      28.781  65.247  18.800  1.00  0.00      RB0  H
ATOM   3245  CD2 HIS B 326      29.467  64.222  15.864  1.00  0.00      RB0  C
ATOM   3246  NE2 HIS B 326      30.334  65.251  16.027  1.00  0.00      RB0  N
ATOM   3247  CE1 HIS B 326      30.128  65.777  17.275  1.00  0.00      RB0  C
ATOM   3248  C   HIS B 326      28.751  60.914  17.352  1.00  0.00      RB0  C
ATOM   3249  O   HIS B 326      29.867  60.443  17.640  1.00  0.00      RB0  O
ATOM   3250  N   SER B 327      28.042  60.527  16.298  1.00  0.00      RB0  N
ATOM   3251  H   SER B 327      27.091  60.813  16.223  1.00  0.00      RB0  H
ATOM   3252  CA  SER B 327      28.645  59.802  15.215  1.00  0.00      RB0  C
ATOM   3253  CB  SER B 327      27.520  59.029  14.509  1.00  0.00      RB0  C
ATOM   3254  OG  SER B 327      28.040  58.064  13.587  1.00  0.00      RB0  O
ATOM   3255  HG  SER B 327      27.337  57.444  13.428  1.00  0.00      RB0  H
ATOM   3256  C   SER B 327      29.452  60.818  14.406  1.00  0.00      RB0  C
ATOM   3257  O   SER B 327      30.474  61.342  14.866  1.00  0.00      RB0  O
ATOM   3258  N   ASP B 328      28.961  61.099  13.208  1.00  0.00      RB0  N
ATOM   3259  H   ASP B 328      28.170  60.652  12.784  1.00  0.00      RB0  H
ATOM   3260  CA  ASP B 328      29.551  62.049  12.292  1.00  0.00      RB0  C
ATOM   3261  CB  ASP B 328      30.732  61.323  11.682  1.00  0.00      RB0  C
ATOM   3262  CG  ASP B 328      31.870  62.255  11.396  1.00  0.00      RB0  C
ATOM   3263  OD1 ASP B 328      31.620  63.403  11.055  1.00  0.00      RB0  O
ATOM   3264  OD2 ASP B 328      33.015  61.801  11.438  1.00  0.00      RB0  O
ATOM   3265  C   ASP B 328      28.505  62.241  11.223  1.00  0.00      RB0  C
ATOM   3266  O   ASP B 328      27.669  61.359  11.015  1.00  0.00      RB0  O
ATOM   3267  N   LEU B 329      28.544  63.382  10.543  1.00  0.00      RB0  N
ATOM   3268  H   LEU B 329      29.402  63.896  10.602  1.00  0.00      RB0  H
ATOM   3269  CA  LEU B 329      27.484  63.718   9.610  1.00  0.00      RB0  C
ATOM   3270  CB  LEU B 329      27.583  65.197   9.237  1.00  0.00      RB0  C
ATOM   3271  CG  LEU B 329      26.379  65.713   8.449  1.00  0.00      RB0  C
ATOM   3272  CD1 LEU B 329      25.065  65.504   9.203  1.00  0.00      RB0  C
ATOM   3273  CD2 LEU B 329      26.573  67.171   8.033  1.00  0.00      RB0  C
ATOM   3274  C   LEU B 329      27.529  62.821   8.387  1.00  0.00      RB0  C
ATOM   3275  O   LEU B 329      28.595  62.615   7.805  1.00  0.00      RB0  O
ATOM   3276  N   SER B 330      26.359  62.273   8.049  1.00  0.00      RB0  N
ATOM   3277  H   SER B 330      25.531  62.405   8.601  1.00  0.00      RB0  H
ATOM   3278  CA  SER B 330      26.130  61.501   6.831  1.00  0.00      RB0  C
ATOM   3279  CB  SER B 330      26.538  60.051   7.108  1.00  0.00      RB0  C
ATOM   3280  OG  SER B 330      26.668  59.323   5.881  1.00  0.00      RB0  O
ATOM   3281  HG  SER B 330      26.494  58.411   6.093  1.00  0.00      RB0  H
ATOM   3282  C   SER B 330      24.691  61.686   6.365  1.00  0.00      RB0  C
ATOM   3283  O   SER B 330      23.899  62.353   7.021  1.00  0.00      RB0  O
ATOM   3284  N   PHE B 331      24.359  61.106   5.223  1.00  0.00      RB0  N
ATOM   3285  H   PHE B 331      24.968  60.462   4.751  1.00  0.00      RB0  H
ATOM   3286  CA  PHE B 331      23.045  61.303   4.651  1.00  0.00      RB0  C
ATOM   3287  CB  PHE B 331      23.085  62.521   3.712  1.00  0.00      RB0  C
ATOM   3288  CG  PHE B 331      23.888  62.317   2.450  1.00  0.00      RB0  C
ATOM   3289  CD1 PHE B 331      23.244  61.936   1.278  1.00  0.00      RB0  C
ATOM   3290  CD2 PHE B 331      25.257  62.552   2.445  1.00  0.00      RB0  C
ATOM   3291  CE1 PHE B 331      23.962  61.824   0.095  1.00  0.00      RB0  C
ATOM   3292  CE2 PHE B 331      25.974  62.441   1.261  1.00  0.00      RB0  C
ATOM   3293  CZ  PHE B 331      25.324  62.092   0.082  1.00  0.00      RB0  C
ATOM   3294  C   PHE B 331      22.570  60.043   3.942  1.00  0.00      RB0  C
ATOM   3295  O   PHE B 331      23.369  59.167   3.641  1.00  0.00      RB0  O
ATOM   3296  N   SER B 332      21.274  59.964   3.659  1.00  0.00      RB0  N
ATOM   3297  H   SER B 332      20.709  60.787   3.720  1.00  0.00      RB0  H
ATOM   3298  CA  SER B 332      20.679  58.723   3.174  1.00  0.00      RB0  C
ATOM   3299  CB  SER B 332      19.590  58.532   4.212  1.00  0.00      RB0  C
ATOM   3300  OG  SER B 332      19.966  59.331   5.345  1.00  0.00      RB0  O
ATOM   3301  HG  SER B 332      19.718  60.229   5.151  1.00  0.00      RB0  H
ATOM   3302  C   SER B 332      20.224  58.767   1.726  1.00  0.00      RB0  C
ATOM   3303  O   SER B 332      20.657  59.627   0.975  1.00  0.00      RB0  O
ATOM   3304  N   LYS B 333      19.353  57.825   1.358  1.00  0.00      RB0  N
ATOM   3305  H   LYS B 333      18.875  57.372   2.102  1.00  0.00      RB0  H
ATOM   3306  CA  LYS B 333      18.919  57.601  -0.028  1.00  0.00      RB0  C
ATOM   3307  CB  LYS B 333      18.278  56.169   0.009  1.00  0.00      RB0  C
ATOM   3308  CG  LYS B 333      18.450  55.186   1.257  1.00  0.00      RB0  C
ATOM   3309  CD  LYS B 333      19.765  54.458   1.768  1.00  0.00      RB0  C
ATOM   3310  CE  LYS B 333      19.562  53.485   3.006  1.00  0.00      RB0  C
ATOM   3311  NZ  LYS B 333      20.731  52.726   3.568  1.00  0.00      RB0  N
ATOM   3312  HZ1 LYS B 333      20.438  51.949   4.216  1.00  0.00      RB0  H
ATOM   3313  HZ2 LYS B 333      21.308  52.236   2.862  1.00  0.00      RB0  H
ATOM   3314  HZ3 LYS B 333      21.370  53.266   4.189  1.00  0.00      RB0  H
ATOM   3315  C   LYS B 333      18.197  58.829  -0.564  1.00  0.00      RB0  C
ATOM   3316  O   LYS B 333      18.592  59.380  -1.590  1.00  0.00      RB0  O
ATOM   3317  N   ASP B 334      17.129  59.252   0.111  1.00  0.00      RB0  N
ATOM   3318  H   ASP B 334      16.907  58.857   0.997  1.00  0.00      RB0  H
ATOM   3319  CA  ASP B 334      16.611  60.576  -0.158  1.00  0.00      RB0  C
ATOM   3320  CB  ASP B 334      15.211  60.790   0.441  1.00  0.00      RB0  C
ATOM   3321  CG  ASP B 334      15.199  61.730   1.632  1.00  0.00      RB0  C
ATOM   3322  OD1 ASP B 334      14.895  61.292   2.733  1.00  0.00      RB0  O
ATOM   3323  OD2 ASP B 334      15.435  62.923   1.479  1.00  0.00      RB0  O
ATOM   3324  C   ASP B 334      17.698  61.499   0.381  1.00  0.00      RB0  C
ATOM   3325  O   ASP B 334      18.386  61.159   1.352  1.00  0.00      RB0  O
ATOM   3326  N   TRP B 335      17.905  62.628  -0.274  1.00  0.00      RB0  N
ATOM   3327  H   TRP B 335      17.226  62.945  -0.932  1.00  0.00      RB0  H
ATOM   3328  CA  TRP B 335      19.155  63.347  -0.096  1.00  0.00      RB0  C
ATOM   3329  CB  TRP B 335      19.331  64.388  -1.195  1.00  0.00      RB0  C
ATOM   3330  CG  TRP B 335      19.498  63.720  -2.536  1.00  0.00      RB0  C
ATOM   3331  CD2 TRP B 335      20.702  63.146  -3.082  1.00  0.00      RB0  C
ATOM   3332  CE2 TRP B 335      20.403  62.697  -4.388  1.00  0.00      RB0  C
ATOM   3333  CE3 TRP B 335      21.989  63.002  -2.580  1.00  0.00      RB0  C
ATOM   3334  CD1 TRP B 335      18.531  63.577  -3.543  1.00  0.00      RB0  C
ATOM   3335  NE1 TRP B 335      19.062  62.974  -4.642  1.00  0.00      RB0  N
ATOM   3336  HE1 TRP B 335      18.590  62.804  -5.494  1.00  0.00      RB0  H
ATOM   3337  CZ2 TRP B 335      21.407  62.123  -5.156  1.00  0.00      RB0  C
ATOM   3338  CZ3 TRP B 335      22.983  62.426  -3.360  1.00  0.00      RB0  C
ATOM   3339  CH2 TRP B 335      22.693  61.990  -4.646  1.00  0.00      RB0  C
ATOM   3340  C   TRP B 335      19.286  64.042   1.253  1.00  0.00      RB0  C
ATOM   3341  O   TRP B 335      19.904  65.116   1.333  1.00  0.00      RB0  O
ATOM   3342  N   SER B 336      18.738  63.441   2.313  1.00  0.00      RB0  N
ATOM   3343  H   SER B 336      18.336  62.541   2.386  1.00  0.00      RB0  H
ATOM   3344  CA  SER B 336      18.671  64.134   3.598  1.00  0.00      RB0  C
ATOM   3345  CB  SER B 336      17.254  64.056   4.118  1.00  0.00      RB0  C
ATOM   3346  OG  SER B 336      16.786  62.706   4.105  1.00  0.00      RB0  O
ATOM   3347  HG  SER B 336      16.494  62.506   3.212  1.00  0.00      RB0  H
ATOM   3348  C   SER B 336      19.772  63.716   4.552  1.00  0.00      RB0  C
ATOM   3349  O   SER B 336      20.250  62.596   4.490  1.00  0.00      RB0  O
ATOM   3350  N   PHE B 337      20.157  64.603   5.458  1.00  0.00      RB0  N
ATOM   3351  H   PHE B 337      19.695  65.483   5.570  1.00  0.00      RB0  H
ATOM   3352  CA  PHE B 337      21.228  64.286   6.390  1.00  0.00      RB0  C
ATOM   3353  CB  PHE B 337      22.037  65.535   6.730  1.00  0.00      RB0  C
ATOM   3354  CG  PHE B 337      22.862  65.968   5.545  1.00  0.00      RB0  C
ATOM   3355  CD1 PHE B 337      22.316  66.795   4.571  1.00  0.00      RB0  C
ATOM   3356  CD2 PHE B 337      24.178  65.535   5.436  1.00  0.00      RB0  C
ATOM   3357  CE1 PHE B 337      23.092  67.189   3.489  1.00  0.00      RB0  C
ATOM   3358  CE2 PHE B 337      24.955  65.931   4.356  1.00  0.00      RB0  C
ATOM   3359  CZ  PHE B 337      24.410  66.760   3.385  1.00  0.00      RB0  C
ATOM   3360  C   PHE B 337      20.715  63.640   7.653  1.00  0.00      RB0  C
ATOM   3361  O   PHE B 337      19.508  63.576   7.875  1.00  0.00      RB0  O
ATOM   3362  N   TYR B 338      21.643  63.123   8.456  1.00  0.00      RB0  N
ATOM   3363  H   TYR B 338      22.617  63.111   8.212  1.00  0.00      RB0  H
ATOM   3364  CA  TYR B 338      21.319  62.471   9.724  1.00  0.00      RB0  C
ATOM   3365  CB  TYR B 338      20.689  61.083   9.494  1.00  0.00      RB0  C
ATOM   3366  CG  TYR B 338      21.733  59.999   9.305  1.00  0.00      RB0  C
ATOM   3367  CD1 TYR B 338      22.127  59.226  10.393  1.00  0.00      RB0  C
ATOM   3368  CE1 TYR B 338      23.121  58.267  10.253  1.00  0.00      RB0  C
ATOM   3369  CD2 TYR B 338      22.306  59.764   8.059  1.00  0.00      RB0  C
ATOM   3370  CE2 TYR B 338      23.295  58.794   7.915  1.00  0.00      RB0  C
ATOM   3371  CZ  TYR B 338      23.723  58.060   9.018  1.00  0.00      RB0  C
ATOM   3372  OH  TYR B 338      24.745  57.134   8.913  1.00  0.00      RB0  O
ATOM   3373  HH  TYR B 338      25.100  57.097   8.027  1.00  0.00      RB0  H
ATOM   3374  C   TYR B 338      22.557  62.327  10.614  1.00  0.00      RB0  C
ATOM   3375  O   TYR B 338      23.681  62.237  10.128  1.00  0.00      RB0  O
ATOM   3376  N   LEU B 339      22.324  62.305  11.922  1.00  0.00      RB0  N
ATOM   3377  H   LEU B 339      21.390  62.327  12.286  1.00  0.00      RB0  H
ATOM   3378  CA  LEU B 339      23.371  62.143  12.922  1.00  0.00      RB0  C
ATOM   3379  CB  LEU B 339      23.816  63.542  13.351  1.00  0.00      RB0  C
ATOM   3380  CG  LEU B 339      25.259  63.888  12.999  1.00  0.00      RB0  C
ATOM   3381  CD1 LEU B 339      25.536  65.386  13.128  1.00  0.00      RB0  C
ATOM   3382  CD2 LEU B 339      26.235  63.067  13.833  1.00  0.00      RB0  C
ATOM   3383  C   LEU B 339      22.850  61.388  14.144  1.00  0.00      RB0  C
ATOM   3384  O   LEU B 339      21.637  61.304  14.356  1.00  0.00      RB0  O
ATOM   3385  N   LEU B 340      23.774  60.843  14.940  1.00  0.00      RB0  N
ATOM   3386  H   LEU B 340      24.742  60.900  14.704  1.00  0.00      RB0  H
ATOM   3387  CA  LEU B 340      23.441  60.231  16.227  1.00  0.00      RB0  C
ATOM   3388  CB  LEU B 340      23.456  58.709  16.048  1.00  0.00      RB0  C
ATOM   3389  CG  LEU B 340      23.098  57.893  17.293  1.00  0.00      RB0  C
ATOM   3390  CD1 LEU B 340      21.607  57.953  17.607  1.00  0.00      RB0  C
ATOM   3391  CD2 LEU B 340      23.572  56.444  17.177  1.00  0.00      RB0  C
ATOM   3392  C   LEU B 340      24.412  60.629  17.340  1.00  0.00      RB0  C
ATOM   3393  O   LEU B 340      25.587  60.287  17.303  1.00  0.00      RB0  O
ATOM   3394  N   TYR B 341      23.890  61.354  18.327  1.00  0.00      RB0  N
ATOM   3395  H   TYR B 341      22.889  61.416  18.362  1.00  0.00      RB0  H
ATOM   3396  CA  TYR B 341      24.646  61.782  19.501  1.00  0.00      RB0  C
ATOM   3397  CB  TYR B 341      24.214  63.185  19.941  1.00  0.00      RB0  C
ATOM   3398  CG  TYR B 341      24.653  64.264  18.978  1.00  0.00      RB0  C
ATOM   3399  CD1 TYR B 341      24.212  64.266  17.659  1.00  0.00      RB0  C
ATOM   3400  CE1 TYR B 341      24.649  65.248  16.782  1.00  0.00      RB0  C
ATOM   3401  CD2 TYR B 341      25.506  65.268  19.424  1.00  0.00      RB0  C
ATOM   3402  CE2 TYR B 341      25.935  66.260  18.549  1.00  0.00      RB0  C
ATOM   3403  CZ  TYR B 341      25.515  66.241  17.224  1.00  0.00      RB0  C
ATOM   3404  OH  TYR B 341      25.951  67.203  16.339  1.00  0.00      RB0  O
ATOM   3405  HH  TYR B 341      26.427  67.881  16.801  1.00  0.00      RB0  H
ATOM   3406  C   TYR B 341      24.380  60.824  20.663  1.00  0.00      RB0  C
ATOM   3407  O   TYR B 341      23.311  60.209  20.728  1.00  0.00      RB0  O
ATOM   3408  N   TYR B 342      25.347  60.683  21.570  1.00  0.00      RB0  N
ATOM   3409  H   TYR B 342      26.262  61.098  21.509  1.00  0.00      RB0  H
ATOM   3410  CA  TYR B 342      25.179  59.740  22.687  1.00  0.00      RB0  C
ATOM   3411  CB  TYR B 342      25.288  58.281  22.203  1.00  0.00      RB0  C
ATOM   3412  CG  TYR B 342      26.333  58.126  21.122  1.00  0.00      RB0  C
ATOM   3413  CD1 TYR B 342      27.688  58.190  21.422  1.00  0.00      RB0  C
ATOM   3414  CE1 TYR B 342      28.628  58.087  20.402  1.00  0.00      RB0  C
ATOM   3415  CD2 TYR B 342      25.924  57.916  19.811  1.00  0.00      RB0  C
ATOM   3416  CE2 TYR B 342      26.863  57.808  18.794  1.00  0.00      RB0  C
ATOM   3417  CZ  TYR B 342      28.216  57.914  19.086  1.00  0.00      RB0  C
ATOM   3418  OH  TYR B 342      29.141  57.851  18.064  1.00  0.00      RB0  O
ATOM   3419  HH  TYR B 342      29.755  58.577  18.172  1.00  0.00      RB0  H
ATOM   3420  C   TYR B 342      26.093  59.928  23.891  1.00  0.00      RB0  C
ATOM   3421  O   TYR B 342      27.152  60.550  23.778  1.00  0.00      RB0  O
ATOM   3422  N   THR B 343      25.658  59.377  25.030  1.00  0.00      RB0  N
ATOM   3423  H   THR B 343      24.781  58.897  25.042  1.00  0.00      RB0  H
ATOM   3424  CA  THR B 343      26.384  59.421  26.302  1.00  0.00      RB0  C
ATOM   3425  CB  THR B 343      25.754  60.587  27.046  1.00  0.00      RB0  C
ATOM   3426  OG1 THR B 343      25.460  61.606  26.082  1.00  0.00      RB0  O
ATOM   3427  HG1 THR B 343      26.279  61.744  25.611  1.00  0.00      RB0  H
ATOM   3428  CG2 THR B 343      26.628  61.127  28.177  1.00  0.00      RB0  C
ATOM   3429  C   THR B 343      26.273  58.080  26.996  1.00  0.00      RB0  C
ATOM   3430  O   THR B 343      25.321  57.326  26.772  1.00  0.00      RB0  O
ATOM   3431  N   GLU B 344      27.242  57.789  27.855  1.00  0.00      RB0  N
ATOM   3432  H   GLU B 344      27.982  58.440  28.018  1.00  0.00      RB0  H
ATOM   3433  CA  GLU B 344      27.063  56.740  28.844  1.00  0.00      RB0  C
ATOM   3434  CB  GLU B 344      28.331  56.032  29.323  1.00  0.00      RB0  C
ATOM   3435  CG  GLU B 344      27.880  54.702  29.947  1.00  0.00      RB0  C
ATOM   3436  CD  GLU B 344      28.915  54.107  30.874  1.00  0.00      RB0  C
ATOM   3437  OE1 GLU B 344      30.104  54.306  30.639  1.00  0.00      RB0  O
ATOM   3438  OE2 GLU B 344      28.518  53.448  31.837  1.00  0.00      RB0  O
ATOM   3439  C   GLU B 344      26.342  57.368  30.032  1.00  0.00      RB0  C
ATOM   3440  O   GLU B 344      26.681  58.476  30.448  1.00  0.00      RB0  O
ATOM   3441  N   PHE B 345      25.347  56.668  30.566  1.00  0.00      RB0  N
ATOM   3442  H   PHE B 345      25.135  55.735  30.259  1.00  0.00      RB0  H
ATOM   3443  CA  PHE B 345      24.497  57.236  31.598  1.00  0.00      RB0  C
ATOM   3444  CB  PHE B 345      23.508  58.270  31.026  1.00  0.00      RB0  C
ATOM   3445  CG  PHE B 345      22.181  57.650  30.643  1.00  0.00      RB0  C
ATOM   3446  CD1 PHE B 345      22.094  56.723  29.610  1.00  0.00      RB0  C
ATOM   3447  CD2 PHE B 345      21.033  58.022  31.334  1.00  0.00      RB0  C
ATOM   3448  CE1 PHE B 345      20.865  56.160  29.283  1.00  0.00      RB0  C
ATOM   3449  CE2 PHE B 345      19.804  57.464  31.003  1.00  0.00      RB0  C
ATOM   3450  CZ  PHE B 345      19.721  56.526  29.981  1.00  0.00      RB0  C
ATOM   3451  C   PHE B 345      23.782  56.130  32.339  1.00  0.00      RB0  C
ATOM   3452  O   PHE B 345      23.560  55.047  31.781  1.00  0.00      RB0  O
ATOM   3453  N   THR B 346      23.420  56.396  33.593  1.00  0.00      RB0  N
ATOM   3454  H   THR B 346      23.601  57.275  34.030  1.00  0.00      RB0  H
ATOM   3455  CA  THR B 346      22.640  55.419  34.354  1.00  0.00      RB0  C
ATOM   3456  CB  THR B 346      23.573  54.820  35.434  1.00  0.00      RB0  C
ATOM   3457  OG1 THR B 346      23.052  53.616  36.007  1.00  0.00      RB0  O
ATOM   3458  HG1 THR B 346      23.766  53.220  36.493  1.00  0.00      RB0  H
ATOM   3459  CG2 THR B 346      23.980  55.824  36.516  1.00  0.00      RB0  C
ATOM   3460  C   THR B 346      21.292  55.967  34.831  1.00  0.00      RB0  C
ATOM   3461  O   THR B 346      21.232  56.893  35.635  1.00  0.00      RB0  O
ATOM   3462  N   PRO B 347      20.206  55.422  34.268  1.00  0.00      RB0  N
ATOM   3463  CD  PRO B 347      20.312  54.369  33.267  1.00  0.00      RB0  C
ATOM   3464  CA  PRO B 347      18.819  55.775  34.553  1.00  0.00      RB0  C
ATOM   3465  CB  PRO B 347      18.009  54.907  33.581  1.00  0.00      RB0  C
ATOM   3466  CG  PRO B 347      18.925  53.750  33.200  1.00  0.00      RB0  C
ATOM   3467  C   PRO B 347      18.399  55.650  36.023  1.00  0.00      RB0  C
ATOM   3468  O   PRO B 347      18.606  54.620  36.655  1.00  0.00      RB0  O
ATOM   3469  N   THR B 348      17.804  56.718  36.539  1.00  0.00      RB0  N
ATOM   3470  H   THR B 348      17.615  57.545  36.010  1.00  0.00      RB0  H
ATOM   3471  CA  THR B 348      17.253  56.740  37.882  1.00  0.00      RB0  C
ATOM   3472  CB  THR B 348      18.306  57.431  38.741  1.00  0.00      RB0  C
ATOM   3473  OG1 THR B 348      19.592  56.862  38.462  1.00  0.00      RB0  O
ATOM   3474  HG1 THR B 348      19.846  57.124  37.582  1.00  0.00      RB0  H
ATOM   3475  CG2 THR B 348      17.983  57.353  40.234  1.00  0.00      RB0  C
ATOM   3476  C   THR B 348      15.900  57.451  37.860  1.00  0.00      RB0  C
ATOM   3477  O   THR B 348      15.693  58.372  37.072  1.00  0.00      RB0  O
ATOM   3478  N   GLU B 349      14.996  57.037  38.746  1.00  0.00      RB0  N
ATOM   3479  H   GLU B 349      15.233  56.265  39.333  1.00  0.00      RB0  H
ATOM   3480  CA  GLU B 349      13.594  57.460  38.685  1.00  0.00      RB0  C
ATOM   3481  CB  GLU B 349      12.820  56.680  39.752  1.00  0.00      RB0  C
ATOM   3482  CG  GLU B 349      11.310  56.611  39.518  1.00  0.00      RB0  C
ATOM   3483  CD  GLU B 349      11.055  55.990  38.162  1.00  0.00      RB0  C
ATOM   3484  OE1 GLU B 349      11.555  54.906  37.891  1.00  0.00      RB0  O
ATOM   3485  OE2 GLU B 349      10.376  56.594  37.342  1.00  0.00      RB0  O
ATOM   3486  C   GLU B 349      13.321  58.968  38.788  1.00  0.00      RB0  C
ATOM   3487  O   GLU B 349      12.239  59.436  38.426  1.00  0.00      RB0  O
ATOM   3488  N   LYS B 350      14.300  59.724  39.265  1.00  0.00      RB0  N
ATOM   3489  H   LYS B 350      15.198  59.318  39.416  1.00  0.00      RB0  H
ATOM   3490  CA  LYS B 350      14.105  61.150  39.498  1.00  0.00      RB0  C
ATOM   3491  CB  LYS B 350      14.501  61.598  40.900  1.00  0.00      RB0  C
ATOM   3492  CG  LYS B 350      13.459  62.643  41.286  1.00  0.00      RB0  C
ATOM   3493  CD  LYS B 350      13.811  63.573  42.438  1.00  0.00      RB0  C
ATOM   3494  CE  LYS B 350      12.708  64.624  42.565  1.00  0.00      RB0  C
ATOM   3495  NZ  LYS B 350      12.448  65.201  41.235  1.00  0.00      RB0  N
ATOM   3496  HZ1 LYS B 350      11.797  66.006  41.323  1.00  0.00      RB0  H
ATOM   3497  HZ2 LYS B 350      13.341  65.519  40.807  1.00  0.00      RB0  H
ATOM   3498  HZ3 LYS B 350      12.019  64.488  40.609  1.00  0.00      RB0  H
ATOM   3499  C   LYS B 350      14.751  62.024  38.411  1.00  0.00      RB0  C
ATOM   3500  O   LYS B 350      14.401  63.196  38.254  1.00  0.00      RB0  O
ATOM   3501  N   ASP B 351      15.691  61.447  37.671  1.00  0.00      RB0  N
ATOM   3502  H   ASP B 351      15.746  60.451  37.599  1.00  0.00      RB0  H
ATOM   3503  CA  ASP B 351      16.471  62.202  36.709  1.00  0.00      RB0  C
ATOM   3504  CB  ASP B 351      17.737  61.412  36.458  1.00  0.00      RB0  C
ATOM   3505  CG  ASP B 351      18.898  62.089  37.121  1.00  0.00      RB0  C
ATOM   3506  OD1 ASP B 351      18.774  63.238  37.536  1.00  0.00      RB0  O
ATOM   3507  OD2 ASP B 351      19.977  61.506  37.146  1.00  0.00      RB0  O
ATOM   3508  C   ASP B 351      15.702  62.334  35.409  1.00  0.00      RB0  C
ATOM   3509  O   ASP B 351      15.147  61.351  34.913  1.00  0.00      RB0  O
ATOM   3510  N   GLU B 352      15.671  63.559  34.882  1.00  0.00      RB0  N
ATOM   3511  H   GLU B 352      16.258  64.257  35.287  1.00  0.00      RB0  H
ATOM   3512  CA  GLU B 352      15.051  63.881  33.598  1.00  0.00      RB0  C
ATOM   3513  CB  GLU B 352      14.215  65.148  33.652  1.00  0.00      RB0  C
ATOM   3514  CG  GLU B 352      12.873  64.987  34.355  1.00  0.00      RB0  C
ATOM   3515  CD  GLU B 352      11.947  66.019  33.750  1.00  0.00      RB0  C
ATOM   3516  OE1 GLU B 352      12.432  66.925  33.076  1.00  0.00      RB0  O
ATOM   3517  OE2 GLU B 352      10.731  65.885  33.861  1.00  0.00      RB0  O
ATOM   3518  C   GLU B 352      16.138  64.070  32.542  1.00  0.00      RB0  C
ATOM   3519  O   GLU B 352      17.143  64.741  32.794  1.00  0.00      RB0  O
ATOM   3520  N   TYR B 353      15.924  63.478  31.367  1.00  0.00      RB0  N
ATOM   3521  H   TYR B 353      15.062  63.002  31.185  1.00  0.00      RB0  H
ATOM   3522  CA  TYR B 353      16.862  63.557  30.241  1.00  0.00      RB0  C
ATOM   3523  CB  TYR B 353      17.512  62.193  30.014  1.00  0.00      RB0  C
ATOM   3524  CG  TYR B 353      18.421  61.853  31.168  1.00  0.00      RB0  C
ATOM   3525  CD1 TYR B 353      17.957  61.091  32.234  1.00  0.00      RB0  C
ATOM   3526  CE1 TYR B 353      18.768  60.892  33.345  1.00  0.00      RB0  C
ATOM   3527  CD2 TYR B 353      19.726  62.323  31.169  1.00  0.00      RB0  C
ATOM   3528  CE2 TYR B 353      20.535  62.114  32.277  1.00  0.00      RB0  C
ATOM   3529  CZ  TYR B 353      20.036  61.457  33.394  1.00  0.00      RB0  C
ATOM   3530  OH  TYR B 353      20.800  61.406  34.548  1.00  0.00      RB0  O
ATOM   3531  HH  TYR B 353      20.343  60.902  35.229  1.00  0.00      RB0  H
ATOM   3532  C   TYR B 353      16.146  63.985  28.965  1.00  0.00      RB0  C
ATOM   3533  O   TYR B 353      14.997  63.616  28.747  1.00  0.00      RB0  O
ATOM   3534  N   ALA B 354      16.827  64.745  28.111  1.00  0.00      RB0  N
ATOM   3535  H   ALA B 354      17.792  64.967  28.268  1.00  0.00      RB0  H
ATOM   3536  CA  ALA B 354      16.198  65.298  26.896  1.00  0.00      RB0  C
ATOM   3537  CB  ALA B 354      15.546  66.647  27.202  1.00  0.00      RB0  C
ATOM   3538  C   ALA B 354      17.174  65.496  25.741  1.00  0.00      RB0  C
ATOM   3539  O   ALA B 354      18.390  65.394  25.914  1.00  0.00      RB0  O
ATOM   3540  SG  CYS B 355      18.659  65.454  21.020  1.00  0.00      RB0  S
ATOM   3541  CB  CYS B 355      17.476  65.107  22.349  1.00  0.00      RB0  C
ATOM   3542  N   CYS B 355      16.635  65.780  24.562  1.00  0.00      RB0  N
ATOM   3543  H   CYS B 355      15.651  65.845  24.418  1.00  0.00      RB0  H
ATOM   3544  CA  CYS B 355      17.468  66.178  23.437  1.00  0.00      RB0  C
ATOM   3545  C   CYS B 355      17.056  67.552  22.901  1.00  0.00      RB0  C
ATOM   3546  O   CYS B 355      15.870  67.795  22.635  1.00  0.00      RB0  O
ATOM   3547  N   ARG B 356      18.040  68.442  22.756  1.00  0.00      RB0  N
ATOM   3548  H   ARG B 356      18.893  68.277  23.208  1.00  0.00      RB0  H
ATOM   3549  CA  ARG B 356      17.810  69.778  22.211  1.00  0.00      RB0  C
ATOM   3550  CB  ARG B 356      18.161  70.874  23.221  1.00  0.00      RB0  C
ATOM   3551  CG  ARG B 356      18.319  72.291  22.660  1.00  0.00      RB0  C
ATOM   3552  CD  ARG B 356      18.721  73.302  23.741  1.00  0.00      RB0  C
ATOM   3553  NE  ARG B 356      19.878  72.841  24.511  1.00  0.00      RB0  N
ATOM   3554  HE  ARG B 356      20.669  72.446  24.017  1.00  0.00      RB0  H
ATOM   3555  CZ  ARG B 356      19.894  72.947  25.872  1.00  0.00      RB0  C
ATOM   3556  NH1 ARG B 356      18.863  73.553  26.501  1.00  0.00      RB0  N
ATOM   3557 HH11 ARG B 356      18.822  73.616  27.503  1.00  0.00      RB0  H
ATOM   3558 HH12 ARG B 356      18.105  73.954  25.982  1.00  0.00      RB0  H
ATOM   3559  NH2 ARG B 356      20.925  72.447  26.577  1.00  0.00      RB0  N
ATOM   3560 HH21 ARG B 356      21.034  72.499  27.570  1.00  0.00      RB0  H
ATOM   3561 HH22 ARG B 356      21.668  71.951  26.078  1.00  0.00      RB0  H
ATOM   3562  C   ARG B 356      18.597  70.008  20.922  1.00  0.00      RB0  C
ATOM   3563  O   ARG B 356      19.819  70.119  20.924  1.00  0.00      RB0  O
ATOM   3564  N   VAL B 357      17.857  70.074  19.825  1.00  0.00      RB0  N
ATOM   3565  H   VAL B 357      16.863  70.166  19.927  1.00  0.00      RB0  H
ATOM   3566  CA  VAL B 357      18.412  70.210  18.497  1.00  0.00      RB0  C
ATOM   3567  CB  VAL B 357      17.955  69.033  17.632  1.00  0.00      RB0  C
ATOM   3568  CG1 VAL B 357      16.460  68.785  17.796  1.00  0.00      RB0  C
ATOM   3569  CG2 VAL B 357      18.345  69.216  16.169  1.00  0.00      RB0  C
ATOM   3570  C   VAL B 357      17.970  71.537  17.940  1.00  0.00      RB0  C
ATOM   3571  O   VAL B 357      16.807  71.923  18.101  1.00  0.00      RB0  O
ATOM   3572  N   ASN B 358      18.896  72.237  17.290  1.00  0.00      RB0  N
ATOM   3573  H   ASN B 358      19.813  71.908  17.130  1.00  0.00      RB0  H
ATOM   3574  CA  ASN B 358      18.531  73.412  16.536  1.00  0.00      RB0  C
ATOM   3575  CB  ASN B 358      19.156  74.612  17.251  1.00  0.00      RB0  C
ATOM   3576  CG  ASN B 358      19.528  75.725  16.294  1.00  0.00      RB0  C
ATOM   3577  OD1 ASN B 358      18.768  76.126  15.420  1.00  0.00      RB0  O
ATOM   3578  ND2 ASN B 358      20.747  76.231  16.540  1.00  0.00      RB0  N
ATOM   3579 HD21 ASN B 358      21.291  75.908  17.330  1.00  0.00      RB0  H
ATOM   3580 HD22 ASN B 358      21.190  76.951  16.012  1.00  0.00      RB0  H
ATOM   3581  C   ASN B 358      18.937  73.328  15.087  1.00  0.00      RB0  C
ATOM   3582  O   ASN B 358      20.022  72.862  14.747  1.00  0.00      RB0  O
ATOM   3583  N   HIS B 359      18.025  73.793  14.248  1.00  0.00      RB0  N
ATOM   3584  H   HIS B 359      17.303  74.399  14.591  1.00  0.00      RB0  H
ATOM   3585  CA  HIS B 359      18.199  73.822  12.817  1.00  0.00      RB0  C
ATOM   3586  CB  HIS B 359      17.421  72.647  12.219  1.00  0.00      RB0  C
ATOM   3587  CG  HIS B 359      17.987  72.140  10.915  1.00  0.00      RB0  C
ATOM   3588  ND1 HIS B 359      17.645  72.592   9.692  1.00  0.00      RB0  N
ATOM   3589  HD1 HIS B 359      17.003  73.295   9.460  1.00  0.00      RB0  H
ATOM   3590  CD2 HIS B 359      18.893  71.090  10.764  1.00  0.00      RB0  C
ATOM   3591  NE2 HIS B 359      19.090  70.911   9.439  1.00  0.00      RB0  N
ATOM   3592  CE1 HIS B 359      18.328  71.833   8.777  1.00  0.00      RB0  C
ATOM   3593  C   HIS B 359      17.640  75.149  12.307  1.00  0.00      RB0  C
ATOM   3594  O   HIS B 359      16.966  75.889  13.041  1.00  0.00      RB0  O
ATOM   3595  N   VAL B 360      17.953  75.451  11.051  1.00  0.00      RB0  N
ATOM   3596  H   VAL B 360      18.573  74.820  10.583  1.00  0.00      RB0  H
ATOM   3597  CA  VAL B 360      17.496  76.659  10.383  1.00  0.00      RB0  C
ATOM   3598  CB  VAL B 360      18.331  76.902   9.117  1.00  0.00      RB0  C
ATOM   3599  CG1 VAL B 360      18.232  75.728   8.150  1.00  0.00      RB0  C
ATOM   3600  CG2 VAL B 360      18.017  78.245   8.455  1.00  0.00      RB0  C
ATOM   3601  C   VAL B 360      15.974  76.651  10.123  1.00  0.00      RB0  C
ATOM   3602  O   VAL B 360      15.348  77.701   9.989  1.00  0.00      RB0  O
ATOM   3603  N   THR B 361      15.386  75.460  10.074  1.00  0.00      RB0  N
ATOM   3604  H   THR B 361      15.883  74.617  10.252  1.00  0.00      RB0  H
ATOM   3605  CA  THR B 361      13.995  75.297   9.664  1.00  0.00      RB0  C
ATOM   3606  CB  THR B 361      13.929  73.837   9.248  1.00  0.00      RB0  C
ATOM   3607  OG1 THR B 361      15.224  73.438   8.761  1.00  0.00      RB0  O
ATOM   3608  HG1 THR B 361      15.132  72.516   8.521  1.00  0.00      RB0  H
ATOM   3609  CG2 THR B 361      12.820  73.536   8.241  1.00  0.00      RB0  C
ATOM   3610  C   THR B 361      13.012  75.608  10.797  1.00  0.00      RB0  C
ATOM   3611  O   THR B 361      11.790  75.484  10.622  1.00  0.00      RB0  O
ATOM   3612  N   LEU B 362      13.524  76.008  11.958  1.00  0.00      RB0  N
ATOM   3613  H   LEU B 362      14.490  76.227  12.117  1.00  0.00      RB0  H
ATOM   3614  CA  LEU B 362      12.637  76.198  13.100  1.00  0.00      RB0  C
ATOM   3615  CB  LEU B 362      12.267  74.897  13.833  1.00  0.00      RB0  C
ATOM   3616  CG  LEU B 362      13.272  74.255  14.788  1.00  0.00      RB0  C
ATOM   3617  CD1 LEU B 362      12.589  73.155  15.595  1.00  0.00      RB0  C
ATOM   3618  CD2 LEU B 362      14.512  73.709  14.097  1.00  0.00      RB0  C
ATOM   3619  C   LEU B 362      13.006  77.347  14.012  1.00  0.00      RB0  C
ATOM   3620  O   LEU B 362      14.146  77.467  14.491  1.00  0.00      RB0  O
ATOM   3621  N   SER B 363      11.991  78.184  14.221  1.00  0.00      RB0  N
ATOM   3622  H   SER B 363      11.110  77.952  13.811  1.00  0.00      RB0  H
ATOM   3623  CA  SER B 363      12.064  79.437  14.971  1.00  0.00      RB0  C
ATOM   3624  CB  SER B 363      10.634  79.937  14.991  1.00  0.00      RB0  C
ATOM   3625  OG  SER B 363      10.033  79.445  13.785  1.00  0.00      RB0  O
ATOM   3626  HG  SER B 363      10.327  80.022  13.089  1.00  0.00      RB0  H
ATOM   3627  C   SER B 363      12.711  79.241  16.335  1.00  0.00      RB0  C
ATOM   3628  O   SER B 363      13.563  80.030  16.738  1.00  0.00      RB0  O
ATOM   3629  N   GLN B 364      12.304  78.167  17.016  1.00  0.00      RB0  N
ATOM   3630  H   GLN B 364      11.837  77.434  16.525  1.00  0.00      RB0  H
ATOM   3631  CA  GLN B 364      12.702  77.855  18.385  1.00  0.00      RB0  C
ATOM   3632  CB  GLN B 364      11.441  77.798  19.271  1.00  0.00      RB0  C
ATOM   3633  CG  GLN B 364      11.167  76.535  20.115  1.00  0.00      RB0  C
ATOM   3634  CD  GLN B 364      10.633  75.353  19.308  1.00  0.00      RB0  C
ATOM   3635  OE1 GLN B 364      10.792  74.195  19.689  1.00  0.00      RB0  O
ATOM   3636  NE2 GLN B 364       9.971  75.689  18.182  1.00  0.00      RB0  N
ATOM   3637 HE21 GLN B 364       9.753  76.629  17.921  1.00  0.00      RB0  H
ATOM   3638 HE22 GLN B 364       9.665  74.969  17.558  1.00  0.00      RB0  H
ATOM   3639  C   GLN B 364      13.502  76.541  18.405  1.00  0.00      RB0  C
ATOM   3640  O   GLN B 364      13.202  75.641  17.624  1.00  0.00      RB0  O
ATOM   3641  N   PRO B 365      14.547  76.434  19.256  1.00  0.00      RB0  N
ATOM   3642  CD  PRO B 365      15.141  77.482  20.071  1.00  0.00      RB0  C
ATOM   3643  CA  PRO B 365      15.234  75.135  19.386  1.00  0.00      RB0  C
ATOM   3644  CB  PRO B 365      16.405  75.465  20.320  1.00  0.00      RB0  C
ATOM   3645  CG  PRO B 365      16.567  76.986  20.278  1.00  0.00      RB0  C
ATOM   3646  C   PRO B 365      14.317  74.076  19.984  1.00  0.00      RB0  C
ATOM   3647  O   PRO B 365      13.805  74.266  21.078  1.00  0.00      RB0  O
ATOM   3648  N   LYS B 366      14.103  72.977  19.263  1.00  0.00      RB0  N
ATOM   3649  H   LYS B 366      14.716  72.812  18.487  1.00  0.00      RB0  H
ATOM   3650  CA  LYS B 366      13.196  71.898  19.709  1.00  0.00      RB0  C
ATOM   3651  CB  LYS B 366      12.702  70.993  18.578  1.00  0.00      RB0  C
ATOM   3652  CG  LYS B 366      11.214  70.578  18.648  1.00  0.00      RB0  C
ATOM   3653  CD  LYS B 366      10.731  69.803  19.891  1.00  0.00      RB0  C
ATOM   3654  CE  LYS B 366       9.946  70.661  20.901  1.00  0.00      RB0  C
ATOM   3655  NZ  LYS B 366       9.614  69.888  22.114  1.00  0.00      RB0  N
ATOM   3656  HZ1 LYS B 366      10.451  69.690  22.708  1.00  0.00      RB0  H
ATOM   3657  HZ2 LYS B 366       8.945  70.438  22.688  1.00  0.00      RB0  H
ATOM   3658  HZ3 LYS B 366       9.171  68.988  21.847  1.00  0.00      RB0  H
ATOM   3659  C   LYS B 366      13.772  71.055  20.843  1.00  0.00      RB0  C
ATOM   3660  O   LYS B 366      14.833  70.451  20.700  1.00  0.00      RB0  O
ATOM   3661  N   ILE B 367      13.071  71.007  21.968  1.00  0.00      RB0  N
ATOM   3662  H   ILE B 367      12.316  71.651  22.069  1.00  0.00      RB0  H
ATOM   3663  CA  ILE B 367      13.541  70.214  23.092  1.00  0.00      RB0  C
ATOM   3664  CB  ILE B 367      13.705  71.059  24.357  1.00  0.00      RB0  C
ATOM   3665  CG2 ILE B 367      14.363  70.231  25.464  1.00  0.00      RB0  C
ATOM   3666  CG1 ILE B 367      14.490  72.338  24.064  1.00  0.00      RB0  C
ATOM   3667  CD1 ILE B 367      14.706  73.196  25.311  1.00  0.00      RB0  C
ATOM   3668  C   ILE B 367      12.616  69.029  23.341  1.00  0.00      RB0  C
ATOM   3669  O   ILE B 367      11.569  69.166  23.980  1.00  0.00      RB0  O
ATOM   3670  N   VAL B 368      13.008  67.861  22.846  1.00  0.00      RB0  N
ATOM   3671  H   VAL B 368      13.943  67.780  22.485  1.00  0.00      RB0  H
ATOM   3672  CA  VAL B 368      12.212  66.656  23.061  1.00  0.00      RB0  C
ATOM   3673  CB  VAL B 368      12.021  65.911  21.736  1.00  0.00      RB0  C
ATOM   3674  CG1 VAL B 368      13.346  65.748  20.996  1.00  0.00      RB0  C
ATOM   3675  CG2 VAL B 368      11.268  64.593  21.928  1.00  0.00      RB0  C
ATOM   3676  C   VAL B 368      12.785  65.765  24.167  1.00  0.00      RB0  C
ATOM   3677  O   VAL B 368      13.940  65.332  24.102  1.00  0.00      RB0  O
ATOM   3678  N   LYS B 369      11.950  65.520  25.179  1.00  0.00      RB0  N
ATOM   3679  H   LYS B 369      10.983  65.724  25.051  1.00  0.00      RB0  H
ATOM   3680  CA  LYS B 369      12.315  64.764  26.381  1.00  0.00      RB0  C
ATOM   3681  CB  LYS B 369      11.499  65.162  27.613  1.00  0.00      RB0  C
ATOM   3682  CG  LYS B 369      11.524  66.665  27.898  1.00  0.00      RB0  C
ATOM   3683  CD  LYS B 369      11.434  67.010  29.390  1.00  0.00      RB0  C
ATOM   3684  CE  LYS B 369      10.283  66.337  30.145  1.00  0.00      RB0  C
ATOM   3685  NZ  LYS B 369      10.304  66.787  31.541  1.00  0.00      RB0  N
ATOM   3686  HZ1 LYS B 369       9.690  67.589  31.757  1.00  0.00      RB0  H
ATOM   3687  HZ2 LYS B 369      10.096  66.023  32.222  1.00  0.00      RB0  H
ATOM   3688  HZ3 LYS B 369      11.269  67.047  31.836  1.00  0.00      RB0  H
ATOM   3689  C   LYS B 369      12.266  63.265  26.167  1.00  0.00      RB0  C
ATOM   3690  O   LYS B 369      11.455  62.754  25.387  1.00  0.00      RB0  O
ATOM   3691  N   TRP B 370      13.124  62.569  26.903  1.00  0.00      RB0  N
ATOM   3692  H   TRP B 370      13.616  63.010  27.652  1.00  0.00      RB0  H
ATOM   3693  CA  TRP B 370      13.314  61.141  26.735  1.00  0.00      RB0  C
ATOM   3694  CB  TRP B 370      14.738  60.790  27.181  1.00  0.00      RB0  C
ATOM   3695  CG  TRP B 370      14.941  59.310  27.413  1.00  0.00      RB0  C
ATOM   3696  CD2 TRP B 370      15.211  58.656  28.671  1.00  0.00      RB0  C
ATOM   3697  CE2 TRP B 370      15.368  57.276  28.414  1.00  0.00      RB0  C
ATOM   3698  CE3 TRP B 370      15.332  59.130  29.972  1.00  0.00      RB0  C
ATOM   3699  CD1 TRP B 370      14.947  58.280  26.461  1.00  0.00      RB0  C
ATOM   3700  NE1 TRP B 370      15.202  57.077  27.047  1.00  0.00      RB0  N
ATOM   3701  HE1 TRP B 370      15.271  56.210  26.592  1.00  0.00      RB0  H
ATOM   3702  CZ2 TRP B 370      15.644  56.407  29.463  1.00  0.00      RB0  C
ATOM   3703  CZ3 TRP B 370      15.607  58.252  31.013  1.00  0.00      RB0  C
ATOM   3704  CH2 TRP B 370      15.762  56.894  30.759  1.00  0.00      RB0  C
ATOM   3705  C   TRP B 370      12.290  60.319  27.500  1.00  0.00      RB0  C
ATOM   3706  O   TRP B 370      12.309  60.272  28.731  1.00  0.00      RB0  O
ATOM   3707  N   ASP B 371      11.407  59.666  26.752  1.00  0.00      RB0  N
ATOM   3708  H   ASP B 371      11.497  59.688  25.759  1.00  0.00      RB0  H
ATOM   3709  CA  ASP B 371      10.440  58.756  27.328  1.00  0.00      RB0  C
ATOM   3710  CB  ASP B 371       9.090  58.645  26.638  1.00  0.00      RB0  C
ATOM   3711  CG  ASP B 371       8.356  57.583  27.440  1.00  0.00      RB0  C
ATOM   3712  OD1 ASP B 371       7.988  56.549  26.890  1.00  0.00      RB0  O
ATOM   3713  OD2 ASP B 371       8.232  57.752  28.649  1.00  0.00      RB0  O
ATOM   3714  C   ASP B 371      11.077  57.371  27.464  1.00  0.00      RB0  C
ATOM   3715  O   ASP B 371      11.661  56.846  26.516  1.00  0.00      RB0  O
ATOM   3716  N   ARG B 372      10.953  56.806  28.665  1.00  0.00      RB0  N
ATOM   3717  H   ARG B 372      10.194  57.188  29.200  1.00  0.00      RB0  H
ATOM   3718  CA  ARG B 372      11.651  55.581  29.095  1.00  0.00      RB0  C
ATOM   3719  CB  ARG B 372      11.549  55.514  30.618  1.00  0.00      RB0  C
ATOM   3720  CG  ARG B 372      12.467  54.492  31.281  1.00  0.00      RB0  C
ATOM   3721  CD  ARG B 372      12.270  54.442  32.796  1.00  0.00      RB0  C
ATOM   3722  NE  ARG B 372      12.470  55.754  33.413  1.00  0.00      RB0  N
ATOM   3723  HE  ARG B 372      13.045  56.417  32.925  1.00  0.00      RB0  H
ATOM   3724  CZ  ARG B 372      11.908  55.962  34.642  1.00  0.00      RB0  C
ATOM   3725  NH1 ARG B 372      11.157  54.991  35.196  1.00  0.00      RB0  N
ATOM   3726 HH11 ARG B 372      10.825  55.120  36.153  1.00  0.00      RB0  H
ATOM   3727 HH12 ARG B 372      10.905  54.135  34.743  1.00  0.00      RB0  H
ATOM   3728  NH2 ARG B 372      12.099  57.124  35.303  1.00  0.00      RB0  N
ATOM   3729 HH21 ARG B 372      11.640  57.242  36.202  1.00  0.00      RB0  H
ATOM   3730 HH22 ARG B 372      12.659  57.886  34.973  1.00  0.00      RB0  H
ATOM   3731  C   ARG B 372      11.104  54.308  28.440  1.00  0.00      RB0  C
ATOM   3732  O   ARG B 372      11.845  53.336  28.246  1.00  0.00      RB0  O
ATOM   3733  N   ASP B 373       9.811  54.316  28.113  1.00  0.00      RB0  N
ATOM   3734  H   ASP B 373       9.241  55.136  28.234  1.00  0.00      RB0  H
ATOM   3735  CA  ASP B 373       9.177  53.198  27.400  1.00  0.00      RB0  C
ATOM   3736  CB  ASP B 373       7.839  52.805  28.029  1.00  0.00      RB0  C
ATOM   3737  CG  ASP B 373       8.064  51.685  29.034  1.00  0.00      RB0  C
ATOM   3738  OD1 ASP B 373       8.189  50.530  28.618  1.00  0.00      RB0  O
ATOM   3739  OD2 ASP B 373       8.097  51.967  30.232  1.00  0.00      RB0  O
ATOM   3740  C   ASP B 373       9.051  53.496  25.904  1.00  0.00      RB0  C
ATOM   3741  O   ASP B 373       8.320  52.806  25.184  1.00  0.00      RB0  O
ATOM   3742  N   MET B 374       9.799  54.516  25.463  1.00  0.00      RB0  N
ATOM   3743  H   MET B 374      10.350  55.022  26.128  1.00  0.00      RB0  H
ATOM   3744  CA  MET B 374       9.743  55.089  24.117  1.00  0.00      RB0  C
ATOM   3745  CB  MET B 374       8.893  56.352  23.989  1.00  0.00      RB0  C
ATOM   3746  CG  MET B 374       8.828  56.907  22.569  1.00  0.00      RB0  C
ATOM   3747  SD  MET B 374       7.661  58.262  22.390  1.00  0.00      RB0  S
ATOM   3748  CE  MET B 374       7.684  58.361  20.593  1.00  0.00      RB0  C
ATOM   3749  C   MET B 374      11.171  55.325  23.610  1.00  0.00      RB0  C
ATOM   3750  O   MET B 374      11.595  54.878  22.544  1.00  0.00      RB0  O
ATOM   3751  N   ARG C 375      36.344  50.240  -2.154  1.00  0.00      RC0  N
ATOM   3752  H   ARG C 375      35.526  49.996  -2.679  1.00  0.00      RC0  H
ATOM   3753  CA  ARG C 375      37.210  51.170  -2.932  1.00  0.00      RC0  C
ATOM   3754  CB  ARG C 375      38.052  50.330  -3.906  1.00  0.00      RC0  C
ATOM   3755  CG  ARG C 375      38.651  51.074  -5.110  1.00  0.00      RC0  C
ATOM   3756  CD  ARG C 375      40.179  50.988  -5.185  1.00  0.00      RC0  C
ATOM   3757  NE  ARG C 375      40.744  51.587  -3.984  1.00  0.00      RC0  N
ATOM   3758  HE  ARG C 375      40.094  51.830  -3.246  1.00  0.00      RC0  H
ATOM   3759  CZ  ARG C 375      42.042  51.954  -3.829  1.00  0.00      RC0  C
ATOM   3760  NH1 ARG C 375      42.915  51.813  -4.850  1.00  0.00      RC0  N
ATOM   3761 HH11 ARG C 375      43.869  52.123  -4.794  1.00  0.00      RC0  H
ATOM   3762 HH12 ARG C 375      42.621  51.407  -5.718  1.00  0.00      RC0  H
ATOM   3763  NH2 ARG C 375      42.404  52.461  -2.635  1.00  0.00      RC0  N
ATOM   3764 HH21 ARG C 375      43.324  52.733  -2.338  1.00  0.00      RC0  H
ATOM   3765 HH22 ARG C 375      41.667  52.598  -1.951  1.00  0.00      RC0  H
ATOM   3766  C   ARG C 375      36.392  52.229  -3.704  1.00  0.00      RC0  C
ATOM   3767  O   ARG C 375      35.475  51.901  -4.466  1.00  0.00      RC0  O
ATOM   3768  N   ILE C 376      36.732  53.498  -3.480  1.00  0.00      RC0  N
ATOM   3769  H   ILE C 376      37.602  53.662  -3.008  1.00  0.00      RC0  H
ATOM   3770  CA  ILE C 376      36.053  54.625  -4.118  1.00  0.00      RC0  C
ATOM   3771  CB  ILE C 376      36.145  55.945  -3.337  1.00  0.00      RC0  C
ATOM   3772  CG2 ILE C 376      37.522  56.600  -3.455  1.00  0.00      RC0  C
ATOM   3773  CG1 ILE C 376      34.985  56.859  -3.766  1.00  0.00      RC0  C
ATOM   3774  CD1 ILE C 376      34.611  57.996  -2.823  1.00  0.00      RC0  C
ATOM   3775  C   ILE C 376      36.488  54.754  -5.573  1.00  0.00      RC0  C
ATOM   3776  O   ILE C 376      37.600  54.359  -5.921  1.00  0.00      RC0  O
ATOM   3777  N   ILE C 377      35.593  55.279  -6.413  1.00  0.00      RC0  N
ATOM   3778  H   ILE C 377      34.747  55.629  -6.020  1.00  0.00      RC0  H
ATOM   3779  CA  ILE C 377      35.873  55.482  -7.842  1.00  0.00      RC0  C
ATOM   3780  CB  ILE C 377      34.535  55.676  -8.585  1.00  0.00      RC0  C
ATOM   3781  CG2 ILE C 377      33.677  56.789  -7.976  1.00  0.00      RC0  C
ATOM   3782  CG1 ILE C 377      34.721  55.870 -10.088  1.00  0.00      RC0  C
ATOM   3783  CD1 ILE C 377      33.391  55.832 -10.832  1.00  0.00      RC0  C
ATOM   3784  C   ILE C 377      36.831  56.644  -8.042  1.00  0.00      RC0  C
ATOM   3785  O   ILE C 377      36.598  57.722  -7.504  1.00  0.00      RC0  O
ATOM   3786  N   PRO C 378      37.909  56.421  -8.817  1.00  0.00      RC0  N
ATOM   3787  CD  PRO C 378      38.163  55.173  -9.529  1.00  0.00      RC0  C
ATOM   3788  CA  PRO C 378      39.016  57.353  -8.941  1.00  0.00      RC0  C
ATOM   3789  CB  PRO C 378      39.998  56.637  -9.881  1.00  0.00      RC0  C
ATOM   3790  CG  PRO C 378      39.191  55.548 -10.584  1.00  0.00      RC0  C
ATOM   3791  C   PRO C 378      38.630  58.783  -9.379  1.00  0.00      RC0  C
ATOM   3792  O   PRO C 378      38.722  59.739  -8.586  1.00  0.00      RC0  O
ATOM   3793  N   ARG C 379      38.212  58.930 -10.628  1.00  0.00      RC0  N
ATOM   3794  H   ARG C 379      37.996  58.111 -11.151  1.00  0.00      RC0  H
ATOM   3795  CA  ARG C 379      37.877  60.243 -11.144  1.00  0.00      RC0  C
ATOM   3796  CB  ARG C 379      38.020  60.226 -12.675  1.00  0.00      RC0  C
ATOM   3797  CG  ARG C 379      36.867  60.795 -13.507  1.00  0.00      RC0  C
ATOM   3798  CD  ARG C 379      37.305  61.085 -14.947  1.00  0.00      RC0  C
ATOM   3799  NE  ARG C 379      36.242  61.682 -15.762  1.00  0.00      RC0  N
ATOM   3800  HE  ARG C 379      35.796  61.057 -16.410  1.00  0.00      RC0  H
ATOM   3801  CZ  ARG C 379      35.953  63.018 -15.652  1.00  0.00      RC0  C
ATOM   3802  NH1 ARG C 379      36.567  63.771 -14.719  1.00  0.00      RC0  N
ATOM   3803 HH11 ARG C 379      36.334  64.746 -14.612  1.00  0.00      RC0  H
ATOM   3804 HH12 ARG C 379      37.241  63.409 -14.071  1.00  0.00      RC0  H
ATOM   3805  NH2 ARG C 379      35.050  63.590 -16.478  1.00  0.00      RC0  N
ATOM   3806 HH21 ARG C 379      34.848  64.576 -16.384  1.00  0.00      RC0  H
ATOM   3807 HH22 ARG C 379      34.563  63.088 -17.198  1.00  0.00      RC0  H
ATOM   3808  C   ARG C 379      36.486  60.654 -10.630  1.00  0.00      RC0  C
ATOM   3809  O   ARG C 379      35.689  59.818 -10.217  1.00  0.00      RC0  O
ATOM   3810  N   HIS C 380      36.231  61.952 -10.597  1.00  0.00      RC0  N
ATOM   3811  H   HIS C 380      36.906  62.635 -10.875  1.00  0.00      RC0  H
ATOM   3812  CA  HIS C 380      34.907  62.475 -10.338  1.00  0.00      RC0  C
ATOM   3813  CB  HIS C 380      34.980  63.344  -9.078  1.00  0.00      RC0  C
ATOM   3814  CG  HIS C 380      33.621  63.825  -8.629  1.00  0.00      RC0  C
ATOM   3815  ND1 HIS C 380      32.911  63.248  -7.644  1.00  0.00      RC0  N
ATOM   3816  HD1 HIS C 380      33.181  62.486  -7.091  1.00  0.00      RC0  H
ATOM   3817  CD2 HIS C 380      32.897  64.908  -9.127  1.00  0.00      RC0  C
ATOM   3818  NE2 HIS C 380      31.738  64.975  -8.441  1.00  0.00      RC0  N
ATOM   3819  CE1 HIS C 380      31.743  63.959  -7.519  1.00  0.00      RC0  C
ATOM   3820  C   HIS C 380      34.581  63.311 -11.556  1.00  0.00      RC0  C
ATOM   3821  O   HIS C 380      35.495  63.867 -12.195  1.00  0.00      RC0  O
ATOM   3822  N   LEU C 381      33.298  63.402 -11.899  1.00  0.00      RC0  N
ATOM   3823  H   LEU C 381      32.562  63.139 -11.271  1.00  0.00      RC0  H
ATOM   3824  CA  LEU C 381      32.921  64.123 -13.121  1.00  0.00      RC0  C
ATOM   3825  CB  LEU C 381      32.056  63.307 -14.111  1.00  0.00      RC0  C
ATOM   3826  CG  LEU C 381      30.604  62.876 -13.837  1.00  0.00      RC0  C
ATOM   3827  CD1 LEU C 381      30.468  61.869 -12.697  1.00  0.00      RC0  C
ATOM   3828  CD2 LEU C 381      29.634  64.050 -13.745  1.00  0.00      RC0  C
ATOM   3829  C   LEU C 381      32.518  65.596 -12.907  1.00  0.00      RC0  C
ATOM   3830  O   LEU C 381      31.918  65.945 -11.884  1.00  0.00      RC0  O
ATOM   3831  N   GLN C 382      32.889  66.442 -13.877  1.00  0.00      RC0  N
ATOM   3832  H   GLN C 382      33.252  66.074 -14.730  1.00  0.00      RC0  H
ATOM   3833  CA  GLN C 382      32.735  67.900 -13.803  1.00  0.00      RC0  C
ATOM   3834  CB  GLN C 382      33.923  68.637 -14.408  1.00  0.00      RC0  C
ATOM   3835  CG  GLN C 382      35.284  68.067 -14.015  1.00  0.00      RC0  C
ATOM   3836  CD  GLN C 382      35.792  67.149 -15.111  1.00  0.00      RC0  C
ATOM   3837  OE1 GLN C 382      35.281  66.054 -15.356  1.00  0.00      RC0  O
ATOM   3838  NE2 GLN C 382      36.857  67.654 -15.759  1.00  0.00      RC0  N
ATOM   3839 HE21 GLN C 382      37.218  68.548 -15.480  1.00  0.00      RC0  H
ATOM   3840 HE22 GLN C 382      37.336  67.209 -16.518  1.00  0.00      RC0  H
ATOM   3841  C   GLN C 382      31.474  68.369 -14.472  1.00  0.00      RC0  C
ATOM   3842  O   GLN C 382      31.331  68.241 -15.685  1.00  0.00      RC0  O
ATOM   3843  N   LEU C 383      30.584  68.942 -13.676  1.00  0.00      RC0  N
ATOM   3844  H   LEU C 383      30.843  69.089 -12.717  1.00  0.00      RC0  H
ATOM   3845  CA  LEU C 383      29.298  69.435 -14.147  1.00  0.00      RC0  C
ATOM   3846  CB  LEU C 383      28.261  69.556 -13.023  1.00  0.00      RC0  C
ATOM   3847  CG  LEU C 383      27.794  68.267 -12.334  1.00  0.00      RC0  C
ATOM   3848  CD1 LEU C 383      27.617  67.111 -13.310  1.00  0.00      RC0  C
ATOM   3849  CD2 LEU C 383      28.647  67.884 -11.131  1.00  0.00      RC0  C
ATOM   3850  C   LEU C 383      29.454  70.812 -14.801  1.00  0.00      RC0  C
ATOM   3851  O   LEU C 383      28.562  71.343 -15.470  1.00  0.00      RC0  O
ATOM   3852  N   GLY D 384      78.365  85.930  -0.840  1.00  0.00      RD0  N
ATOM   3853  H   GLY D 384      78.424  86.911  -1.010  1.00  0.00      RD0  H
ATOM   3854  CA  GLY D 384      77.333  85.540   0.169  1.00  0.00      RD0  C
ATOM   3855  C   GLY D 384      75.931  86.007  -0.190  1.00  0.00      RD0  C
ATOM   3856  O   GLY D 384      75.360  86.877   0.494  1.00  0.00      RD0  O
ATOM   3857  N   SER D 385      75.380  85.427  -1.264  1.00  0.00      RD0  N
ATOM   3858  H   SER D 385      75.902  84.719  -1.733  1.00  0.00      RD0  H
ATOM   3859  CA  SER D 385      74.007  85.713  -1.721  1.00  0.00      RD0  C
ATOM   3860  CB  SER D 385      74.140  85.521  -3.221  1.00  0.00      RD0  C
ATOM   3861  OG  SER D 385      75.083  84.449  -3.412  1.00  0.00      RD0  O
ATOM   3862  HG  SER D 385      74.704  83.718  -2.928  1.00  0.00      RD0  H
ATOM   3863  C   SER D 385      72.968  84.759  -1.098  1.00  0.00      RD0  C
ATOM   3864  O   SER D 385      73.312  83.652  -0.620  1.00  0.00      RD0  O
ATOM   3865  N   HIS D 386      71.707  85.199  -1.100  1.00  0.00      RD0  N
ATOM   3866  H   HIS D 386      71.504  86.085  -1.507  1.00  0.00      RD0  H
ATOM   3867  CA  HIS D 386      70.584  84.379  -0.616  1.00  0.00      RD0  C
ATOM   3868  CB  HIS D 386      69.287  85.189  -0.550  1.00  0.00      RD0  C
ATOM   3869  CG  HIS D 386      69.484  86.528   0.115  1.00  0.00      RD0  C
ATOM   3870  ND1 HIS D 386      69.266  87.695  -0.522  1.00  0.00      RD0  N
ATOM   3871  HD1 HIS D 386      68.958  87.809  -1.446  1.00  0.00      RD0  H
ATOM   3872  CD2 HIS D 386      69.885  86.794   1.428  1.00  0.00      RD0  C
ATOM   3873  NE2 HIS D 386      69.904  88.145   1.571  1.00  0.00      RD0  N
ATOM   3874  CE1 HIS D 386      69.525  88.697   0.376  1.00  0.00      RD0  C
ATOM   3875  C   HIS D 386      70.294  83.176  -1.518  1.00  0.00      RD0  C
ATOM   3876  O   HIS D 386      70.460  83.247  -2.736  1.00  0.00      RD0  O
ATOM   3877  N   SER D 387      69.843  82.085  -0.904  1.00  0.00      RD0  N
ATOM   3878  H   SER D 387      69.726  82.111   0.097  1.00  0.00      RD0  H
ATOM   3879  CA  SER D 387      69.649  80.815  -1.601  1.00  0.00      RD0  C
ATOM   3880  CB  SER D 387      70.915  80.050  -1.245  1.00  0.00      RD0  C
ATOM   3881  OG  SER D 387      71.996  80.979  -1.118  1.00  0.00      RD0  O
ATOM   3882  HG  SER D 387      71.871  81.451  -0.288  1.00  0.00      RD0  H
ATOM   3883  C   SER D 387      68.400  80.080  -1.152  1.00  0.00      RD0  C
ATOM   3884  O   SER D 387      68.071  80.061   0.033  1.00  0.00      RD0  O
ATOM   3885  N   MET D 388      67.717  79.461  -2.104  1.00  0.00      RD0  N
ATOM   3886  H   MET D 388      67.954  79.612  -3.065  1.00  0.00      RD0  H
ATOM   3887  CA  MET D 388      66.671  78.506  -1.776  1.00  0.00      RD0  C
ATOM   3888  CB  MET D 388      65.310  78.923  -2.340  1.00  0.00      RD0  C
ATOM   3889  CG  MET D 388      64.155  78.178  -1.661  1.00  0.00      RD0  C
ATOM   3890  SD  MET D 388      62.525  78.797  -2.110  1.00  0.00      RD0  S
ATOM   3891  CE  MET D 388      62.563  78.391  -3.862  1.00  0.00      RD0  C
ATOM   3892  C   MET D 388      67.065  77.095  -2.232  1.00  0.00      RD0  C
ATOM   3893  O   MET D 388      67.578  76.911  -3.342  1.00  0.00      RD0  O
ATOM   3894  N   ARG D 389      66.839  76.116  -1.354  1.00  0.00      RD0  N
ATOM   3895  H   ARG D 389      66.439  76.333  -0.458  1.00  0.00      RD0  H
ATOM   3896  CA  ARG D 389      67.208  74.720  -1.606  1.00  0.00      RD0  C
ATOM   3897  CB  ARG D 389      68.519  74.318  -0.905  1.00  0.00      RD0  C
ATOM   3898  CG  ARG D 389      69.834  75.117  -1.028  1.00  0.00      RD0  C
ATOM   3899  CD  ARG D 389      70.581  75.114  -2.373  1.00  0.00      RD0  C
ATOM   3900  NE  ARG D 389      70.269  76.329  -3.115  1.00  0.00      RD0  N
ATOM   3901  HE  ARG D 389      69.293  76.532  -3.153  1.00  0.00      RD0  H
ATOM   3902  CZ  ARG D 389      71.196  77.164  -3.663  1.00  0.00      RD0  C
ATOM   3903  NH1 ARG D 389      72.483  76.806  -3.798  1.00  0.00      RD0  N
ATOM   3904 HH11 ARG D 389      73.142  77.473  -4.171  1.00  0.00      RD0  H
ATOM   3905 HH12 ARG D 389      72.817  75.878  -3.583  1.00  0.00      RD0  H
ATOM   3906  NH2 ARG D 389      70.809  78.376  -4.088  1.00  0.00      RD0  N
ATOM   3907 HH21 ARG D 389      71.490  78.979  -4.528  1.00  0.00      RD0  H
ATOM   3908 HH22 ARG D 389      69.882  78.757  -4.016  1.00  0.00      RD0  H
ATOM   3909  C   ARG D 389      66.127  73.771  -1.120  1.00  0.00      RD0  C
ATOM   3910  O   ARG D 389      65.681  73.859   0.031  1.00  0.00      RD0  O
ATOM   3911  N   TYR D 390      65.704  72.868  -2.002  1.00  0.00      RD0  N
ATOM   3912  H   TYR D 390      66.101  72.850  -2.923  1.00  0.00      RD0  H
ATOM   3913  CA  TYR D 390      64.887  71.737  -1.593  1.00  0.00      RD0  C
ATOM   3914  CB  TYR D 390      63.638  71.627  -2.460  1.00  0.00      RD0  C
ATOM   3915  CG  TYR D 390      62.617  72.632  -1.991  1.00  0.00      RD0  C
ATOM   3916  CD1 TYR D 390      61.807  72.313  -0.910  1.00  0.00      RD0  C
ATOM   3917  CE1 TYR D 390      60.855  73.218  -0.464  1.00  0.00      RD0  C
ATOM   3918  CD2 TYR D 390      62.481  73.862  -2.626  1.00  0.00      RD0  C
ATOM   3919  CE2 TYR D 390      61.531  74.772  -2.175  1.00  0.00      RD0  C
ATOM   3920  CZ  TYR D 390      60.720  74.448  -1.093  1.00  0.00      RD0  C
ATOM   3921  OH  TYR D 390      59.777  75.338  -0.628  1.00  0.00      RD0  O
ATOM   3922  HH  TYR D 390      59.682  76.064  -1.231  1.00  0.00      RD0  H
ATOM   3923  C   TYR D 390      65.705  70.467  -1.662  1.00  0.00      RD0  C
ATOM   3924  O   TYR D 390      66.329  70.153  -2.683  1.00  0.00      RD0  O
ATOM   3925  N   PHE D 391      65.700  69.769  -0.535  1.00  0.00      RD0  N
ATOM   3926  H   PHE D 391      65.075  70.009   0.199  1.00  0.00      RD0  H
ATOM   3927  CA  PHE D 391      66.504  68.596  -0.308  1.00  0.00      RD0  C
ATOM   3928  CB  PHE D 391      67.327  68.722   0.974  1.00  0.00      RD0  C
ATOM   3929  CG  PHE D 391      68.484  69.683   0.885  1.00  0.00      RD0  C
ATOM   3930  CD1 PHE D 391      69.690  69.265   0.338  1.00  0.00      RD0  C
ATOM   3931  CD2 PHE D 391      68.363  70.967   1.400  1.00  0.00      RD0  C
ATOM   3932  CE1 PHE D 391      70.791  70.110   0.353  1.00  0.00      RD0  C
ATOM   3933  CE2 PHE D 391      69.465  71.813   1.414  1.00  0.00      RD0  C
ATOM   3934  CZ  PHE D 391      70.684  71.379   0.909  1.00  0.00      RD0  C
ATOM   3935  C   PHE D 391      65.569  67.432  -0.078  1.00  0.00      RD0  C
ATOM   3936  O   PHE D 391      64.609  67.525   0.680  1.00  0.00      RD0  O
ATOM   3937  N   SER D 392      65.854  66.326  -0.737  1.00  0.00      RD0  N
ATOM   3938  H   SER D 392      66.649  66.239  -1.342  1.00  0.00      RD0  H
ATOM   3939  CA  SER D 392      64.997  65.177  -0.653  1.00  0.00      RD0  C
ATOM   3940  CB  SER D 392      63.998  65.230  -1.795  1.00  0.00      RD0  C
ATOM   3941  OG  SER D 392      63.336  66.500  -1.700  1.00  0.00      RD0  O
ATOM   3942  HG  SER D 392      63.505  66.799  -0.812  1.00  0.00      RD0  H
ATOM   3943  C   SER D 392      65.864  63.952  -0.552  1.00  0.00      RD0  C
ATOM   3944  O   SER D 392      66.952  63.914  -1.121  1.00  0.00      RD0  O
ATOM   3945  N   ALA D 393      65.387  62.955   0.186  1.00  0.00      RD0  N
ATOM   3946  H   ALA D 393      64.521  63.040   0.684  1.00  0.00      RD0  H
ATOM   3947  CA  ALA D 393      66.066  61.669   0.256  1.00  0.00      RD0  C
ATOM   3948  CB  ALA D 393      67.008  61.607   1.459  1.00  0.00      RD0  C
ATOM   3949  C   ALA D 393      65.081  60.515   0.330  1.00  0.00      RD0  C
ATOM   3950  O   ALA D 393      64.072  60.579   1.040  1.00  0.00      RD0  O
ATOM   3951  N   ALA D 394      65.388  59.469  -0.433  1.00  0.00      RD0  N
ATOM   3952  H   ALA D 394      66.230  59.475  -0.965  1.00  0.00      RD0  H
ATOM   3953  CA  ALA D 394      64.625  58.225  -0.440  1.00  0.00      RD0  C
ATOM   3954  CB  ALA D 394      64.025  57.982  -1.823  1.00  0.00      RD0  C
ATOM   3955  C   ALA D 394      65.546  57.074  -0.059  1.00  0.00      RD0  C
ATOM   3956  O   ALA D 394      66.547  56.847  -0.722  1.00  0.00      RD0  O
ATOM   3957  N   VAL D 395      65.226  56.378   1.028  1.00  0.00      RD0  N
ATOM   3958  H   VAL D 395      64.358  56.575   1.491  1.00  0.00      RD0  H
ATOM   3959  CA  VAL D 395      65.998  55.222   1.470  1.00  0.00      RD0  C
ATOM   3960  CB  VAL D 395      66.547  55.454   2.881  1.00  0.00      RD0  C
ATOM   3961  CG1 VAL D 395      67.482  54.315   3.294  1.00  0.00      RD0  C
ATOM   3962  CG2 VAL D 395      67.188  56.834   3.034  1.00  0.00      RD0  C
ATOM   3963  C   VAL D 395      65.042  54.042   1.509  1.00  0.00      RD0  C
ATOM   3964  O   VAL D 395      64.037  54.084   2.209  1.00  0.00      RD0  O
ATOM   3965  N   SER D 396      65.332  53.002   0.730  1.00  0.00      RD0  N
ATOM   3966  H   SER D 396      66.127  53.006   0.129  1.00  0.00      RD0  H
ATOM   3967  CA  SER D 396      64.485  51.810   0.722  1.00  0.00      RD0  C
ATOM   3968  CB  SER D 396      64.774  51.197  -0.633  1.00  0.00      RD0  C
ATOM   3969  OG  SER D 396      65.309  52.268  -1.418  1.00  0.00      RD0  O
ATOM   3970  HG  SER D 396      65.610  51.901  -2.240  1.00  0.00      RD0  H
ATOM   3971  C   SER D 396      64.857  50.938   1.881  1.00  0.00      RD0  C
ATOM   3972  O   SER D 396      66.032  50.730   2.166  1.00  0.00      RD0  O
ATOM   3973  N   ARG D 397      63.842  50.434   2.553  1.00  0.00      RD0  N
ATOM   3974  H   ARG D 397      62.913  50.518   2.194  1.00  0.00      RD0  H
ATOM   3975  CA  ARG D 397      64.055  49.594   3.697  1.00  0.00      RD0  C
ATOM   3976  CB  ARG D 397      63.370  50.253   4.902  1.00  0.00      RD0  C
ATOM   3977  CG  ARG D 397      62.134  51.086   4.523  1.00  0.00      RD0  C
ATOM   3978  CD  ARG D 397      61.558  51.866   5.707  1.00  0.00      RD0  C
ATOM   3979  NE  ARG D 397      60.389  52.661   5.328  1.00  0.00      RD0  N
ATOM   3980  HE  ARG D 397      59.846  52.362   4.530  1.00  0.00      RD0  H
ATOM   3981  CZ  ARG D 397      60.054  53.730   6.114  1.00  0.00      RD0  C
ATOM   3982  NH1 ARG D 397      60.847  54.074   7.148  1.00  0.00      RD0  N
ATOM   3983 HH11 ARG D 397      60.537  54.834   7.747  1.00  0.00      RD0  H
ATOM   3984 HH12 ARG D 397      61.718  53.634   7.368  1.00  0.00      RD0  H
ATOM   3985  NH2 ARG D 397      58.941  54.449   5.869  1.00  0.00      RD0  N
ATOM   3986 HH21 ARG D 397      58.741  55.251   6.465  1.00  0.00      RD0  H
ATOM   3987 HH22 ARG D 397      58.295  54.240   5.132  1.00  0.00      RD0  H
ATOM   3988  C   ARG D 397      63.511  48.228   3.332  1.00  0.00      RD0  C
ATOM   3989  O   ARG D 397      62.327  47.952   3.544  1.00  0.00      RD0  O
ATOM   3990  N   PRO D 398      64.385  47.378   2.750  1.00  0.00      RD0  N
ATOM   3991  CD  PRO D 398      65.802  47.626   2.575  1.00  0.00      RD0  C
ATOM   3992  CA  PRO D 398      64.005  46.094   2.165  1.00  0.00      RD0  C
ATOM   3993  CB  PRO D 398      65.267  45.596   1.468  1.00  0.00      RD0  C
ATOM   3994  CG  PRO D 398      66.110  46.847   1.313  1.00  0.00      RD0  C
ATOM   3995  C   PRO D 398      63.558  45.140   3.253  1.00  0.00      RD0  C
ATOM   3996  O   PRO D 398      64.185  45.068   4.309  1.00  0.00      RD0  O
ATOM   3997  N   GLY D 399      62.462  44.438   3.007  1.00  0.00      RD0  N
ATOM   3998  H   GLY D 399      61.947  44.581   2.163  1.00  0.00      RD0  H
ATOM   3999  CA  GLY D 399      61.854  43.644   4.052  1.00  0.00      RD0  C
ATOM   4000  C   GLY D 399      60.746  44.411   4.745  1.00  0.00      RD0  C
ATOM   4001  O   GLY D 399      59.673  43.846   4.976  1.00  0.00      RD0  O
ATOM   4002  N   ARG D 400      61.005  45.688   5.077  1.00  0.00      RD0  N
ATOM   4003  H   ARG D 400      61.860  46.085   4.748  1.00  0.00      RD0  H
ATOM   4004  CA  ARG D 400      59.994  46.608   5.670  1.00  0.00      RD0  C
ATOM   4005  CB  ARG D 400      60.723  47.823   6.260  1.00  0.00      RD0  C
ATOM   4006  CG  ARG D 400      60.066  48.535   7.449  1.00  0.00      RD0  C
ATOM   4007  CD  ARG D 400      60.108  47.736   8.753  1.00  0.00      RD0  C
ATOM   4008  NE  ARG D 400      59.602  48.550   9.860  1.00  0.00      RD0  N
ATOM   4009  HE  ARG D 400      58.600  48.610   9.923  1.00  0.00      RD0  H
ATOM   4010  CZ  ARG D 400      60.485  49.213  10.671  1.00  0.00      RD0  C
ATOM   4011  NH1 ARG D 400      61.817  49.026  10.501  1.00  0.00      RD0  N
ATOM   4012 HH11 ARG D 400      62.512  49.497  11.054  1.00  0.00      RD0  H
ATOM   4013 HH12 ARG D 400      62.173  48.395   9.805  1.00  0.00      RD0  H
ATOM   4014  NH2 ARG D 400      60.014  50.045  11.630  1.00  0.00      RD0  N
ATOM   4015 HH21 ARG D 400      60.617  50.556  12.252  1.00  0.00      RD0  H
ATOM   4016 HH22 ARG D 400      59.028  50.191  11.761  1.00  0.00      RD0  H
ATOM   4017  C   ARG D 400      58.828  46.957   4.687  1.00  0.00      RD0  C
ATOM   4018  O   ARG D 400      58.250  46.057   4.030  1.00  0.00      RD0  O
ATOM   4019  N   GLY D 401      58.474  48.242   4.589  1.00  0.00      RD0  N
ATOM   4020  H   GLY D 401      59.058  48.986   4.897  1.00  0.00      RD0  H
ATOM   4021  CA  GLY D 401      57.363  48.638   3.731  1.00  0.00      RD0  C
ATOM   4022  C   GLY D 401      57.863  49.473   2.576  1.00  0.00      RD0  C
ATOM   4023  O   GLY D 401      58.988  49.271   2.104  1.00  0.00      RD0  O
ATOM   4024  N   GLU D 402      57.029  50.412   2.126  1.00  0.00      RD0  N
ATOM   4025  H   GLU D 402      56.084  50.438   2.449  1.00  0.00      RD0  H
ATOM   4026  CA  GLU D 402      57.447  51.414   1.158  1.00  0.00      RD0  C
ATOM   4027  CB  GLU D 402      56.214  52.247   0.831  1.00  0.00      RD0  C
ATOM   4028  CG  GLU D 402      55.435  51.561  -0.288  1.00  0.00      RD0  C
ATOM   4029  CD  GLU D 402      56.275  51.644  -1.542  1.00  0.00      RD0  C
ATOM   4030  OE1 GLU D 402      56.305  52.713  -2.137  1.00  0.00      RD0  O
ATOM   4031  OE2 GLU D 402      56.935  50.672  -1.900  1.00  0.00      RD0  O
ATOM   4032  C   GLU D 402      58.657  52.187   1.696  1.00  0.00      RD0  C
ATOM   4033  O   GLU D 402      58.793  52.363   2.917  1.00  0.00      RD0  O
ATOM   4034  N   PRO D 403      59.558  52.618   0.788  1.00  0.00      RD0  N
ATOM   4035  CD  PRO D 403      59.518  52.289  -0.632  1.00  0.00      RD0  C
ATOM   4036  CA  PRO D 403      60.734  53.440   1.123  1.00  0.00      RD0  C
ATOM   4037  CB  PRO D 403      61.352  53.737  -0.245  1.00  0.00      RD0  C
ATOM   4038  CG  PRO D 403      60.927  52.572  -1.131  1.00  0.00      RD0  C
ATOM   4039  C   PRO D 403      60.398  54.734   1.882  1.00  0.00      RD0  C
ATOM   4040  O   PRO D 403      59.360  55.354   1.627  1.00  0.00      RD0  O
ATOM   4041  N   ARG D 404      61.279  55.126   2.799  1.00  0.00      RD0  N
ATOM   4042  H   ARG D 404      62.178  54.681   2.796  1.00  0.00      RD0  H
ATOM   4043  CA  ARG D 404      61.132  56.368   3.547  1.00  0.00      RD0  C
ATOM   4044  CB  ARG D 404      62.123  56.249   4.708  1.00  0.00      RD0  C
ATOM   4045  CG  ARG D 404      62.601  57.519   5.404  1.00  0.00      RD0  C
ATOM   4046  CD  ARG D 404      63.234  57.157   6.758  1.00  0.00      RD0  C
ATOM   4047  NE  ARG D 404      63.677  58.325   7.523  1.00  0.00      RD0  N
ATOM   4048  HE  ARG D 404      64.670  58.464   7.590  1.00  0.00      RD0  H
ATOM   4049  CZ  ARG D 404      62.743  59.174   8.056  1.00  0.00      RD0  C
ATOM   4050  NH1 ARG D 404      61.436  58.904   7.930  1.00  0.00      RD0  N
ATOM   4051 HH11 ARG D 404      60.746  59.621   8.132  1.00  0.00      RD0  H
ATOM   4052 HH12 ARG D 404      61.032  58.042   7.592  1.00  0.00      RD0  H
ATOM   4053  NH2 ARG D 404      63.123  60.300   8.696  1.00  0.00      RD0  N
ATOM   4054 HH21 ARG D 404      62.401  60.948   8.991  1.00  0.00      RD0  H
ATOM   4055 HH22 ARG D 404      64.073  60.544   8.890  1.00  0.00      RD0  H
ATOM   4056  C   ARG D 404      61.441  57.562   2.644  1.00  0.00      RD0  C
ATOM   4057  O   ARG D 404      62.374  57.530   1.844  1.00  0.00      RD0  O
ATOM   4058  N   PHE D 405      60.645  58.616   2.778  1.00  0.00      RD0  N
ATOM   4059  H   PHE D 405      59.908  58.653   3.453  1.00  0.00      RD0  H
ATOM   4060  CA  PHE D 405      60.867  59.835   2.032  1.00  0.00      RD0  C
ATOM   4061  CB  PHE D 405      59.887  59.931   0.865  1.00  0.00      RD0  C
ATOM   4062  CG  PHE D 405      60.298  61.060  -0.049  1.00  0.00      RD0  C
ATOM   4063  CD1 PHE D 405      61.402  60.909  -0.880  1.00  0.00      RD0  C
ATOM   4064  CD2 PHE D 405      59.572  62.246  -0.066  1.00  0.00      RD0  C
ATOM   4065  CE1 PHE D 405      61.773  61.939  -1.735  1.00  0.00      RD0  C
ATOM   4066  CE2 PHE D 405      59.941  63.275  -0.923  1.00  0.00      RD0  C
ATOM   4067  CZ  PHE D 405      61.037  63.118  -1.762  1.00  0.00      RD0  C
ATOM   4068  C   PHE D 405      60.770  61.069   2.933  1.00  0.00      RD0  C
ATOM   4069  O   PHE D 405      59.740  61.337   3.575  1.00  0.00      RD0  O
ATOM   4070  N   ILE D 406      61.878  61.804   2.966  1.00  0.00      RD0  N
ATOM   4071  H   ILE D 406      62.650  61.526   2.386  1.00  0.00      RD0  H
ATOM   4072  CA  ILE D 406      61.976  63.101   3.624  1.00  0.00      RD0  C
ATOM   4073  CB  ILE D 406      63.040  63.021   4.730  1.00  0.00      RD0  C
ATOM   4074  CG2 ILE D 406      62.584  62.048   5.806  1.00  0.00      RD0  C
ATOM   4075  CG1 ILE D 406      64.423  62.596   4.230  1.00  0.00      RD0  C
ATOM   4076  CD1 ILE D 406      65.461  62.543   5.351  1.00  0.00      RD0  C
ATOM   4077  C   ILE D 406      62.324  64.177   2.598  1.00  0.00      RD0  C
ATOM   4078  O   ILE D 406      63.318  64.067   1.872  1.00  0.00      RD0  O
ATOM   4079  N   ALA D 407      61.486  65.198   2.514  1.00  0.00      RD0  N
ATOM   4080  H   ALA D 407      60.710  65.251   3.145  1.00  0.00      RD0  H
ATOM   4081  CA  ALA D 407      61.816  66.387   1.739  1.00  0.00      RD0  C
ATOM   4082  CB  ALA D 407      60.760  66.651   0.666  1.00  0.00      RD0  C
ATOM   4083  C   ALA D 407      61.869  67.579   2.687  1.00  0.00      RD0  C
ATOM   4084  O   ALA D 407      61.150  67.597   3.687  1.00  0.00      RD0  O
ATOM   4085  N   MET D 408      62.744  68.544   2.403  1.00  0.00      RD0  N
ATOM   4086  H   MET D 408      63.371  68.491   1.625  1.00  0.00      RD0  H
ATOM   4087  CA  MET D 408      62.841  69.777   3.201  1.00  0.00      RD0  C
ATOM   4088  CB  MET D 408      63.734  69.565   4.427  1.00  0.00      RD0  C
ATOM   4089  CG  MET D 408      65.172  69.118   4.143  1.00  0.00      RD0  C
ATOM   4090  SD  MET D 408      65.344  67.419   3.569  1.00  0.00      RD0  S
ATOM   4091  CE  MET D 408      64.793  66.586   5.060  1.00  0.00      RD0  C
ATOM   4092  C   MET D 408      63.376  70.961   2.423  1.00  0.00      RD0  C
ATOM   4093  O   MET D 408      64.160  70.805   1.495  1.00  0.00      RD0  O
ATOM   4094  N   GLY D 409      62.942  72.149   2.824  1.00  0.00      RD0  N
ATOM   4095  H   GLY D 409      62.407  72.212   3.670  1.00  0.00      RD0  H
ATOM   4096  CA  GLY D 409      63.333  73.380   2.166  1.00  0.00      RD0  C
ATOM   4097  C   GLY D 409      64.148  74.277   3.069  1.00  0.00      RD0  C
ATOM   4098  O   GLY D 409      63.904  74.354   4.274  1.00  0.00      RD0  O
ATOM   4099  N   TYR D 410      65.118  74.961   2.470  1.00  0.00      RD0  N
ATOM   4100  H   TYR D 410      65.270  74.885   1.486  1.00  0.00      RD0  H
ATOM   4101  CA  TYR D 410      65.938  75.926   3.183  1.00  0.00      RD0  C
ATOM   4102  CB  TYR D 410      67.384  75.428   3.344  1.00  0.00      RD0  C
ATOM   4103  CG  TYR D 410      67.524  74.259   4.296  1.00  0.00      RD0  C
ATOM   4104  CD1 TYR D 410      67.003  73.011   3.975  1.00  0.00      RD0  C
ATOM   4105  CE1 TYR D 410      67.150  71.944   4.850  1.00  0.00      RD0  C
ATOM   4106  CD2 TYR D 410      68.208  74.426   5.496  1.00  0.00      RD0  C
ATOM   4107  CE2 TYR D 410      68.368  73.352   6.368  1.00  0.00      RD0  C
ATOM   4108  CZ  TYR D 410      67.828  72.111   6.049  1.00  0.00      RD0  C
ATOM   4109  OH  TYR D 410      67.949  71.044   6.922  1.00  0.00      RD0  O
ATOM   4110  HH  TYR D 410      67.065  70.719   7.108  1.00  0.00      RD0  H
ATOM   4111  C   TYR D 410      65.997  77.252   2.447  1.00  0.00      RD0  C
ATOM   4112  O   TYR D 410      66.321  77.295   1.260  1.00  0.00      RD0  O
ATOM   4113  N   VAL D 411      65.671  78.329   3.150  1.00  0.00      RD0  N
ATOM   4114  H   VAL D 411      65.474  78.227   4.128  1.00  0.00      RD0  H
ATOM   4115  CA  VAL D 411      66.079  79.647   2.706  1.00  0.00      RD0  C
ATOM   4116  CB  VAL D 411      65.025  80.715   2.986  1.00  0.00      RD0  C
ATOM   4117  CG1 VAL D 411      65.541  82.075   2.517  1.00  0.00      RD0  C
ATOM   4118  CG2 VAL D 411      63.689  80.370   2.329  1.00  0.00      RD0  C
ATOM   4119  C   VAL D 411      67.343  79.923   3.481  1.00  0.00      RD0  C
ATOM   4120  O   VAL D 411      67.334  79.857   4.708  1.00  0.00      RD0  O
ATOM   4121  N   ASP D 412      68.426  80.212   2.767  1.00  0.00      RD0  N
ATOM   4122  H   ASP D 412      68.342  80.444   1.801  1.00  0.00      RD0  H
ATOM   4123  CA  ASP D 412      69.763  80.342   3.365  1.00  0.00      RD0  C
ATOM   4124  CB  ASP D 412      70.027  81.784   3.755  1.00  0.00      RD0  C
ATOM   4125  CG  ASP D 412      70.084  82.452   2.395  1.00  0.00      RD0  C
ATOM   4126  OD1 ASP D 412      71.048  82.216   1.669  1.00  0.00      RD0  O
ATOM   4127  OD2 ASP D 412      69.121  83.109   2.004  1.00  0.00      RD0  O
ATOM   4128  C   ASP D 412      70.045  79.176   4.326  1.00  0.00      RD0  C
ATOM   4129  O   ASP D 412      70.028  78.023   3.891  1.00  0.00      RD0  O
ATOM   4130  N   ASP D 413      70.276  79.458   5.614  1.00  0.00      RD0  N
ATOM   4131  H   ASP D 413      70.217  80.403   5.944  1.00  0.00      RD0  H
ATOM   4132  CA  ASP D 413      70.599  78.407   6.601  1.00  0.00      RD0  C
ATOM   4133  CB  ASP D 413      72.092  78.043   6.870  1.00  0.00      RD0  C
ATOM   4134  CG  ASP D 413      72.651  77.016   5.821  1.00  0.00      RD0  C
ATOM   4135  OD1 ASP D 413      72.219  75.862   5.752  1.00  0.00      RD0  O
ATOM   4136  OD2 ASP D 413      73.573  77.329   5.064  1.00  0.00      RD0  O
ATOM   4137  C   ASP D 413      69.435  78.084   7.519  1.00  0.00      RD0  C
ATOM   4138  O   ASP D 413      69.612  77.735   8.687  1.00  0.00      RD0  O
ATOM   4139  N   THR D 414      68.235  78.199   6.976  1.00  0.00      RD0  N
ATOM   4140  H   THR D 414      68.134  78.473   6.020  1.00  0.00      RD0  H
ATOM   4141  CA  THR D 414      67.045  78.081   7.783  1.00  0.00      RD0  C
ATOM   4142  CB  THR D 414      66.563  79.499   8.026  1.00  0.00      RD0  C
ATOM   4143  OG1 THR D 414      67.498  80.395   7.415  1.00  0.00      RD0  O
ATOM   4144  HG1 THR D 414      67.358  80.306   6.473  1.00  0.00      RD0  H
ATOM   4145  CG2 THR D 414      66.420  79.807   9.517  1.00  0.00      RD0  C
ATOM   4146  C   THR D 414      66.021  77.196   7.116  1.00  0.00      RD0  C
ATOM   4147  O   THR D 414      65.447  77.532   6.067  1.00  0.00      RD0  O
ATOM   4148  N   GLN D 415      65.811  76.049   7.743  1.00  0.00      RD0  N
ATOM   4149  H   GLN D 415      66.237  75.918   8.636  1.00  0.00      RD0  H
ATOM   4150  CA  GLN D 415      64.840  75.104   7.276  1.00  0.00      RD0  C
ATOM   4151  CB  GLN D 415      65.044  73.776   7.996  1.00  0.00      RD0  C
ATOM   4152  CG  GLN D 415      64.150  72.642   7.505  1.00  0.00      RD0  C
ATOM   4153  CD  GLN D 415      64.674  71.363   8.120  1.00  0.00      RD0  C
ATOM   4154  OE1 GLN D 415      65.242  70.509   7.448  1.00  0.00      RD0  O
ATOM   4155  NE2 GLN D 415      64.494  71.297   9.451  1.00  0.00      RD0  N
ATOM   4156 HE21 GLN D 415      64.025  72.033   9.942  1.00  0.00      RD0  H
ATOM   4157 HE22 GLN D 415      64.855  70.526   9.980  1.00  0.00      RD0  H
ATOM   4158  C   GLN D 415      63.494  75.715   7.559  1.00  0.00      RD0  C
ATOM   4159  O   GLN D 415      63.210  76.090   8.689  1.00  0.00      RD0  O
ATOM   4160  N   PHE D 416      62.676  75.848   6.525  1.00  0.00      RD0  N
ATOM   4161  H   PHE D 416      62.986  75.529   5.626  1.00  0.00      RD0  H
ATOM   4162  CA  PHE D 416      61.357  76.443   6.703  1.00  0.00      RD0  C
ATOM   4163  CB  PHE D 416      61.262  77.724   5.867  1.00  0.00      RD0  C
ATOM   4164  CG  PHE D 416      61.162  77.442   4.384  1.00  0.00      RD0  C
ATOM   4165  CD1 PHE D 416      62.308  77.204   3.636  1.00  0.00      RD0  C
ATOM   4166  CD2 PHE D 416      59.919  77.445   3.760  1.00  0.00      RD0  C
ATOM   4167  CE1 PHE D 416      62.213  76.992   2.266  1.00  0.00      RD0  C
ATOM   4168  CE2 PHE D 416      59.823  77.233   2.391  1.00  0.00      RD0  C
ATOM   4169  CZ  PHE D 416      60.973  77.015   1.643  1.00  0.00      RD0  C
ATOM   4170  C   PHE D 416      60.182  75.512   6.479  1.00  0.00      RD0  C
ATOM   4171  O   PHE D 416      59.044  75.901   6.737  1.00  0.00      RD0  O
ATOM   4172  N   VAL D 417      60.464  74.292   6.012  1.00  0.00      RD0  N
ATOM   4173  H   VAL D 417      61.401  73.987   5.841  1.00  0.00      RD0  H
ATOM   4174  CA  VAL D 417      59.425  73.325   5.657  1.00  0.00      RD0  C
ATOM   4175  CB  VAL D 417      58.784  73.760   4.337  1.00  0.00      RD0  C
ATOM   4176  CG1 VAL D 417      59.563  73.298   3.106  1.00  0.00      RD0  C
ATOM   4177  CG2 VAL D 417      57.313  73.384   4.314  1.00  0.00      RD0  C
ATOM   4178  C   VAL D 417      59.964  71.880   5.631  1.00  0.00      RD0  C
ATOM   4179  O   VAL D 417      61.145  71.662   5.351  1.00  0.00      RD0  O
ATOM   4180  N   ARG D 418      59.111  70.905   5.961  1.00  0.00      RD0  N
ATOM   4181  H   ARG D 418      58.171  71.112   6.253  1.00  0.00      RD0  H
ATOM   4182  CA  ARG D 418      59.537  69.496   6.001  1.00  0.00      RD0  C
ATOM   4183  CB  ARG D 418      60.311  69.145   7.283  1.00  0.00      RD0  C
ATOM   4184  CG  ARG D 418      61.528  68.323   6.855  1.00  0.00      RD0  C
ATOM   4185  CD  ARG D 418      62.501  67.758   7.895  1.00  0.00      RD0  C
ATOM   4186  NE  ARG D 418      62.002  66.601   8.645  1.00  0.00      RD0  N
ATOM   4187  HE  ARG D 418      62.054  66.671   9.644  1.00  0.00      RD0  H
ATOM   4188  CZ  ARG D 418      61.657  65.382   8.119  1.00  0.00      RD0  C
ATOM   4189  NH1 ARG D 418      61.638  65.210   6.786  1.00  0.00      RD0  N
ATOM   4190 HH11 ARG D 418      61.240  64.390   6.352  1.00  0.00      RD0  H
ATOM   4191 HH12 ARG D 418      61.997  65.906   6.162  1.00  0.00      RD0  H
ATOM   4192  NH2 ARG D 418      61.340  64.367   8.951  1.00  0.00      RD0  N
ATOM   4193 HH21 ARG D 418      60.992  63.461   8.665  1.00  0.00      RD0  H
ATOM   4194 HH22 ARG D 418      61.488  64.475   9.952  1.00  0.00      RD0  H
ATOM   4195  C   ARG D 418      58.448  68.446   5.729  1.00  0.00      RD0  C
ATOM   4196  O   ARG D 418      57.269  68.642   6.062  1.00  0.00      RD0  O
ATOM   4197  N   PHE D 419      58.871  67.331   5.121  1.00  0.00      RD0  N
ATOM   4198  H   PHE D 419      59.834  67.226   4.886  1.00  0.00      RD0  H
ATOM   4199  CA  PHE D 419      58.003  66.192   4.836  1.00  0.00      RD0  C
ATOM   4200  CB  PHE D 419      57.708  66.161   3.332  1.00  0.00      RD0  C
ATOM   4201  CG  PHE D 419      56.861  64.968   2.959  1.00  0.00      RD0  C
ATOM   4202  CD1 PHE D 419      57.451  63.855   2.370  1.00  0.00      RD0  C
ATOM   4203  CD2 PHE D 419      55.493  64.983   3.200  1.00  0.00      RD0  C
ATOM   4204  CE1 PHE D 419      56.675  62.755   2.027  1.00  0.00      RD0  C
ATOM   4205  CE2 PHE D 419      54.717  63.884   2.853  1.00  0.00      RD0  C
ATOM   4206  CZ  PHE D 419      55.308  62.769   2.271  1.00  0.00      RD0  C
ATOM   4207  C   PHE D 419      58.608  64.857   5.291  1.00  0.00      RD0  C
ATOM   4208  O   PHE D 419      59.795  64.610   5.096  1.00  0.00      RD0  O
ATOM   4209  N   ASP D 420      57.779  64.001   5.886  1.00  0.00      RD0  N
ATOM   4210  H   ASP D 420      56.833  64.246   6.100  1.00  0.00      RD0  H
ATOM   4211  CA  ASP D 420      58.172  62.635   6.239  1.00  0.00      RD0  C
ATOM   4212  CB  ASP D 420      58.786  62.644   7.631  1.00  0.00      RD0  C
ATOM   4213  CG  ASP D 420      59.768  61.518   7.731  1.00  0.00      RD0  C
ATOM   4214  OD1 ASP D 420      59.622  60.559   6.989  1.00  0.00      RD0  O
ATOM   4215  OD2 ASP D 420      60.709  61.612   8.517  1.00  0.00      RD0  O
ATOM   4216  C   ASP D 420      57.016  61.644   6.037  1.00  0.00      RD0  C
ATOM   4217  O   ASP D 420      55.962  61.777   6.653  1.00  0.00      RD0  O
ATOM   4218  N   SER D 421      57.210  60.642   5.184  1.00  0.00      RD0  N
ATOM   4219  H   SER D 421      58.094  60.569   4.713  1.00  0.00      RD0  H
ATOM   4220  CA  SER D 421      56.203  59.605   5.056  1.00  0.00      RD0  C
ATOM   4221  CB  SER D 421      56.709  58.723   3.935  1.00  0.00      RD0  C
ATOM   4222  OG  SER D 421      58.141  58.722   4.016  1.00  0.00      RD0  O
ATOM   4223  HG  SER D 421      58.353  58.580   4.940  1.00  0.00      RD0  H
ATOM   4224  C   SER D 421      56.108  58.847   6.380  1.00  0.00      RD0  C
ATOM   4225  O   SER D 421      55.123  58.172   6.646  1.00  0.00      RD0  O
ATOM   4226  N   ASP D 422      57.117  58.990   7.231  1.00  0.00      RD0  N
ATOM   4227  H   ASP D 422      57.904  59.581   7.054  1.00  0.00      RD0  H
ATOM   4228  CA  ASP D 422      57.115  58.297   8.510  1.00  0.00      RD0  C
ATOM   4229  CB  ASP D 422      58.531  57.893   8.937  1.00  0.00      RD0  C
ATOM   4230  CG  ASP D 422      59.076  56.781   8.038  1.00  0.00      RD0  C
ATOM   4231  OD1 ASP D 422      59.077  55.627   8.445  1.00  0.00      RD0  O
ATOM   4232  OD2 ASP D 422      59.541  57.040   6.929  1.00  0.00      RD0  O
ATOM   4233  C   ASP D 422      56.309  58.994   9.596  1.00  0.00      RD0  C
ATOM   4234  O   ASP D 422      55.918  58.360  10.586  1.00  0.00      RD0  O
ATOM   4235  N   SER D 423      56.068  60.292   9.425  1.00  0.00      RD0  N
ATOM   4236  H   SER D 423      56.354  60.766   8.595  1.00  0.00      RD0  H
ATOM   4237  CA  SER D 423      55.279  61.034  10.393  1.00  0.00      RD0  C
ATOM   4238  CB  SER D 423      55.413  62.529  10.169  1.00  0.00      RD0  C
ATOM   4239  OG  SER D 423      56.248  62.721   9.041  1.00  0.00      RD0  O
ATOM   4240  HG  SER D 423      55.707  62.536   8.279  1.00  0.00      RD0  H
ATOM   4241  C   SER D 423      53.832  60.573  10.323  1.00  0.00      RD0  C
ATOM   4242  O   SER D 423      53.360  60.184   9.256  1.00  0.00      RD0  O
ATOM   4243  N   ALA D 424      53.153  60.585  11.474  1.00  0.00      RD0  N
ATOM   4244  H   ALA D 424      53.651  60.879  12.287  1.00  0.00      RD0  H
ATOM   4245  CA  ALA D 424      51.810  59.977  11.634  1.00  0.00      RD0  C
ATOM   4246  CB  ALA D 424      51.219  60.335  12.998  1.00  0.00      RD0  C
ATOM   4247  C   ALA D 424      50.849  60.431  10.549  1.00  0.00      RD0  C
ATOM   4248  O   ALA D 424      49.969  59.682  10.118  1.00  0.00      RD0  O
ATOM   4249  SG  CYS D 425      48.298  64.233   8.400  1.00  0.00      RD0  S
ATOM   4250  CB  CYS D 425      49.269  63.234   9.584  1.00  0.00      RD0  C
ATOM   4251  N   CYS D 425      51.042  61.668  10.113  1.00  0.00      RD0  N
ATOM   4252  H   CYS D 425      51.787  62.232  10.463  1.00  0.00      RD0  H
ATOM   4253  CA  CYS D 425      50.290  62.222   9.017  1.00  0.00      RD0  C
ATOM   4254  C   CYS D 425      51.278  62.837   7.993  1.00  0.00      RD0  C
ATOM   4255  O   CYS D 425      51.636  64.016   8.087  1.00  0.00      RD0  O
ATOM   4256  N   PRO D 426      51.739  62.032   7.011  1.00  0.00      RD0  N
ATOM   4257  CD  PRO D 426      51.357  60.659   6.721  1.00  0.00      RD0  C
ATOM   4258  CA  PRO D 426      52.773  62.577   6.141  1.00  0.00      RD0  C
ATOM   4259  CB  PRO D 426      53.052  61.397   5.206  1.00  0.00      RD0  C
ATOM   4260  CG  PRO D 426      52.528  60.141   5.903  1.00  0.00      RD0  C
ATOM   4261  C   PRO D 426      52.159  63.723   5.366  1.00  0.00      RD0  C
ATOM   4262  O   PRO D 426      51.166  63.527   4.651  1.00  0.00      RD0  O
ATOM   4263  N   ARG D 427      52.719  64.912   5.545  1.00  0.00      RD0  N
ATOM   4264  H   ARG D 427      53.436  65.082   6.226  1.00  0.00      RD0  H
ATOM   4265  CA  ARG D 427      52.163  66.126   4.976  1.00  0.00      RD0  C
ATOM   4266  CB  ARG D 427      50.842  66.328   5.744  1.00  0.00      RD0  C
ATOM   4267  CG  ARG D 427      49.923  67.535   5.569  1.00  0.00      RD0  C
ATOM   4268  CD  ARG D 427      50.339  68.751   6.395  1.00  0.00      RD0  C
ATOM   4269  NE  ARG D 427      50.874  68.391   7.711  1.00  0.00      RD0  N
ATOM   4270  HE  ARG D 427      51.860  68.156   7.788  1.00  0.00      RD0  H
ATOM   4271  CZ  ARG D 427      50.095  68.455   8.828  1.00  0.00      RD0  C
ATOM   4272  NH1 ARG D 427      48.774  68.723   8.704  1.00  0.00      RD0  N
ATOM   4273 HH11 ARG D 427      48.157  68.781   9.493  1.00  0.00      RD0  H
ATOM   4274 HH12 ARG D 427      48.369  68.877   7.800  1.00  0.00      RD0  H
ATOM   4275  NH2 ARG D 427      50.657  68.264  10.037  1.00  0.00      RD0  N
ATOM   4276 HH21 ARG D 427      50.183  68.261  10.914  1.00  0.00      RD0  H
ATOM   4277 HH22 ARG D 427      51.670  68.138  10.091  1.00  0.00      RD0  H
ATOM   4278  C   ARG D 427      53.169  67.259   5.168  1.00  0.00      RD0  C
ATOM   4279  O   ARG D 427      53.785  67.373   6.230  1.00  0.00      RD0  O
ATOM   4280  N   MET D 428      53.357  68.068   4.127  1.00  0.00      RD0  N
ATOM   4281  H   MET D 428      52.757  67.947   3.345  1.00  0.00      RD0  H
ATOM   4282  CA  MET D 428      54.244  69.224   4.177  1.00  0.00      RD0  C
ATOM   4283  CB  MET D 428      54.339  69.855   2.791  1.00  0.00      RD0  C
ATOM   4284  CG  MET D 428      55.301  71.029   2.690  1.00  0.00      RD0  C
ATOM   4285  SD  MET D 428      56.526  70.836   1.384  1.00  0.00      RD0  S
ATOM   4286  CE  MET D 428      57.680  69.771   2.258  1.00  0.00      RD0  C
ATOM   4287  C   MET D 428      53.765  70.172   5.265  1.00  0.00      RD0  C
ATOM   4288  O   MET D 428      52.562  70.408   5.396  1.00  0.00      RD0  O
ATOM   4289  N   GLU D 429      54.705  70.708   6.042  1.00  0.00      RD0  N
ATOM   4290  H   GLU D 429      55.655  70.395   5.984  1.00  0.00      RD0  H
ATOM   4291  CA  GLU D 429      54.377  71.560   7.189  1.00  0.00      RD0  C
ATOM   4292  CB  GLU D 429      53.753  70.642   8.263  1.00  0.00      RD0  C
ATOM   4293  CG  GLU D 429      54.563  69.467   8.809  1.00  0.00      RD0  C
ATOM   4294  CD  GLU D 429      53.616  68.657   9.678  1.00  0.00      RD0  C
ATOM   4295  OE1 GLU D 429      53.170  69.153  10.708  1.00  0.00      RD0  O
ATOM   4296  OE2 GLU D 429      53.228  67.556   9.295  1.00  0.00      RD0  O
ATOM   4297  C   GLU D 429      55.539  72.444   7.669  1.00  0.00      RD0  C
ATOM   4298  O   GLU D 429      56.716  72.131   7.431  1.00  0.00      RD0  O
ATOM   4299  N   PRO D 430      55.202  73.529   8.390  1.00  0.00      RD0  N
ATOM   4300  CD  PRO D 430      53.870  73.851   8.909  1.00  0.00      RD0  C
ATOM   4301  CA  PRO D 430      56.109  74.643   8.603  1.00  0.00      RD0  C
ATOM   4302  CB  PRO D 430      55.188  75.783   9.025  1.00  0.00      RD0  C
ATOM   4303  CG  PRO D 430      54.049  75.096   9.758  1.00  0.00      RD0  C
ATOM   4304  C   PRO D 430      57.230  74.342   9.585  1.00  0.00      RD0  C
ATOM   4305  O   PRO D 430      57.049  73.527  10.492  1.00  0.00      RD0  O
ATOM   4306  N   ARG D 431      58.368  75.009   9.391  1.00  0.00      RD0  N
ATOM   4307  H   ARG D 431      58.433  75.618   8.597  1.00  0.00      RD0  H
ATOM   4308  CA  ARG D 431      59.501  74.934  10.307  1.00  0.00      RD0  C
ATOM   4309  CB  ARG D 431      60.371  73.703   9.987  1.00  0.00      RD0  C
ATOM   4310  CG  ARG D 431      60.528  72.772  11.208  1.00  0.00      RD0  C
ATOM   4311  CD  ARG D 431      61.047  71.354  10.904  1.00  0.00      RD0  C
ATOM   4312  NE  ARG D 431      61.405  70.613  12.124  1.00  0.00      RD0  N
ATOM   4313  HE  ARG D 431      61.809  71.166  12.860  1.00  0.00      RD0  H
ATOM   4314  CZ  ARG D 431      61.298  69.241  12.161  1.00  0.00      RD0  C
ATOM   4315  NH1 ARG D 431      60.670  68.597  11.159  1.00  0.00      RD0  N
ATOM   4316 HH11 ARG D 431      60.646  67.584  11.151  1.00  0.00      RD0  H
ATOM   4317 HH12 ARG D 431      60.209  69.078  10.410  1.00  0.00      RD0  H
ATOM   4318  NH2 ARG D 431      61.822  68.521  13.182  1.00  0.00      RD0  N
ATOM   4319 HH21 ARG D 431      61.806  67.508  13.156  1.00  0.00      RD0  H
ATOM   4320 HH22 ARG D 431      62.259  68.924  13.992  1.00  0.00      RD0  H
ATOM   4321  C   ARG D 431      60.248  76.258  10.435  1.00  0.00      RD0  C
ATOM   4322  O   ARG D 431      61.438  76.318  10.740  1.00  0.00      RD0  O
ATOM   4323  N   ALA D 432      59.512  77.331  10.205  1.00  0.00      RD0  N
ATOM   4324  H   ALA D 432      58.535  77.306   9.969  1.00  0.00      RD0  H
ATOM   4325  CA  ALA D 432      59.959  78.674  10.532  1.00  0.00      RD0  C
ATOM   4326  CB  ALA D 432      60.871  79.195   9.424  1.00  0.00      RD0  C
ATOM   4327  C   ALA D 432      58.707  79.546  10.605  1.00  0.00      RD0  C
ATOM   4328  O   ALA D 432      57.781  79.377   9.788  1.00  0.00      RD0  O
ATOM   4329  N   PRO D 433      58.662  80.474  11.586  1.00  0.00      RD0  N
ATOM   4330  CD  PRO D 433      59.735  80.831  12.504  1.00  0.00      RD0  C
ATOM   4331  CA  PRO D 433      57.416  81.204  11.843  1.00  0.00      RD0  C
ATOM   4332  CB  PRO D 433      57.791  82.111  13.024  1.00  0.00      RD0  C
ATOM   4333  CG  PRO D 433      59.318  82.200  13.023  1.00  0.00      RD0  C
ATOM   4334  C   PRO D 433      56.892  81.947  10.612  1.00  0.00      RD0  C
ATOM   4335  O   PRO D 433      55.685  81.898  10.353  1.00  0.00      RD0  O
ATOM   4336  N   TRP D 434      57.790  82.568   9.839  1.00  0.00      RD0  N
ATOM   4337  H   TRP D 434      58.751  82.543  10.104  1.00  0.00      RD0  H
ATOM   4338  CA  TRP D 434      57.398  83.340   8.654  1.00  0.00      RD0  C
ATOM   4339  CB  TRP D 434      58.557  84.173   8.095  1.00  0.00      RD0  C
ATOM   4340  CG  TRP D 434      59.677  83.322   7.551  1.00  0.00      RD0  C
ATOM   4341  CD2 TRP D 434      60.869  82.892   8.237  1.00  0.00      RD0  C
ATOM   4342  CE2 TRP D 434      61.633  82.129   7.325  1.00  0.00      RD0  C
ATOM   4343  CE3 TRP D 434      61.338  83.101   9.527  1.00  0.00      RD0  C
ATOM   4344  CD1 TRP D 434      59.789  82.797   6.255  1.00  0.00      RD0  C
ATOM   4345  NE1 TRP D 434      60.941  82.089   6.118  1.00  0.00      RD0  N
ATOM   4346  HE1 TRP D 434      61.243  81.643   5.300  1.00  0.00      RD0  H
ATOM   4347  CZ2 TRP D 434      62.849  81.593   7.731  1.00  0.00      RD0  C
ATOM   4348  CZ3 TRP D 434      62.557  82.561   9.919  1.00  0.00      RD0  C
ATOM   4349  CH2 TRP D 434      63.309  81.810   9.024  1.00  0.00      RD0  C
ATOM   4350  C   TRP D 434      56.643  82.549   7.569  1.00  0.00      RD0  C
ATOM   4351  O   TRP D 434      56.074  83.142   6.653  1.00  0.00      RD0  O
ATOM   4352  N   VAL D 435      56.637  81.223   7.663  1.00  0.00      RD0  N
ATOM   4353  H   VAL D 435      56.970  80.758   8.487  1.00  0.00      RD0  H
ATOM   4354  CA  VAL D 435      55.958  80.416   6.663  1.00  0.00      RD0  C
ATOM   4355  CB  VAL D 435      56.796  79.191   6.315  1.00  0.00      RD0  C
ATOM   4356  CG1 VAL D 435      56.366  78.564   4.987  1.00  0.00      RD0  C
ATOM   4357  CG2 VAL D 435      58.268  79.572   6.302  1.00  0.00      RD0  C
ATOM   4358  C   VAL D 435      54.570  79.993   7.121  1.00  0.00      RD0  C
ATOM   4359  O   VAL D 435      53.679  79.819   6.288  1.00  0.00      RD0  O
ATOM   4360  N   GLU D 436      54.377  79.843   8.437  1.00  0.00      RD0  N
ATOM   4361  H   GLU D 436      55.130  79.846   9.104  1.00  0.00      RD0  H
ATOM   4362  CA  GLU D 436      53.031  79.586   8.992  1.00  0.00      RD0  C
ATOM   4363  CB  GLU D 436      52.948  79.808  10.509  1.00  0.00      RD0  C
ATOM   4364  CG  GLU D 436      53.364  78.656  11.428  1.00  0.00      RD0  C
ATOM   4365  CD  GLU D 436      54.854  78.674  11.694  1.00  0.00      RD0  C
ATOM   4366  OE1 GLU D 436      55.253  79.045  12.795  1.00  0.00      RD0  O
ATOM   4367  OE2 GLU D 436      55.612  78.299  10.810  1.00  0.00      RD0  O
ATOM   4368  C   GLU D 436      52.018  80.532   8.365  1.00  0.00      RD0  C
ATOM   4369  O   GLU D 436      50.840  80.200   8.220  1.00  0.00      RD0  O
ATOM   4370  N   GLN D 437      52.517  81.715   8.001  1.00  0.00      RD0  N
ATOM   4371  H   GLN D 437      53.477  81.880   8.218  1.00  0.00      RD0  H
ATOM   4372  CA  GLN D 437      51.741  82.795   7.402  1.00  0.00      RD0  C
ATOM   4373  CB  GLN D 437      52.629  83.992   7.065  1.00  0.00      RD0  C
ATOM   4374  CG  GLN D 437      51.772  85.148   6.543  1.00  0.00      RD0  C
ATOM   4375  CD  GLN D 437      52.628  86.197   5.876  1.00  0.00      RD0  C
ATOM   4376  OE1 GLN D 437      52.865  87.274   6.412  1.00  0.00      RD0  O
ATOM   4377  NE2 GLN D 437      53.041  85.841   4.648  1.00  0.00      RD0  N
ATOM   4378 HE21 GLN D 437      52.852  84.936   4.251  1.00  0.00      RD0  H
ATOM   4379 HE22 GLN D 437      53.584  86.473   4.091  1.00  0.00      RD0  H
ATOM   4380  C   GLN D 437      51.006  82.363   6.126  1.00  0.00      RD0  C
ATOM   4381  O   GLN D 437      49.871  82.776   5.907  1.00  0.00      RD0  O
ATOM   4382  N   GLU D 438      51.640  81.521   5.310  1.00  0.00      RD0  N
ATOM   4383  H   GLU D 438      52.485  81.093   5.622  1.00  0.00      RD0  H
ATOM   4384  CA  GLU D 438      51.039  81.055   4.054  1.00  0.00      RD0  C
ATOM   4385  CB  GLU D 438      52.074  80.272   3.265  1.00  0.00      RD0  C
ATOM   4386  CG  GLU D 438      53.268  81.182   2.983  1.00  0.00      RD0  C
ATOM   4387  CD  GLU D 438      52.766  82.417   2.264  1.00  0.00      RD0  C
ATOM   4388  OE1 GLU D 438      51.971  82.286   1.337  1.00  0.00      RD0  O
ATOM   4389  OE2 GLU D 438      53.191  83.526   2.578  1.00  0.00      RD0  O
ATOM   4390  C   GLU D 438      49.709  80.329   4.255  1.00  0.00      RD0  C
ATOM   4391  O   GLU D 438      49.483  79.721   5.292  1.00  0.00      RD0  O
ATOM   4392  N   GLY D 439      48.830  80.394   3.261  1.00  0.00      RD0  N
ATOM   4393  H   GLY D 439      49.142  80.811   2.410  1.00  0.00      RD0  H
ATOM   4394  CA  GLY D 439      47.481  79.818   3.391  1.00  0.00      RD0  C
ATOM   4395  C   GLY D 439      47.351  78.298   3.290  1.00  0.00      RD0  C
ATOM   4396  O   GLY D 439      48.308  77.614   2.938  1.00  0.00      RD0  O
ATOM   4397  N   PRO D 440      46.151  77.761   3.576  1.00  0.00      RD0  N
ATOM   4398  CD  PRO D 440      44.995  78.526   4.021  1.00  0.00      RD0  C
ATOM   4399  CA  PRO D 440      45.910  76.319   3.571  1.00  0.00      RD0  C
ATOM   4400  CB  PRO D 440      44.483  76.201   4.122  1.00  0.00      RD0  C
ATOM   4401  CG  PRO D 440      44.206  77.518   4.846  1.00  0.00      RD0  C
ATOM   4402  C   PRO D 440      46.052  75.707   2.181  1.00  0.00      RD0  C
ATOM   4403  O   PRO D 440      46.635  74.630   2.043  1.00  0.00      RD0  O
ATOM   4404  N   GLU D 441      45.527  76.399   1.171  1.00  0.00      RD0  N
ATOM   4405  H   GLU D 441      44.893  77.134   1.421  1.00  0.00      RD0  H
ATOM   4406  CA  GLU D 441      45.649  75.955  -0.214  1.00  0.00      RD0  C
ATOM   4407  CB  GLU D 441      44.757  76.741  -1.197  1.00  0.00      RD0  C
ATOM   4408  CG  GLU D 441      43.685  77.701  -0.645  1.00  0.00      RD0  C
ATOM   4409  CD  GLU D 441      42.905  77.103   0.515  1.00  0.00      RD0  C
ATOM   4410  OE1 GLU D 441      42.837  77.758   1.552  1.00  0.00      RD0  O
ATOM   4411  OE2 GLU D 441      42.469  75.960   0.431  1.00  0.00      RD0  O
ATOM   4412  C   GLU D 441      47.095  75.885  -0.673  1.00  0.00      RD0  C
ATOM   4413  O   GLU D 441      47.446  75.018  -1.484  1.00  0.00      RD0  O
ATOM   4414  N   TYR D 442      47.926  76.794  -0.158  1.00  0.00      RD0  N
ATOM   4415  H   TYR D 442      47.568  77.408   0.543  1.00  0.00      RD0  H
ATOM   4416  CA  TYR D 442      49.365  76.725  -0.397  1.00  0.00      RD0  C
ATOM   4417  CB  TYR D 442      50.025  77.954   0.244  1.00  0.00      RD0  C
ATOM   4418  CG  TYR D 442      51.498  77.766   0.542  1.00  0.00      RD0  C
ATOM   4419  CD1 TYR D 442      51.895  77.178   1.738  1.00  0.00      RD0  C
ATOM   4420  CE1 TYR D 442      53.239  77.077   2.066  1.00  0.00      RD0  C
ATOM   4421  CD2 TYR D 442      52.461  78.217  -0.352  1.00  0.00      RD0  C
ATOM   4422  CE2 TYR D 442      53.808  78.134  -0.015  1.00  0.00      RD0  C
ATOM   4423  CZ  TYR D 442      54.197  77.585   1.203  1.00  0.00      RD0  C
ATOM   4424  OH  TYR D 442      55.525  77.556   1.567  1.00  0.00      RD0  O
ATOM   4425  HH  TYR D 442      56.015  78.018   0.895  1.00  0.00      RD0  H
ATOM   4426  C   TYR D 442      49.920  75.405   0.154  1.00  0.00      RD0  C
ATOM   4427  O   TYR D 442      50.640  74.675  -0.549  1.00  0.00      RD0  O
ATOM   4428  N   TRP D 443      49.569  75.104   1.403  1.00  0.00      RD0  N
ATOM   4429  H   TRP D 443      48.974  75.728   1.914  1.00  0.00      RD0  H
ATOM   4430  CA  TRP D 443      50.004  73.874   2.039  1.00  0.00      RD0  C
ATOM   4431  CB  TRP D 443      49.591  73.822   3.515  1.00  0.00      RD0  C
ATOM   4432  CG  TRP D 443      50.295  74.900   4.307  1.00  0.00      RD0  C
ATOM   4433  CD2 TRP D 443      51.701  75.003   4.608  1.00  0.00      RD0  C
ATOM   4434  CE2 TRP D 443      51.894  76.192   5.351  1.00  0.00      RD0  C
ATOM   4435  CE3 TRP D 443      52.786  74.191   4.306  1.00  0.00      RD0  C
ATOM   4436  CD1 TRP D 443      49.719  76.034   4.897  1.00  0.00      RD0  C
ATOM   4437  NE1 TRP D 443      50.654  76.805   5.509  1.00  0.00      RD0  N
ATOM   4438  HE1 TRP D 443      50.483  77.671   5.950  1.00  0.00      RD0  H
ATOM   4439  CZ2 TRP D 443      53.172  76.539   5.769  1.00  0.00      RD0  C
ATOM   4440  CZ3 TRP D 443      54.057  74.549   4.731  1.00  0.00      RD0  C
ATOM   4441  CH2 TRP D 443      54.249  75.718   5.457  1.00  0.00      RD0  C
ATOM   4442  C   TRP D 443      49.453  72.671   1.304  1.00  0.00      RD0  C
ATOM   4443  O   TRP D 443      50.211  71.797   0.888  1.00  0.00      RD0  O
ATOM   4444  N   GLU D 444      48.141  72.637   1.108  1.00  0.00      RD0  N
ATOM   4445  H   GLU D 444      47.547  73.251   1.597  1.00  0.00      RD0  H
ATOM   4446  CA  GLU D 444      47.536  71.530   0.376  1.00  0.00      RD0  C
ATOM   4447  CB  GLU D 444      46.028  71.709   0.202  1.00  0.00      RD0  C
ATOM   4448  CG  GLU D 444      45.339  70.406  -0.222  1.00  0.00      RD0  C
ATOM   4449  CD  GLU D 444      45.583  69.302   0.799  1.00  0.00      RD0  C
ATOM   4450  OE1 GLU D 444      45.108  69.398   1.929  1.00  0.00      RD0  O
ATOM   4451  OE2 GLU D 444      46.201  68.293   0.464  1.00  0.00      RD0  O
ATOM   4452  C   GLU D 444      48.260  71.247  -0.938  1.00  0.00      RD0  C
ATOM   4453  O   GLU D 444      48.438  70.085  -1.303  1.00  0.00      RD0  O
ATOM   4454  N   GLU D 445      48.702  72.302  -1.627  1.00  0.00      RD0  N
ATOM   4455  H   GLU D 445      48.483  73.225  -1.307  1.00  0.00      RD0  H
ATOM   4456  CA  GLU D 445      49.415  72.114  -2.894  1.00  0.00      RD0  C
ATOM   4457  CB  GLU D 445      49.391  73.450  -3.625  1.00  0.00      RD0  C
ATOM   4458  CG  GLU D 445      48.306  73.538  -4.686  1.00  0.00      RD0  C
ATOM   4459  CD  GLU D 445      48.724  72.618  -5.802  1.00  0.00      RD0  C
ATOM   4460  OE1 GLU D 445      49.870  72.709  -6.243  1.00  0.00      RD0  O
ATOM   4461  OE2 GLU D 445      47.924  71.785  -6.216  1.00  0.00      RD0  O
ATOM   4462  C   GLU D 445      50.879  71.681  -2.741  1.00  0.00      RD0  C
ATOM   4463  O   GLU D 445      51.327  70.746  -3.420  1.00  0.00      RD0  O
ATOM   4464  N   GLU D 446      51.613  72.337  -1.847  1.00  0.00      RD0  N
ATOM   4465  H   GLU D 446      51.167  72.987  -1.233  1.00  0.00      RD0  H
ATOM   4466  CA  GLU D 446      52.970  71.901  -1.555  1.00  0.00      RD0  C
ATOM   4467  CB  GLU D 446      53.520  72.719  -0.388  1.00  0.00      RD0  C
ATOM   4468  CG  GLU D 446      54.950  73.203  -0.595  1.00  0.00      RD0  C
ATOM   4469  CD  GLU D 446      54.912  74.265  -1.660  1.00  0.00      RD0  C
ATOM   4470  OE1 GLU D 446      54.663  75.419  -1.335  1.00  0.00      RD0  O
ATOM   4471  OE2 GLU D 446      55.063  73.947  -2.830  1.00  0.00      RD0  O
ATOM   4472  C   GLU D 446      52.993  70.441  -1.148  1.00  0.00      RD0  C
ATOM   4473  O   GLU D 446      53.770  69.658  -1.683  1.00  0.00      RD0  O
ATOM   4474  N   THR D 447      52.111  70.082  -0.220  1.00  0.00      RD0  N
ATOM   4475  H   THR D 447      51.474  70.765   0.125  1.00  0.00      RD0  H
ATOM   4476  CA  THR D 447      52.015  68.719   0.302  1.00  0.00      RD0  C
ATOM   4477  CB  THR D 447      51.135  68.626   1.576  1.00  0.00      RD0  C
ATOM   4478  OG1 THR D 447      51.408  67.397   2.259  1.00  0.00      RD0  O
ATOM   4479  HG1 THR D 447      51.161  66.699   1.662  1.00  0.00      RD0  H
ATOM   4480  CG2 THR D 447      49.625  68.755   1.391  1.00  0.00      RD0  C
ATOM   4481  C   THR D 447      51.594  67.739  -0.807  1.00  0.00      RD0  C
ATOM   4482  O   THR D 447      52.256  66.739  -1.031  1.00  0.00      RD0  O
ATOM   4483  N   ARG D 448      50.535  68.082  -1.534  1.00  0.00      RD0  N
ATOM   4484  H   ARG D 448      50.009  68.907  -1.313  1.00  0.00      RD0  H
ATOM   4485  CA  ARG D 448      50.082  67.316  -2.685  1.00  0.00      RD0  C
ATOM   4486  CB  ARG D 448      48.875  67.945  -3.378  1.00  0.00      RD0  C
ATOM   4487  CG  ARG D 448      48.311  67.006  -4.442  1.00  0.00      RD0  C
ATOM   4488  CD  ARG D 448      47.505  67.723  -5.525  1.00  0.00      RD0  C
ATOM   4489  NE  ARG D 448      48.188  68.911  -6.048  1.00  0.00      RD0  N
ATOM   4490  HE  ARG D 448      47.724  69.799  -5.907  1.00  0.00      RD0  H
ATOM   4491  CZ  ARG D 448      49.398  68.936  -6.692  1.00  0.00      RD0  C
ATOM   4492  NH1 ARG D 448      50.154  67.827  -6.861  1.00  0.00      RD0  N
ATOM   4493 HH11 ARG D 448      51.065  67.906  -7.287  1.00  0.00      RD0  H
ATOM   4494 HH12 ARG D 448      49.865  66.917  -6.551  1.00  0.00      RD0  H
ATOM   4495  NH2 ARG D 448      49.852  70.112  -7.148  1.00  0.00      RD0  N
ATOM   4496 HH21 ARG D 448      50.744  70.204  -7.601  1.00  0.00      RD0  H
ATOM   4497 HH22 ARG D 448      49.332  70.976  -7.006  1.00  0.00      RD0  H
ATOM   4498  C   ARG D 448      51.207  67.104  -3.700  1.00  0.00      RD0  C
ATOM   4499  O   ARG D 448      51.283  66.051  -4.340  1.00  0.00      RD0  O
ATOM   4500  N   ASN D 449      52.077  68.096  -3.856  1.00  0.00      RD0  N
ATOM   4501  H   ASN D 449      52.009  68.923  -3.295  1.00  0.00      RD0  H
ATOM   4502  CA  ASN D 449      53.143  67.981  -4.844  1.00  0.00      RD0  C
ATOM   4503  CB  ASN D 449      53.733  69.334  -5.265  1.00  0.00      RD0  C
ATOM   4504  CG  ASN D 449      52.845  70.011  -6.277  1.00  0.00      RD0  C
ATOM   4505  OD1 ASN D 449      52.390  69.400  -7.246  1.00  0.00      RD0  O
ATOM   4506  ND2 ASN D 449      52.567  71.290  -5.974  1.00  0.00      RD0  N
ATOM   4507 HD21 ASN D 449      53.019  71.668  -5.164  1.00  0.00      RD0  H
ATOM   4508 HD22 ASN D 449      51.899  71.902  -6.412  1.00  0.00      RD0  H
ATOM   4509  C   ASN D 449      54.312  67.125  -4.376  1.00  0.00      RD0  C
ATOM   4510  O   ASN D 449      54.784  66.262  -5.114  1.00  0.00      RD0  O
ATOM   4511  N   THR D 450      54.764  67.339  -3.150  1.00  0.00      RD0  N
ATOM   4512  H   THR D 450      54.289  67.947  -2.513  1.00  0.00      RD0  H
ATOM   4513  CA  THR D 450      55.890  66.559  -2.660  1.00  0.00      RD0  C
ATOM   4514  CB  THR D 450      56.269  67.105  -1.293  1.00  0.00      RD0  C
ATOM   4515  OG1 THR D 450      55.135  67.744  -0.706  1.00  0.00      RD0  O
ATOM   4516  HG1 THR D 450      55.129  68.643  -1.024  1.00  0.00      RD0  H
ATOM   4517  CG2 THR D 450      57.446  68.058  -1.328  1.00  0.00      RD0  C
ATOM   4518  C   THR D 450      55.465  65.114  -2.498  1.00  0.00      RD0  C
ATOM   4519  O   THR D 450      56.287  64.206  -2.577  1.00  0.00      RD0  O
ATOM   4520  N   LYS D 451      54.172  64.924  -2.251  1.00  0.00      RD0  N
ATOM   4521  H   LYS D 451      53.583  65.722  -2.105  1.00  0.00      RD0  H
ATOM   4522  CA  LYS D 451      53.588  63.603  -2.091  1.00  0.00      RD0  C
ATOM   4523  CB  LYS D 451      52.182  63.600  -1.494  1.00  0.00      RD0  C
ATOM   4524  CG  LYS D 451      52.240  62.712  -0.249  1.00  0.00      RD0  C
ATOM   4525  CD  LYS D 451      50.905  62.421   0.433  1.00  0.00      RD0  C
ATOM   4526  CE  LYS D 451      51.117  61.463   1.609  1.00  0.00      RD0  C
ATOM   4527  NZ  LYS D 451      49.829  60.979   2.112  1.00  0.00      RD0  N
ATOM   4528  HZ1 LYS D 451      49.935  60.010   2.487  1.00  0.00      RD0  H
ATOM   4529  HZ2 LYS D 451      49.394  61.599   2.815  1.00  0.00      RD0  H
ATOM   4530  HZ3 LYS D 451      49.180  60.808   1.314  1.00  0.00      RD0  H
ATOM   4531  C   LYS D 451      53.682  62.864  -3.416  1.00  0.00      RD0  C
ATOM   4532  O   LYS D 451      53.777  61.639  -3.442  1.00  0.00      RD0  O
ATOM   4533  N   ALA D 452      53.676  63.617  -4.513  1.00  0.00      RD0  N
ATOM   4534  H   ALA D 452      53.614  64.614  -4.460  1.00  0.00      RD0  H
ATOM   4535  CA  ALA D 452      53.852  63.034  -5.830  1.00  0.00      RD0  C
ATOM   4536  CB  ALA D 452      53.223  63.922  -6.905  1.00  0.00      RD0  C
ATOM   4537  C   ALA D 452      55.332  62.834  -6.139  1.00  0.00      RD0  C
ATOM   4538  O   ALA D 452      55.676  62.073  -7.042  1.00  0.00      RD0  O
ATOM   4539  N   HIS D 453      56.201  63.517  -5.385  1.00  0.00      RD0  N
ATOM   4540  H   HIS D 453      55.848  64.173  -4.721  1.00  0.00      RD0  H
ATOM   4541  CA  HIS D 453      57.669  63.339  -5.483  1.00  0.00      RD0  C
ATOM   4542  CB  HIS D 453      58.471  64.386  -4.703  1.00  0.00      RD0  C
ATOM   4543  CG  HIS D 453      58.715  65.617  -5.534  1.00  0.00      RD0  C
ATOM   4544  ND1 HIS D 453      59.823  66.376  -5.423  1.00  0.00      RD0  N
ATOM   4545  HD1 HIS D 453      60.568  66.231  -4.800  1.00  0.00      RD0  H
ATOM   4546  CD2 HIS D 453      57.888  66.157  -6.521  1.00  0.00      RD0  C
ATOM   4547  NE2 HIS D 453      58.518  67.250  -7.007  1.00  0.00      RD0  N
ATOM   4548  CE1 HIS D 453      59.702  67.392  -6.336  1.00  0.00      RD0  C
ATOM   4549  C   HIS D 453      58.105  61.962  -5.000  1.00  0.00      RD0  C
ATOM   4550  O   HIS D 453      58.838  61.260  -5.697  1.00  0.00      RD0  O
ATOM   4551  N   ALA D 454      57.657  61.608  -3.793  1.00  0.00      RD0  N
ATOM   4552  H   ALA D 454      57.124  62.302  -3.303  1.00  0.00      RD0  H
ATOM   4553  CA  ALA D 454      57.918  60.315  -3.162  1.00  0.00      RD0  C
ATOM   4554  CB  ALA D 454      57.087  60.178  -1.886  1.00  0.00      RD0  C
ATOM   4555  C   ALA D 454      57.567  59.157  -4.074  1.00  0.00      RD0  C
ATOM   4556  O   ALA D 454      58.325  58.200  -4.156  1.00  0.00      RD0  O
ATOM   4557  N   GLN D 455      56.433  59.252  -4.768  1.00  0.00      RD0  N
ATOM   4558  H   GLN D 455      55.888  60.088  -4.700  1.00  0.00      RD0  H
ATOM   4559  CA  GLN D 455      55.984  58.167  -5.642  1.00  0.00      RD0  C
ATOM   4560  CB  GLN D 455      54.592  58.471  -6.193  1.00  0.00      RD0  C
ATOM   4561  CG  GLN D 455      53.564  58.605  -5.068  1.00  0.00      RD0  C
ATOM   4562  CD  GLN D 455      52.198  58.868  -5.663  1.00  0.00      RD0  C
ATOM   4563  OE1 GLN D 455      51.982  59.838  -6.382  1.00  0.00      RD0  O
ATOM   4564  NE2 GLN D 455      51.286  57.933  -5.338  1.00  0.00      RD0  N
ATOM   4565 HE21 GLN D 455      51.522  57.173  -4.731  1.00  0.00      RD0  H
ATOM   4566 HE22 GLN D 455      50.348  57.963  -5.685  1.00  0.00      RD0  H
ATOM   4567  C   GLN D 455      56.986  57.929  -6.746  1.00  0.00      RD0  C
ATOM   4568  O   GLN D 455      57.336  56.796  -7.036  1.00  0.00      RD0  O
ATOM   4569  N   THR D 456      57.461  59.013  -7.343  1.00  0.00      RD0  N
ATOM   4570  H   THR D 456      57.191  59.927  -7.047  1.00  0.00      RD0  H
ATOM   4571  CA  THR D 456      58.443  58.938  -8.415  1.00  0.00      RD0  C
ATOM   4572  CB  THR D 456      58.541  60.358  -8.953  1.00  0.00      RD0  C
ATOM   4573  OG1 THR D 456      57.211  60.875  -9.135  1.00  0.00      RD0  O
ATOM   4574  HG1 THR D 456      56.939  61.316  -8.333  1.00  0.00      RD0  H
ATOM   4575  CG2 THR D 456      59.335  60.414 -10.258  1.00  0.00      RD0  C
ATOM   4576  C   THR D 456      59.766  58.348  -7.938  1.00  0.00      RD0  C
ATOM   4577  O   THR D 456      60.377  57.540  -8.634  1.00  0.00      RD0  O
ATOM   4578  N   ASP D 457      60.200  58.763  -6.752  1.00  0.00      RD0  N
ATOM   4579  H   ASP D 457      59.737  59.503  -6.258  1.00  0.00      RD0  H
ATOM   4580  CA  ASP D 457      61.455  58.291  -6.197  1.00  0.00      RD0  C
ATOM   4581  CB  ASP D 457      61.900  59.178  -5.040  1.00  0.00      RD0  C
ATOM   4582  CG  ASP D 457      62.479  60.437  -5.630  1.00  0.00      RD0  C
ATOM   4583  OD1 ASP D 457      63.135  60.330  -6.665  1.00  0.00      RD0  O
ATOM   4584  OD2 ASP D 457      62.264  61.509  -5.066  1.00  0.00      RD0  O
ATOM   4585  C   ASP D 457      61.370  56.834  -5.737  1.00  0.00      RD0  C
ATOM   4586  O   ASP D 457      62.374  56.119  -5.776  1.00  0.00      RD0  O
ATOM   4587  N   ARG D 458      60.173  56.395  -5.329  1.00  0.00      RD0  N
ATOM   4588  H   ARG D 458      59.426  57.058  -5.275  1.00  0.00      RD0  H
ATOM   4589  CA  ARG D 458      59.902  54.974  -5.065  1.00  0.00      RD0  C
ATOM   4590  CB  ARG D 458      58.451  54.803  -4.657  1.00  0.00      RD0  C
ATOM   4591  CG  ARG D 458      58.278  55.103  -3.182  1.00  0.00      RD0  C
ATOM   4592  CD  ARG D 458      56.927  55.743  -2.864  1.00  0.00      RD0  C
ATOM   4593  NE  ARG D 458      56.505  55.391  -1.515  1.00  0.00      RD0  N
ATOM   4594  HE  ARG D 458      55.877  54.594  -1.513  1.00  0.00      RD0  H
ATOM   4595  CZ  ARG D 458      57.151  55.863  -0.415  1.00  0.00      RD0  C
ATOM   4596  NH1 ARG D 458      58.143  56.776  -0.533  1.00  0.00      RD0  N
ATOM   4597 HH11 ARG D 458      58.677  57.074   0.264  1.00  0.00      RD0  H
ATOM   4598 HH12 ARG D 458      58.391  57.158  -1.429  1.00  0.00      RD0  H
ATOM   4599  NH2 ARG D 458      56.799  55.391   0.795  1.00  0.00      RD0  N
ATOM   4600 HH21 ARG D 458      57.343  55.604   1.614  1.00  0.00      RD0  H
ATOM   4601 HH22 ARG D 458      56.004  54.783   0.899  1.00  0.00      RD0  H
ATOM   4602  C   ARG D 458      60.163  54.190  -6.338  1.00  0.00      RD0  C
ATOM   4603  O   ARG D 458      60.902  53.208  -6.333  1.00  0.00      RD0  O
ATOM   4604  N   MET D 459      59.573  54.666  -7.431  1.00  0.00      RD0  N
ATOM   4605  H   MET D 459      58.983  55.472  -7.341  1.00  0.00      RD0  H
ATOM   4606  CA  MET D 459      59.771  54.103  -8.754  1.00  0.00      RD0  C
ATOM   4607  CB  MET D 459      58.766  54.712  -9.734  1.00  0.00      RD0  C
ATOM   4608  CG  MET D 459      58.965  54.222 -11.169  1.00  0.00      RD0  C
ATOM   4609  SD  MET D 459      58.863  52.430 -11.296  1.00  0.00      RD0  S
ATOM   4610  CE  MET D 459      59.400  52.273 -13.006  1.00  0.00      RD0  C
ATOM   4611  C   MET D 459      61.200  54.329  -9.218  1.00  0.00      RD0  C
ATOM   4612  O   MET D 459      61.765  53.493  -9.907  1.00  0.00      RD0  O
ATOM   4613  N   ASN D 460      61.784  55.456  -8.840  1.00  0.00      RD0  N
ATOM   4614  H   ASN D 460      61.321  56.059  -8.198  1.00  0.00      RD0  H
ATOM   4615  CA  ASN D 460      63.150  55.732  -9.222  1.00  0.00      RD0  C
ATOM   4616  CB  ASN D 460      63.588  57.162  -8.885  1.00  0.00      RD0  C
ATOM   4617  CG  ASN D 460      63.214  58.147  -9.977  1.00  0.00      RD0  C
ATOM   4618  OD1 ASN D 460      63.155  57.810 -11.161  1.00  0.00      RD0  O
ATOM   4619  ND2 ASN D 460      63.009  59.401  -9.524  1.00  0.00      RD0  N
ATOM   4620 HD21 ASN D 460      63.064  59.627  -8.540  1.00  0.00      RD0  H
ATOM   4621 HD22 ASN D 460      62.816  60.205 -10.091  1.00  0.00      RD0  H
ATOM   4622  C   ASN D 460      64.130  54.756  -8.600  1.00  0.00      RD0  C
ATOM   4623  O   ASN D 460      65.069  54.333  -9.261  1.00  0.00      RD0  O
ATOM   4624  N   LEU D 461      63.902  54.370  -7.352  1.00  0.00      RD0  N
ATOM   4625  H   LEU D 461      63.134  54.765  -6.846  1.00  0.00      RD0  H
ATOM   4626  CA  LEU D 461      64.796  53.434  -6.663  1.00  0.00      RD0  C
ATOM   4627  CB  LEU D 461      64.339  53.240  -5.221  1.00  0.00      RD0  C
ATOM   4628  CG  LEU D 461      64.734  54.416  -4.333  1.00  0.00      RD0  C
ATOM   4629  CD1 LEU D 461      63.828  54.526  -3.110  1.00  0.00      RD0  C
ATOM   4630  CD2 LEU D 461      66.217  54.361  -3.959  1.00  0.00      RD0  C
ATOM   4631  C   LEU D 461      64.920  52.076  -7.350  1.00  0.00      RD0  C
ATOM   4632  O   LEU D 461      66.006  51.508  -7.403  1.00  0.00      RD0  O
ATOM   4633  N   GLN D 462      63.795  51.563  -7.853  1.00  0.00      RD0  N
ATOM   4634  H   GLN D 462      62.979  52.141  -7.805  1.00  0.00      RD0  H
ATOM   4635  CA  GLN D 462      63.731  50.259  -8.508  1.00  0.00      RD0  C
ATOM   4636  CB  GLN D 462      62.288  49.850  -8.797  1.00  0.00      RD0  C
ATOM   4637  CG  GLN D 462      61.384  49.919  -7.566  1.00  0.00      RD0  C
ATOM   4638  CD  GLN D 462      61.951  49.068  -6.448  1.00  0.00      RD0  C
ATOM   4639  OE1 GLN D 462      62.554  48.014  -6.654  1.00  0.00      RD0  O
ATOM   4640  NE2 GLN D 462      61.711  49.597  -5.236  1.00  0.00      RD0  N
ATOM   4641 HE21 GLN D 462      61.215  50.468  -5.169  1.00  0.00      RD0  H
ATOM   4642 HE22 GLN D 462      61.981  49.159  -4.380  1.00  0.00      RD0  H
ATOM   4643  C   GLN D 462      64.509  50.347  -9.786  1.00  0.00      RD0  C
ATOM   4644  O   GLN D 462      65.370  49.505 -10.063  1.00  0.00      RD0  O
ATOM   4645  N   THR D 463      64.178  51.380 -10.562  1.00  0.00      RD0  N
ATOM   4646  H   THR D 463      63.454  52.006 -10.273  1.00  0.00      RD0  H
ATOM   4647  CA  THR D 463      64.823  51.672 -11.839  1.00  0.00      RD0  C
ATOM   4648  CB  THR D 463      64.247  52.987 -12.349  1.00  0.00      RD0  C
ATOM   4649  OG1 THR D 463      62.818  52.888 -12.400  1.00  0.00      RD0  O
ATOM   4650  HG1 THR D 463      62.475  53.148 -11.550  1.00  0.00      RD0  H
ATOM   4651  CG2 THR D 463      64.819  53.368 -13.716  1.00  0.00      RD0  C
ATOM   4652  C   THR D 463      66.328  51.708 -11.650  1.00  0.00      RD0  C
ATOM   4653  O   THR D 463      67.086  51.020 -12.350  1.00  0.00      RD0  O
ATOM   4654  N   LEU D 464      66.746  52.492 -10.670  1.00  0.00      RD0  N
ATOM   4655  H   LEU D 464      66.093  52.995 -10.104  1.00  0.00      RD0  H
ATOM   4656  CA  LEU D 464      68.137  52.564 -10.313  1.00  0.00      RD0  C
ATOM   4657  CB  LEU D 464      68.347  53.579  -9.190  1.00  0.00      RD0  C
ATOM   4658  CG  LEU D 464      68.890  54.923  -9.674  1.00  0.00      RD0  C
ATOM   4659  CD1 LEU D 464      70.229  54.736 -10.382  1.00  0.00      RD0  C
ATOM   4660  CD2 LEU D 464      67.893  55.704 -10.530  1.00  0.00      RD0  C
ATOM   4661  C   LEU D 464      68.709  51.201  -9.896  1.00  0.00      RD0  C
ATOM   4662  O   LEU D 464      69.857  50.891 -10.229  1.00  0.00      RD0  O
ATOM   4663  N   ARG D 465      67.942  50.376  -9.185  1.00  0.00      RD0  N
ATOM   4664  H   ARG D 465      67.020  50.630  -8.892  1.00  0.00      RD0  H
ATOM   4665  CA  ARG D 465      68.519  49.110  -8.736  1.00  0.00      RD0  C
ATOM   4666  CB  ARG D 465      67.866  48.515  -7.494  1.00  0.00      RD0  C
ATOM   4667  CG  ARG D 465      66.607  47.719  -7.777  1.00  0.00      RD0  C
ATOM   4668  CD  ARG D 465      66.148  46.977  -6.533  1.00  0.00      RD0  C
ATOM   4669  NE  ARG D 465      64.902  46.282  -6.813  1.00  0.00      RD0  N
ATOM   4670  HE  ARG D 465      64.062  46.839  -6.753  1.00  0.00      RD0  H
ATOM   4671  CZ  ARG D 465      64.932  44.962  -7.153  1.00  0.00      RD0  C
ATOM   4672  NH1 ARG D 465      66.107  44.295  -7.255  1.00  0.00      RD0  N
ATOM   4673 HH11 ARG D 465      66.110  43.288  -7.397  1.00  0.00      RD0  H
ATOM   4674 HH12 ARG D 465      67.023  44.715  -7.180  1.00  0.00      RD0  H
ATOM   4675  NH2 ARG D 465      63.762  44.333  -7.369  1.00  0.00      RD0  N
ATOM   4676 HH21 ARG D 465      63.753  43.335  -7.550  1.00  0.00      RD0  H
ATOM   4677 HH22 ARG D 465      62.877  44.801  -7.343  1.00  0.00      RD0  H
ATOM   4678  C   ARG D 465      68.647  48.131  -9.907  1.00  0.00      RD0  C
ATOM   4679  O   ARG D 465      69.461  47.217  -9.872  1.00  0.00      RD0  O
ATOM   4680  N   GLY D 466      67.863  48.366 -10.955  1.00  0.00      RD0  N
ATOM   4681  H   GLY D 466      67.217  49.132 -10.922  1.00  0.00      RD0  H
ATOM   4682  CA  GLY D 466      67.896  47.526 -12.146  1.00  0.00      RD0  C
ATOM   4683  C   GLY D 466      68.954  47.900 -13.166  1.00  0.00      RD0  C
ATOM   4684  O   GLY D 466      69.338  47.080 -14.005  1.00  0.00      RD0  O
ATOM   4685  N   TYR D 467      69.405  49.150 -13.117  1.00  0.00      RD0  N
ATOM   4686  H   TYR D 467      69.017  49.773 -12.435  1.00  0.00      RD0  H
ATOM   4687  CA  TYR D 467      70.466  49.618 -14.001  1.00  0.00      RD0  C
ATOM   4688  CB  TYR D 467      70.748  51.104 -13.763  1.00  0.00      RD0  C
ATOM   4689  CG  TYR D 467      69.900  52.108 -14.504  1.00  0.00      RD0  C
ATOM   4690  CD1 TYR D 467      69.341  51.838 -15.746  1.00  0.00      RD0  C
ATOM   4691  CE1 TYR D 467      68.714  52.863 -16.451  1.00  0.00      RD0  C
ATOM   4692  CD2 TYR D 467      69.747  53.366 -13.934  1.00  0.00      RD0  C
ATOM   4693  CE2 TYR D 467      69.129  54.387 -14.639  1.00  0.00      RD0  C
ATOM   4694  CZ  TYR D 467      68.646  54.146 -15.915  1.00  0.00      RD0  C
ATOM   4695  OH  TYR D 467      68.109  55.189 -16.649  1.00  0.00      RD0  O
ATOM   4696  HH  TYR D 467      68.423  56.010 -16.249  1.00  0.00      RD0  H
ATOM   4697  C   TYR D 467      71.772  48.993 -13.551  1.00  0.00      RD0  C
ATOM   4698  O   TYR D 467      72.511  48.396 -14.353  1.00  0.00      RD0  O
ATOM   4699  N   TYR D 468      72.029  49.126 -12.251  1.00  0.00      RD0  N
ATOM   4700  H   TYR D 468      71.348  49.536 -11.640  1.00  0.00      RD0  H
ATOM   4701  CA  TYR D 468      73.248  48.656 -11.639  1.00  0.00      RD0  C
ATOM   4702  CB  TYR D 468      73.606  49.491 -10.400  1.00  0.00      RD0  C
ATOM   4703  CG  TYR D 468      74.002  50.925 -10.708  1.00  0.00      RD0  C
ATOM   4704  CD1 TYR D 468      75.188  51.212 -11.378  1.00  0.00      RD0  C
ATOM   4705  CE1 TYR D 468      75.594  52.534 -11.561  1.00  0.00      RD0  C
ATOM   4706  CD2 TYR D 468      73.202  51.975 -10.271  1.00  0.00      RD0  C
ATOM   4707  CE2 TYR D 468      73.608  53.294 -10.452  1.00  0.00      RD0  C
ATOM   4708  CZ  TYR D 468      74.811  53.584 -11.087  1.00  0.00      RD0  C
ATOM   4709  OH  TYR D 468      75.212  54.905 -11.250  1.00  0.00      RD0  O
ATOM   4710  HH  TYR D 468      75.726  54.977 -12.068  1.00  0.00      RD0  H
ATOM   4711  C   TYR D 468      73.153  47.177 -11.278  1.00  0.00      RD0  C
ATOM   4712  O   TYR D 468      74.066  46.633 -10.642  1.00  0.00      RD0  O
ATOM   4713  N   ASN D 469      72.045  46.540 -11.678  1.00  0.00      RD0  N
ATOM   4714  H   ASN D 469      71.329  47.062 -12.131  1.00  0.00      RD0  H
ATOM   4715  CA  ASN D 469      71.808  45.095 -11.482  1.00  0.00      RD0  C
ATOM   4716  CB  ASN D 469      72.625  44.250 -12.446  1.00  0.00      RD0  C
ATOM   4717  CG  ASN D 469      71.652  43.363 -13.191  1.00  0.00      RD0  C
ATOM   4718  OD1 ASN D 469      71.560  42.156 -12.984  1.00  0.00      RD0  O
ATOM   4719  ND2 ASN D 469      70.916  44.045 -14.095  1.00  0.00      RD0  N
ATOM   4720 HD21 ASN D 469      71.013  45.038 -14.219  1.00  0.00      RD0  H
ATOM   4721 HD22 ASN D 469      70.231  43.591 -14.664  1.00  0.00      RD0  H
ATOM   4722  C   ASN D 469      72.023  44.670 -10.023  1.00  0.00      RD0  C
ATOM   4723  O   ASN D 469      73.045  44.105  -9.668  1.00  0.00      RD0  O
ATOM   4724  N   GLN D 470      71.039  44.981  -9.187  1.00  0.00      RD0  N
ATOM   4725  H   GLN D 470      70.191  45.390  -9.529  1.00  0.00      RD0  H
ATOM   4726  CA  GLN D 470      71.212  44.977  -7.746  1.00  0.00      RD0  C
ATOM   4727  CB  GLN D 470      71.198  46.399  -7.164  1.00  0.00      RD0  C
ATOM   4728  CG  GLN D 470      72.389  47.303  -7.491  1.00  0.00      RD0  C
ATOM   4729  CD  GLN D 470      72.094  48.722  -7.027  1.00  0.00      RD0  C
ATOM   4730  OE1 GLN D 470      71.475  49.511  -7.734  1.00  0.00      RD0  O
ATOM   4731  NE2 GLN D 470      72.574  49.018  -5.808  1.00  0.00      RD0  N
ATOM   4732 HE21 GLN D 470      73.045  48.352  -5.232  1.00  0.00      RD0  H
ATOM   4733 HE22 GLN D 470      72.468  49.924  -5.382  1.00  0.00      RD0  H
ATOM   4734  C   GLN D 470      70.112  44.203  -7.046  1.00  0.00      RD0  C
ATOM   4735  O   GLN D 470      68.935  44.517  -7.192  1.00  0.00      RD0  O
ATOM   4736  N   SER D 471      70.518  43.203  -6.271  1.00  0.00      RD0  N
ATOM   4737  H   SER D 471      71.497  43.050  -6.136  1.00  0.00      RD0  H
ATOM   4738  CA  SER D 471      69.601  42.352  -5.549  1.00  0.00      RD0  C
ATOM   4739  CB  SER D 471      70.511  41.399  -4.805  1.00  0.00      RD0  C
ATOM   4740  OG  SER D 471      71.674  41.261  -5.634  1.00  0.00      RD0  O
ATOM   4741  HG  SER D 471      71.389  40.807  -6.419  1.00  0.00      RD0  H
ATOM   4742  C   SER D 471      68.636  43.169  -4.701  1.00  0.00      RD0  C
ATOM   4743  O   SER D 471      68.979  44.229  -4.184  1.00  0.00      RD0  O
ATOM   4744  N   GLU D 472      67.423  42.652  -4.580  1.00  0.00      RD0  N
ATOM   4745  H   GLU D 472      67.260  41.799  -5.079  1.00  0.00      RD0  H
ATOM   4746  CA  GLU D 472      66.327  43.301  -3.874  1.00  0.00      RD0  C
ATOM   4747  CB  GLU D 472      64.951  42.733  -4.272  1.00  0.00      RD0  C
ATOM   4748  CG  GLU D 472      64.901  41.365  -4.976  1.00  0.00      RD0  C
ATOM   4749  CD  GLU D 472      65.203  41.527  -6.459  1.00  0.00      RD0  C
ATOM   4750  OE1 GLU D 472      64.271  41.697  -7.235  1.00  0.00      RD0  O
ATOM   4751  OE2 GLU D 472      66.368  41.542  -6.847  1.00  0.00      RD0  O
ATOM   4752  C   GLU D 472      66.475  43.228  -2.343  1.00  0.00      RD0  C
ATOM   4753  O   GLU D 472      65.474  43.239  -1.609  1.00  0.00      RD0  O
ATOM   4754  N   ALA D 473      67.707  43.161  -1.843  1.00  0.00      RD0  N
ATOM   4755  H   ALA D 473      68.495  43.344  -2.426  1.00  0.00      RD0  H
ATOM   4756  CA  ALA D 473      67.883  42.884  -0.412  1.00  0.00      RD0  C
ATOM   4757  CB  ALA D 473      68.614  41.554  -0.219  1.00  0.00      RD0  C
ATOM   4758  C   ALA D 473      68.617  43.966   0.388  1.00  0.00      RD0  C
ATOM   4759  O   ALA D 473      68.403  44.100   1.592  1.00  0.00      RD0  O
ATOM   4760  N   SER D 474      69.462  44.743  -0.280  1.00  0.00      RD0  N
ATOM   4761  H   SER D 474      69.470  44.754  -1.277  1.00  0.00      RD0  H
ATOM   4762  CA  SER D 474      70.236  45.780   0.398  1.00  0.00      RD0  C
ATOM   4763  CB  SER D 474      71.560  45.954  -0.360  1.00  0.00      RD0  C
ATOM   4764  OG  SER D 474      72.538  46.616   0.449  1.00  0.00      RD0  O
ATOM   4765  HG  SER D 474      72.630  47.495   0.090  1.00  0.00      RD0  H
ATOM   4766  C   SER D 474      69.428  47.070   0.523  1.00  0.00      RD0  C
ATOM   4767  O   SER D 474      68.562  47.344  -0.318  1.00  0.00      RD0  O
ATOM   4768  N   SER D 475      69.701  47.861   1.560  1.00  0.00      RD0  N
ATOM   4769  H   SER D 475      70.490  47.661   2.138  1.00  0.00      RD0  H
ATOM   4770  CA  SER D 475      69.089  49.185   1.655  1.00  0.00      RD0  C
ATOM   4771  CB  SER D 475      69.190  49.553   3.145  1.00  0.00      RD0  C
ATOM   4772  OG  SER D 475      68.376  50.671   3.506  1.00  0.00      RD0  O
ATOM   4773  HG  SER D 475      67.505  50.509   3.161  1.00  0.00      RD0  H
ATOM   4774  C   SER D 475      69.779  50.177   0.733  1.00  0.00      RD0  C
ATOM   4775  O   SER D 475      70.983  50.102   0.500  1.00  0.00      RD0  O
ATOM   4776  N   HIS D 476      69.002  51.114   0.213  1.00  0.00      RD0  N
ATOM   4777  H   HIS D 476      68.060  51.257   0.519  1.00  0.00      RD0  H
ATOM   4778  CA  HIS D 476      69.519  52.070  -0.749  1.00  0.00      RD0  C
ATOM   4779  CB  HIS D 476      69.219  51.636  -2.193  1.00  0.00      RD0  C
ATOM   4780  CG  HIS D 476      69.882  50.321  -2.539  1.00  0.00      RD0  C
ATOM   4781  ND1 HIS D 476      69.206  49.163  -2.669  1.00  0.00      RD0  N
ATOM   4782  HD1 HIS D 476      68.249  49.021  -2.526  1.00  0.00      RD0  H
ATOM   4783  CD2 HIS D 476      71.238  50.075  -2.783  1.00  0.00      RD0  C
ATOM   4784  NE2 HIS D 476      71.369  48.750  -3.065  1.00  0.00      RD0  N
ATOM   4785  CE1 HIS D 476      70.118  48.196  -2.996  1.00  0.00      RD0  C
ATOM   4786  C   HIS D 476      68.954  53.437  -0.532  1.00  0.00      RD0  C
ATOM   4787  O   HIS D 476      67.845  53.580  -0.028  1.00  0.00      RD0  O
ATOM   4788  N   THR D 477      69.731  54.435  -0.948  1.00  0.00      RD0  N
ATOM   4789  H   THR D 477      70.597  54.253  -1.423  1.00  0.00      RD0  H
ATOM   4790  CA  THR D 477      69.358  55.829  -0.791  1.00  0.00      RD0  C
ATOM   4791  CB  THR D 477      70.028  56.322   0.500  1.00  0.00      RD0  C
ATOM   4792  OG1 THR D 477      69.556  57.618   0.879  1.00  0.00      RD0  O
ATOM   4793  HG1 THR D 477      68.613  57.583   0.765  1.00  0.00      RD0  H
ATOM   4794  CG2 THR D 477      71.553  56.242   0.458  1.00  0.00      RD0  C
ATOM   4795  C   THR D 477      69.567  56.661  -2.052  1.00  0.00      RD0  C
ATOM   4796  O   THR D 477      70.666  56.722  -2.608  1.00  0.00      RD0  O
ATOM   4797  N   LEU D 478      68.476  57.285  -2.489  1.00  0.00      RD0  N
ATOM   4798  H   LEU D 478      67.597  57.206  -2.045  1.00  0.00      RD0  H
ATOM   4799  CA  LEU D 478      68.467  58.209  -3.616  1.00  0.00      RD0  C
ATOM   4800  CB  LEU D 478      67.404  57.837  -4.645  1.00  0.00      RD0  C
ATOM   4801  CG  LEU D 478      67.436  58.753  -5.871  1.00  0.00      RD0  C
ATOM   4802  CD1 LEU D 478      68.697  58.548  -6.713  1.00  0.00      RD0  C
ATOM   4803  CD2 LEU D 478      66.170  58.615  -6.710  1.00  0.00      RD0  C
ATOM   4804  C   LEU D 478      68.192  59.592  -3.070  1.00  0.00      RD0  C
ATOM   4805  O   LEU D 478      67.150  59.833  -2.458  1.00  0.00      RD0  O
ATOM   4806  N   GLN D 479      69.133  60.499  -3.282  1.00  0.00      RD0  N
ATOM   4807  H   GLN D 479      69.891  60.317  -3.902  1.00  0.00      RD0  H
ATOM   4808  CA  GLN D 479      68.916  61.864  -2.854  1.00  0.00      RD0  C
ATOM   4809  CB  GLN D 479      69.896  62.284  -1.758  1.00  0.00      RD0  C
ATOM   4810  CG  GLN D 479      71.271  61.629  -1.858  1.00  0.00      RD0  C
ATOM   4811  CD  GLN D 479      71.320  60.493  -0.864  1.00  0.00      RD0  C
ATOM   4812  OE1 GLN D 479      71.260  60.704   0.341  1.00  0.00      RD0  O
ATOM   4813  NE2 GLN D 479      71.424  59.278  -1.424  1.00  0.00      RD0  N
ATOM   4814 HE21 GLN D 479      71.462  59.122  -2.413  1.00  0.00      RD0  H
ATOM   4815 HE22 GLN D 479      71.437  58.464  -0.843  1.00  0.00      RD0  H
ATOM   4816  C   GLN D 479      68.948  62.879  -3.985  1.00  0.00      RD0  C
ATOM   4817  O   GLN D 479      69.533  62.644  -5.040  1.00  0.00      RD0  O
ATOM   4818  N   TRP D 480      68.290  64.005  -3.736  1.00  0.00      RD0  N
ATOM   4819  H   TRP D 480      67.889  64.187  -2.833  1.00  0.00      RD0  H
ATOM   4820  CA  TRP D 480      68.039  65.007  -4.751  1.00  0.00      RD0  C
ATOM   4821  CB  TRP D 480      66.707  64.625  -5.404  1.00  0.00      RD0  C
ATOM   4822  CG  TRP D 480      66.121  65.728  -6.250  1.00  0.00      RD0  C
ATOM   4823  CD2 TRP D 480      65.037  66.619  -5.910  1.00  0.00      RD0  C
ATOM   4824  CE2 TRP D 480      64.802  67.453  -7.022  1.00  0.00      RD0  C
ATOM   4825  CE3 TRP D 480      64.257  66.771  -4.774  1.00  0.00      RD0  C
ATOM   4826  CD1 TRP D 480      66.488  66.083  -7.554  1.00  0.00      RD0  C
ATOM   4827  NE1 TRP D 480      65.709  67.097  -8.009  1.00  0.00      RD0  N
ATOM   4828  HE1 TRP D 480      65.745  67.513  -8.900  1.00  0.00      RD0  H
ATOM   4829  CZ2 TRP D 480      63.797  68.411  -6.971  1.00  0.00      RD0  C
ATOM   4830  CZ3 TRP D 480      63.255  67.732  -4.728  1.00  0.00      RD0  C
ATOM   4831  CH2 TRP D 480      63.024  68.550  -5.826  1.00  0.00      RD0  C
ATOM   4832  C   TRP D 480      67.985  66.395  -4.130  1.00  0.00      RD0  C
ATOM   4833  O   TRP D 480      67.568  66.553  -2.978  1.00  0.00      RD0  O
ATOM   4834  N   MET D 481      68.412  67.388  -4.910  1.00  0.00      RD0  N
ATOM   4835  H   MET D 481      68.727  67.214  -5.848  1.00  0.00      RD0  H
ATOM   4836  CA  MET D 481      68.425  68.774  -4.473  1.00  0.00      RD0  C
ATOM   4837  CB  MET D 481      69.677  69.126  -3.667  1.00  0.00      RD0  C
ATOM   4838  CG  MET D 481      70.941  69.247  -4.515  1.00  0.00      RD0  C
ATOM   4839  SD  MET D 481      72.337  69.835  -3.549  1.00  0.00      RD0  S
ATOM   4840  CE  MET D 481      71.550  71.321  -2.913  1.00  0.00      RD0  C
ATOM   4841  C   MET D 481      68.244  69.721  -5.639  1.00  0.00      RD0  C
ATOM   4842  O   MET D 481      68.672  69.434  -6.760  1.00  0.00      RD0  O
ATOM   4843  N   ILE D 482      67.611  70.854  -5.358  1.00  0.00      RD0  N
ATOM   4844  H   ILE D 482      67.255  71.008  -4.433  1.00  0.00      RD0  H
ATOM   4845  CA  ILE D 482      67.339  71.872  -6.368  1.00  0.00      RD0  C
ATOM   4846  CB  ILE D 482      65.973  71.644  -7.030  1.00  0.00      RD0  C
ATOM   4847  CG2 ILE D 482      64.812  71.767  -6.044  1.00  0.00      RD0  C
ATOM   4848  CG1 ILE D 482      65.796  72.554  -8.242  1.00  0.00      RD0  C
ATOM   4849  CD1 ILE D 482      64.589  72.157  -9.084  1.00  0.00      RD0  C
ATOM   4850  C   ILE D 482      67.458  73.238  -5.710  1.00  0.00      RD0  C
ATOM   4851  O   ILE D 482      67.003  73.410  -4.577  1.00  0.00      RD0  O
ATOM   4852  N   GLY D 483      68.069  74.201  -6.400  1.00  0.00      RD0  N
ATOM   4853  H   GLY D 483      68.413  74.044  -7.326  1.00  0.00      RD0  H
ATOM   4854  CA  GLY D 483      68.270  75.536  -5.827  1.00  0.00      RD0  C
ATOM   4855  C   GLY D 483      68.491  76.706  -6.775  1.00  0.00      RD0  C
ATOM   4856  O   GLY D 483      68.946  76.536  -7.916  1.00  0.00      RD0  O
ATOM   4857  CB  CYS D 484      67.170  79.766  -7.520  1.00  0.00      RD0  C
ATOM   4858  SG  CYS D 484      65.837  79.823  -6.291  1.00  0.00      RD0  S
ATOM   4859  N   CYS D 484      68.158  77.900  -6.286  1.00  0.00      RD0  N
ATOM   4860  H   CYS D 484      67.714  77.973  -5.391  1.00  0.00      RD0  H
ATOM   4861  CA  CYS D 484      68.464  79.151  -6.979  1.00  0.00      RD0  C
ATOM   4862  C   CYS D 484      69.237  80.095  -6.055  1.00  0.00      RD0  C
ATOM   4863  O   CYS D 484      68.950  80.189  -4.861  1.00  0.00      RD0  O
ATOM   4864  N   ASP D 485      70.240  80.764  -6.614  1.00  0.00      RD0  N
ATOM   4865  H   ASP D 485      70.400  80.711  -7.597  1.00  0.00      RD0  H
ATOM   4866  CA  ASP D 485      71.116  81.646  -5.858  1.00  0.00      RD0  C
ATOM   4867  CB  ASP D 485      72.596  81.258  -6.010  1.00  0.00      RD0  C
ATOM   4868  CG  ASP D 485      72.971  79.879  -5.474  1.00  0.00      RD0  C
ATOM   4869  OD1 ASP D 485      72.652  78.865  -6.077  1.00  0.00      RD0  O
ATOM   4870  OD2 ASP D 485      73.681  79.771  -4.485  1.00  0.00      RD0  O
ATOM   4871  C   ASP D 485      70.981  83.060  -6.408  1.00  0.00      RD0  C
ATOM   4872  O   ASP D 485      70.980  83.248  -7.618  1.00  0.00      RD0  O
ATOM   4873  N   LEU D 486      70.885  84.058  -5.532  1.00  0.00      RD0  N
ATOM   4874  H   LEU D 486      70.984  83.871  -4.551  1.00  0.00      RD0  H
ATOM   4875  CA  LEU D 486      70.497  85.398  -5.981  1.00  0.00      RD0  C
ATOM   4876  CB  LEU D 486      69.648  86.114  -4.937  1.00  0.00      RD0  C
ATOM   4877  CG  LEU D 486      68.277  85.475  -4.758  1.00  0.00      RD0  C
ATOM   4878  CD1 LEU D 486      67.420  86.295  -3.798  1.00  0.00      RD0  C
ATOM   4879  CD2 LEU D 486      67.576  85.232  -6.097  1.00  0.00      RD0  C
ATOM   4880  C   LEU D 486      71.583  86.366  -6.459  1.00  0.00      RD0  C
ATOM   4881  O   LEU D 486      72.525  86.707  -5.739  1.00  0.00      RD0  O
ATOM   4882  N   GLY D 487      71.397  86.828  -7.691  1.00  0.00      RD0  N
ATOM   4883  H   GLY D 487      70.508  86.699  -8.136  1.00  0.00      RD0  H
ATOM   4884  CA  GLY D 487      72.279  87.810  -8.296  1.00  0.00      RD0  C
ATOM   4885  C   GLY D 487      72.141  89.200  -7.705  1.00  0.00      RD0  C
ATOM   4886  O   GLY D 487      71.313  89.438  -6.799  1.00  0.00      RD0  O
ATOM   4887  N   SER D 488      72.963  90.112  -8.239  1.00  0.00      RD0  N
ATOM   4888  H   SER D 488      73.537  89.864  -9.017  1.00  0.00      RD0  H
ATOM   4889  CA  SER D 488      73.053  91.498  -7.763  1.00  0.00      RD0  C
ATOM   4890  CB  SER D 488      74.020  92.139  -8.734  1.00  0.00      RD0  C
ATOM   4891  OG  SER D 488      74.944  91.097  -9.085  1.00  0.00      RD0  O
ATOM   4892  HG  SER D 488      75.465  90.944  -8.305  1.00  0.00      RD0  H
ATOM   4893  C   SER D 488      71.678  92.148  -7.654  1.00  0.00      RD0  C
ATOM   4894  O   SER D 488      71.321  92.644  -6.575  1.00  0.00      RD0  O
ATOM   4895  N   ASP D 489      70.899  92.139  -8.742  1.00  0.00      RD0  N
ATOM   4896  H   ASP D 489      71.138  91.681  -9.595  1.00  0.00      RD0  H
ATOM   4897  CA  ASP D 489      69.486  92.503  -8.592  1.00  0.00      RD0  C
ATOM   4898  CB  ASP D 489      69.119  93.692  -9.477  1.00  0.00      RD0  C
ATOM   4899  CG  ASP D 489      67.618  93.877  -9.379  1.00  0.00      RD0  C
ATOM   4900  OD1 ASP D 489      67.128  94.118  -8.276  1.00  0.00      RD0  O
ATOM   4901  OD2 ASP D 489      66.941  93.743 -10.395  1.00  0.00      RD0  O
ATOM   4902  C   ASP D 489      68.527  91.375  -8.878  1.00  0.00      RD0  C
ATOM   4903  O   ASP D 489      68.672  90.659  -9.884  1.00  0.00      RD0  O
ATOM   4904  N   GLY D 490      67.573  91.240  -7.947  1.00  0.00      RD0  N
ATOM   4905  H   GLY D 490      67.520  92.033  -7.338  1.00  0.00      RD0  H
ATOM   4906  CA  GLY D 490      66.468  90.279  -7.990  1.00  0.00      RD0  C
ATOM   4907  C   GLY D 490      66.772  88.956  -8.653  1.00  0.00      RD0  C
ATOM   4908  O   GLY D 490      66.927  87.945  -7.976  1.00  0.00      RD0  O
ATOM   4909  N   ARG D 491      66.847  89.007  -9.989  1.00  0.00      RD0  N
ATOM   4910  H   ARG D 491      66.893  89.941 -10.346  1.00  0.00      RD0  H
ATOM   4911  CA  ARG D 491      67.150  87.893 -10.900  1.00  0.00      RD0  C
ATOM   4912  CB  ARG D 491      67.509  88.521 -12.256  1.00  0.00      RD0  C
ATOM   4913  CG  ARG D 491      67.980  87.616 -13.401  1.00  0.00      RD0  C
ATOM   4914  CD  ARG D 491      66.913  86.714 -14.027  1.00  0.00      RD0  C
ATOM   4915  NE  ARG D 491      67.512  85.933 -15.110  1.00  0.00      RD0  N
ATOM   4916  HE  ARG D 491      68.458  86.174 -15.348  1.00  0.00      RD0  H
ATOM   4917  CZ  ARG D 491      66.808  84.929 -15.720  1.00  0.00      RD0  C
ATOM   4918  NH1 ARG D 491      65.543  84.666 -15.335  1.00  0.00      RD0  N
ATOM   4919 HH11 ARG D 491      65.043  83.914 -15.797  1.00  0.00      RD0  H
ATOM   4920 HH12 ARG D 491      65.056  85.160 -14.613  1.00  0.00      RD0  H
ATOM   4921  NH2 ARG D 491      67.387  84.197 -16.694  1.00  0.00      RD0  N
ATOM   4922 HH21 ARG D 491      66.888  83.410 -17.110  1.00  0.00      RD0  H
ATOM   4923 HH22 ARG D 491      68.311  84.348 -17.045  1.00  0.00      RD0  H
ATOM   4924  C   ARG D 491      68.268  86.930 -10.390  1.00  0.00      RD0  C
ATOM   4925  O   ARG D 491      69.166  87.336  -9.634  1.00  0.00      RD0  O
ATOM   4926  N   LEU D 492      68.183  85.658 -10.782  1.00  0.00      RD0  N
ATOM   4927  H   LEU D 492      67.507  85.408 -11.469  1.00  0.00      RD0  H
ATOM   4928  CA  LEU D 492      69.071  84.625 -10.244  1.00  0.00      RD0  C
ATOM   4929  CB  LEU D 492      68.556  83.189 -10.433  1.00  0.00      RD0  C
ATOM   4930  CG  LEU D 492      68.797  82.505 -11.783  1.00  0.00      RD0  C
ATOM   4931  CD1 LEU D 492      68.554  81.001 -11.677  1.00  0.00      RD0  C
ATOM   4932  CD2 LEU D 492      67.972  83.098 -12.921  1.00  0.00      RD0  C
ATOM   4933  C   LEU D 492      70.517  84.773 -10.706  1.00  0.00      RD0  C
ATOM   4934  O   LEU D 492      70.779  85.399 -11.728  1.00  0.00      RD0  O
ATOM   4935  N   LEU D 493      71.444  84.213  -9.933  1.00  0.00      RD0  N
ATOM   4936  H   LEU D 493      71.087  83.542  -9.305  1.00  0.00      RD0  H
ATOM   4937  CA  LEU D 493      72.858  84.206 -10.273  1.00  0.00      RD0  C
ATOM   4938  CB  LEU D 493      73.690  84.555  -9.031  1.00  0.00      RD0  C
ATOM   4939  CG  LEU D 493      75.088  85.157  -9.236  1.00  0.00      RD0  C
ATOM   4940  CD1 LEU D 493      75.598  85.770  -7.931  1.00  0.00      RD0  C
ATOM   4941  CD2 LEU D 493      76.122  84.185  -9.809  1.00  0.00      RD0  C
ATOM   4942  C   LEU D 493      73.240  82.803 -10.748  1.00  0.00      RD0  C
ATOM   4943  O   LEU D 493      73.916  82.651 -11.772  1.00  0.00      RD0  O
ATOM   4944  N   ARG D 494      72.823  81.787  -9.987  1.00  0.00      RD0  N
ATOM   4945  H   ARG D 494      72.272  81.944  -9.165  1.00  0.00      RD0  H
ATOM   4946  CA  ARG D 494      73.044  80.375 -10.329  1.00  0.00      RD0  C
ATOM   4947  CB  ARG D 494      74.230  79.793  -9.566  1.00  0.00      RD0  C
ATOM   4948  CG  ARG D 494      75.627  80.260  -9.988  1.00  0.00      RD0  C
ATOM   4949  CD  ARG D 494      76.738  79.792  -9.032  1.00  0.00      RD0  C
ATOM   4950  NE  ARG D 494      76.767  80.579  -7.793  1.00  0.00      RD0  N
ATOM   4951  HE  ARG D 494      77.258  81.453  -7.856  1.00  0.00      RD0  H
ATOM   4952  CZ  ARG D 494      76.036  80.176  -6.708  1.00  0.00      RD0  C
ATOM   4953  NH1 ARG D 494      75.420  78.977  -6.733  1.00  0.00      RD0  N
ATOM   4954 HH11 ARG D 494      74.700  78.764  -6.050  1.00  0.00      RD0  H
ATOM   4955 HH12 ARG D 494      75.593  78.284  -7.435  1.00  0.00      RD0  H
ATOM   4956  NH2 ARG D 494      75.902  80.985  -5.633  1.00  0.00      RD0  N
ATOM   4957 HH21 ARG D 494      75.270  80.714  -4.886  1.00  0.00      RD0  H
ATOM   4958 HH22 ARG D 494      76.372  81.864  -5.529  1.00  0.00      RD0  H
ATOM   4959  C   ARG D 494      71.808  79.577  -9.988  1.00  0.00      RD0  C
ATOM   4960  O   ARG D 494      71.223  79.770  -8.923  1.00  0.00      RD0  O
ATOM   4961  N   GLY D 495      71.415  78.694 -10.906  1.00  0.00      RD0  N
ATOM   4962  H   GLY D 495      71.969  78.500 -11.719  1.00  0.00      RD0  H
ATOM   4963  CA  GLY D 495      70.342  77.729 -10.677  1.00  0.00      RD0  C
ATOM   4964  C   GLY D 495      70.942  76.357 -10.845  1.00  0.00      RD0  C
ATOM   4965  O   GLY D 495      71.900  76.207 -11.596  1.00  0.00      RD0  O
ATOM   4966  N   TYR D 496      70.417  75.364 -10.126  1.00  0.00      RD0  N
ATOM   4967  H   TYR D 496      69.686  75.534  -9.459  1.00  0.00      RD0  H
ATOM   4968  CA  TYR D 496      70.888  73.963 -10.267  1.00  0.00      RD0  C
ATOM   4969  CB  TYR D 496      72.329  73.738  -9.791  1.00  0.00      RD0  C
ATOM   4970  CG  TYR D 496      72.441  73.823  -8.289  1.00  0.00      RD0  C
ATOM   4971  CD1 TYR D 496      72.303  75.051  -7.658  1.00  0.00      RD0  C
ATOM   4972  CE1 TYR D 496      72.483  75.142  -6.288  1.00  0.00      RD0  C
ATOM   4973  CD2 TYR D 496      72.709  72.680  -7.543  1.00  0.00      RD0  C
ATOM   4974  CE2 TYR D 496      72.892  72.775  -6.169  1.00  0.00      RD0  C
ATOM   4975  CZ  TYR D 496      72.804  74.014  -5.545  1.00  0.00      RD0  C
ATOM   4976  OH  TYR D 496      73.046  74.136  -4.187  1.00  0.00      RD0  O
ATOM   4977  HH  TYR D 496      73.322  73.277  -3.875  1.00  0.00      RD0  H
ATOM   4978  C   TYR D 496      69.973  72.916  -9.652  1.00  0.00      RD0  C
ATOM   4979  O   TYR D 496      69.350  73.145  -8.619  1.00  0.00      RD0  O
ATOM   4980  N   GLU D 497      69.903  71.767 -10.312  1.00  0.00      RD0  N
ATOM   4981  H   GLU D 497      70.433  71.590 -11.142  1.00  0.00      RD0  H
ATOM   4982  CA  GLU D 497      69.204  70.609  -9.790  1.00  0.00      RD0  C
ATOM   4983  CB  GLU D 497      67.892  70.443 -10.557  1.00  0.00      RD0  C
ATOM   4984  CG  GLU D 497      67.184  69.124 -10.273  1.00  0.00      RD0  C
ATOM   4985  CD  GLU D 497      65.781  69.167 -10.833  1.00  0.00      RD0  C
ATOM   4986  OE1 GLU D 497      65.591  69.613 -11.959  1.00  0.00      RD0  O
ATOM   4987  OE2 GLU D 497      64.856  68.762 -10.137  1.00  0.00      RD0  O
ATOM   4988  C   GLU D 497      70.102  69.410  -9.976  1.00  0.00      RD0  C
ATOM   4989  O   GLU D 497      70.718  69.256 -11.033  1.00  0.00      RD0  O
ATOM   4990  N   GLN D 498      70.178  68.555  -8.963  1.00  0.00      RD0  N
ATOM   4991  H   GLN D 498      69.629  68.649  -8.131  1.00  0.00      RD0  H
ATOM   4992  CA  GLN D 498      70.995  67.356  -9.083  1.00  0.00      RD0  C
ATOM   4993  CB  GLN D 498      72.490  67.648  -8.914  1.00  0.00      RD0  C
ATOM   4994  CG  GLN D 498      72.925  68.130  -7.536  1.00  0.00      RD0  C
ATOM   4995  CD  GLN D 498      74.412  68.431  -7.552  1.00  0.00      RD0  C
ATOM   4996  OE1 GLN D 498      74.813  69.592  -7.532  1.00  0.00      RD0  O
ATOM   4997  NE2 GLN D 498      75.204  67.338  -7.575  1.00  0.00      RD0  N
ATOM   4998 HE21 GLN D 498      74.897  66.380  -7.613  1.00  0.00      RD0  H
ATOM   4999 HE22 GLN D 498      76.205  67.367  -7.548  1.00  0.00      RD0  H
ATOM   5000  C   GLN D 498      70.542  66.188  -8.213  1.00  0.00      RD0  C
ATOM   5001  O   GLN D 498      69.810  66.371  -7.240  1.00  0.00      RD0  O
ATOM   5002  N   TYR D 499      71.015  64.996  -8.588  1.00  0.00      RD0  N
ATOM   5003  H   TYR D 499      71.689  64.951  -9.327  1.00  0.00      RD0  H
ATOM   5004  CA  TYR D 499      70.688  63.724  -7.952  1.00  0.00      RD0  C
ATOM   5005  CB  TYR D 499      70.003  62.768  -8.929  1.00  0.00      RD0  C
ATOM   5006  CG  TYR D 499      68.583  63.147  -9.263  1.00  0.00      RD0  C
ATOM   5007  CD1 TYR D 499      68.314  64.048 -10.286  1.00  0.00      RD0  C
ATOM   5008  CE1 TYR D 499      66.998  64.299 -10.656  1.00  0.00      RD0  C
ATOM   5009  CD2 TYR D 499      67.540  62.547  -8.568  1.00  0.00      RD0  C
ATOM   5010  CE2 TYR D 499      66.226  62.795  -8.941  1.00  0.00      RD0  C
ATOM   5011  CZ  TYR D 499      65.956  63.650 -10.003  1.00  0.00      RD0  C
ATOM   5012  OH  TYR D 499      64.653  63.841 -10.413  1.00  0.00      RD0  O
ATOM   5013  HH  TYR D 499      64.109  63.208  -9.949  1.00  0.00      RD0  H
ATOM   5014  C   TYR D 499      71.948  62.996  -7.525  1.00  0.00      RD0  C
ATOM   5015  O   TYR D 499      72.973  63.079  -8.192  1.00  0.00      RD0  O
ATOM   5016  N   ALA D 500      71.865  62.260  -6.426  1.00  0.00      RD0  N
ATOM   5017  H   ALA D 500      71.029  62.197  -5.889  1.00  0.00      RD0  H
ATOM   5018  CA  ALA D 500      72.899  61.287  -6.097  1.00  0.00      RD0  C
ATOM   5019  CB  ALA D 500      73.770  61.734  -4.935  1.00  0.00      RD0  C
ATOM   5020  C   ALA D 500      72.279  59.967  -5.693  1.00  0.00      RD0  C
ATOM   5021  O   ALA D 500      71.212  59.941  -5.070  1.00  0.00      RD0  O
ATOM   5022  N   TYR D 501      72.965  58.884  -6.054  1.00  0.00      RD0  N
ATOM   5023  H   TYR D 501      73.904  58.999  -6.392  1.00  0.00      RD0  H
ATOM   5024  CA  TYR D 501      72.594  57.525  -5.664  1.00  0.00      RD0  C
ATOM   5025  CB  TYR D 501      72.442  56.676  -6.929  1.00  0.00      RD0  C
ATOM   5026  CG  TYR D 501      71.853  55.307  -6.660  1.00  0.00      RD0  C
ATOM   5027  CD1 TYR D 501      70.702  55.154  -5.893  1.00  0.00      RD0  C
ATOM   5028  CE1 TYR D 501      70.111  53.898  -5.768  1.00  0.00      RD0  C
ATOM   5029  CD2 TYR D 501      72.451  54.189  -7.232  1.00  0.00      RD0  C
ATOM   5030  CE2 TYR D 501      71.858  52.937  -7.113  1.00  0.00      RD0  C
ATOM   5031  CZ  TYR D 501      70.667  52.795  -6.413  1.00  0.00      RD0  C
ATOM   5032  OH  TYR D 501      70.027  51.569  -6.391  1.00  0.00      RD0  O
ATOM   5033  HH  TYR D 501      70.569  50.936  -6.860  1.00  0.00      RD0  H
ATOM   5034  C   TYR D 501      73.633  56.930  -4.724  1.00  0.00      RD0  C
ATOM   5035  O   TYR D 501      74.836  56.986  -4.999  1.00  0.00      RD0  O
ATOM   5036  N   ASP D 502      73.156  56.348  -3.625  1.00  0.00      RD0  N
ATOM   5037  H   ASP D 502      72.182  56.137  -3.539  1.00  0.00      RD0  H
ATOM   5038  CA  ASP D 502      74.024  55.745  -2.609  1.00  0.00      RD0  C
ATOM   5039  CB  ASP D 502      74.323  54.285  -2.962  1.00  0.00      RD0  C
ATOM   5040  CG  ASP D 502      73.039  53.533  -3.260  1.00  0.00      RD0  C
ATOM   5041  OD1 ASP D 502      72.032  53.795  -2.606  1.00  0.00      RD0  O
ATOM   5042  OD2 ASP D 502      73.041  52.692  -4.156  1.00  0.00      RD0  O
ATOM   5043  C   ASP D 502      75.321  56.528  -2.450  1.00  0.00      RD0  C
ATOM   5044  O   ASP D 502      76.408  56.017  -2.760  1.00  0.00      RD0  O
ATOM   5045  N   GLY D 503      75.199  57.775  -2.003  1.00  0.00      RD0  N
ATOM   5046  H   GLY D 503      74.282  58.128  -1.833  1.00  0.00      RD0  H
ATOM   5047  CA  GLY D 503      76.362  58.593  -1.697  1.00  0.00      RD0  C
ATOM   5048  C   GLY D 503      77.027  59.286  -2.872  1.00  0.00      RD0  C
ATOM   5049  O   GLY D 503      77.334  60.487  -2.784  1.00  0.00      RD0  O
ATOM   5050  N   LYS D 504      77.262  58.546  -3.960  1.00  0.00      RD0  N
ATOM   5051  H   LYS D 504      76.803  57.655  -4.033  1.00  0.00      RD0  H
ATOM   5052  CA  LYS D 504      78.008  59.064  -5.117  1.00  0.00      RD0  C
ATOM   5053  CB  LYS D 504      78.809  57.919  -5.762  1.00  0.00      RD0  C
ATOM   5054  CG  LYS D 504      77.991  56.825  -6.460  1.00  0.00      RD0  C
ATOM   5055  CD  LYS D 504      77.857  57.091  -7.960  1.00  0.00      RD0  C
ATOM   5056  CE  LYS D 504      76.793  56.259  -8.673  1.00  0.00      RD0  C
ATOM   5057  NZ  LYS D 504      76.580  56.817 -10.016  1.00  0.00      RD0  N
ATOM   5058  HZ1 LYS D 504      75.771  56.340 -10.472  1.00  0.00      RD0  H
ATOM   5059  HZ2 LYS D 504      76.435  57.847  -9.950  1.00  0.00      RD0  H
ATOM   5060  HZ3 LYS D 504      77.382  56.625 -10.657  1.00  0.00      RD0  H
ATOM   5061  C   LYS D 504      77.115  59.840  -6.085  1.00  0.00      RD0  C
ATOM   5062  O   LYS D 504      75.924  59.543  -6.190  1.00  0.00      RD0  O
[truncated: 503,972 more chars]
