# Supplementary material for: Structural Modeling and Molecular Dynamics of the Immune Checkpoint Molecule HLA-G
Source: Front Immunol. 2020 Nov 6;11:575076. doi: 10.3389/fimmu.2020.575076 (PMC7677236; doi:10.3389/fimmu.2020.575076)
Supplement: Supplementary file 2 [file DataSheet_2.zip › Structures(PDB)/HLA-G5_pep_beta.pdb]

EXPDTA    THEORETICAL MODEL, MODELLER 9.14 2017/11/09 13:39:29
REMARK   6 MODELLER OBJECTIVE FUNCTION:      2133.1333
REMARK   6 MODELLER BEST TEMPLATE % SEQ ID: 100.000
REMARK   6 SEQUENCE: alvo
REMARK   6 TEMPLATE: G5_pep_beta2
ATOM      1  N   GLY A   1      29.211  34.340  37.774  1.00  8.49           N
ATOM      2  CA  GLY A   1      29.806  33.915  39.060  1.00  8.49           C
ATOM      3  C   GLY A   1      29.747  32.429  39.175  1.00  8.49           C
ATOM      4  O   GLY A   1      28.793  31.798  38.723  1.00  8.49           O
ATOM      5  N   SER A   2      30.788  31.830  39.780  1.00 69.66           N
ATOM      6  CA  SER A   2      30.820  30.408  39.940  1.00 69.66           C
ATOM      7  CB  SER A   2      32.243  29.848  40.122  1.00 69.66           C
ATOM      8  OG  SER A   2      32.805  30.325  41.337  1.00 69.66           O
ATOM      9  C   SER A   2      30.044  30.076  41.172  1.00 69.66           C
ATOM     10  O   SER A   2      29.677  30.957  41.948  1.00 69.66           O
ATOM     11  N   HIS A   3      29.750  28.777  41.370  1.00 47.79           N
ATOM     12  CA  HIS A   3      29.038  28.391  42.550  1.00 47.79           C
ATOM     13  ND1 HIS A   3      26.602  29.650  40.694  1.00 47.79           N
ATOM     14  CG  HIS A   3      26.694  29.098  41.950  1.00 47.79           C
ATOM     15  CB  HIS A   3      27.587  27.948  42.301  1.00 47.79           C
ATOM     16  NE2 HIS A   3      25.227  30.811  41.999  1.00 47.79           N
ATOM     17  CD2 HIS A   3      25.847  29.818  42.737  1.00 47.79           C
ATOM     18  CE1 HIS A   3      25.713  30.671  40.779  1.00 47.79           C
ATOM     19  C   HIS A   3      29.763  27.250  43.188  1.00 47.79           C
ATOM     20  O   HIS A   3      30.592  26.589  42.564  1.00 47.79           O
ATOM     21  N   SER A   4      29.466  27.010  44.480  1.00 35.26           N
ATOM     22  CA  SER A   4      30.119  25.968  45.214  1.00 35.26           C
ATOM     23  CB  SER A   4      31.174  26.494  46.203  1.00 35.26           C
ATOM     24  OG  SER A   4      32.201  27.175  45.498  1.00 35.26           O
ATOM     25  C   SER A   4      29.075  25.243  46.002  1.00 35.26           C
ATOM     26  O   SER A   4      27.916  25.653  46.051  1.00 35.26           O
ATOM     27  N   MET A   5      29.475  24.123  46.633  1.00 49.86           N
ATOM     28  CA  MET A   5      28.578  23.302  47.393  1.00 49.86           C
ATOM     29  CB  MET A   5      29.227  21.957  47.775  1.00 49.86           C
ATOM     30  CG  MET A   5      28.391  21.084  48.705  1.00 49.86           C
ATOM     31  SD  MET A   5      28.500  21.587  50.446  1.00 49.86           S
ATOM     32  CE  MET A   5      30.148  20.865  50.697  1.00 49.86           C
ATOM     33  C   MET A   5      28.164  24.038  48.629  1.00 49.86           C
ATOM     34  O   MET A   5      28.968  24.721  49.260  1.00 49.86           O
ATOM     35  N   ARG A   6      26.867  23.922  48.994  1.00169.19           N
ATOM     36  CA  ARG A   6      26.368  24.620  50.146  1.00169.19           C
ATOM     37  CB  ARG A   6      25.858  26.027  49.799  1.00169.19           C
ATOM     38  CG  ARG A   6      26.889  26.865  49.047  1.00169.19           C
ATOM     39  CD  ARG A   6      26.349  28.204  48.544  1.00169.19           C
ATOM     40  NE  ARG A   6      25.208  27.926  47.628  1.00169.19           N
ATOM     41  CZ  ARG A   6      25.372  28.049  46.279  1.00169.19           C
ATOM     42  NH1 ARG A   6      26.564  28.484  45.778  1.00169.19           N
ATOM     43  NH2 ARG A   6      24.345  27.742  45.434  1.00169.19           N
ATOM     44  C   ARG A   6      25.179  23.866  50.665  1.00169.19           C
ATOM     45  O   ARG A   6      24.542  23.112  49.932  1.00169.19           O
ATOM     46  N   TYR A   7      24.836  24.067  51.956  1.00 60.66           N
ATOM     47  CA  TYR A   7      23.702  23.384  52.513  1.00 60.66           C
ATOM     48  CB  TYR A   7      24.018  22.463  53.711  1.00 60.66           C
ATOM     49  CG  TYR A   7      24.851  21.302  53.275  1.00 60.66           C
ATOM     50  CD1 TYR A   7      26.221  21.417  53.213  1.00 60.66           C
ATOM     51  CD2 TYR A   7      24.275  20.095  52.941  1.00 60.66           C
ATOM     52  CE1 TYR A   7      26.999  20.355  52.819  1.00 60.66           C
ATOM     53  CE2 TYR A   7      25.050  19.028  52.544  1.00 60.66           C
ATOM     54  CZ  TYR A   7      26.417  19.159  52.481  1.00 60.66           C
ATOM     55  OH  TYR A   7      27.219  18.070  52.075  1.00 60.66           O
ATOM     56  C   TYR A   7      22.746  24.410  53.027  1.00 60.66           C
ATOM     57  O   TYR A   7      23.138  25.504  53.432  1.00 60.66           O
ATOM     58  N   PHE A   8      21.441  24.084  52.987  1.00219.86           N
ATOM     59  CA  PHE A   8      20.460  24.999  53.482  1.00219.86           C
ATOM     60  CB  PHE A   8      19.860  25.808  52.329  1.00219.86           C
ATOM     61  CG  PHE A   8      18.822  26.818  52.690  1.00219.86           C
ATOM     62  CD1 PHE A   8      17.772  26.520  53.527  1.00219.86           C
ATOM     63  CD2 PHE A   8      18.875  28.060  52.127  1.00219.86           C
ATOM     64  CE1 PHE A   8      16.785  27.403  53.827  1.00219.86           C
ATOM     65  CE2 PHE A   8      17.887  28.963  52.408  1.00219.86           C
ATOM     66  CZ  PHE A   8      16.856  28.625  53.246  1.00219.86           C
ATOM     67  C   PHE A   8      19.402  24.162  54.136  1.00219.86           C
ATOM     68  O   PHE A   8      19.072  23.074  53.665  1.00219.86           O
ATOM     69  N   SER A   9      18.859  24.644  55.270  1.00 57.60           N
ATOM     70  CA  SER A   9      17.784  23.947  55.904  1.00 57.60           C
ATOM     71  CB  SER A   9      18.203  23.202  57.183  1.00 57.60           C
ATOM     72  OG  SER A   9      18.635  24.132  58.165  1.00 57.60           O
ATOM     73  C   SER A   9      16.770  24.961  56.312  1.00 57.60           C
ATOM     74  O   SER A   9      17.069  26.149  56.431  1.00 57.60           O
ATOM     75  N   ALA A  10      15.516  24.511  56.497  1.00 43.94           N
ATOM     76  CA  ALA A  10      14.499  25.404  56.956  1.00 43.94           C
ATOM     77  CB  ALA A  10      13.523  25.827  55.846  1.00 43.94           C
ATOM     78  C   ALA A  10      13.714  24.660  57.982  1.00 43.94           C
ATOM     79  O   ALA A  10      13.350  23.503  57.779  1.00 43.94           O
ATOM     80  N   ALA A  11      13.439  25.306  59.128  1.00 32.23           N
ATOM     81  CA  ALA A  11      12.647  24.644  60.116  1.00 32.23           C
ATOM     82  CB  ALA A  11      13.324  24.549  61.493  1.00 32.23           C
ATOM     83  C   ALA A  11      11.429  25.485  60.272  1.00 32.23           C
ATOM     84  O   ALA A  11      11.519  26.704  60.407  1.00 32.23           O
ATOM     85  N   VAL A  12      10.244  24.852  60.227  1.00 32.22           N
ATOM     86  CA  VAL A  12       9.055  25.626  60.387  1.00 32.22           C
ATOM     87  CB  VAL A  12       8.109  25.536  59.229  1.00 32.22           C
ATOM     88  CG1 VAL A  12       6.848  26.352  59.560  1.00 32.22           C
ATOM     89  CG2 VAL A  12       8.850  26.018  57.971  1.00 32.22           C
ATOM     90  C   VAL A  12       8.344  25.095  61.580  1.00 32.22           C
ATOM     91  O   VAL A  12       8.062  23.901  61.676  1.00 32.22           O
ATOM     92  N   SER A  13       8.034  25.994  62.529  1.00 30.13           N
ATOM     93  CA  SER A  13       7.369  25.560  63.714  1.00 30.13           C
ATOM     94  CB  SER A  13       7.432  26.578  64.864  1.00 30.13           C
ATOM     95  OG  SER A  13       6.742  27.763  64.505  1.00 30.13           O
ATOM     96  C   SER A  13       5.937  25.339  63.378  1.00 30.13           C
ATOM     97  O   SER A  13       5.382  25.975  62.483  1.00 30.13           O
ATOM     98  N   ARG A  14       5.313  24.377  64.076  1.00122.76           N
ATOM     99  CA  ARG A  14       3.918  24.142  63.889  1.00122.76           C
ATOM    100  CB  ARG A  14       3.662  22.772  63.240  1.00122.76           C
ATOM    101  CG  ARG A  14       4.318  22.668  61.859  1.00122.76           C
ATOM    102  CD  ARG A  14       4.476  21.237  61.341  1.00122.76           C
ATOM    103  NE  ARG A  14       3.168  20.792  60.787  1.00122.76           N
ATOM    104  CZ  ARG A  14       3.081  19.568  60.189  1.00122.76           C
ATOM    105  NH1 ARG A  14       4.185  18.769  60.122  1.00122.76           N
ATOM    106  NH2 ARG A  14       1.897  19.146  59.658  1.00122.76           N
ATOM    107  C   ARG A  14       3.359  24.136  65.271  1.00122.76           C
ATOM    108  O   ARG A  14       3.194  23.082  65.887  1.00122.76           O
ATOM    109  N   PRO A  15       3.062  25.300  65.781  1.00164.81           N
ATOM    110  CA  PRO A  15       2.575  25.364  67.125  1.00164.81           C
ATOM    111  CD  PRO A  15       3.762  26.514  65.398  1.00164.81           C
ATOM    112  CB  PRO A  15       2.623  26.835  67.526  1.00164.81           C
ATOM    113  CG  PRO A  15       3.760  27.402  66.657  1.00164.81           C
ATOM    114  C   PRO A  15       1.221  24.761  67.228  1.00164.81           C
ATOM    115  O   PRO A  15       0.293  25.285  66.615  1.00164.81           O
ATOM    116  N   GLY A  16       1.088  23.682  68.018  1.00 26.86           N
ATOM    117  CA  GLY A  16      -0.177  23.053  68.237  1.00 26.86           C
ATOM    118  C   GLY A  16      -0.461  22.173  67.061  1.00 26.86           C
ATOM    119  O   GLY A  16      -1.207  21.201  67.170  1.00 26.86           O
ATOM    120  N   ARG A  17       0.130  22.515  65.898  1.00 79.30           N
ATOM    121  CA  ARG A  17      -0.084  21.786  64.680  1.00 79.30           C
ATOM    122  CB  ARG A  17       0.542  22.488  63.458  1.00 79.30           C
ATOM    123  CG  ARG A  17      -0.062  23.865  63.163  1.00 79.30           C
ATOM    124  CD  ARG A  17      -1.112  23.868  62.047  1.00 79.30           C
ATOM    125  NE  ARG A  17      -0.410  23.570  60.767  1.00 79.30           N
ATOM    126  CZ  ARG A  17      -1.107  23.490  59.594  1.00 79.30           C
ATOM    127  NH1 ARG A  17      -2.459  23.684  59.581  1.00 79.30           N
ATOM    128  NH2 ARG A  17      -0.446  23.217  58.432  1.00 79.30           N
ATOM    129  C   ARG A  17       0.531  20.429  64.790  1.00 79.30           C
ATOM    130  O   ARG A  17      -0.101  19.427  64.460  1.00 79.30           O
ATOM    131  N   GLY A  18       1.782  20.360  65.289  1.00 14.60           N
ATOM    132  CA  GLY A  18       2.455  19.097  65.363  1.00 14.60           C
ATOM    133  C   GLY A  18       3.923  19.378  65.397  1.00 14.60           C
ATOM    134  O   GLY A  18       4.346  20.498  65.673  1.00 14.60           O
ATOM    135  N   GLU A  19       4.739  18.349  65.101  1.00 36.99           N
ATOM    136  CA  GLU A  19       6.164  18.491  65.140  1.00 36.99           C
ATOM    137  CB  GLU A  19       6.893  17.163  64.880  1.00 36.99           C
ATOM    138  CG  GLU A  19       8.413  17.247  64.994  1.00 36.99           C
ATOM    139  CD  GLU A  19       8.946  15.824  64.910  1.00 36.99           C
ATOM    140  OE1 GLU A  19       8.119  14.899  64.690  1.00 36.99           O
ATOM    141  OE2 GLU A  19      10.182  15.641  65.073  1.00 36.99           O
ATOM    142  C   GLU A  19       6.557  19.470  64.087  1.00 36.99           C
ATOM    143  O   GLU A  19       5.968  19.523  63.006  1.00 36.99           O
ATOM    144  N   PRO A  20       7.552  20.256  64.386  1.00 58.38           N
ATOM    145  CA  PRO A  20       7.975  21.249  63.445  1.00 58.38           C
ATOM    146  CD  PRO A  20       7.837  20.644  65.758  1.00 58.38           C
ATOM    147  CB  PRO A  20       8.966  22.134  64.195  1.00 58.38           C
ATOM    148  CG  PRO A  20       8.498  22.031  65.660  1.00 58.38           C
ATOM    149  C   PRO A  20       8.536  20.558  62.254  1.00 58.38           C
ATOM    150  O   PRO A  20       9.158  19.509  62.414  1.00 58.38           O
ATOM    151  N   ARG A  21       8.315  21.113  61.051  1.00 65.09           N
ATOM    152  CA  ARG A  21       8.825  20.461  59.886  1.00 65.09           C
ATOM    153  CB  ARG A  21       8.121  20.869  58.584  1.00 65.09           C
ATOM    154  CG  ARG A  21       6.701  20.326  58.446  1.00 65.09           C
ATOM    155  CD  ARG A  21       6.080  20.652  57.087  1.00 65.09           C
ATOM    156  NE  ARG A  21       4.758  19.971  57.012  1.00 65.09           N
ATOM    157  CZ  ARG A  21       3.981  20.126  55.901  1.00 65.09           C
ATOM    158  NH1 ARG A  21       4.411  20.916  54.874  1.00 65.09           N
ATOM    159  NH2 ARG A  21       2.775  19.494  55.816  1.00 65.09           N
ATOM    160  C   ARG A  21      10.258  20.827  59.737  1.00 65.09           C
ATOM    161  O   ARG A  21      10.652  21.963  59.997  1.00 65.09           O
ATOM    162  N   PHE A  22      11.087  19.849  59.331  1.00 61.49           N
ATOM    163  CA  PHE A  22      12.465  20.153  59.102  1.00 61.49           C
ATOM    164  CB  PHE A  22      13.415  19.408  60.060  1.00 61.49           C
ATOM    165  CG  PHE A  22      13.105  19.843  61.454  1.00 61.49           C
ATOM    166  CD1 PHE A  22      13.676  20.979  61.982  1.00 61.49           C
ATOM    167  CD2 PHE A  22      12.241  19.110  62.237  1.00 61.49           C
ATOM    168  CE1 PHE A  22      13.390  21.379  63.267  1.00 61.49           C
ATOM    169  CE2 PHE A  22      11.952  19.505  63.523  1.00 61.49           C
ATOM    170  CZ  PHE A  22      12.525  20.642  64.041  1.00 61.49           C
ATOM    171  C   PHE A  22      12.777  19.667  57.723  1.00 61.49           C
ATOM    172  O   PHE A  22      12.690  18.471  57.448  1.00 61.49           O
ATOM    173  N   ILE A  23      13.135  20.586  56.807  1.00 85.54           N
ATOM    174  CA  ILE A  23      13.507  20.151  55.491  1.00 85.54           C
ATOM    175  CB  ILE A  23      12.669  20.696  54.365  1.00 85.54           C
ATOM    176  CG1 ILE A  23      11.205  20.231  54.443  1.00 85.54           C
ATOM    177  CG2 ILE A  23      13.358  20.293  53.051  1.00 85.54           C
ATOM    178  CD1 ILE A  23      10.362  20.974  55.475  1.00 85.54           C
ATOM    179  C   ILE A  23      14.876  20.684  55.243  1.00 85.54           C
ATOM    180  O   ILE A  23      15.129  21.872  55.434  1.00 85.54           O
ATOM    181  N   ALA A  24      15.804  19.813  54.810  1.00 30.45           N
ATOM    182  CA  ALA A  24      17.124  20.286  54.532  1.00 30.45           C
ATOM    183  CB  ALA A  24      18.198  19.698  55.461  1.00 30.45           C
ATOM    184  C   ALA A  24      17.457  19.839  53.153  1.00 30.45           C
ATOM    185  O   ALA A  24      17.136  18.718  52.762  1.00 30.45           O
ATOM    186  N   MET A  25      18.103  20.721  52.369  1.00 97.54           N
ATOM    187  CA  MET A  25      18.469  20.355  51.036  1.00 97.54           C
ATOM    188  CB  MET A  25      17.713  21.150  49.956  1.00 97.54           C
ATOM    189  CG  MET A  25      16.201  20.927  49.945  1.00 97.54           C
ATOM    190  SD  MET A  25      15.704  19.257  49.443  1.00 97.54           S
ATOM    191  CE  MET A  25      13.971  19.652  49.079  1.00 97.54           C
ATOM    192  C   MET A  25      19.903  20.733  50.878  1.00 97.54           C
ATOM    193  O   MET A  25      20.315  21.815  51.295  1.00 97.54           O
ATOM    194  N   GLY A  26      20.703  19.846  50.259  1.00 26.47           N
ATOM    195  CA  GLY A  26      22.085  20.161  50.055  1.00 26.47           C
ATOM    196  C   GLY A  26      22.254  20.374  48.590  1.00 26.47           C
ATOM    197  O   GLY A  26      21.620  19.703  47.779  1.00 26.47           O
ATOM    198  N   TYR A  27      23.116  21.330  48.201  1.00 70.83           N
ATOM    199  CA  TYR A  27      23.253  21.551  46.796  1.00 70.83           C
ATOM    200  CB  TYR A  27      22.630  22.879  46.326  1.00 70.83           C
ATOM    201  CG  TYR A  27      21.155  22.710  46.460  1.00 70.83           C
ATOM    202  CD1 TYR A  27      20.548  22.800  47.691  1.00 70.83           C
ATOM    203  CD2 TYR A  27      20.376  22.464  45.354  1.00 70.83           C
ATOM    204  CE1 TYR A  27      19.189  22.639  47.819  1.00 70.83           C
ATOM    205  CE2 TYR A  27      19.015  22.302  45.477  1.00 70.83           C
ATOM    206  CZ  TYR A  27      18.419  22.385  46.710  1.00 70.83           C
ATOM    207  OH  TYR A  27      17.025  22.212  46.835  1.00 70.83           O
ATOM    208  C   TYR A  27      24.695  21.564  46.435  1.00 70.83           C
ATOM    209  O   TYR A  27      25.535  22.091  47.162  1.00 70.83           O
ATOM    210  N   VAL A  28      25.021  20.932  45.295  1.00 66.26           N
ATOM    211  CA  VAL A  28      26.355  21.034  44.811  1.00 66.26           C
ATOM    212  CB  VAL A  28      26.872  19.772  44.200  1.00 66.26           C
ATOM    213  CG1 VAL A  28      28.259  20.066  43.609  1.00 66.26           C
ATOM    214  CG2 VAL A  28      26.875  18.681  45.285  1.00 66.26           C
ATOM    215  C   VAL A  28      26.244  22.068  43.757  1.00 66.26           C
ATOM    216  O   VAL A  28      25.564  21.868  42.750  1.00 66.26           O
ATOM    217  N   ASP A  29      26.929  23.204  43.965  1.00123.84           N
ATOM    218  CA  ASP A  29      26.720  24.293  43.071  1.00123.84           C
ATOM    219  CB  ASP A  29      27.186  24.000  41.643  1.00123.84           C
ATOM    220  CG  ASP A  29      28.703  23.971  41.646  1.00123.84           C
ATOM    221  OD1 ASP A  29      29.286  24.357  42.694  1.00123.84           O
ATOM    222  OD2 ASP A  29      29.298  23.575  40.609  1.00123.84           O
ATOM    223  C   ASP A  29      25.246  24.556  43.096  1.00123.84           C
ATOM    224  O   ASP A  29      24.670  24.777  44.159  1.00123.84           O
ATOM    225  N   ASP A  30      24.625  24.618  41.907  1.00 97.46           N
ATOM    226  CA  ASP A  30      23.220  24.840  41.718  1.00 97.46           C
ATOM    227  CB  ASP A  30      22.924  25.517  40.376  1.00 97.46           C
ATOM    228  CG  ASP A  30      23.464  26.931  40.535  1.00 97.46           C
ATOM    229  OD1 ASP A  30      23.507  27.412  41.701  1.00 97.46           O
ATOM    230  OD2 ASP A  30      23.854  27.546  39.507  1.00 97.46           O
ATOM    231  C   ASP A  30      22.356  23.612  41.868  1.00 97.46           C
ATOM    232  O   ASP A  30      21.141  23.748  42.008  1.00 97.46           O
ATOM    233  N   THR A  31      22.913  22.382  41.791  1.00 57.60           N
ATOM    234  CA  THR A  31      22.044  21.227  41.760  1.00 57.60           C
ATOM    235  CB  THR A  31      22.502  20.189  40.784  1.00 57.60           C
ATOM    236  OG1 THR A  31      23.768  19.683  41.181  1.00 57.60           O
ATOM    237  CG2 THR A  31      22.607  20.835  39.391  1.00 57.60           C
ATOM    238  C   THR A  31      21.951  20.552  43.097  1.00 57.60           C
ATOM    239  O   THR A  31      22.948  20.377  43.794  1.00 57.60           O
ATOM    240  N   GLN A  32      20.717  20.135  43.467  1.00 86.66           N
ATOM    241  CA  GLN A  32      20.414  19.503  44.727  1.00 86.66           C
ATOM    242  CB  GLN A  32      18.905  19.398  44.991  1.00 86.66           C
ATOM    243  CG  GLN A  32      18.562  18.600  46.249  1.00 86.66           C
ATOM    244  CD  GLN A  32      17.086  18.228  46.180  1.00 86.66           C
ATOM    245  OE1 GLN A  32      16.389  18.567  45.225  1.00 86.66           O
ATOM    246  NE2 GLN A  32      16.592  17.491  47.210  1.00 86.66           N
ATOM    247  C   GLN A  32      20.869  18.079  44.704  1.00 86.66           C
ATOM    248  O   GLN A  32      20.396  17.296  43.881  1.00 86.66           O
ATOM    249  N   PHE A  33      21.866  17.738  45.553  1.00101.72           N
ATOM    250  CA  PHE A  33      22.310  16.383  45.732  1.00101.72           C
ATOM    251  CB  PHE A  33      23.825  16.221  45.971  1.00101.72           C
ATOM    252  CG  PHE A  33      24.243  16.748  47.297  1.00101.72           C
ATOM    253  CD1 PHE A  33      24.550  18.078  47.459  1.00101.72           C
ATOM    254  CD2 PHE A  33      24.345  15.895  48.372  1.00101.72           C
ATOM    255  CE1 PHE A  33      24.945  18.553  48.685  1.00101.72           C
ATOM    256  CE2 PHE A  33      24.740  16.364  49.601  1.00101.72           C
ATOM    257  CZ  PHE A  33      25.041  17.696  49.756  1.00101.72           C
ATOM    258  C   PHE A  33      21.565  15.604  46.787  1.00101.72           C
ATOM    259  O   PHE A  33      21.435  14.390  46.655  1.00101.72           O
ATOM    260  N   VAL A  34      21.104  16.230  47.896  1.00109.71           N
ATOM    261  CA  VAL A  34      20.508  15.408  48.922  1.00109.71           C
ATOM    262  CB  VAL A  34      21.459  15.076  50.032  1.00109.71           C
ATOM    263  CG1 VAL A  34      21.863  16.384  50.733  1.00109.71           C
ATOM    264  CG2 VAL A  34      20.781  14.064  50.968  1.00109.71           C
ATOM    265  C   VAL A  34      19.350  16.114  49.550  1.00109.71           C
ATOM    266  O   VAL A  34      19.313  17.339  49.636  1.00109.71           O
ATOM    267  N   ARG A  35      18.369  15.325  50.030  1.00212.48           N
ATOM    268  CA  ARG A  35      17.192  15.888  50.620  1.00212.48           C
ATOM    269  CB  ARG A  35      16.015  15.786  49.636  1.00212.48           C
ATOM    270  CG  ARG A  35      14.626  15.886  50.251  1.00212.48           C
ATOM    271  CD  ARG A  35      13.517  15.749  49.208  1.00212.48           C
ATOM    272  NE  ARG A  35      12.246  15.501  49.938  1.00212.48           N
ATOM    273  CZ  ARG A  35      11.603  16.542  50.537  1.00212.48           C
ATOM    274  NH1 ARG A  35      12.185  17.776  50.540  1.00212.48           N
ATOM    275  NH2 ARG A  35      10.394  16.350  51.136  1.00212.48           N
ATOM    276  C   ARG A  35      16.852  15.127  51.866  1.00212.48           C
ATOM    277  O   ARG A  35      16.826  13.897  51.873  1.00212.48           O
ATOM    278  N   PHE A  36      16.591  15.870  52.963  1.00 65.05           N
ATOM    279  CA  PHE A  36      16.204  15.312  54.231  1.00 65.05           C
ATOM    280  CB  PHE A  36      17.162  15.737  55.362  1.00 65.05           C
ATOM    281  CG  PHE A  36      16.738  15.160  56.673  1.00 65.05           C
ATOM    282  CD1 PHE A  36      17.138  13.901  57.063  1.00 65.05           C
ATOM    283  CD2 PHE A  36      15.946  15.892  57.527  1.00 65.05           C
ATOM    284  CE1 PHE A  36      16.747  13.388  58.279  1.00 65.05           C
ATOM    285  CE2 PHE A  36      15.552  15.383  58.742  1.00 65.05           C
ATOM    286  CZ  PHE A  36      15.953  14.126  59.124  1.00 65.05           C
ATOM    287  C   PHE A  36      14.856  15.893  54.536  1.00 65.05           C
ATOM    288  O   PHE A  36      14.668  17.104  54.439  1.00 65.05           O
ATOM    289  N   ASP A  37      13.867  15.042  54.880  1.00 55.00           N
ATOM    290  CA  ASP A  37      12.569  15.571  55.201  1.00 55.00           C
ATOM    291  CB  ASP A  37      11.528  15.433  54.077  1.00 55.00           C
ATOM    292  CG  ASP A  37      10.300  16.256  54.456  1.00 55.00           C
ATOM    293  OD1 ASP A  37      10.253  16.782  55.600  1.00 55.00           O
ATOM    294  OD2 ASP A  37       9.384  16.364  53.599  1.00 55.00           O
ATOM    295  C   ASP A  37      12.039  14.848  56.399  1.00 55.00           C
ATOM    296  O   ASP A  37      11.940  13.622  56.408  1.00 55.00           O
ATOM    297  N   SER A  38      11.688  15.612  57.452  1.00 29.76           N
ATOM    298  CA  SER A  38      11.168  15.053  58.666  1.00 29.76           C
ATOM    299  CB  SER A  38      10.966  16.101  59.772  1.00 29.76           C
ATOM    300  OG  SER A  38      12.224  16.600  60.199  1.00 29.76           O
ATOM    301  C   SER A  38       9.832  14.455  58.383  1.00 29.76           C
ATOM    302  O   SER A  38       9.414  13.508  59.047  1.00 29.76           O
ATOM    303  N   ASP A  39       9.127  15.000  57.379  1.00 32.81           N
ATOM    304  CA  ASP A  39       7.809  14.540  57.059  1.00 32.81           C
ATOM    305  CB  ASP A  39       7.140  15.358  55.943  1.00 32.81           C
ATOM    306  CG  ASP A  39       6.846  16.747  56.490  1.00 32.81           C
ATOM    307  OD1 ASP A  39       6.831  16.902  57.740  1.00 32.81           O
ATOM    308  OD2 ASP A  39       6.634  17.672  55.661  1.00 32.81           O
ATOM    309  C   ASP A  39       7.886  13.123  56.591  1.00 32.81           C
ATOM    310  O   ASP A  39       6.989  12.331  56.874  1.00 32.81           O
ATOM    311  N   SER A  40       8.975  12.765  55.880  1.00 32.50           N
ATOM    312  CA  SER A  40       9.095  11.458  55.300  1.00 32.50           C
ATOM    313  CB  SER A  40      10.465  11.181  54.655  1.00 32.50           C
ATOM    314  OG  SER A  40      10.513   9.853  54.156  1.00 32.50           O
ATOM    315  C   SER A  40       8.881  10.421  56.350  1.00 32.50           C
ATOM    316  O   SER A  40       9.107  10.653  57.537  1.00 32.50           O
ATOM    317  N   ALA A  41       8.389   9.243  55.916  1.00 18.53           N
ATOM    318  CA  ALA A  41       8.142   8.168  56.827  1.00 18.53           C
ATOM    319  CB  ALA A  41       7.574   6.913  56.142  1.00 18.53           C
ATOM    320  C   ALA A  41       9.460   7.806  57.409  1.00 18.53           C
ATOM    321  O   ALA A  41       9.578   7.569  58.611  1.00 18.53           O
ATOM    322  N   CYS A  42      10.498   7.759  56.555  1.00 52.23           N
ATOM    323  CA  CYS A  42      11.805   7.469  57.055  1.00 52.23           C
ATOM    324  CB  CYS A  42      12.508   6.339  56.284  1.00 52.23           C
ATOM    325  SG  CYS A  42      11.555   4.792  56.298  1.00 52.23           S
ATOM    326  C   CYS A  42      12.614   8.696  56.805  1.00 52.23           C
ATOM    327  O   CYS A  42      13.091   8.895  55.688  1.00 52.23           O
ATOM    328  N   PRO A  43      12.802   9.533  57.788  1.00 90.68           N
ATOM    329  CA  PRO A  43      13.587  10.700  57.540  1.00 90.68           C
ATOM    330  CD  PRO A  43      11.813   9.766  58.822  1.00 90.68           C
ATOM    331  CB  PRO A  43      13.338  11.648  58.719  1.00 90.68           C
ATOM    332  CG  PRO A  43      12.482  10.829  59.709  1.00 90.68           C
ATOM    333  C   PRO A  43      14.990  10.251  57.339  1.00 90.68           C
ATOM    334  O   PRO A  43      15.467   9.418  58.107  1.00 90.68           O
ATOM    335  N   ARG A  44      15.673  10.794  56.319  1.00229.45           N
ATOM    336  CA  ARG A  44      16.976  10.291  56.039  1.00229.45           C
ATOM    337  CB  ARG A  44      16.857   8.897  55.405  1.00229.45           C
ATOM    338  CG  ARG A  44      18.160   8.187  55.072  1.00229.45           C
ATOM    339  CD  ARG A  44      17.964   7.047  54.069  1.00229.45           C
ATOM    340  NE  ARG A  44      16.937   6.127  54.626  1.00229.45           N
ATOM    341  CZ  ARG A  44      16.165   5.377  53.787  1.00229.45           C
ATOM    342  NH1 ARG A  44      16.326   5.471  52.435  1.00229.45           N
ATOM    343  NH2 ARG A  44      15.226   4.533  54.302  1.00229.45           N
ATOM    344  C   ARG A  44      17.554  11.197  55.005  1.00229.45           C
ATOM    345  O   ARG A  44      16.820  11.812  54.234  1.00229.45           O
ATOM    346  N   MET A  45      18.895  11.300  54.951  1.00 59.92           N
ATOM    347  CA  MET A  45      19.481  12.118  53.934  1.00 59.92           C
ATOM    348  CB  MET A  45      20.927  12.535  54.258  1.00 59.92           C
ATOM    349  CG  MET A  45      21.050  13.532  55.409  1.00 59.92           C
ATOM    350  SD  MET A  45      20.614  15.240  54.966  1.00 59.92           S
ATOM    351  CE  MET A  45      22.190  15.556  54.121  1.00 59.92           C
ATOM    352  C   MET A  45      19.554  11.246  52.729  1.00 59.92           C
ATOM    353  O   MET A  45      20.463  10.427  52.602  1.00 59.92           O
ATOM    354  N   GLU A  46      18.598  11.406  51.796  1.00 78.16           N
ATOM    355  CA  GLU A  46      18.603  10.531  50.661  1.00 78.16           C
ATOM    356  CB  GLU A  46      17.210   9.982  50.318  1.00 78.16           C
ATOM    357  CG  GLU A  46      16.715   9.019  51.400  1.00 78.16           C
ATOM    358  CD  GLU A  46      15.330   8.519  51.028  1.00 78.16           C
ATOM    359  OE1 GLU A  46      14.989   8.530  49.815  1.00 78.16           O
ATOM    360  OE2 GLU A  46      14.589   8.125  51.967  1.00 78.16           O
ATOM    361  C   GLU A  46      19.185  11.264  49.496  1.00 78.16           C
ATOM    362  O   GLU A  46      19.012  12.473  49.345  1.00 78.16           O
ATOM    363  N   PRO A  47      19.947  10.549  48.710  1.00106.37           N
ATOM    364  CA  PRO A  47      20.591  11.121  47.556  1.00106.37           C
ATOM    365  CD  PRO A  47      20.651   9.378  49.199  1.00106.37           C
ATOM    366  CB  PRO A  47      21.744  10.179  47.195  1.00106.37           C
ATOM    367  CG  PRO A  47      21.447   8.887  47.979  1.00106.37           C
ATOM    368  C   PRO A  47      19.675  11.404  46.405  1.00106.37           C
ATOM    369  O   PRO A  47      18.976  10.491  45.966  1.00106.37           O
ATOM    370  N   ARG A  48      19.593  12.680  45.975  1.00147.71           N
ATOM    371  CA  ARG A  48      18.907  13.107  44.787  1.00147.71           C
ATOM    372  CB  ARG A  48      18.286  14.501  44.965  1.00147.71           C
ATOM    373  CG  ARG A  48      17.301  14.535  46.146  1.00147.71           C
ATOM    374  CD  ARG A  48      16.167  13.505  46.052  1.00147.71           C
ATOM    375  NE  ARG A  48      15.394  13.537  47.329  1.00147.71           N
ATOM    376  CZ  ARG A  48      15.178  12.385  48.037  1.00147.71           C
ATOM    377  NH1 ARG A  48      15.716  11.205  47.609  1.00147.71           N
ATOM    378  NH2 ARG A  48      14.413  12.409  49.166  1.00147.71           N
ATOM    379  C   ARG A  48      19.760  13.058  43.537  1.00147.71           C
ATOM    380  O   ARG A  48      19.287  12.654  42.476  1.00147.71           O
ATOM    381  N   ALA A  49      21.047  13.476  43.626  1.00 49.48           N
ATOM    382  CA  ALA A  49      21.898  13.580  42.464  1.00 49.48           C
ATOM    383  CB  ALA A  49      23.070  14.560  42.651  1.00 49.48           C
ATOM    384  C   ALA A  49      22.472  12.243  42.131  1.00 49.48           C
ATOM    385  O   ALA A  49      22.662  11.388  42.996  1.00 49.48           O
ATOM    386  N   PRO A  50      22.729  12.029  40.870  1.00 77.38           N
ATOM    387  CA  PRO A  50      23.304  10.788  40.434  1.00 77.38           C
ATOM    388  CD  PRO A  50      21.999  12.698  39.809  1.00 77.38           C
ATOM    389  CB  PRO A  50      23.088  10.726  38.918  1.00 77.38           C
ATOM    390  CG  PRO A  50      22.637  12.146  38.524  1.00 77.38           C
ATOM    391  C   PRO A  50      24.727  10.616  40.871  1.00 77.38           C
ATOM    392  O   PRO A  50      25.159   9.478  41.049  1.00 77.38           O
ATOM    393  N   TRP A  51      25.475  11.725  41.020  1.00 93.64           N
ATOM    394  CA  TRP A  51      26.855  11.675  41.410  1.00 93.64           C
ATOM    395  CB  TRP A  51      27.621  12.994  41.171  1.00 93.64           C
ATOM    396  CG  TRP A  51      27.000  14.238  41.762  1.00 93.64           C
ATOM    397  CD2 TRP A  51      26.199  15.157  41.001  1.00 93.64           C
ATOM    398  CD1 TRP A  51      27.068  14.742  43.027  1.00 93.64           C
ATOM    399  NE1 TRP A  51      26.357  15.916  43.105  1.00 93.64           N
ATOM    400  CE2 TRP A  51      25.817  16.182  41.865  1.00 93.64           C
ATOM    401  CE3 TRP A  51      25.815  15.142  39.692  1.00 93.64           C
ATOM    402  CZ2 TRP A  51      25.037  17.214  41.426  1.00 93.64           C
ATOM    403  CZ3 TRP A  51      25.033  16.185  39.250  1.00 93.64           C
ATOM    404  CH2 TRP A  51      24.652  17.199  40.104  1.00 93.64           C
ATOM    405  C   TRP A  51      27.011  11.271  42.846  1.00 93.64           C
ATOM    406  O   TRP A  51      28.039  10.701  43.207  1.00 93.64           O
ATOM    407  N   VAL A  52      26.053  11.674  43.709  1.00 67.36           N
ATOM    408  CA  VAL A  52      26.000  11.375  45.121  1.00 67.36           C
ATOM    409  CB  VAL A  52      25.130  12.325  45.892  1.00 67.36           C
ATOM    410  CG1 VAL A  52      25.744  13.729  45.775  1.00 67.36           C
ATOM    411  CG2 VAL A  52      23.683  12.226  45.389  1.00 67.36           C
ATOM    412  C   VAL A  52      25.522   9.984  45.414  1.00 67.36           C
ATOM    413  O   VAL A  52      25.861   9.415  46.451  1.00 67.36           O
ATOM    414  N   GLU A  53      24.712   9.401  44.509  1.00 99.30           N
ATOM    415  CA  GLU A  53      24.046   8.146  44.736  1.00 99.30           C
ATOM    416  CB  GLU A  53      23.239   7.658  43.519  1.00 99.30           C
ATOM    417  CG  GLU A  53      24.117   7.283  42.324  1.00 99.30           C
ATOM    418  CD  GLU A  53      23.230   6.806  41.182  1.00 99.30           C
ATOM    419  OE1 GLU A  53      22.116   6.291  41.465  1.00 99.30           O
ATOM    420  OE2 GLU A  53      23.662   6.951  40.006  1.00 99.30           O
ATOM    421  C   GLU A  53      25.060   7.090  45.023  1.00 99.30           C
ATOM    422  O   GLU A  53      24.780   6.135  45.745  1.00 99.30           O
ATOM    423  N   GLN A  54      26.271   7.241  44.468  1.00 51.42           N
ATOM    424  CA  GLN A  54      27.282   6.237  44.610  1.00 51.42           C
ATOM    425  CB  GLN A  54      28.646   6.683  44.061  1.00 51.42           C
ATOM    426  CG  GLN A  54      28.641   7.026  42.573  1.00 51.42           C
ATOM    427  CD  GLN A  54      30.030   7.529  42.210  1.00 51.42           C
ATOM    428  OE1 GLN A  54      31.027   6.828  42.379  1.00 51.42           O
ATOM    429  NE2 GLN A  54      30.101   8.788  41.706  1.00 51.42           N
ATOM    430  C   GLN A  54      27.506   5.998  46.068  1.00 51.42           C
ATOM    431  O   GLN A  54      27.662   4.853  46.488  1.00 51.42           O
ATOM    432  N   GLU A  55      27.501   7.074  46.881  1.00 96.35           N
ATOM    433  CA  GLU A  55      27.821   6.959  48.277  1.00 96.35           C
ATOM    434  CB  GLU A  55      27.682   8.279  49.062  1.00 96.35           C
ATOM    435  CG  GLU A  55      28.583   9.400  48.534  1.00 96.35           C
ATOM    436  CD  GLU A  55      29.987   8.846  48.331  1.00 96.35           C
ATOM    437  OE1 GLU A  55      30.617   8.417  49.335  1.00 96.35           O
ATOM    438  OE2 GLU A  55      30.447   8.842  47.158  1.00 96.35           O
ATOM    439  C   GLU A  55      26.924   5.939  48.902  1.00 96.35           C
ATOM    440  O   GLU A  55      25.747   5.826  48.560  1.00 96.35           O
ATOM    441  N   GLY A  56      27.493   5.157  49.844  1.00 22.77           N
ATOM    442  CA  GLY A  56      26.790   4.080  50.478  1.00 22.77           C
ATOM    443  C   GLY A  56      25.985   4.596  51.626  1.00 22.77           C
ATOM    444  O   GLY A  56      25.987   5.780  51.961  1.00 22.77           O
ATOM    445  N   PRO A  57      25.284   3.666  52.215  1.00 64.62           N
ATOM    446  CA  PRO A  57      24.422   3.962  53.324  1.00 64.62           C
ATOM    447  CD  PRO A  57      24.809   2.523  51.450  1.00 64.62           C
ATOM    448  CB  PRO A  57      23.559   2.718  53.522  1.00 64.62           C
ATOM    449  CG  PRO A  57      23.488   2.100  52.115  1.00 64.62           C
ATOM    450  C   PRO A  57      25.121   4.413  54.565  1.00 64.62           C
ATOM    451  O   PRO A  57      24.514   5.142  55.345  1.00 64.62           O
ATOM    452  N   GLU A  58      26.371   3.983  54.800  1.00114.26           N
ATOM    453  CA  GLU A  58      27.045   4.420  55.987  1.00114.26           C
ATOM    454  CB  GLU A  58      28.364   3.661  56.237  1.00114.26           C
ATOM    455  CG  GLU A  58      29.136   3.274  54.971  1.00114.26           C
ATOM    456  CD  GLU A  58      29.849   4.484  54.394  1.00114.26           C
ATOM    457  OE1 GLU A  58      29.994   5.502  55.119  1.00114.26           O
ATOM    458  OE2 GLU A  58      30.266   4.399  53.209  1.00114.26           O
ATOM    459  C   GLU A  58      27.275   5.895  55.887  1.00114.26           C
ATOM    460  O   GLU A  58      27.183   6.624  56.874  1.00114.26           O
ATOM    461  N   TYR A  59      27.563   6.361  54.662  1.00195.08           N
ATOM    462  CA  TYR A  59      27.846   7.728  54.341  1.00195.08           C
ATOM    463  CB  TYR A  59      28.167   7.792  52.830  1.00195.08           C
ATOM    464  CG  TYR A  59      28.639   9.106  52.296  1.00195.08           C
ATOM    465  CD1 TYR A  59      29.983   9.411  52.272  1.00195.08           C
ATOM    466  CD2 TYR A  59      27.750  10.023  51.785  1.00195.08           C
ATOM    467  CE1 TYR A  59      30.435  10.605  51.758  1.00195.08           C
ATOM    468  CE2 TYR A  59      28.197  11.216  51.270  1.00195.08           C
ATOM    469  CZ  TYR A  59      29.537  11.511  51.253  1.00195.08           C
ATOM    470  OH  TYR A  59      29.978  12.740  50.717  1.00195.08           O
ATOM    471  C   TYR A  59      26.616   8.532  54.638  1.00195.08           C
ATOM    472  O   TYR A  59      26.661   9.549  55.330  1.00195.08           O
ATOM    473  N   TRP A  60      25.465   8.063  54.131  1.00 80.06           N
ATOM    474  CA  TRP A  60      24.220   8.749  54.303  1.00 80.06           C
ATOM    475  CB  TRP A  60      23.121   8.189  53.392  1.00 80.06           C
ATOM    476  CG  TRP A  60      23.492   8.348  51.937  1.00 80.06           C
ATOM    477  CD2 TRP A  60      23.694   9.616  51.296  1.00 80.06           C
ATOM    478  CD1 TRP A  60      23.765   7.393  51.002  1.00 80.06           C
ATOM    479  NE1 TRP A  60      24.117   7.988  49.813  1.00 80.06           N
ATOM    480  CE2 TRP A  60      24.081   9.356  49.980  1.00 80.06           C
ATOM    481  CE3 TRP A  60      23.577  10.894  51.767  1.00 80.06           C
ATOM    482  CZ2 TRP A  60      24.355  10.374  49.113  1.00 80.06           C
ATOM    483  CZ3 TRP A  60      23.847  11.919  50.886  1.00 80.06           C
ATOM    484  CH2 TRP A  60      24.228  11.662  49.585  1.00 80.06           C
ATOM    485  C   TRP A  60      23.782   8.659  55.728  1.00 80.06           C
ATOM    486  O   TRP A  60      23.199   9.597  56.268  1.00 80.06           O
ATOM    487  N   GLU A  61      24.053   7.510  56.369  1.00 71.84           N
ATOM    488  CA  GLU A  61      23.635   7.264  57.718  1.00 71.84           C
ATOM    489  CB  GLU A  61      24.141   5.901  58.213  1.00 71.84           C
ATOM    490  CG  GLU A  61      23.783   5.581  59.663  1.00 71.84           C
ATOM    491  CD  GLU A  61      22.330   5.142  59.730  1.00 71.84           C
ATOM    492  OE1 GLU A  61      21.606   5.298  58.711  1.00 71.84           O
ATOM    493  OE2 GLU A  61      21.928   4.643  60.814  1.00 71.84           O
ATOM    494  C   GLU A  61      24.236   8.306  58.602  1.00 71.84           C
ATOM    495  O   GLU A  61      23.558   8.881  59.454  1.00 71.84           O
ATOM    496  N   GLU A  62      25.537   8.585  58.416  1.00 42.24           N
ATOM    497  CA  GLU A  62      26.188   9.555  59.242  1.00 42.24           C
ATOM    498  CB  GLU A  62      27.707   9.608  59.010  1.00 42.24           C
ATOM    499  CG  GLU A  62      28.406   8.337  59.508  1.00 42.24           C
ATOM    500  CD  GLU A  62      29.901   8.452  59.250  1.00 42.24           C
ATOM    501  OE1 GLU A  62      30.512   9.439  59.740  1.00 42.24           O
ATOM    502  OE2 GLU A  62      30.454   7.550  58.566  1.00 42.24           O
ATOM    503  C   GLU A  62      25.585  10.888  58.953  1.00 42.24           C
ATOM    504  O   GLU A  62      25.400  11.712  59.847  1.00 42.24           O
ATOM    505  N   GLU A  63      25.255  11.135  57.679  1.00112.91           N
ATOM    506  CA  GLU A  63      24.681  12.394  57.331  1.00112.91           C
ATOM    507  CB  GLU A  63      24.598  12.592  55.817  1.00112.91           C
ATOM    508  CG  GLU A  63      26.005  12.832  55.268  1.00112.91           C
ATOM    509  CD  GLU A  63      25.905  13.111  53.792  1.00112.91           C
ATOM    510  OE1 GLU A  63      25.376  14.188  53.411  1.00112.91           O
ATOM    511  OE2 GLU A  63      26.357  12.230  53.019  1.00112.91           O
ATOM    512  C   GLU A  63      23.340  12.524  57.973  1.00112.91           C
ATOM    513  O   GLU A  63      22.965  13.609  58.415  1.00112.91           O
ATOM    514  N   THR A  64      22.580  11.417  58.054  1.00 35.19           N
ATOM    515  CA  THR A  64      21.272  11.468  58.642  1.00 35.19           C
ATOM    516  CB  THR A  64      20.552  10.151  58.588  1.00 35.19           C
ATOM    517  OG1 THR A  64      20.431   9.712  57.242  1.00 35.19           O
ATOM    518  CG2 THR A  64      19.154  10.332  59.205  1.00 35.19           C
ATOM    519  C   THR A  64      21.397  11.840  60.085  1.00 35.19           C
ATOM    520  O   THR A  64      20.650  12.681  60.580  1.00 35.19           O
ATOM    521  N   ARG A  65      22.357  11.235  60.808  1.00149.23           N
ATOM    522  CA  ARG A  65      22.460  11.521  62.209  1.00149.23           C
ATOM    523  CB  ARG A  65      23.428  10.597  62.963  1.00149.23           C
ATOM    524  CG  ARG A  65      24.837  10.508  62.390  1.00149.23           C
ATOM    525  CD  ARG A  65      25.423   9.110  62.584  1.00149.23           C
ATOM    526  NE  ARG A  65      24.439   8.150  62.005  1.00149.23           N
ATOM    527  CZ  ARG A  65      23.435   7.648  62.784  1.00149.23           C
ATOM    528  NH1 ARG A  65      23.363   7.974  64.106  1.00149.23           N
ATOM    529  NH2 ARG A  65      22.491   6.823  62.246  1.00149.23           N
ATOM    530  C   ARG A  65      22.815  12.950  62.413  1.00149.23           C
ATOM    531  O   ARG A  65      22.299  13.600  63.319  1.00149.23           O
ATOM    532  N   ASN A  66      23.704  13.493  61.570  1.00159.61           N
ATOM    533  CA  ASN A  66      24.014  14.874  61.729  1.00159.61           C
ATOM    534  CB  ASN A  66      24.880  15.429  60.614  1.00159.61           C
ATOM    535  CG  ASN A  66      24.480  16.900  60.552  1.00159.61           C
ATOM    536  OD1 ASN A  66      24.649  17.669  61.493  1.00159.61           O
ATOM    537  ND2 ASN A  66      24.014  17.317  59.352  1.00159.61           N
ATOM    538  C   ASN A  66      22.792  15.683  61.568  1.00159.61           C
ATOM    539  O   ASN A  66      22.489  16.545  62.393  1.00159.61           O
ATOM    540  N   THR A  67      22.075  15.424  60.473  1.00 52.91           N
ATOM    541  CA  THR A  67      20.960  16.238  60.130  1.00 52.91           C
ATOM    542  CB  THR A  67      20.309  15.824  58.846  1.00 52.91           C
ATOM    543  OG1 THR A  67      21.243  15.905  57.780  1.00 52.91           O
ATOM    544  CG2 THR A  67      19.115  16.756  58.582  1.00 52.91           C
ATOM    545  C   THR A  67      19.953  16.123  61.217  1.00 52.91           C
ATOM    546  O   THR A  67      19.277  17.098  61.538  1.00 52.91           O
ATOM    547  N   LYS A  68      19.819  14.921  61.805  1.00103.34           N
ATOM    548  CA  LYS A  68      18.846  14.754  62.841  1.00103.34           C
ATOM    549  CB  LYS A  68      18.818  13.339  63.445  1.00103.34           C
ATOM    550  CG  LYS A  68      18.225  12.269  62.533  1.00103.34           C
ATOM    551  CD  LYS A  68      18.422  10.848  63.066  1.00103.34           C
ATOM    552  CE  LYS A  68      19.887  10.416  63.148  1.00103.34           C
ATOM    553  NZ  LYS A  68      19.971   9.032  63.665  1.00103.34           N
ATOM    554  C   LYS A  68      19.197  15.667  63.969  1.00103.34           C
ATOM    555  O   LYS A  68      18.336  16.358  64.511  1.00103.34           O
ATOM    556  N   ALA A  69      20.490  15.707  64.339  1.00 28.31           N
ATOM    557  CA  ALA A  69      20.911  16.527  65.436  1.00 28.31           C
ATOM    558  CB  ALA A  69      22.418  16.438  65.724  1.00 28.31           C
ATOM    559  C   ALA A  69      20.603  17.931  65.064  1.00 28.31           C
ATOM    560  O   ALA A  69      20.213  18.750  65.893  1.00 28.31           O
ATOM    561  N   HIS A  70      20.784  18.232  63.773  1.00120.55           N
ATOM    562  CA  HIS A  70      20.545  19.537  63.260  1.00120.55           C
ATOM    563  ND1 HIS A  70      21.260  21.312  59.947  1.00120.55           N
ATOM    564  CG  HIS A  70      20.538  20.895  61.043  1.00120.55           C
ATOM    565  CB  HIS A  70      20.774  19.581  61.734  1.00120.55           C
ATOM    566  NE2 HIS A  70      19.704  22.857  60.301  1.00120.55           N
ATOM    567  CD2 HIS A  70      19.599  21.851  61.249  1.00120.55           C
ATOM    568  CE1 HIS A  70      20.717  22.486  59.540  1.00120.55           C
ATOM    569  C   HIS A  70      19.139  19.916  63.491  1.00120.55           C
ATOM    570  O   HIS A  70      18.840  21.004  63.978  1.00120.55           O
ATOM    571  N   ALA A  71      18.236  18.995  63.156  1.00 36.65           N
ATOM    572  CA  ALA A  71      16.854  19.309  63.261  1.00 36.65           C
ATOM    573  CB  ALA A  71      15.945  18.146  62.820  1.00 36.65           C
ATOM    574  C   ALA A  71      16.541  19.588  64.688  1.00 36.65           C
ATOM    575  O   ALA A  71      15.824  20.536  65.003  1.00 36.65           O
ATOM    576  N   GLN A  72      17.102  18.768  65.592  1.00 47.45           N
ATOM    577  CA  GLN A  72      16.792  18.878  66.981  1.00 47.45           C
ATOM    578  CB  GLN A  72      17.429  17.733  67.791  1.00 47.45           C
ATOM    579  CG  GLN A  72      16.877  16.372  67.342  1.00 47.45           C
ATOM    580  CD  GLN A  72      17.559  15.247  68.109  1.00 47.45           C
ATOM    581  OE1 GLN A  72      18.206  15.470  69.130  1.00 47.45           O
ATOM    582  NE2 GLN A  72      17.407  13.996  67.595  1.00 47.45           N
ATOM    583  C   GLN A  72      17.262  20.200  67.477  1.00 47.45           C
ATOM    584  O   GLN A  72      16.566  20.872  68.237  1.00 47.45           O
ATOM    585  N   THR A  73      18.454  20.637  67.045  1.00138.57           N
ATOM    586  CA  THR A  73      18.886  21.893  67.559  1.00138.57           C
ATOM    587  CB  THR A  73      20.265  22.282  67.209  1.00138.57           C
ATOM    588  OG1 THR A  73      20.551  23.485  67.895  1.00138.57           O
ATOM    589  CG2 THR A  73      20.329  22.514  65.704  1.00138.57           C
ATOM    590  C   THR A  73      17.986  22.977  67.060  1.00138.57           C
ATOM    591  O   THR A  73      17.691  23.918  67.793  1.00138.57           O
ATOM    592  N   ASP A  74      17.535  22.877  65.794  1.00 50.12           N
ATOM    593  CA  ASP A  74      16.706  23.886  65.202  1.00 50.12           C
ATOM    594  CB  ASP A  74      16.403  23.630  63.715  1.00 50.12           C
ATOM    595  CG  ASP A  74      17.682  23.935  62.943  1.00 50.12           C
ATOM    596  OD1 ASP A  74      18.685  24.328  63.597  1.00 50.12           O
ATOM    597  OD2 ASP A  74      17.671  23.795  61.692  1.00 50.12           O
ATOM    598  C   ASP A  74      15.421  23.944  65.958  1.00 50.12           C
ATOM    599  O   ASP A  74      14.852  25.019  66.142  1.00 50.12           O
ATOM    600  N   ARG A  75      14.928  22.787  66.436  1.00 63.36           N
ATOM    601  CA  ARG A  75      13.695  22.809  67.162  1.00 63.36           C
ATOM    602  CB  ARG A  75      13.263  21.424  67.683  1.00 63.36           C
ATOM    603  CG  ARG A  75      11.986  21.479  68.530  1.00 63.36           C
ATOM    604  CD  ARG A  75      11.631  20.168  69.240  1.00 63.36           C
ATOM    605  NE  ARG A  75      11.063  19.234  68.227  1.00 63.36           N
ATOM    606  CZ  ARG A  75      10.484  18.068  68.634  1.00 63.36           C
ATOM    607  NH1 ARG A  75      10.470  17.742  69.960  1.00 63.36           N
ATOM    608  NH2 ARG A  75       9.910  17.232  67.720  1.00 63.36           N
ATOM    609  C   ARG A  75      13.894  23.689  68.349  1.00 63.36           C
ATOM    610  O   ARG A  75      13.058  24.535  68.662  1.00 63.36           O
ATOM    611  N   MET A  76      15.039  23.517  69.028  1.00108.18           N
ATOM    612  CA  MET A  76      15.369  24.263  70.204  1.00108.18           C
ATOM    613  CB  MET A  76      16.716  23.785  70.775  1.00108.18           C
ATOM    614  CG  MET A  76      17.184  24.502  72.038  1.00108.18           C
ATOM    615  SD  MET A  76      18.748  23.858  72.710  1.00108.18           S
ATOM    616  CE  MET A  76      19.763  24.357  71.289  1.00108.18           C
ATOM    617  C   MET A  76      15.483  25.706  69.832  1.00108.18           C
ATOM    618  O   MET A  76      14.999  26.585  70.544  1.00108.18           O
ATOM    619  N   ASN A  77      16.107  25.974  68.671  1.00 57.73           N
ATOM    620  CA  ASN A  77      16.366  27.304  68.207  1.00 57.73           C
ATOM    621  CB  ASN A  77      17.110  27.317  66.865  1.00 57.73           C
ATOM    622  CG  ASN A  77      18.397  26.535  67.052  1.00 57.73           C
ATOM    623  OD1 ASN A  77      18.892  26.378  68.166  1.00 57.73           O
ATOM    624  ND2 ASN A  77      18.931  26.007  65.922  1.00 57.73           N
ATOM    625  C   ASN A  77      15.065  27.994  67.972  1.00 57.73           C
ATOM    626  O   ASN A  77      14.934  29.188  68.233  1.00 57.73           O
ATOM    627  N   LEU A  78      14.056  27.258  67.472  1.00 37.37           N
ATOM    628  CA  LEU A  78      12.821  27.904  67.144  1.00 37.37           C
ATOM    629  CB  LEU A  78      11.746  26.930  66.633  1.00 37.37           C
ATOM    630  CG  LEU A  78      12.122  26.235  65.313  1.00 37.37           C
ATOM    631  CD1 LEU A  78      11.006  25.285  64.843  1.00 37.37           C
ATOM    632  CD2 LEU A  78      12.553  27.253  64.245  1.00 37.37           C
ATOM    633  C   LEU A  78      12.273  28.536  68.383  1.00 37.37           C
ATOM    634  O   LEU A  78      11.871  29.699  68.369  1.00 37.37           O
ATOM    635  N   GLN A  79      12.253  27.782  69.494  1.00 43.33           N
ATOM    636  CA  GLN A  79      11.738  28.293  70.730  1.00 43.33           C
ATOM    637  CB  GLN A  79      11.697  27.230  71.840  1.00 43.33           C
ATOM    638  CG  GLN A  79      10.700  26.102  71.583  1.00 43.33           C
ATOM    639  CD  GLN A  79       9.309  26.667  71.824  1.00 43.33           C
ATOM    640  OE1 GLN A  79       9.150  27.704  72.465  1.00 43.33           O
ATOM    641  NE2 GLN A  79       8.269  25.968  71.297  1.00 43.33           N
ATOM    642  C   GLN A  79      12.638  29.377  71.232  1.00 43.33           C
ATOM    643  O   GLN A  79      12.172  30.411  71.707  1.00 43.33           O
ATOM    644  N   THR A  80      13.963  29.168  71.122  1.00 29.84           N
ATOM    645  CA  THR A  80      14.905  30.089  71.691  1.00 29.84           C
ATOM    646  CB  THR A  80      16.328  29.664  71.465  1.00 29.84           C
ATOM    647  OG1 THR A  80      16.547  28.370  72.009  1.00 29.84           O
ATOM    648  CG2 THR A  80      17.260  30.679  72.149  1.00 29.84           C
ATOM    649  C   THR A  80      14.727  31.443  71.077  1.00 29.84           C
ATOM    650  O   THR A  80      14.629  32.443  71.786  1.00 29.84           O
ATOM    651  N   LEU A  81      14.673  31.514  69.734  1.00 88.49           N
ATOM    652  CA  LEU A  81      14.522  32.775  69.064  1.00 88.49           C
ATOM    653  CB  LEU A  81      14.728  32.698  67.537  1.00 88.49           C
ATOM    654  CG  LEU A  81      16.212  32.503  67.151  1.00 88.49           C
ATOM    655  CD1 LEU A  81      16.757  31.140  67.608  1.00 88.49           C
ATOM    656  CD2 LEU A  81      16.457  32.784  65.660  1.00 88.49           C
ATOM    657  C   LEU A  81      13.172  33.340  69.343  1.00 88.49           C
ATOM    658  O   LEU A  81      13.021  34.553  69.480  1.00 88.49           O
ATOM    659  N   ARG A  82      12.147  32.474  69.443  1.00133.47           N
ATOM    660  CA  ARG A  82      10.828  32.978  69.671  1.00133.47           C
ATOM    661  CB  ARG A  82       9.756  31.889  69.818  1.00133.47           C
ATOM    662  CG  ARG A  82       8.368  32.494  70.052  1.00133.47           C
ATOM    663  CD  ARG A  82       7.313  31.509  70.559  1.00133.47           C
ATOM    664  NE  ARG A  82       7.037  30.524  69.478  1.00133.47           N
ATOM    665  CZ  ARG A  82       7.789  29.393  69.383  1.00133.47           C
ATOM    666  NH1 ARG A  82       8.800  29.170  70.270  1.00133.47           N
ATOM    667  NH2 ARG A  82       7.526  28.483  68.401  1.00133.47           N
ATOM    668  C   ARG A  82      10.872  33.714  70.963  1.00133.47           C
ATOM    669  O   ARG A  82      10.240  34.756  71.113  1.00133.47           O
ATOM    670  N   GLY A  83      11.612  33.171  71.943  1.00 25.46           N
ATOM    671  CA  GLY A  83      11.722  33.812  73.218  1.00 25.46           C
ATOM    672  C   GLY A  83      12.431  35.132  73.084  1.00 25.46           C
ATOM    673  O   GLY A  83      12.021  36.120  73.692  1.00 25.46           O
ATOM    674  N   TYR A  84      13.518  35.197  72.288  1.00 47.97           N
ATOM    675  CA  TYR A  84      14.244  36.438  72.217  1.00 47.97           C
ATOM    676  CB  TYR A  84      15.486  36.412  71.311  1.00 47.97           C
ATOM    677  CG  TYR A  84      16.529  35.528  71.908  1.00 47.97           C
ATOM    678  CD1 TYR A  84      17.160  35.872  73.081  1.00 47.97           C
ATOM    679  CD2 TYR A  84      16.899  34.368  71.269  1.00 47.97           C
ATOM    680  CE1 TYR A  84      18.130  35.055  73.614  1.00 47.97           C
ATOM    681  CE2 TYR A  84      17.868  33.546  71.797  1.00 47.97           C
ATOM    682  CZ  TYR A  84      18.484  33.889  72.976  1.00 47.97           C
ATOM    683  OH  TYR A  84      19.480  33.054  73.527  1.00 47.97           O
ATOM    684  C   TYR A  84      13.347  37.490  71.649  1.00 47.97           C
ATOM    685  O   TYR A  84      13.290  38.611  72.151  1.00 47.97           O
ATOM    686  N   TYR A  85      12.638  37.142  70.563  1.00 68.35           N
ATOM    687  CA  TYR A  85      11.726  38.027  69.903  1.00 68.35           C
ATOM    688  CB  TYR A  85      11.254  37.534  68.525  1.00 68.35           C
ATOM    689  CG  TYR A  85      12.437  37.683  67.630  1.00 68.35           C
ATOM    690  CD1 TYR A  85      12.814  38.930  67.182  1.00 68.35           C
ATOM    691  CD2 TYR A  85      13.172  36.589  67.237  1.00 68.35           C
ATOM    692  CE1 TYR A  85      13.905  39.088  66.358  1.00 68.35           C
ATOM    693  CE2 TYR A  85      14.263  36.741  66.412  1.00 68.35           C
ATOM    694  CZ  TYR A  85      14.633  37.990  65.970  1.00 68.35           C
ATOM    695  OH  TYR A  85      15.754  38.136  65.124  1.00 68.35           O
ATOM    696  C   TYR A  85      10.549  38.284  70.785  1.00 68.35           C
ATOM    697  O   TYR A  85       9.947  39.354  70.726  1.00 68.35           O
ATOM    698  N   ASN A  86      10.188  37.309  71.638  1.00 50.87           N
ATOM    699  CA  ASN A  86       9.028  37.457  72.468  1.00 50.87           C
ATOM    700  CB  ASN A  86       9.030  38.779  73.260  1.00 50.87           C
ATOM    701  CG  ASN A  86       7.991  38.695  74.370  1.00 50.87           C
ATOM    702  OD1 ASN A  86       6.992  37.987  74.257  1.00 50.87           O
ATOM    703  ND2 ASN A  86       8.235  39.437  75.484  1.00 50.87           N
ATOM    704  C   ASN A  86       7.830  37.442  71.576  1.00 50.87           C
ATOM    705  O   ASN A  86       6.905  38.238  71.734  1.00 50.87           O
ATOM    706  N   GLN A  87       7.845  36.526  70.588  1.00 39.13           N
ATOM    707  CA  GLN A  87       6.749  36.357  69.678  1.00 39.13           C
ATOM    708  CB  GLN A  87       7.171  35.785  68.315  1.00 39.13           C
ATOM    709  CG  GLN A  87       8.130  36.709  67.565  1.00 39.13           C
ATOM    710  CD  GLN A  87       7.366  37.977  67.225  1.00 39.13           C
ATOM    711  OE1 GLN A  87       6.353  37.940  66.527  1.00 39.13           O
ATOM    712  NE2 GLN A  87       7.857  39.136  67.741  1.00 39.13           N
ATOM    713  C   GLN A  87       5.776  35.405  70.303  1.00 39.13           C
ATOM    714  O   GLN A  87       6.122  34.661  71.219  1.00 39.13           O
ATOM    715  N   SER A  88       4.515  35.417  69.823  1.00 22.65           N
ATOM    716  CA  SER A  88       3.509  34.567  70.389  1.00 22.65           C
ATOM    717  CB  SER A  88       2.083  34.867  69.894  1.00 22.65           C
ATOM    718  OG  SER A  88       1.968  34.545  68.514  1.00 22.65           O
ATOM    719  C   SER A  88       3.804  33.150  70.025  1.00 22.65           C
ATOM    720  O   SER A  88       4.350  32.860  68.963  1.00 22.65           O
ATOM    721  N   GLU A  89       3.444  32.226  70.934  1.00 67.31           N
ATOM    722  CA  GLU A  89       3.660  30.826  70.726  1.00 67.31           C
ATOM    723  CB  GLU A  89       3.332  29.974  71.959  1.00 67.31           C
ATOM    724  CG  GLU A  89       3.578  28.480  71.742  1.00 67.31           C
ATOM    725  CD  GLU A  89       5.080  28.237  71.789  1.00 67.31           C
ATOM    726  OE1 GLU A  89       5.823  29.186  72.155  1.00 67.31           O
ATOM    727  OE2 GLU A  89       5.504  27.098  71.460  1.00 67.31           O
ATOM    728  C   GLU A  89       2.774  30.370  69.616  1.00 67.31           C
ATOM    729  O   GLU A  89       3.147  29.509  68.821  1.00 67.31           O
ATOM    730  N   ALA A  90       1.567  30.958  69.535  1.00 23.41           N
ATOM    731  CA  ALA A  90       0.590  30.567  68.565  1.00 23.41           C
ATOM    732  CB  ALA A  90      -0.704  31.394  68.660  1.00 23.41           C
ATOM    733  C   ALA A  90       1.163  30.773  67.201  1.00 23.41           C
ATOM    734  O   ALA A  90       0.938  29.966  66.300  1.00 23.41           O
ATOM    735  N   SER A  91       1.928  31.863  67.013  1.00 31.06           N
ATOM    736  CA  SER A  91       2.457  32.156  65.712  1.00 31.06           C
ATOM    737  CB  SER A  91       3.116  33.536  65.603  1.00 31.06           C
ATOM    738  OG  SER A  91       3.595  33.711  64.280  1.00 31.06           O
ATOM    739  C   SER A  91       3.486  31.142  65.335  1.00 31.06           C
ATOM    740  O   SER A  91       4.144  30.551  66.190  1.00 31.06           O
ATOM    741  N   SER A  92       3.642  30.923  64.011  1.00 33.11           N
ATOM    742  CA  SER A  92       4.601  29.979  63.513  1.00 33.11           C
ATOM    743  CB  SER A  92       4.053  29.062  62.404  1.00 33.11           C
ATOM    744  OG  SER A  92       3.758  29.825  61.244  1.00 33.11           O
ATOM    745  C   SER A  92       5.716  30.771  62.914  1.00 33.11           C
ATOM    746  O   SER A  92       5.499  31.848  62.360  1.00 33.11           O
ATOM    747  N   HIS A  93       6.958  30.263  63.031  1.00 50.81           N
ATOM    748  CA  HIS A  93       8.060  31.000  62.491  1.00 50.81           C
ATOM    749  ND1 HIS A  93       8.081  34.087  63.898  1.00 50.81           N
ATOM    750  CG  HIS A  93       8.113  32.763  64.275  1.00 50.81           C
ATOM    751  CB  HIS A  93       8.903  31.706  63.564  1.00 50.81           C
ATOM    752  NE2 HIS A  93       6.722  33.894  65.648  1.00 50.81           N
ATOM    753  CD2 HIS A  93       7.279  32.663  65.347  1.00 50.81           C
ATOM    754  CE1 HIS A  93       7.234  34.718  64.751  1.00 50.81           C
ATOM    755  C   HIS A  93       8.940  30.059  61.740  1.00 50.81           C
ATOM    756  O   HIS A  93       8.901  28.847  61.949  1.00 50.81           O
ATOM    757  N   THR A  94       9.746  30.611  60.812  1.00 38.08           N
ATOM    758  CA  THR A  94      10.603  29.771  60.035  1.00 38.08           C
ATOM    759  CB  THR A  94      10.398  29.910  58.557  1.00 38.08           C
ATOM    760  OG1 THR A  94       9.047  29.636  58.220  1.00 38.08           O
ATOM    761  CG2 THR A  94      11.318  28.901  57.852  1.00 38.08           C
ATOM    762  C   THR A  94      12.017  30.163  60.319  1.00 38.08           C
ATOM    763  O   THR A  94      12.380  31.334  60.213  1.00 38.08           O
ATOM    764  N   LEU A  95      12.846  29.175  60.698  1.00 51.16           N
ATOM    765  CA  LEU A  95      14.237  29.436  60.942  1.00 51.16           C
ATOM    766  CB  LEU A  95      14.806  28.715  62.177  1.00 51.16           C
ATOM    767  CG  LEU A  95      16.303  28.997  62.424  1.00 51.16           C
ATOM    768  CD1 LEU A  95      16.553  30.482  62.732  1.00 51.16           C
ATOM    769  CD2 LEU A  95      16.881  28.062  63.499  1.00 51.16           C
ATOM    770  C   LEU A  95      14.965  28.918  59.760  1.00 51.16           C
ATOM    771  O   LEU A  95      14.799  27.763  59.365  1.00 51.16           O
ATOM    772  N   GLN A  96      15.807  29.766  59.144  1.00105.95           N
ATOM    773  CA  GLN A  96      16.457  29.300  57.970  1.00105.95           C
ATOM    774  CB  GLN A  96      16.104  30.152  56.770  1.00105.95           C
ATOM    775  CG  GLN A  96      14.591  30.244  56.649  1.00105.95           C
ATOM    776  CD  GLN A  96      14.366  30.771  55.271  1.00105.95           C
ATOM    777  OE1 GLN A  96      15.027  30.308  54.349  1.00105.95           O
ATOM    778  NE2 GLN A  96      13.454  31.768  55.124  1.00105.95           N
ATOM    779  C   GLN A  96      17.923  29.314  58.221  1.00105.95           C
ATOM    780  O   GLN A  96      18.443  30.196  58.900  1.00105.95           O
ATOM    781  N   TRP A  97      18.622  28.290  57.699  1.00 78.11           N
ATOM    782  CA  TRP A  97      20.027  28.169  57.941  1.00 78.11           C
ATOM    783  CB  TRP A  97      20.339  27.028  58.918  1.00 78.11           C
ATOM    784  CG  TRP A  97      21.800  26.705  59.071  1.00 78.11           C
ATOM    785  CD2 TRP A  97      22.431  25.611  58.392  1.00 78.11           C
ATOM    786  CD1 TRP A  97      22.762  27.298  59.835  1.00 78.11           C
ATOM    787  NE1 TRP A  97      23.958  26.641  59.670  1.00 78.11           N
ATOM    788  CE2 TRP A  97      23.768  25.599  58.785  1.00 78.11           C
ATOM    789  CE3 TRP A  97      21.933  24.689  57.516  1.00 78.11           C
ATOM    790  CZ2 TRP A  97      24.633  24.658  58.304  1.00 78.11           C
ATOM    791  CZ3 TRP A  97      22.808  23.744  57.030  1.00 78.11           C
ATOM    792  CH2 TRP A  97      24.132  23.731  57.415  1.00 78.11           C
ATOM    793  C   TRP A  97      20.715  27.853  56.654  1.00 78.11           C
ATOM    794  O   TRP A  97      20.177  27.135  55.812  1.00 78.11           O
ATOM    795  N   MET A  98      21.934  28.404  56.468  1.00108.94           N
ATOM    796  CA  MET A  98      22.693  28.118  55.286  1.00108.94           C
ATOM    797  CB  MET A  98      22.545  29.168  54.169  1.00108.94           C
ATOM    798  CG  MET A  98      23.282  30.476  54.471  1.00108.94           C
ATOM    799  SD  MET A  98      23.319  31.680  53.106  1.00108.94           S
ATOM    800  CE  MET A  98      21.573  32.157  53.239  1.00108.94           C
ATOM    801  C   MET A  98      24.142  28.131  55.662  1.00108.94           C
ATOM    802  O   MET A  98      24.559  28.897  56.529  1.00108.94           O
ATOM    803  N   ILE A  99      24.946  27.249  55.036  1.00 52.38           N
ATOM    804  CA  ILE A  99      26.362  27.246  55.267  1.00 52.38           C
ATOM    805  CB  ILE A  99      26.821  26.264  56.304  1.00 52.38           C
ATOM    806  CG1 ILE A  99      28.305  26.513  56.621  1.00 52.38           C
ATOM    807  CG2 ILE A  99      26.506  24.840  55.815  1.00 52.38           C
ATOM    808  CD1 ILE A  99      28.805  25.759  57.850  1.00 52.38           C
ATOM    809  C   ILE A  99      27.004  26.858  53.975  1.00 52.38           C
ATOM    810  O   ILE A  99      26.347  26.295  53.104  1.00 52.38           O
ATOM    811  N   GLY A 100      28.302  27.172  53.794  1.00 25.61           N
ATOM    812  CA  GLY A 100      28.903  26.748  52.564  1.00 25.61           C
ATOM    813  C   GLY A 100      30.275  27.319  52.454  1.00 25.61           C
ATOM    814  O   GLY A 100      30.680  28.178  53.236  1.00 25.61           O
ATOM    815  N   CYS A 101      31.042  26.821  51.466  1.00 54.26           N
ATOM    816  CA  CYS A 101      32.351  27.350  51.232  1.00 54.26           C
ATOM    817  CB  CYS A 101      33.494  26.413  51.624  1.00 54.26           C
ATOM    818  SG  CYS A 101      33.199  24.720  51.067  1.00 54.26           S
ATOM    819  C   CYS A 101      32.477  27.612  49.777  1.00 54.26           C
ATOM    820  O   CYS A 101      32.125  26.776  48.945  1.00 54.26           O
ATOM    821  N   ASP A 102      33.005  28.803  49.449  1.00 44.56           N
ATOM    822  CA  ASP A 102      33.155  29.211  48.089  1.00 44.56           C
ATOM    823  CB  ASP A 102      32.908  30.719  47.899  1.00 44.56           C
ATOM    824  CG  ASP A 102      31.461  31.015  48.268  1.00 44.56           C
ATOM    825  OD1 ASP A 102      30.583  30.172  47.943  1.00 44.56           O
ATOM    826  OD2 ASP A 102      31.217  32.082  48.894  1.00 44.56           O
ATOM    827  C   ASP A 102      34.573  28.959  47.702  1.00 44.56           C
ATOM    828  O   ASP A 102      35.504  29.427  48.356  1.00 44.56           O
ATOM    829  N   LEU A 103      34.764  28.184  46.620  1.00 41.39           N
ATOM    830  CA  LEU A 103      36.079  27.917  46.125  1.00 41.39           C
ATOM    831  CB  LEU A 103      36.296  26.458  45.696  1.00 41.39           C
ATOM    832  CG  LEU A 103      36.193  25.450  46.850  1.00 41.39           C
ATOM    833  CD1 LEU A 103      36.467  24.022  46.353  1.00 41.39           C
ATOM    834  CD2 LEU A 103      37.090  25.854  48.029  1.00 41.39           C
ATOM    835  C   LEU A 103      36.213  28.739  44.891  1.00 41.39           C
ATOM    836  O   LEU A 103      35.216  29.081  44.257  1.00 41.39           O
ATOM    837  N   GLY A 104      37.454  29.113  44.533  1.00 14.41           N
ATOM    838  CA  GLY A 104      37.639  29.892  43.346  1.00 14.41           C
ATOM    839  C   GLY A 104      37.806  28.938  42.209  1.00 14.41           C
ATOM    840  O   GLY A 104      37.635  27.729  42.362  1.00 14.41           O
ATOM    841  N   SER A 105      38.137  29.474  41.019  1.00 27.43           N
ATOM    842  CA  SER A 105      38.384  28.636  39.886  1.00 27.43           C
ATOM    843  CB  SER A 105      38.609  29.430  38.586  1.00 27.43           C
ATOM    844  OG  SER A 105      37.402  30.060  38.184  1.00 27.43           O
ATOM    845  C   SER A 105      39.630  27.885  40.211  1.00 27.43           C
ATOM    846  O   SER A 105      39.880  26.799  39.690  1.00 27.43           O
ATOM    847  N   ASP A 106      40.439  28.477  41.109  1.00 38.40           N
ATOM    848  CA  ASP A 106      41.671  27.903  41.558  1.00 38.40           C
ATOM    849  CB  ASP A 106      42.415  28.813  42.558  1.00 38.40           C
ATOM    850  CG  ASP A 106      42.751  30.134  41.870  1.00 38.40           C
ATOM    851  OD1 ASP A 106      42.208  30.383  40.761  1.00 38.40           O
ATOM    852  OD2 ASP A 106      43.549  30.916  42.450  1.00 38.40           O
ATOM    853  C   ASP A 106      41.320  26.639  42.278  1.00 38.40           C
ATOM    854  O   ASP A 106      42.023  25.635  42.169  1.00 38.40           O
ATOM    855  N   GLY A 107      40.189  26.652  43.015  1.00 18.52           N
ATOM    856  CA  GLY A 107      39.776  25.511  43.782  1.00 18.52           C
ATOM    857  C   GLY A 107      40.186  25.762  45.198  1.00 18.52           C
ATOM    858  O   GLY A 107      39.928  24.949  46.085  1.00 18.52           O
ATOM    859  N   ARG A 108      40.855  26.906  45.433  1.00 54.62           N
ATOM    860  CA  ARG A 108      41.278  27.278  46.749  1.00 54.62           C
ATOM    861  CB  ARG A 108      42.438  28.291  46.753  1.00 54.62           C
ATOM    862  CG  ARG A 108      42.105  29.605  46.043  1.00 54.62           C
ATOM    863  CD  ARG A 108      43.306  30.544  45.907  1.00 54.62           C
ATOM    864  NE  ARG A 108      42.839  31.771  45.202  1.00 54.62           N
ATOM    865  CZ  ARG A 108      43.751  32.661  44.712  1.00 54.62           C
ATOM    866  NH1 ARG A 108      45.086  32.412  44.848  1.00 54.62           N
ATOM    867  NH2 ARG A 108      43.331  33.796  44.081  1.00 54.62           N
ATOM    868  C   ARG A 108      40.111  27.909  47.436  1.00 54.62           C
ATOM    869  O   ARG A 108      39.236  28.481  46.789  1.00 54.62           O
ATOM    870  N   LEU A 109      40.077  27.820  48.780  1.00 55.41           N
ATOM    871  CA  LEU A 109      38.970  28.347  49.522  1.00 55.41           C
ATOM    872  CB  LEU A 109      38.929  27.798  50.960  1.00 55.41           C
ATOM    873  CG  LEU A 109      37.766  28.329  51.816  1.00 55.41           C
ATOM    874  CD1 LEU A 109      36.405  27.867  51.267  1.00 55.41           C
ATOM    875  CD2 LEU A 109      37.965  27.966  53.295  1.00 55.41           C
ATOM    876  C   LEU A 109      39.122  29.835  49.593  1.00 55.41           C
ATOM    877  O   LEU A 109      40.021  30.351  50.257  1.00 55.41           O
ATOM    878  N   LEU A 110      38.270  30.566  48.841  1.00 51.47           N
ATOM    879  CA  LEU A 110      38.283  31.999  48.881  1.00 51.47           C
ATOM    880  CB  LEU A 110      37.372  32.625  47.806  1.00 51.47           C
ATOM    881  CG  LEU A 110      37.746  32.232  46.363  1.00 51.47           C
ATOM    882  CD1 LEU A 110      36.805  32.887  45.339  1.00 51.47           C
ATOM    883  CD2 LEU A 110      39.229  32.513  46.073  1.00 51.47           C
ATOM    884  C   LEU A 110      37.740  32.429  50.204  1.00 51.47           C
ATOM    885  O   LEU A 110      38.349  33.223  50.922  1.00 51.47           O
ATOM    886  N   ARG A 111      36.570  31.872  50.572  1.00 89.27           N
ATOM    887  CA  ARG A 111      35.952  32.281  51.793  1.00 89.27           C
ATOM    888  CB  ARG A 111      35.247  33.634  51.674  1.00 89.27           C
ATOM    889  CG  ARG A 111      34.121  33.616  50.645  1.00 89.27           C
ATOM    890  CD  ARG A 111      33.543  34.999  50.358  1.00 89.27           C
ATOM    891  NE  ARG A 111      32.245  34.788  49.664  1.00 89.27           N
ATOM    892  CZ  ARG A 111      31.392  35.838  49.506  1.00 89.27           C
ATOM    893  NH1 ARG A 111      31.767  37.082  49.924  1.00 89.27           N
ATOM    894  NH2 ARG A 111      30.167  35.644  48.935  1.00 89.27           N
ATOM    895  C   ARG A 111      34.912  31.267  52.140  1.00 89.27           C
ATOM    896  O   ARG A 111      34.594  30.380  51.351  1.00 89.27           O
ATOM    897  N   GLY A 112      34.355  31.376  53.360  1.00 28.09           N
ATOM    898  CA  GLY A 112      33.339  30.454  53.762  1.00 28.09           C
ATOM    899  C   GLY A 112      32.280  31.258  54.419  1.00 28.09           C
ATOM    900  O   GLY A 112      32.505  32.412  54.777  1.00 28.09           O
ATOM    901  N   TYR A 113      31.065  30.694  54.547  1.00 79.88           N
ATOM    902  CA  TYR A 113      30.093  31.455  55.258  1.00 79.88           C
ATOM    903  CB  TYR A 113      29.380  32.530  54.417  1.00 79.88           C
ATOM    904  CG  TYR A 113      28.536  31.897  53.373  1.00 79.88           C
ATOM    905  CD1 TYR A 113      27.293  31.420  53.706  1.00 79.88           C
ATOM    906  CD2 TYR A 113      28.971  31.792  52.070  1.00 79.88           C
ATOM    907  CE1 TYR A 113      26.489  30.842  52.758  1.00 79.88           C
ATOM    908  CE2 TYR A 113      28.169  31.215  51.115  1.00 79.88           C
ATOM    909  CZ  TYR A 113      26.926  30.741  51.463  1.00 79.88           C
ATOM    910  OH  TYR A 113      26.086  30.149  50.502  1.00 79.88           O
ATOM    911  C   TYR A 113      29.095  30.544  55.889  1.00 79.88           C
ATOM    912  O   TYR A 113      29.022  29.354  55.584  1.00 79.88           O
ATOM    913  N   GLU A 114      28.347  31.098  56.860  1.00 63.37           N
ATOM    914  CA  GLU A 114      27.273  30.418  57.516  1.00 63.37           C
ATOM    915  CB  GLU A 114      27.686  29.675  58.793  1.00 63.37           C
ATOM    916  CG  GLU A 114      26.508  28.969  59.463  1.00 63.37           C
ATOM    917  CD  GLU A 114      26.997  28.343  60.758  1.00 63.37           C
ATOM    918  OE1 GLU A 114      28.143  28.658  61.176  1.00 63.37           O
ATOM    919  OE2 GLU A 114      26.230  27.536  61.348  1.00 63.37           O
ATOM    920  C   GLU A 114      26.350  31.503  57.946  1.00 63.37           C
ATOM    921  O   GLU A 114      26.802  32.521  58.468  1.00 63.37           O
ATOM    922  N   GLN A 115      25.031  31.341  57.735  1.00 65.32           N
ATOM    923  CA  GLN A 115      24.174  32.403  58.168  1.00 65.32           C
ATOM    924  CB  GLN A 115      23.778  33.398  57.065  1.00 65.32           C
ATOM    925  CG  GLN A 115      24.938  34.285  56.610  1.00 65.32           C
ATOM    926  CD  GLN A 115      24.370  35.321  55.654  1.00 65.32           C
ATOM    927  OE1 GLN A 115      25.050  36.270  55.267  1.00 65.32           O
ATOM    928  NE2 GLN A 115      23.079  35.139  55.269  1.00 65.32           N
ATOM    929  C   GLN A 115      22.919  31.837  58.729  1.00 65.32           C
ATOM    930  O   GLN A 115      22.521  30.716  58.415  1.00 65.32           O
ATOM    931  N   TYR A 116      22.278  32.624  59.613  1.00 51.85           N
ATOM    932  CA  TYR A 116      21.028  32.248  60.193  1.00 51.85           C
ATOM    933  CB  TYR A 116      21.062  32.141  61.726  1.00 51.85           C
ATOM    934  CG  TYR A 116      21.952  31.005  62.098  1.00 51.85           C
ATOM    935  CD1 TYR A 116      23.317  31.164  62.176  1.00 51.85           C
ATOM    936  CD2 TYR A 116      21.411  29.770  62.374  1.00 51.85           C
ATOM    937  CE1 TYR A 116      24.125  30.105  62.524  1.00 51.85           C
ATOM    938  CE2 TYR A 116      22.212  28.710  62.721  1.00 51.85           C
ATOM    939  CZ  TYR A 116      23.574  28.875  62.796  1.00 51.85           C
ATOM    940  OH  TYR A 116      24.392  27.783  63.153  1.00 51.85           O
ATOM    941  C   TYR A 116      20.080  33.351  59.858  1.00 51.85           C
ATOM    942  O   TYR A 116      20.453  34.523  59.860  1.00 51.85           O
ATOM    943  N   ALA A 117      18.828  32.996  59.518  1.00 28.94           N
ATOM    944  CA  ALA A 117      17.861  34.005  59.214  1.00 28.94           C
ATOM    945  CB  ALA A 117      17.446  34.028  57.735  1.00 28.94           C
ATOM    946  C   ALA A 117      16.648  33.658  60.003  1.00 28.94           C
ATOM    947  O   ALA A 117      16.300  32.486  60.128  1.00 28.94           O
ATOM    948  N   TYR A 118      15.971  34.674  60.566  1.00 57.33           N
ATOM    949  CA  TYR A 118      14.813  34.380  61.348  1.00 57.33           C
ATOM    950  CB  TYR A 118      14.905  34.966  62.770  1.00 57.33           C
ATOM    951  CG  TYR A 118      13.726  34.527  63.568  1.00 57.33           C
ATOM    952  CD1 TYR A 118      13.680  33.260  64.105  1.00 57.33           C
ATOM    953  CD2 TYR A 118      12.678  35.385  63.800  1.00 57.33           C
ATOM    954  CE1 TYR A 118      12.599  32.845  64.848  1.00 57.33           C
ATOM    955  CE2 TYR A 118      11.595  34.976  64.543  1.00 57.33           C
ATOM    956  CZ  TYR A 118      11.550  33.707  65.066  1.00 57.33           C
ATOM    957  OH  TYR A 118      10.433  33.299  65.825  1.00 57.33           O
ATOM    958  C   TYR A 118      13.653  35.005  60.652  1.00 57.33           C
ATOM    959  O   TYR A 118      13.584  36.222  60.488  1.00 57.33           O
ATOM    960  N   ASP A 119      12.700  34.166  60.214  1.00 63.84           N
ATOM    961  CA  ASP A 119      11.546  34.700  59.568  1.00 63.84           C
ATOM    962  CB  ASP A 119      10.799  35.667  60.508  1.00 63.84           C
ATOM    963  CG  ASP A 119       9.397  35.973  59.999  1.00 63.84           C
ATOM    964  OD1 ASP A 119       9.103  35.694  58.807  1.00 63.84           O
ATOM    965  OD2 ASP A 119       8.593  36.496  60.818  1.00 63.84           O
ATOM    966  C   ASP A 119      12.005  35.448  58.355  1.00 63.84           C
ATOM    967  O   ASP A 119      11.375  36.416  57.944  1.00 63.84           O
ATOM    968  N   GLY A 120      13.122  35.029  57.737  1.00 40.12           N
ATOM    969  CA  GLY A 120      13.521  35.655  56.510  1.00 40.12           C
ATOM    970  C   GLY A 120      14.366  36.865  56.759  1.00 40.12           C
ATOM    971  O   GLY A 120      14.754  37.552  55.818  1.00 40.12           O
ATOM    972  N   LYS A 121      14.689  37.188  58.018  1.00156.73           N
ATOM    973  CA  LYS A 121      15.527  38.339  58.139  1.00156.73           C
ATOM    974  CB  LYS A 121      14.950  39.424  59.049  1.00156.73           C
ATOM    975  CG  LYS A 121      14.423  38.918  60.382  1.00156.73           C
ATOM    976  CD  LYS A 121      14.072  40.076  61.303  1.00156.73           C
ATOM    977  CE  LYS A 121      15.183  41.124  61.356  1.00156.73           C
ATOM    978  NZ  LYS A 121      15.042  42.073  60.228  1.00156.73           N
ATOM    979  C   LYS A 121      16.882  37.898  58.593  1.00156.73           C
ATOM    980  O   LYS A 121      17.021  36.877  59.264  1.00156.73           O
ATOM    981  N   ASP A 122      17.926  38.662  58.202  1.00 69.45           N
ATOM    982  CA  ASP A 122      19.288  38.286  58.471  1.00 69.45           C
ATOM    983  CB  ASP A 122      20.310  39.194  57.756  1.00 69.45           C
ATOM    984  CG  ASP A 122      21.698  38.580  57.874  1.00 69.45           C
ATOM    985  OD1 ASP A 122      21.794  37.401  58.309  1.00 69.45           O
ATOM    986  OD2 ASP A 122      22.684  39.284  57.524  1.00 69.45           O
ATOM    987  C   ASP A 122      19.540  38.379  59.945  1.00 69.45           C
ATOM    988  O   ASP A 122      19.702  39.471  60.486  1.00 69.45           O
ATOM    989  N   TYR A 123      19.495  37.215  60.630  1.00 94.40           N
ATOM    990  CA  TYR A 123      19.690  37.072  62.049  1.00 94.40           C
ATOM    991  CB  TYR A 123      19.186  35.685  62.485  1.00 94.40           C
ATOM    992  CG  TYR A 123      19.136  35.558  63.966  1.00 94.40           C
ATOM    993  CD1 TYR A 123      18.094  36.124  64.660  1.00 94.40           C
ATOM    994  CD2 TYR A 123      20.098  34.855  64.654  1.00 94.40           C
ATOM    995  CE1 TYR A 123      18.016  36.007  66.026  1.00 94.40           C
ATOM    996  CE2 TYR A 123      20.024  34.736  66.022  1.00 94.40           C
ATOM    997  CZ  TYR A 123      18.982  35.311  66.709  1.00 94.40           C
ATOM    998  OH  TYR A 123      18.903  35.188  68.113  1.00 94.40           O
ATOM    999  C   TYR A 123      21.124  37.188  62.490  1.00 94.40           C
ATOM   1000  O   TYR A 123      21.473  38.065  63.279  1.00 94.40           O
ATOM   1001  N   LEU A 124      22.018  36.327  61.956  1.00140.68           N
ATOM   1002  CA  LEU A 124      23.362  36.341  62.462  1.00140.68           C
ATOM   1003  CB  LEU A 124      23.489  35.491  63.742  1.00140.68           C
ATOM   1004  CG  LEU A 124      24.781  35.673  64.563  1.00140.68           C
ATOM   1005  CD1 LEU A 124      24.755  34.782  65.812  1.00140.68           C
ATOM   1006  CD2 LEU A 124      26.045  35.462  63.732  1.00140.68           C
ATOM   1007  C   LEU A 124      24.222  35.767  61.386  1.00140.68           C
ATOM   1008  O   LEU A 124      23.854  34.783  60.748  1.00140.68           O
ATOM   1009  N   ALA A 125      25.397  36.370  61.145  1.00 42.26           N
ATOM   1010  CA  ALA A 125      26.181  35.850  60.069  1.00 42.26           C
ATOM   1011  CB  ALA A 125      26.355  36.847  58.913  1.00 42.26           C
ATOM   1012  C   ALA A 125      27.547  35.520  60.559  1.00 42.26           C
ATOM   1013  O   ALA A 125      28.058  36.119  61.503  1.00 42.26           O
ATOM   1014  N   LEU A 126      28.164  34.516  59.910  1.00 47.51           N
ATOM   1015  CA  LEU A 126      29.517  34.176  60.209  1.00 47.51           C
ATOM   1016  CB  LEU A 126      29.840  32.681  60.054  1.00 47.51           C
ATOM   1017  CG  LEU A 126      31.307  32.354  60.384  1.00 47.51           C
ATOM   1018  CD1 LEU A 126      31.651  32.703  61.841  1.00 47.51           C
ATOM   1019  CD2 LEU A 126      31.644  30.897  60.031  1.00 47.51           C
ATOM   1020  C   LEU A 126      30.333  34.923  59.208  1.00 47.51           C
ATOM   1021  O   LEU A 126      29.987  34.982  58.030  1.00 47.51           O
ATOM   1022  N   ASN A 127      31.441  35.535  59.659  1.00 44.15           N
ATOM   1023  CA  ASN A 127      32.230  36.307  58.747  1.00 44.15           C
ATOM   1024  CB  ASN A 127      33.267  37.208  59.442  1.00 44.15           C
ATOM   1025  CG  ASN A 127      32.483  38.313  60.148  1.00 44.15           C
ATOM   1026  OD1 ASN A 127      31.475  38.797  59.634  1.00 44.15           O
ATOM   1027  ND2 ASN A 127      32.945  38.723  61.359  1.00 44.15           N
ATOM   1028  C   ASN A 127      32.899  35.366  57.794  1.00 44.15           C
ATOM   1029  O   ASN A 127      33.074  34.185  58.093  1.00 44.15           O
ATOM   1030  N   GLU A 128      33.272  35.869  56.598  1.00110.03           N
ATOM   1031  CA  GLU A 128      33.831  35.023  55.578  1.00110.03           C
ATOM   1032  CB  GLU A 128      34.044  35.697  54.207  1.00110.03           C
ATOM   1033  CG  GLU A 128      35.059  36.838  54.163  1.00110.03           C
ATOM   1034  CD  GLU A 128      35.336  37.115  52.687  1.00110.03           C
ATOM   1035  OE1 GLU A 128      34.515  37.828  52.051  1.00110.03           O
ATOM   1036  OE2 GLU A 128      36.366  36.604  52.172  1.00110.03           O
ATOM   1037  C   GLU A 128      35.134  34.468  56.050  1.00110.03           C
ATOM   1038  O   GLU A 128      35.513  33.353  55.694  1.00110.03           O
ATOM   1039  N   ASP A 129      35.854  35.257  56.863  1.00 76.42           N
ATOM   1040  CA  ASP A 129      37.118  34.888  57.423  1.00 76.42           C
ATOM   1041  CB  ASP A 129      37.814  36.071  58.122  1.00 76.42           C
ATOM   1042  CG  ASP A 129      36.862  36.711  59.121  1.00 76.42           C
ATOM   1043  OD1 ASP A 129      36.007  35.999  59.707  1.00 76.42           O
ATOM   1044  OD2 ASP A 129      36.964  37.955  59.286  1.00 76.42           O
ATOM   1045  C   ASP A 129      36.931  33.729  58.357  1.00 76.42           C
ATOM   1046  O   ASP A 129      37.875  32.986  58.621  1.00 76.42           O
ATOM   1047  N   LEU A 130      35.702  33.545  58.880  1.00 76.55           N
ATOM   1048  CA  LEU A 130      35.395  32.459  59.769  1.00 76.55           C
ATOM   1049  CB  LEU A 130      35.985  31.115  59.303  1.00 76.55           C
ATOM   1050  CG  LEU A 130      35.488  30.638  57.925  1.00 76.55           C
ATOM   1051  CD1 LEU A 130      36.106  29.277  57.559  1.00 76.55           C
ATOM   1052  CD2 LEU A 130      33.954  30.643  57.841  1.00 76.55           C
ATOM   1053  C   LEU A 130      35.986  32.735  61.117  1.00 76.55           C
ATOM   1054  O   LEU A 130      36.023  31.841  61.963  1.00 76.55           O
ATOM   1055  N   ARG A 131      36.525  33.953  61.327  1.00 88.88           N
ATOM   1056  CA  ARG A 131      37.067  34.339  62.602  1.00 88.88           C
ATOM   1057  CB  ARG A 131      38.009  35.553  62.534  1.00 88.88           C
ATOM   1058  CG  ARG A 131      37.352  36.842  62.044  1.00 88.88           C
ATOM   1059  CD  ARG A 131      38.325  38.020  61.998  1.00 88.88           C
ATOM   1060  NE  ARG A 131      37.563  39.215  61.547  1.00 88.88           N
ATOM   1061  CZ  ARG A 131      38.233  40.333  61.142  1.00 88.88           C
ATOM   1062  NH1 ARG A 131      39.598  40.339  61.133  1.00 88.88           N
ATOM   1063  NH2 ARG A 131      37.539  41.438  60.743  1.00 88.88           N
ATOM   1064  C   ARG A 131      36.012  34.673  63.621  1.00 88.88           C
ATOM   1065  O   ARG A 131      36.158  34.321  64.790  1.00 88.88           O
ATOM   1066  N   SER A 132      34.922  35.373  63.229  1.00 53.02           N
ATOM   1067  CA  SER A 132      34.013  35.817  64.255  1.00 53.02           C
ATOM   1068  CB  SER A 132      34.390  37.196  64.836  1.00 53.02           C
ATOM   1069  OG  SER A 132      33.588  37.503  65.967  1.00 53.02           O
ATOM   1070  C   SER A 132      32.625  35.910  63.697  1.00 53.02           C
ATOM   1071  O   SER A 132      32.382  35.598  62.533  1.00 53.02           O
ATOM   1072  N   TRP A 133      31.665  36.342  64.546  1.00 65.60           N
ATOM   1073  CA  TRP A 133      30.289  36.397  64.146  1.00 65.60           C
ATOM   1074  CB  TRP A 133      29.380  35.599  65.095  1.00 65.60           C
ATOM   1075  CG  TRP A 133      29.663  34.113  65.098  1.00 65.60           C
ATOM   1076  CD2 TRP A 133      28.997  33.169  64.247  1.00 65.60           C
ATOM   1077  CD1 TRP A 133      30.554  33.398  65.846  1.00 65.60           C
ATOM   1078  NE1 TRP A 133      30.487  32.065  65.507  1.00 65.60           N
ATOM   1079  CE2 TRP A 133      29.530  31.911  64.524  1.00 65.60           C
ATOM   1080  CE3 TRP A 133      28.028  33.336  63.302  1.00 65.60           C
ATOM   1081  CZ2 TRP A 133      29.098  30.801  63.853  1.00 65.60           C
ATOM   1082  CZ3 TRP A 133      27.579  32.216  62.640  1.00 65.60           C
ATOM   1083  CH2 TRP A 133      28.106  30.971  62.911  1.00 65.60           C
ATOM   1084  C   TRP A 133      29.834  37.819  64.184  1.00 65.60           C
ATOM   1085  O   TRP A 133      30.285  38.613  65.008  1.00 65.60           O
ATOM   1086  N   THR A 134      28.919  38.180  63.263  1.00110.05           N
ATOM   1087  CA  THR A 134      28.409  39.515  63.249  1.00110.05           C
ATOM   1088  CB  THR A 134      28.630  40.209  61.935  1.00110.05           C
ATOM   1089  OG1 THR A 134      28.410  41.600  62.080  1.00110.05           O
ATOM   1090  CG2 THR A 134      27.686  39.627  60.870  1.00110.05           C
ATOM   1091  C   THR A 134      26.940  39.407  63.524  1.00110.05           C
ATOM   1092  O   THR A 134      26.248  38.569  62.944  1.00110.05           O
ATOM   1093  N   ALA A 135      26.419  40.248  64.441  1.00 38.25           N
ATOM   1094  CA  ALA A 135      25.038  40.116  64.796  1.00 38.25           C
ATOM   1095  CB  ALA A 135      24.794  40.071  66.315  1.00 38.25           C
ATOM   1096  C   ALA A 135      24.273  41.277  64.260  1.00 38.25           C
ATOM   1097  O   ALA A 135      24.701  42.427  64.344  1.00 38.25           O
ATOM   1098  N   ALA A 136      23.133  40.964  63.615  1.00 40.60           N
ATOM   1099  CA  ALA A 136      22.230  41.944  63.098  1.00 40.60           C
ATOM   1100  CB  ALA A 136      21.154  41.333  62.184  1.00 40.60           C
ATOM   1101  C   ALA A 136      21.522  42.639  64.220  1.00 40.60           C
ATOM   1102  O   ALA A 136      21.347  43.857  64.187  1.00 40.60           O
ATOM   1103  N   ASP A 137      21.099  41.869  65.248  1.00 88.74           N
ATOM   1104  CA  ASP A 137      20.260  42.409  66.284  1.00 88.74           C
ATOM   1105  CB  ASP A 137      18.807  41.906  66.134  1.00 88.74           C
ATOM   1106  CG  ASP A 137      17.862  42.723  67.006  1.00 88.74           C
ATOM   1107  OD1 ASP A 137      17.537  43.876  66.614  1.00 88.74           O
ATOM   1108  OD2 ASP A 137      17.464  42.206  68.084  1.00 88.74           O
ATOM   1109  C   ASP A 137      20.773  41.988  67.633  1.00 88.74           C
ATOM   1110  O   ASP A 137      21.768  41.275  67.751  1.00 88.74           O
ATOM   1111  N   THR A 138      20.097  42.471  68.697  1.00 34.13           N
ATOM   1112  CA  THR A 138      20.412  42.163  70.061  1.00 34.13           C
ATOM   1113  CB  THR A 138      19.519  42.889  71.022  1.00 34.13           C
ATOM   1114  OG1 THR A 138      19.648  44.292  70.843  1.00 34.13           O
ATOM   1115  CG2 THR A 138      19.901  42.497  72.459  1.00 34.13           C
ATOM   1116  C   THR A 138      20.185  40.701  70.270  1.00 34.13           C
ATOM   1117  O   THR A 138      20.967  40.024  70.934  1.00 34.13           O
ATOM   1118  N   ALA A 139      19.093  40.162  69.706  1.00 30.47           N
ATOM   1119  CA  ALA A 139      18.839  38.767  69.895  1.00 30.47           C
ATOM   1120  CB  ALA A 139      17.556  38.299  69.187  1.00 30.47           C
ATOM   1121  C   ALA A 139      19.990  38.041  69.289  1.00 30.47           C
ATOM   1122  O   ALA A 139      20.519  37.089  69.859  1.00 30.47           O
ATOM   1123  N   ALA A 140      20.425  38.506  68.109  1.00 30.82           N
ATOM   1124  CA  ALA A 140      21.521  37.906  67.414  1.00 30.82           C
ATOM   1125  CB  ALA A 140      21.789  38.545  66.041  1.00 30.82           C
ATOM   1126  C   ALA A 140      22.750  38.063  68.244  1.00 30.82           C
ATOM   1127  O   ALA A 140      23.608  37.182  68.252  1.00 30.82           O
ATOM   1128  N   GLN A 141      22.883  39.200  68.961  1.00 95.24           N
ATOM   1129  CA  GLN A 141      24.098  39.408  69.695  1.00 95.24           C
ATOM   1130  CB  GLN A 141      24.285  40.791  70.353  1.00 95.24           C
ATOM   1131  CG  GLN A 141      23.408  41.072  71.570  1.00 95.24           C
ATOM   1132  CD  GLN A 141      23.742  42.465  72.086  1.00 95.24           C
ATOM   1133  OE1 GLN A 141      23.570  43.460  71.385  1.00 95.24           O
ATOM   1134  NE2 GLN A 141      24.237  42.538  73.348  1.00 95.24           N
ATOM   1135  C   GLN A 141      24.222  38.378  70.769  1.00 95.24           C
ATOM   1136  O   GLN A 141      25.330  37.933  71.055  1.00 95.24           O
ATOM   1137  N   ILE A 142      23.106  37.968  71.411  1.00 37.29           N
ATOM   1138  CA  ILE A 142      23.279  36.992  72.446  1.00 37.29           C
ATOM   1139  CB  ILE A 142      22.034  36.600  73.199  1.00 37.29           C
ATOM   1140  CG1 ILE A 142      22.437  35.766  74.429  1.00 37.29           C
ATOM   1141  CG2 ILE A 142      21.051  35.879  72.260  1.00 37.29           C
ATOM   1142  CD1 ILE A 142      21.295  35.504  75.409  1.00 37.29           C
ATOM   1143  C   ILE A 142      23.843  35.758  71.823  1.00 37.29           C
ATOM   1144  O   ILE A 142      24.756  35.143  72.368  1.00 37.29           O
ATOM   1145  N   SER A 143      23.314  35.374  70.648  1.00 26.17           N
ATOM   1146  CA  SER A 143      23.775  34.200  69.967  1.00 26.17           C
ATOM   1147  CB  SER A 143      22.984  33.926  68.676  1.00 26.17           C
ATOM   1148  OG  SER A 143      21.611  33.720  68.977  1.00 26.17           O
ATOM   1149  C   SER A 143      25.196  34.431  69.565  1.00 26.17           C
ATOM   1150  O   SER A 143      26.011  33.510  69.540  1.00 26.17           O
ATOM   1151  N   LYS A 144      25.519  35.694  69.247  1.00 77.03           N
ATOM   1152  CA  LYS A 144      26.820  36.066  68.782  1.00 77.03           C
ATOM   1153  CB  LYS A 144      26.902  37.583  68.555  1.00 77.03           C
ATOM   1154  CG  LYS A 144      28.257  38.084  68.058  1.00 77.03           C
ATOM   1155  CD  LYS A 144      28.254  39.584  67.767  1.00 77.03           C
ATOM   1156  CE  LYS A 144      28.056  40.425  69.030  1.00 77.03           C
ATOM   1157  NZ  LYS A 144      27.934  41.856  68.676  1.00 77.03           N
ATOM   1158  C   LYS A 144      27.830  35.741  69.832  1.00 77.03           C
ATOM   1159  O   LYS A 144      28.813  35.049  69.570  1.00 77.03           O
ATOM   1160  N   ARG A 145      27.590  36.217  71.064  1.00 94.52           N
ATOM   1161  CA  ARG A 145      28.532  36.012  72.120  1.00 94.52           C
ATOM   1162  CB  ARG A 145      28.216  36.828  73.383  1.00 94.52           C
ATOM   1163  CG  ARG A 145      28.455  38.323  73.153  1.00 94.52           C
ATOM   1164  CD  ARG A 145      28.346  39.188  74.408  1.00 94.52           C
ATOM   1165  NE  ARG A 145      26.926  39.170  74.852  1.00 94.52           N
ATOM   1166  CZ  ARG A 145      26.479  40.150  75.687  1.00 94.52           C
ATOM   1167  NH1 ARG A 145      27.320  41.160  76.058  1.00 94.52           N
ATOM   1168  NH2 ARG A 145      25.196  40.118  76.155  1.00 94.52           N
ATOM   1169  C   ARG A 145      28.597  34.559  72.451  1.00 94.52           C
ATOM   1170  O   ARG A 145      29.667  34.036  72.756  1.00 94.52           O
ATOM   1171  N   LYS A 146      27.448  33.862  72.390  1.00114.95           N
ATOM   1172  CA  LYS A 146      27.414  32.472  72.738  1.00114.95           C
ATOM   1173  CB  LYS A 146      25.997  31.883  72.582  1.00114.95           C
ATOM   1174  CG  LYS A 146      25.796  30.449  73.091  1.00114.95           C
ATOM   1175  CD  LYS A 146      26.625  29.382  72.370  1.00114.95           C
ATOM   1176  CE  LYS A 146      26.190  27.947  72.669  1.00114.95           C
ATOM   1177  NZ  LYS A 146      26.213  27.707  74.125  1.00114.95           N
ATOM   1178  C   LYS A 146      28.320  31.718  71.814  1.00114.95           C
ATOM   1179  O   LYS A 146      29.142  30.918  72.259  1.00114.95           O
ATOM   1180  N   CYS A 147      28.196  31.961  70.496  1.00 32.70           N
ATOM   1181  CA  CYS A 147      28.976  31.243  69.528  1.00 32.70           C
ATOM   1182  CB  CYS A 147      28.587  31.581  68.076  1.00 32.70           C
ATOM   1183  SG  CYS A 147      26.922  30.996  67.637  1.00 32.70           S
ATOM   1184  C   CYS A 147      30.424  31.575  69.690  1.00 32.70           C
ATOM   1185  O   CYS A 147      31.285  30.696  69.635  1.00 32.70           O
ATOM   1186  N   GLU A 148      30.727  32.866  69.907  1.00 42.25           N
ATOM   1187  CA  GLU A 148      32.080  33.334  70.004  1.00 42.25           C
ATOM   1188  CB  GLU A 148      32.142  34.851  70.222  1.00 42.25           C
ATOM   1189  CG  GLU A 148      31.588  35.652  69.045  1.00 42.25           C
ATOM   1190  CD  GLU A 148      31.530  37.110  69.468  1.00 42.25           C
ATOM   1191  OE1 GLU A 148      31.554  37.376  70.700  1.00 42.25           O
ATOM   1192  OE2 GLU A 148      31.457  37.981  68.560  1.00 42.25           O
ATOM   1193  C   GLU A 148      32.739  32.704  71.189  1.00 42.25           C
ATOM   1194  O   GLU A 148      33.891  32.281  71.115  1.00 42.25           O
ATOM   1195  N   ALA A 149      32.023  32.632  72.326  1.00 27.42           N
ATOM   1196  CA  ALA A 149      32.602  32.067  73.511  1.00 27.42           C
ATOM   1197  CB  ALA A 149      31.643  32.099  74.712  1.00 27.42           C
ATOM   1198  C   ALA A 149      32.905  30.634  73.227  1.00 27.42           C
ATOM   1199  O   ALA A 149      33.966  30.118  73.575  1.00 27.42           O
ATOM   1200  N   ALA A 150      31.952  29.972  72.555  1.00 47.89           N
ATOM   1201  CA  ALA A 150      32.015  28.594  72.181  1.00 47.89           C
ATOM   1202  CB  ALA A 150      30.721  28.100  71.511  1.00 47.89           C
ATOM   1203  C   ALA A 150      33.139  28.414  71.213  1.00 47.89           C
ATOM   1204  O   ALA A 150      33.709  27.328  71.123  1.00 47.89           O
ATOM   1205  N   ASN A 151      33.464  29.483  70.456  1.00141.92           N
ATOM   1206  CA  ASN A 151      34.425  29.469  69.389  1.00141.92           C
ATOM   1207  CB  ASN A 151      35.926  29.389  69.781  1.00141.92           C
ATOM   1208  CG  ASN A 151      36.256  28.217  70.690  1.00141.92           C
ATOM   1209  OD1 ASN A 151      36.524  27.108  70.233  1.00141.92           O
ATOM   1210  ND2 ASN A 151      36.258  28.481  72.024  1.00141.92           N
ATOM   1211  C   ASN A 151      33.991  28.480  68.364  1.00141.92           C
ATOM   1212  O   ASN A 151      34.753  27.651  67.866  1.00141.92           O
ATOM   1213  N   VAL A 152      32.684  28.598  68.045  1.00 48.17           N
ATOM   1214  CA  VAL A 152      31.989  27.861  67.037  1.00 48.17           C
ATOM   1215  CB  VAL A 152      30.530  28.196  66.946  1.00 48.17           C
ATOM   1216  CG1 VAL A 152      29.949  27.479  65.713  1.00 48.17           C
ATOM   1217  CG2 VAL A 152      29.841  27.824  68.270  1.00 48.17           C
ATOM   1218  C   VAL A 152      32.577  28.243  65.722  1.00 48.17           C
ATOM   1219  O   VAL A 152      32.693  27.420  64.818  1.00 48.17           O
ATOM   1220  N   ALA A 153      32.969  29.522  65.583  1.00 27.05           N
ATOM   1221  CA  ALA A 153      33.477  29.987  64.327  1.00 27.05           C
ATOM   1222  CB  ALA A 153      33.920  31.459  64.362  1.00 27.05           C
ATOM   1223  C   ALA A 153      34.672  29.163  63.975  1.00 27.05           C
ATOM   1224  O   ALA A 153      34.838  28.778  62.819  1.00 27.05           O
ATOM   1225  N   GLU A 154      35.537  28.865  64.964  1.00 77.43           N
ATOM   1226  CA  GLU A 154      36.698  28.076  64.676  1.00 77.43           C
ATOM   1227  CB  GLU A 154      37.678  27.935  65.855  1.00 77.43           C
ATOM   1228  CG  GLU A 154      38.508  29.198  66.092  1.00 77.43           C
ATOM   1229  CD  GLU A 154      39.281  29.493  64.811  1.00 77.43           C
ATOM   1230  OE1 GLU A 154      39.979  28.575  64.303  1.00 77.43           O
ATOM   1231  OE2 GLU A 154      39.174  30.648  64.320  1.00 77.43           O
ATOM   1232  C   GLU A 154      36.265  26.706  64.263  1.00 77.43           C
ATOM   1233  O   GLU A 154      36.827  26.125  63.337  1.00 77.43           O
ATOM   1234  N   GLN A 155      35.237  26.155  64.931  1.00 32.75           N
ATOM   1235  CA  GLN A 155      34.789  24.830  64.619  1.00 32.75           C
ATOM   1236  CB  GLN A 155      33.621  24.410  65.524  1.00 32.75           C
ATOM   1237  CG  GLN A 155      33.999  24.398  67.008  1.00 32.75           C
ATOM   1238  CD  GLN A 155      32.733  24.164  67.818  1.00 32.75           C
ATOM   1239  OE1 GLN A 155      31.691  23.808  67.270  1.00 32.75           O
ATOM   1240  NE2 GLN A 155      32.820  24.380  69.157  1.00 32.75           N
ATOM   1241  C   GLN A 155      34.308  24.840  63.202  1.00 32.75           C
ATOM   1242  O   GLN A 155      34.613  23.941  62.420  1.00 32.75           O
ATOM   1243  N   ARG A 156      33.552  25.888  62.837  1.00104.34           N
ATOM   1244  CA  ARG A 156      33.030  26.041  61.511  1.00104.34           C
ATOM   1245  CB  ARG A 156      32.123  27.272  61.366  1.00104.34           C
ATOM   1246  CG  ARG A 156      30.703  27.035  61.874  1.00104.34           C
ATOM   1247  CD  ARG A 156      29.937  26.067  60.970  1.00104.34           C
ATOM   1248  NE  ARG A 156      28.519  26.012  61.418  1.00104.34           N
ATOM   1249  CZ  ARG A 156      27.935  24.800  61.636  1.00104.34           C
ATOM   1250  NH1 ARG A 156      28.713  23.679  61.667  1.00104.34           N
ATOM   1251  NH2 ARG A 156      26.583  24.704  61.799  1.00104.34           N
ATOM   1252  C   ARG A 156      34.163  26.225  60.558  1.00104.34           C
ATOM   1253  O   ARG A 156      34.106  25.763  59.419  1.00104.34           O
ATOM   1254  N   ARG A 157      35.220  26.931  60.996  1.00112.85           N
ATOM   1255  CA  ARG A 157      36.312  27.193  60.108  1.00112.85           C
ATOM   1256  CB  ARG A 157      37.441  28.034  60.732  1.00112.85           C
ATOM   1257  CG  ARG A 157      38.570  28.349  59.744  1.00112.85           C
ATOM   1258  CD  ARG A 157      39.791  29.010  60.385  1.00112.85           C
ATOM   1259  NE  ARG A 157      40.622  27.921  60.966  1.00112.85           N
ATOM   1260  CZ  ARG A 157      41.942  28.141  61.228  1.00112.85           C
ATOM   1261  NH1 ARG A 157      42.471  29.388  61.054  1.00112.85           N
ATOM   1262  NH2 ARG A 157      42.735  27.116  61.651  1.00112.85           N
ATOM   1263  C   ARG A 157      36.914  25.888  59.707  1.00112.85           C
ATOM   1264  O   ARG A 157      37.223  25.677  58.537  1.00112.85           O
ATOM   1265  N   ALA A 158      37.086  24.968  60.672  1.00 25.41           N
ATOM   1266  CA  ALA A 158      37.713  23.715  60.371  1.00 25.41           C
ATOM   1267  CB  ALA A 158      37.886  22.827  61.614  1.00 25.41           C
ATOM   1268  C   ALA A 158      36.877  22.957  59.388  1.00 25.41           C
ATOM   1269  O   ALA A 158      37.401  22.383  58.435  1.00 25.41           O
ATOM   1270  N   TYR A 159      35.544  22.947  59.592  1.00 65.45           N
ATOM   1271  CA  TYR A 159      34.647  22.209  58.745  1.00 65.45           C
ATOM   1272  CB  TYR A 159      33.189  22.325  59.237  1.00 65.45           C
ATOM   1273  CG  TYR A 159      32.243  21.841  58.189  1.00 65.45           C
ATOM   1274  CD1 TYR A 159      32.049  20.498  57.958  1.00 65.45           C
ATOM   1275  CD2 TYR A 159      31.531  22.753  57.445  1.00 65.45           C
ATOM   1276  CE1 TYR A 159      31.163  20.079  56.989  1.00 65.45           C
ATOM   1277  CE2 TYR A 159      30.647  22.341  56.478  1.00 65.45           C
ATOM   1278  CZ  TYR A 159      30.462  21.000  56.250  1.00 65.45           C
ATOM   1279  OH  TYR A 159      29.552  20.576  55.258  1.00 65.45           O
ATOM   1280  C   TYR A 159      34.719  22.760  57.362  1.00 65.45           C
ATOM   1281  O   TYR A 159      34.882  22.027  56.387  1.00 65.45           O
ATOM   1282  N   LEU A 160      34.633  24.092  57.260  1.00 81.53           N
ATOM   1283  CA  LEU A 160      34.625  24.785  56.010  1.00 81.53           C
ATOM   1284  CB  LEU A 160      34.529  26.301  56.203  1.00 81.53           C
ATOM   1285  CG  LEU A 160      34.389  27.061  54.879  1.00 81.53           C
ATOM   1286  CD1 LEU A 160      32.924  27.124  54.428  1.00 81.53           C
ATOM   1287  CD2 LEU A 160      35.110  28.411  54.921  1.00 81.53           C
ATOM   1288  C   LEU A 160      35.941  24.582  55.341  1.00 81.53           C
ATOM   1289  O   LEU A 160      36.028  24.467  54.121  1.00 81.53           O
ATOM   1290  N   GLU A 161      37.040  24.622  56.102  1.00131.86           N
ATOM   1291  CA  GLU A 161      38.251  24.447  55.375  1.00131.86           C
ATOM   1292  CB  GLU A 161      39.501  24.841  56.193  1.00131.86           C
ATOM   1293  CG  GLU A 161      39.596  24.197  57.578  1.00131.86           C
ATOM   1294  CD  GLU A 161      40.800  24.792  58.303  1.00131.86           C
ATOM   1295  OE1 GLU A 161      40.617  25.826  58.999  1.00131.86           O
ATOM   1296  OE2 GLU A 161      41.916  24.223  58.172  1.00131.86           O
ATOM   1297  C   GLU A 161      38.365  23.038  54.866  1.00131.86           C
ATOM   1298  O   GLU A 161      38.525  22.833  53.664  1.00131.86           O
ATOM   1299  N   GLY A 162      38.308  22.026  55.761  1.00 69.46           N
ATOM   1300  CA  GLY A 162      38.499  20.663  55.330  1.00 69.46           C
ATOM   1301  C   GLY A 162      37.342  19.934  54.692  1.00 69.46           C
ATOM   1302  O   GLY A 162      37.422  19.508  53.542  1.00 69.46           O
ATOM   1303  N   THR A 163      36.219  19.787  55.428  1.00 59.45           N
ATOM   1304  CA  THR A 163      35.174  18.889  55.002  1.00 59.45           C
ATOM   1305  CB  THR A 163      34.111  18.680  56.042  1.00 59.45           C
ATOM   1306  OG1 THR A 163      34.682  18.131  57.221  1.00 59.45           O
ATOM   1307  CG2 THR A 163      33.038  17.732  55.473  1.00 59.45           C
ATOM   1308  C   THR A 163      34.482  19.351  53.775  1.00 59.45           C
ATOM   1309  O   THR A 163      34.365  18.611  52.800  1.00 59.45           O
ATOM   1310  N   CYS A 164      34.019  20.607  53.771  1.00 59.21           N
ATOM   1311  CA  CYS A 164      33.231  21.000  52.649  1.00 59.21           C
ATOM   1312  CB  CYS A 164      32.539  22.354  52.791  1.00 59.21           C
ATOM   1313  SG  CYS A 164      33.723  23.705  52.728  1.00 59.21           S
ATOM   1314  C   CYS A 164      34.078  21.031  51.423  1.00 59.21           C
ATOM   1315  O   CYS A 164      33.589  20.774  50.326  1.00 59.21           O
ATOM   1316  N   VAL A 165      35.368  21.385  51.559  1.00 37.78           N
ATOM   1317  CA  VAL A 165      36.175  21.443  50.377  1.00 37.78           C
ATOM   1318  CB  VAL A 165      37.554  22.018  50.591  1.00 37.78           C
ATOM   1319  CG1 VAL A 165      37.409  23.473  51.070  1.00 37.78           C
ATOM   1320  CG2 VAL A 165      38.358  21.113  51.534  1.00 37.78           C
ATOM   1321  C   VAL A 165      36.307  20.066  49.806  1.00 37.78           C
ATOM   1322  O   VAL A 165      36.218  19.888  48.592  1.00 37.78           O
ATOM   1323  N   GLU A 166      36.506  19.049  50.669  1.00 74.09           N
ATOM   1324  CA  GLU A 166      36.713  17.714  50.183  1.00 74.09           C
ATOM   1325  CB  GLU A 166      37.004  16.699  51.303  1.00 74.09           C
ATOM   1326  CG  GLU A 166      37.101  15.248  50.814  1.00 74.09           C
ATOM   1327  CD  GLU A 166      38.388  15.081  50.018  1.00 74.09           C
ATOM   1328  OE1 GLU A 166      38.984  16.125  49.643  1.00 74.09           O
ATOM   1329  OE2 GLU A 166      38.790  13.913  49.773  1.00 74.09           O
ATOM   1330  C   GLU A 166      35.507  17.221  49.454  1.00 74.09           C
ATOM   1331  O   GLU A 166      35.623  16.742  48.328  1.00 74.09           O
ATOM   1332  N   TRP A 167      34.309  17.343  50.056  1.00214.93           N
ATOM   1333  CA  TRP A 167      33.174  16.794  49.379  1.00214.93           C
ATOM   1334  CB  TRP A 167      31.926  16.555  50.264  1.00214.93           C
ATOM   1335  CG  TRP A 167      32.100  15.256  51.029  1.00214.93           C
ATOM   1336  CD2 TRP A 167      31.874  15.054  52.431  1.00214.93           C
ATOM   1337  CD1 TRP A 167      32.607  14.082  50.557  1.00214.93           C
ATOM   1338  NE1 TRP A 167      32.736  13.173  51.578  1.00214.93           N
ATOM   1339  CE2 TRP A 167      32.295  13.758  52.738  1.00214.93           C
ATOM   1340  CE3 TRP A 167      31.385  15.884  53.387  1.00214.93           C
ATOM   1341  CZ2 TRP A 167      32.240  13.279  54.011  1.00214.93           C
ATOM   1342  CZ3 TRP A 167      31.308  15.390  54.669  1.00214.93           C
ATOM   1343  CH2 TRP A 167      31.737  14.115  54.980  1.00214.93           C
ATOM   1344  C   TRP A 167      32.882  17.539  48.120  1.00214.93           C
ATOM   1345  O   TRP A 167      32.546  16.926  47.110  1.00214.93           O
ATOM   1346  N   LEU A 168      33.040  18.872  48.115  1.00 91.14           N
ATOM   1347  CA  LEU A 168      32.748  19.599  46.914  1.00 91.14           C
ATOM   1348  CB  LEU A 168      32.948  21.119  47.104  1.00 91.14           C
ATOM   1349  CG  LEU A 168      32.483  22.030  45.946  1.00 91.14           C
ATOM   1350  CD1 LEU A 168      32.719  23.502  46.309  1.00 91.14           C
ATOM   1351  CD2 LEU A 168      33.132  21.680  44.596  1.00 91.14           C
ATOM   1352  C   LEU A 168      33.680  19.090  45.859  1.00 91.14           C
ATOM   1353  O   LEU A 168      33.287  18.887  44.710  1.00 91.14           O
ATOM   1354  N   HIS A 169      34.946  18.841  46.232  1.00 36.84           N
ATOM   1355  CA  HIS A 169      35.922  18.393  45.284  1.00 36.84           C
ATOM   1356  ND1 HIS A 169      39.183  18.853  44.410  1.00 36.84           N
ATOM   1357  CG  HIS A 169      38.398  17.878  44.984  1.00 36.84           C
ATOM   1358  CB  HIS A 169      37.289  18.157  45.951  1.00 36.84           C
ATOM   1359  NE2 HIS A 169      39.901  16.908  43.609  1.00 36.84           N
ATOM   1360  CD2 HIS A 169      38.851  16.695  44.483  1.00 36.84           C
ATOM   1361  CE1 HIS A 169      40.066  18.218  43.598  1.00 36.84           C
ATOM   1362  C   HIS A 169      35.455  17.092  44.708  1.00 36.84           C
ATOM   1363  O   HIS A 169      35.437  16.909  43.491  1.00 36.84           O
ATOM   1364  N   ARG A 170      35.030  16.160  45.579  1.00 54.47           N
ATOM   1365  CA  ARG A 170      34.607  14.869  45.130  1.00 54.47           C
ATOM   1366  CB  ARG A 170      34.238  13.925  46.284  1.00 54.47           C
ATOM   1367  CG  ARG A 170      35.443  13.528  47.136  1.00 54.47           C
ATOM   1368  CD  ARG A 170      35.120  12.499  48.216  1.00 54.47           C
ATOM   1369  NE  ARG A 170      36.390  12.222  48.943  1.00 54.47           N
ATOM   1370  CZ  ARG A 170      36.366  11.519  50.111  1.00 54.47           C
ATOM   1371  NH1 ARG A 170      35.181  11.065  50.610  1.00 54.47           N
ATOM   1372  NH2 ARG A 170      37.529  11.271  50.783  1.00 54.47           N
ATOM   1373  C   ARG A 170      33.402  15.031  44.263  1.00 54.47           C
ATOM   1374  O   ARG A 170      33.285  14.372  43.231  1.00 54.47           O
ATOM   1375  N   TYR A 171      32.476  15.927  44.653  1.00 79.70           N
ATOM   1376  CA  TYR A 171      31.280  16.103  43.884  1.00 79.70           C
ATOM   1377  CB  TYR A 171      30.254  17.076  44.507  1.00 79.70           C
ATOM   1378  CG  TYR A 171      29.691  16.402  45.711  1.00 79.70           C
ATOM   1379  CD1 TYR A 171      28.989  15.231  45.557  1.00 79.70           C
ATOM   1380  CD2 TYR A 171      29.817  16.938  46.974  1.00 79.70           C
ATOM   1381  CE1 TYR A 171      28.459  14.584  46.644  1.00 79.70           C
ATOM   1382  CE2 TYR A 171      29.288  16.295  48.071  1.00 79.70           C
ATOM   1383  CZ  TYR A 171      28.610  15.111  47.901  1.00 79.70           C
ATOM   1384  OH  TYR A 171      28.056  14.423  48.997  1.00 79.70           O
ATOM   1385  C   TYR A 171      31.630  16.612  42.526  1.00 79.70           C
ATOM   1386  O   TYR A 171      31.070  16.173  41.528  1.00 79.70           O
ATOM   1387  N   LEU A 172      32.573  17.557  42.424  1.00 39.72           N
ATOM   1388  CA  LEU A 172      32.845  18.076  41.117  1.00 39.72           C
ATOM   1389  CB  LEU A 172      33.895  19.199  41.125  1.00 39.72           C
ATOM   1390  CG  LEU A 172      33.453  20.440  41.923  1.00 39.72           C
ATOM   1391  CD1 LEU A 172      34.493  21.567  41.830  1.00 39.72           C
ATOM   1392  CD2 LEU A 172      32.042  20.892  41.517  1.00 39.72           C
ATOM   1393  C   LEU A 172      33.368  16.974  40.254  1.00 39.72           C
ATOM   1394  O   LEU A 172      32.962  16.831  39.102  1.00 39.72           O
ATOM   1395  N   GLU A 173      34.270  16.142  40.806  1.00 86.08           N
ATOM   1396  CA  GLU A 173      34.899  15.122  40.022  1.00 86.08           C
ATOM   1397  CB  GLU A 173      35.995  14.380  40.798  1.00 86.08           C
ATOM   1398  CG  GLU A 173      37.132  15.318  41.214  1.00 86.08           C
ATOM   1399  CD  GLU A 173      37.587  16.074  39.972  1.00 86.08           C
ATOM   1400  OE1 GLU A 173      37.963  15.403  38.973  1.00 86.08           O
ATOM   1401  OE2 GLU A 173      37.555  17.333  40.001  1.00 86.08           O
ATOM   1402  C   GLU A 173      33.874  14.141  39.548  1.00 86.08           C
ATOM   1403  O   GLU A 173      33.920  13.696  38.402  1.00 86.08           O
ATOM   1404  N   ASN A 174      32.913  13.767  40.411  1.00 57.87           N
ATOM   1405  CA  ASN A 174      31.910  12.850  39.955  1.00 57.87           C
ATOM   1406  CB  ASN A 174      31.436  11.894  41.061  1.00 57.87           C
ATOM   1407  CG  ASN A 174      32.647  11.114  41.556  1.00 57.87           C
ATOM   1408  OD1 ASN A 174      33.592  10.869  40.809  1.00 57.87           O
ATOM   1409  ND2 ASN A 174      32.624  10.718  42.857  1.00 57.87           N
ATOM   1410  C   ASN A 174      30.735  13.697  39.586  1.00 57.87           C
ATOM   1411  O   ASN A 174      30.008  14.162  40.459  1.00 57.87           O
ATOM   1412  N   GLY A 175      30.442  13.853  38.282  1.00 39.02           N
ATOM   1413  CA  GLY A 175      29.400  14.785  37.954  1.00 39.02           C
ATOM   1414  C   GLY A 175      30.056  16.003  37.394  1.00 39.02           C
ATOM   1415  O   GLY A 175      29.513  17.107  37.417  1.00 39.02           O
ATOM   1416  N   LYS A 176      31.273  15.800  36.869  1.00118.97           N
ATOM   1417  CA  LYS A 176      32.089  16.826  36.303  1.00118.97           C
ATOM   1418  CB  LYS A 176      33.402  16.217  35.786  1.00118.97           C
ATOM   1419  CG  LYS A 176      34.551  17.201  35.613  1.00118.97           C
ATOM   1420  CD  LYS A 176      35.888  16.516  35.316  1.00118.97           C
ATOM   1421  CE  LYS A 176      36.463  15.733  36.495  1.00118.97           C
ATOM   1422  NZ  LYS A 176      37.688  15.021  36.069  1.00118.97           N
ATOM   1423  C   LYS A 176      31.363  17.436  35.141  1.00118.97           C
ATOM   1424  O   LYS A 176      31.356  18.652  34.966  1.00118.97           O
ATOM   1425  N   GLU A 177      30.724  16.610  34.296  1.00 38.51           N
ATOM   1426  CA  GLU A 177      30.067  17.190  33.162  1.00 38.51           C
ATOM   1427  CB  GLU A 177      29.486  16.124  32.218  1.00 38.51           C
ATOM   1428  CG  GLU A 177      30.572  15.249  31.586  1.00 38.51           C
ATOM   1429  CD  GLU A 177      29.903  14.129  30.804  1.00 38.51           C
ATOM   1430  OE1 GLU A 177      28.728  14.308  30.386  1.00 38.51           O
ATOM   1431  OE2 GLU A 177      30.567  13.077  30.608  1.00 38.51           O
ATOM   1432  C   GLU A 177      28.944  18.047  33.650  1.00 38.51           C
ATOM   1433  O   GLU A 177      28.759  19.171  33.184  1.00 38.51           O
ATOM   1434  N   MET A 178      28.149  17.531  34.606  1.00 57.83           N
ATOM   1435  CA  MET A 178      27.030  18.300  35.064  1.00 57.83           C
ATOM   1436  CB  MET A 178      26.114  17.517  36.021  1.00 57.83           C
ATOM   1437  CG  MET A 178      25.403  16.330  35.364  1.00 57.83           C
ATOM   1438  SD  MET A 178      24.224  16.772  34.050  1.00 57.83           S
ATOM   1439  CE  MET A 178      25.477  17.195  32.805  1.00 57.83           C
ATOM   1440  C   MET A 178      27.479  19.540  35.784  1.00 57.83           C
ATOM   1441  O   MET A 178      26.968  20.628  35.524  1.00 57.83           O
ATOM   1442  N   LEU A 179      28.395  19.395  36.763  1.00 79.86           N
ATOM   1443  CA  LEU A 179      28.850  20.522  37.537  1.00 79.86           C
ATOM   1444  CB  LEU A 179      29.490  20.078  38.865  1.00 79.86           C
ATOM   1445  CG  LEU A 179      28.535  19.296  39.784  1.00 79.86           C
ATOM   1446  CD1 LEU A 179      29.233  18.885  41.088  1.00 79.86           C
ATOM   1447  CD2 LEU A 179      27.232  20.067  40.036  1.00 79.86           C
ATOM   1448  C   LEU A 179      29.866  21.394  36.859  1.00 79.86           C
ATOM   1449  O   LEU A 179      29.672  22.597  36.691  1.00 79.86           O
ATOM   1450  N   GLN A 180      30.986  20.765  36.449  1.00 73.06           N
ATOM   1451  CA  GLN A 180      32.173  21.418  35.966  1.00 73.06           C
ATOM   1452  CB  GLN A 180      33.370  20.455  35.867  1.00 73.06           C
ATOM   1453  CG  GLN A 180      34.680  21.145  35.478  1.00 73.06           C
ATOM   1454  CD  GLN A 180      35.822  20.158  35.697  1.00 73.06           C
ATOM   1455  OE1 GLN A 180      36.671  19.974  34.828  1.00 73.06           O
ATOM   1456  NE2 GLN A 180      35.851  19.517  36.896  1.00 73.06           N
ATOM   1457  C   GLN A 180      31.977  22.049  34.637  1.00 73.06           C
ATOM   1458  O   GLN A 180      32.440  23.165  34.406  1.00 73.06           O
ATOM   1459  N   ARG A 181      31.284  21.361  33.717  1.00 78.02           N
ATOM   1460  CA  ARG A 181      31.172  21.936  32.417  1.00 78.02           C
ATOM   1461  CB  ARG A 181      30.947  20.902  31.306  1.00 78.02           C
ATOM   1462  CG  ARG A 181      31.132  21.484  29.907  1.00 78.02           C
ATOM   1463  CD  ARG A 181      30.749  20.512  28.792  1.00 78.02           C
ATOM   1464  NE  ARG A 181      29.272  20.600  28.638  1.00 78.02           N
ATOM   1465  CZ  ARG A 181      28.452  19.826  29.408  1.00 78.02           C
ATOM   1466  NH1 ARG A 181      28.983  18.947  30.307  1.00 78.02           N
ATOM   1467  NH2 ARG A 181      27.099  19.937  29.274  1.00 78.02           N
ATOM   1468  C   ARG A 181      29.991  22.835  32.448  1.00 78.02           C
ATOM   1469  O   ARG A 181      28.887  22.417  32.790  1.00 78.02           O
ATOM   1470  N   ALA A 182      30.195  24.116  32.093  1.00 41.20           N
ATOM   1471  CA  ALA A 182      29.072  24.994  32.140  1.00 41.20           C
ATOM   1472  CB  ALA A 182      29.463  26.476  32.243  1.00 41.20           C
ATOM   1473  C   ALA A 182      28.358  24.825  30.852  1.00 41.20           C
ATOM   1474  O   ALA A 182      28.845  25.262  29.812  1.00 41.20           O
ATOM   1475  N   ASP A 183      27.174  24.183  30.883  1.00 48.32           N
ATOM   1476  CA  ASP A 183      26.486  24.007  29.644  1.00 48.32           C
ATOM   1477  CB  ASP A 183      25.304  23.025  29.696  1.00 48.32           C
ATOM   1478  CG  ASP A 183      24.935  22.668  28.262  1.00 48.32           C
ATOM   1479  OD1 ASP A 183      25.468  23.320  27.324  1.00 48.32           O
ATOM   1480  OD2 ASP A 183      24.112  21.729  28.087  1.00 48.32           O
ATOM   1481  C   ASP A 183      25.968  25.346  29.242  1.00 48.32           C
ATOM   1482  O   ASP A 183      25.340  26.044  30.039  1.00 48.32           O
ATOM   1483  N   PRO A 184      26.227  25.719  28.017  1.00153.00           N
ATOM   1484  CA  PRO A 184      25.760  26.989  27.543  1.00153.00           C
ATOM   1485  CD  PRO A 184      27.463  25.322  27.361  1.00153.00           C
ATOM   1486  CB  PRO A 184      26.567  27.297  26.282  1.00153.00           C
ATOM   1487  CG  PRO A 184      27.876  26.518  26.487  1.00153.00           C
ATOM   1488  C   PRO A 184      24.296  26.916  27.285  1.00153.00           C
ATOM   1489  O   PRO A 184      23.788  25.821  27.057  1.00153.00           O
ATOM   1490  N   PRO A 185      23.620  28.027  27.335  1.00 83.88           N
ATOM   1491  CA  PRO A 185      22.209  28.011  27.085  1.00 83.88           C
ATOM   1492  CD  PRO A 185      24.014  29.131  28.192  1.00 83.88           C
ATOM   1493  CB  PRO A 185      21.642  29.272  27.744  1.00 83.88           C
ATOM   1494  CG  PRO A 185      22.875  30.150  28.030  1.00 83.88           C
ATOM   1495  C   PRO A 185      21.921  27.919  25.628  1.00 83.88           C
ATOM   1496  O   PRO A 185      22.684  28.455  24.826  1.00 83.88           O
ATOM   1497  N   LYS A 186      20.825  27.236  25.266  1.00102.39           N
ATOM   1498  CA  LYS A 186      20.418  27.212  23.900  1.00102.39           C
ATOM   1499  CB  LYS A 186      19.648  25.936  23.542  1.00102.39           C
ATOM   1500  CG  LYS A 186      20.522  24.697  23.735  1.00102.39           C
ATOM   1501  CD  LYS A 186      19.737  23.391  23.808  1.00102.39           C
ATOM   1502  CE  LYS A 186      19.535  22.730  22.445  1.00102.39           C
ATOM   1503  NZ  LYS A 186      18.720  23.607  21.575  1.00102.39           N
ATOM   1504  C   LYS A 186      19.506  28.384  23.830  1.00102.39           C
ATOM   1505  O   LYS A 186      18.620  28.529  24.669  1.00102.39           O
ATOM   1506  N   THR A 187      19.704  29.278  22.852  1.00121.99           N
ATOM   1507  CA  THR A 187      18.911  30.464  22.918  1.00121.99           C
ATOM   1508  CB  THR A 187      19.737  31.653  23.314  1.00121.99           C
ATOM   1509  OG1 THR A 187      18.964  32.840  23.304  1.00121.99           O
ATOM   1510  CG2 THR A 187      20.950  31.752  22.384  1.00121.99           C
ATOM   1511  C   THR A 187      18.202  30.716  21.627  1.00121.99           C
ATOM   1512  O   THR A 187      18.626  30.268  20.562  1.00121.99           O
ATOM   1513  N   HIS A 188      17.053  31.417  21.723  1.00 49.85           N
ATOM   1514  CA  HIS A 188      16.250  31.737  20.582  1.00 49.85           C
ATOM   1515  ND1 HIS A 188      14.966  29.078  22.106  1.00 49.85           N
ATOM   1516  CG  HIS A 188      14.549  29.947  21.122  1.00 49.85           C
ATOM   1517  CB  HIS A 188      15.452  30.527  20.070  1.00 49.85           C
ATOM   1518  NE2 HIS A 188      12.791  29.404  22.429  1.00 49.85           N
ATOM   1519  CD2 HIS A 188      13.217  30.134  21.335  1.00 49.85           C
ATOM   1520  CE1 HIS A 188      13.876  28.787  22.861  1.00 49.85           C
ATOM   1521  C   HIS A 188      15.250  32.757  21.024  1.00 49.85           C
ATOM   1522  O   HIS A 188      15.030  32.942  22.222  1.00 49.85           O
ATOM   1523  N   VAL A 189      14.626  33.462  20.063  1.00 37.52           N
ATOM   1524  CA  VAL A 189      13.628  34.421  20.433  1.00 37.52           C
ATOM   1525  CB  VAL A 189      13.924  35.812  19.963  1.00 37.52           C
ATOM   1526  CG1 VAL A 189      12.748  36.714  20.377  1.00 37.52           C
ATOM   1527  CG2 VAL A 189      15.290  36.250  20.520  1.00 37.52           C
ATOM   1528  C   VAL A 189      12.352  34.016  19.769  1.00 37.52           C
ATOM   1529  O   VAL A 189      12.310  33.768  18.565  1.00 37.52           O
ATOM   1530  N   THR A 190      11.274  33.929  20.566  1.00121.74           N
ATOM   1531  CA  THR A 190       9.978  33.588  20.065  1.00121.74           C
ATOM   1532  CB  THR A 190       9.260  32.693  21.023  1.00121.74           C
ATOM   1533  OG1 THR A 190       7.967  32.359  20.545  1.00121.74           O
ATOM   1534  CG2 THR A 190       9.222  33.388  22.391  1.00121.74           C
ATOM   1535  C   THR A 190       9.237  34.872  19.872  1.00121.74           C
ATOM   1536  O   THR A 190       9.477  35.843  20.586  1.00121.74           O
ATOM   1537  N   HIS A 191       8.316  34.933  18.889  1.00 55.84           N
ATOM   1538  CA  HIS A 191       7.667  36.191  18.664  1.00 55.84           C
ATOM   1539  ND1 HIS A 191       7.379  38.756  15.819  1.00 55.84           N
ATOM   1540  CG  HIS A 191       7.332  38.088  17.022  1.00 55.84           C
ATOM   1541  CB  HIS A 191       7.776  36.669  17.208  1.00 55.84           C
ATOM   1542  NE2 HIS A 191       6.577  40.190  17.314  1.00 55.84           N
ATOM   1543  CD2 HIS A 191       6.839  38.978  17.924  1.00 55.84           C
ATOM   1544  CE1 HIS A 191       6.916  40.009  16.051  1.00 55.84           C
ATOM   1545  C   HIS A 191       6.216  36.038  18.967  1.00 55.84           C
ATOM   1546  O   HIS A 191       5.553  35.153  18.431  1.00 55.84           O
ATOM   1547  N   HIS A 192       5.682  36.894  19.860  1.00104.42           N
ATOM   1548  CA  HIS A 192       4.281  36.798  20.131  1.00104.42           C
ATOM   1549  ND1 HIS A 192       5.959  35.414  22.773  1.00104.42           N
ATOM   1550  CG  HIS A 192       4.782  35.294  22.067  1.00104.42           C
ATOM   1551  CB  HIS A 192       3.983  36.463  21.584  1.00104.42           C
ATOM   1552  NE2 HIS A 192       5.566  33.239  22.558  1.00104.42           N
ATOM   1553  CD2 HIS A 192       4.559  33.959  21.938  1.00104.42           C
ATOM   1554  CE1 HIS A 192       6.382  34.155  23.040  1.00104.42           C
ATOM   1555  C   HIS A 192       3.710  38.150  19.864  1.00104.42           C
ATOM   1556  O   HIS A 192       3.729  39.035  20.718  1.00104.42           O
ATOM   1557  N   PRO A 193       3.218  38.336  18.679  1.00 79.98           N
ATOM   1558  CA  PRO A 193       2.684  39.629  18.349  1.00 79.98           C
ATOM   1559  CD  PRO A 193       3.829  37.695  17.527  1.00 79.98           C
ATOM   1560  CB  PRO A 193       2.888  39.806  16.841  1.00 79.98           C
ATOM   1561  CG  PRO A 193       3.189  38.392  16.318  1.00 79.98           C
ATOM   1562  C   PRO A 193       1.269  39.862  18.767  1.00 79.98           C
ATOM   1563  O   PRO A 193       0.506  38.903  18.870  1.00 79.98           O
ATOM   1564  N   VAL A 194       0.912  41.138  19.021  1.00 53.60           N
ATOM   1565  CA  VAL A 194      -0.462  41.488  19.218  1.00 53.60           C
ATOM   1566  CB  VAL A 194      -0.785  42.301  20.448  1.00 53.60           C
ATOM   1567  CG1 VAL A 194      -0.348  41.510  21.693  1.00 53.60           C
ATOM   1568  CG2 VAL A 194      -0.180  43.708  20.328  1.00 53.60           C
ATOM   1569  C   VAL A 194      -0.742  42.322  18.016  1.00 53.60           C
ATOM   1570  O   VAL A 194       0.104  43.109  17.595  1.00 53.60           O
ATOM   1571  N   PHE A 195      -1.918  42.153  17.396  1.00 78.69           N
ATOM   1572  CA  PHE A 195      -2.108  42.830  16.152  1.00 78.69           C
ATOM   1573  CB  PHE A 195      -3.332  42.339  15.364  1.00 78.69           C
ATOM   1574  CG  PHE A 195      -2.856  41.047  14.807  1.00 78.69           C
ATOM   1575  CD1 PHE A 195      -2.049  41.050  13.693  1.00 78.69           C
ATOM   1576  CD2 PHE A 195      -3.185  39.847  15.391  1.00 78.69           C
ATOM   1577  CE1 PHE A 195      -1.581  39.877  13.156  1.00 78.69           C
ATOM   1578  CE2 PHE A 195      -2.718  38.669  14.856  1.00 78.69           C
ATOM   1579  CZ  PHE A 195      -1.916  38.681  13.739  1.00 78.69           C
ATOM   1580  C   PHE A 195      -2.132  44.320  16.259  1.00 78.69           C
ATOM   1581  O   PHE A 195      -1.489  44.996  15.458  1.00 78.69           O
ATOM   1582  N   ASP A 196      -2.885  44.902  17.208  1.00 87.74           N
ATOM   1583  CA  ASP A 196      -2.942  46.333  17.119  1.00 87.74           C
ATOM   1584  CB  ASP A 196      -4.095  46.942  17.947  1.00 87.74           C
ATOM   1585  CG  ASP A 196      -3.959  46.550  19.411  1.00 87.74           C
ATOM   1586  OD1 ASP A 196      -3.160  45.623  19.713  1.00 87.74           O
ATOM   1587  OD2 ASP A 196      -4.671  47.164  20.250  1.00 87.74           O
ATOM   1588  C   ASP A 196      -1.658  47.065  17.432  1.00 87.74           C
ATOM   1589  O   ASP A 196      -0.991  47.562  16.527  1.00 87.74           O
ATOM   1590  N   TYR A 197      -1.293  47.166  18.728  1.00105.85           N
ATOM   1591  CA  TYR A 197      -0.173  47.947  19.184  1.00105.85           C
ATOM   1592  CB  TYR A 197      -0.418  48.541  20.581  1.00105.85           C
ATOM   1593  CG  TYR A 197      -1.405  49.637  20.369  1.00105.85           C
ATOM   1594  CD1 TYR A 197      -0.966  50.877  19.969  1.00105.85           C
ATOM   1595  CD2 TYR A 197      -2.755  49.436  20.549  1.00105.85           C
ATOM   1596  CE1 TYR A 197      -1.851  51.908  19.762  1.00105.85           C
ATOM   1597  CE2 TYR A 197      -3.646  50.464  20.342  1.00105.85           C
ATOM   1598  CZ  TYR A 197      -3.195  51.702  19.950  1.00105.85           C
ATOM   1599  OH  TYR A 197      -4.107  52.760  19.739  1.00105.85           O
ATOM   1600  C   TYR A 197       1.203  47.347  19.168  1.00105.85           C
ATOM   1601  O   TYR A 197       2.146  47.977  18.690  1.00105.85           O
ATOM   1602  N   GLU A 198       1.382  46.108  19.667  1.00 74.99           N
ATOM   1603  CA  GLU A 198       2.753  45.766  19.929  1.00 74.99           C
ATOM   1604  CB  GLU A 198       3.141  46.056  21.387  1.00 74.99           C
ATOM   1605  CG  GLU A 198       3.041  47.535  21.766  1.00 74.99           C
ATOM   1606  CD  GLU A 198       3.145  47.637  23.283  1.00 74.99           C
ATOM   1607  OE1 GLU A 198       2.412  46.882  23.977  1.00 74.99           O
ATOM   1608  OE2 GLU A 198       3.960  48.467  23.767  1.00 74.99           O
ATOM   1609  C   GLU A 198       3.011  44.315  19.717  1.00 74.99           C
ATOM   1610  O   GLU A 198       2.247  43.602  19.070  1.00 74.99           O
ATOM   1611  N   ALA A 199       4.177  43.871  20.231  1.00 34.57           N
ATOM   1612  CA  ALA A 199       4.556  42.498  20.161  1.00 34.57           C
ATOM   1613  CB  ALA A 199       5.426  42.188  18.937  1.00 34.57           C
ATOM   1614  C   ALA A 199       5.380  42.214  21.375  1.00 34.57           C
ATOM   1615  O   ALA A 199       6.052  43.098  21.903  1.00 34.57           O
ATOM   1616  N   THR A 200       5.340  40.958  21.857  1.00 37.74           N
ATOM   1617  CA  THR A 200       6.129  40.595  22.994  1.00 37.74           C
ATOM   1618  CB  THR A 200       5.368  39.787  24.009  1.00 37.74           C
ATOM   1619  OG1 THR A 200       4.258  40.527  24.500  1.00 37.74           O
ATOM   1620  CG2 THR A 200       6.308  39.406  25.165  1.00 37.74           C
ATOM   1621  C   THR A 200       7.227  39.736  22.471  1.00 37.74           C
ATOM   1622  O   THR A 200       6.977  38.747  21.784  1.00 37.74           O
ATOM   1623  N   LEU A 201       8.487  40.106  22.760  1.00 46.31           N
ATOM   1624  CA  LEU A 201       9.560  39.288  22.282  1.00 46.31           C
ATOM   1625  CB  LEU A 201      10.774  40.089  21.778  1.00 46.31           C
ATOM   1626  CG  LEU A 201      10.453  40.990  20.570  1.00 46.31           C
ATOM   1627  CD1 LEU A 201      11.698  41.752  20.088  1.00 46.31           C
ATOM   1628  CD2 LEU A 201       9.764  40.198  19.447  1.00 46.31           C
ATOM   1629  C   LEU A 201      10.009  38.484  23.449  1.00 46.31           C
ATOM   1630  O   LEU A 201      10.444  39.035  24.459  1.00 46.31           O
ATOM   1631  N   ARG A 202       9.896  37.147  23.352  1.00131.01           N
ATOM   1632  CA  ARG A 202      10.343  36.359  24.458  1.00131.01           C
ATOM   1633  CB  ARG A 202       9.417  35.227  24.892  1.00131.01           C
ATOM   1634  CG  ARG A 202      10.124  34.377  25.945  1.00131.01           C
ATOM   1635  CD  ARG A 202       9.163  33.581  26.802  1.00131.01           C
ATOM   1636  NE  ARG A 202       8.104  34.557  27.143  1.00131.01           N
ATOM   1637  CZ  ARG A 202       8.312  35.573  28.026  1.00131.01           C
ATOM   1638  NH1 ARG A 202       9.534  35.695  28.614  1.00131.01           N
ATOM   1639  NH2 ARG A 202       7.318  36.466  28.316  1.00131.01           N
ATOM   1640  C   ARG A 202      11.611  35.683  24.077  1.00131.01           C
ATOM   1641  O   ARG A 202      11.656  34.911  23.121  1.00131.01           O
ATOM   1642  N   CYS A 203      12.671  35.947  24.860  1.00 45.69           N
ATOM   1643  CA  CYS A 203      13.955  35.373  24.600  1.00 45.69           C
ATOM   1644  CB  CYS A 203      15.088  36.394  24.850  1.00 45.69           C
ATOM   1645  SG  CYS A 203      16.769  35.806  24.490  1.00 45.69           S
ATOM   1646  C   CYS A 203      14.090  34.223  25.547  1.00 45.69           C
ATOM   1647  O   CYS A 203      13.881  34.369  26.750  1.00 45.69           O
ATOM   1648  N   TRP A 204      14.433  33.032  25.019  1.00 75.08           N
ATOM   1649  CA  TRP A 204      14.490  31.882  25.872  1.00 75.08           C
ATOM   1650  CB  TRP A 204      13.682  30.681  25.342  1.00 75.08           C
ATOM   1651  CG  TRP A 204      12.184  30.863  25.356  1.00 75.08           C
ATOM   1652  CD2 TRP A 204      11.323  30.320  26.371  1.00 75.08           C
ATOM   1653  CD1 TRP A 204      11.379  31.524  24.476  1.00 75.08           C
ATOM   1654  NE1 TRP A 204      10.068  31.439  24.885  1.00 75.08           N
ATOM   1655  CE2 TRP A 204      10.021  30.700  26.048  1.00 75.08           C
ATOM   1656  CE3 TRP A 204      11.599  29.573  27.478  1.00 75.08           C
ATOM   1657  CZ2 TRP A 204       8.968  30.335  26.841  1.00 75.08           C
ATOM   1658  CZ3 TRP A 204      10.536  29.202  28.272  1.00 75.08           C
ATOM   1659  CH2 TRP A 204       9.246  29.577  27.957  1.00 75.08           C
ATOM   1660  C   TRP A 204      15.904  31.409  25.962  1.00 75.08           C
ATOM   1661  O   TRP A 204      16.643  31.414  24.979  1.00 75.08           O
ATOM   1662  N   ALA A 205      16.323  31.026  27.183  1.00 47.82           N
ATOM   1663  CA  ALA A 205      17.602  30.408  27.358  1.00 47.82           C
ATOM   1664  CB  ALA A 205      18.530  31.176  28.314  1.00 47.82           C
ATOM   1665  C   ALA A 205      17.288  29.091  27.988  1.00 47.82           C
ATOM   1666  O   ALA A 205      16.853  29.035  29.138  1.00 47.82           O
ATOM   1667  N   LEU A 206      17.514  27.982  27.262  1.00 50.79           N
ATOM   1668  CA  LEU A 206      17.122  26.729  27.834  1.00 50.79           C
ATOM   1669  CB  LEU A 206      16.029  26.006  27.030  1.00 50.79           C
ATOM   1670  CG  LEU A 206      14.702  26.784  26.963  1.00 50.79           C
ATOM   1671  CD1 LEU A 206      13.629  25.994  26.198  1.00 50.79           C
ATOM   1672  CD2 LEU A 206      14.239  27.218  28.362  1.00 50.79           C
ATOM   1673  C   LEU A 206      18.301  25.810  27.884  1.00 50.79           C
ATOM   1674  O   LEU A 206      19.194  25.880  27.041  1.00 50.79           O
ATOM   1675  N   GLY A 207      18.316  24.922  28.901  1.00 32.96           N
ATOM   1676  CA  GLY A 207      19.321  23.901  29.021  1.00 32.96           C
ATOM   1677  C   GLY A 207      20.664  24.467  29.372  1.00 32.96           C
ATOM   1678  O   GLY A 207      21.631  24.244  28.645  1.00 32.96           O
ATOM   1679  N   PHE A 208      20.777  25.221  30.487  1.00 56.56           N
ATOM   1680  CA  PHE A 208      22.072  25.753  30.821  1.00 56.56           C
ATOM   1681  CB  PHE A 208      22.185  27.274  30.598  1.00 56.56           C
ATOM   1682  CG  PHE A 208      21.237  27.965  31.522  1.00 56.56           C
ATOM   1683  CD1 PHE A 208      21.629  28.320  32.793  1.00 56.56           C
ATOM   1684  CD2 PHE A 208      19.955  28.261  31.116  1.00 56.56           C
ATOM   1685  CE1 PHE A 208      20.756  28.958  33.644  1.00 56.56           C
ATOM   1686  CE2 PHE A 208      19.077  28.897  31.962  1.00 56.56           C
ATOM   1687  CZ  PHE A 208      19.478  29.246  33.229  1.00 56.56           C
ATOM   1688  C   PHE A 208      22.391  25.485  32.264  1.00 56.56           C
ATOM   1689  O   PHE A 208      21.504  25.243  33.081  1.00 56.56           O
ATOM   1690  N   TYR A 209      23.704  25.459  32.587  1.00 85.42           N
ATOM   1691  CA  TYR A 209      24.189  25.287  33.931  1.00 85.42           C
ATOM   1692  CB  TYR A 209      24.607  23.826  34.185  1.00 85.42           C
ATOM   1693  CG  TYR A 209      24.923  23.572  35.620  1.00 85.42           C
ATOM   1694  CD1 TYR A 209      23.905  23.400  36.530  1.00 85.42           C
ATOM   1695  CD2 TYR A 209      26.228  23.476  36.050  1.00 85.42           C
ATOM   1696  CE1 TYR A 209      24.182  23.144  37.849  1.00 85.42           C
ATOM   1697  CE2 TYR A 209      26.513  23.220  37.369  1.00 85.42           C
ATOM   1698  CZ  TYR A 209      25.485  23.053  38.265  1.00 85.42           C
ATOM   1699  OH  TYR A 209      25.755  22.783  39.616  1.00 85.42           O
ATOM   1700  C   TYR A 209      25.424  26.135  33.995  1.00 85.42           C
ATOM   1701  O   TYR A 209      26.166  26.134  33.013  1.00 85.42           O
ATOM   1702  N   PRO A 210      25.743  26.867  35.037  1.00168.38           N
ATOM   1703  CA  PRO A 210      24.970  26.968  36.246  1.00168.38           C
ATOM   1704  CD  PRO A 210      27.153  27.131  35.286  1.00168.38           C
ATOM   1705  CB  PRO A 210      25.895  27.560  37.305  1.00168.38           C
ATOM   1706  CG  PRO A 210      27.302  27.205  36.812  1.00168.38           C
ATOM   1707  C   PRO A 210      23.777  27.840  36.035  1.00168.38           C
ATOM   1708  O   PRO A 210      23.629  28.414  34.959  1.00168.38           O
ATOM   1709  N   ALA A 211      22.940  27.954  37.083  1.00 38.69           N
ATOM   1710  CA  ALA A 211      21.705  28.682  37.095  1.00 38.69           C
ATOM   1711  CB  ALA A 211      20.991  28.599  38.452  1.00 38.69           C
ATOM   1712  C   ALA A 211      21.939  30.133  36.815  1.00 38.69           C
ATOM   1713  O   ALA A 211      21.137  30.773  36.137  1.00 38.69           O
ATOM   1714  N   GLU A 212      23.033  30.706  37.347  1.00 46.84           N
ATOM   1715  CA  GLU A 212      23.260  32.111  37.171  1.00 46.84           C
ATOM   1716  CB  GLU A 212      24.562  32.570  37.852  1.00 46.84           C
ATOM   1717  CG  GLU A 212      24.812  34.078  37.826  1.00 46.84           C
ATOM   1718  CD  GLU A 212      26.073  34.331  38.641  1.00 46.84           C
ATOM   1719  OE1 GLU A 212      26.567  33.355  39.267  1.00 46.84           O
ATOM   1720  OE2 GLU A 212      26.559  35.494  38.656  1.00 46.84           O
ATOM   1721  C   GLU A 212      23.360  32.410  35.710  1.00 46.84           C
ATOM   1722  O   GLU A 212      24.170  31.819  34.997  1.00 46.84           O
ATOM   1723  N   ILE A 213      22.502  33.331  35.221  1.00 47.26           N
ATOM   1724  CA  ILE A 213      22.560  33.733  33.847  1.00 47.26           C
ATOM   1725  CB  ILE A 213      21.709  32.889  32.945  1.00 47.26           C
ATOM   1726  CG1 ILE A 213      22.047  33.168  31.471  1.00 47.26           C
ATOM   1727  CG2 ILE A 213      20.233  33.113  33.318  1.00 47.26           C
ATOM   1728  CD1 ILE A 213      21.477  32.122  30.517  1.00 47.26           C
ATOM   1729  C   ILE A 213      22.064  35.141  33.773  1.00 47.26           C
ATOM   1730  O   ILE A 213      21.222  35.550  34.572  1.00 47.26           O
ATOM   1731  N   ILE A 214      22.579  35.936  32.815  1.00 81.75           N
ATOM   1732  CA  ILE A 214      22.073  37.269  32.705  1.00 81.75           C
ATOM   1733  CB  ILE A 214      23.128  38.335  32.647  1.00 81.75           C
ATOM   1734  CG1 ILE A 214      23.921  38.380  33.965  1.00 81.75           C
ATOM   1735  CG2 ILE A 214      22.427  39.664  32.318  1.00 81.75           C
ATOM   1736  CD1 ILE A 214      24.756  37.128  34.225  1.00 81.75           C
ATOM   1737  C   ILE A 214      21.291  37.341  31.438  1.00 81.75           C
ATOM   1738  O   ILE A 214      21.830  37.166  30.347  1.00 81.75           O
ATOM   1739  N   LEU A 215      19.972  37.579  31.563  1.00 46.54           N
ATOM   1740  CA  LEU A 215      19.152  37.687  30.398  1.00 46.54           C
ATOM   1741  CB  LEU A 215      17.989  36.685  30.366  1.00 46.54           C
ATOM   1742  CG  LEU A 215      18.454  35.223  30.266  1.00 46.54           C
ATOM   1743  CD1 LEU A 215      17.259  34.260  30.179  1.00 46.54           C
ATOM   1744  CD2 LEU A 215      19.455  35.040  29.114  1.00 46.54           C
ATOM   1745  C   LEU A 215      18.542  39.045  30.419  1.00 46.54           C
ATOM   1746  O   LEU A 215      17.940  39.447  31.412  1.00 46.54           O
ATOM   1747  N   THR A 216      18.702  39.800  29.316  1.00 76.67           N
ATOM   1748  CA  THR A 216      18.130  41.111  29.289  1.00 76.67           C
ATOM   1749  CB  THR A 216      19.053  42.157  29.856  1.00 76.67           C
ATOM   1750  OG1 THR A 216      19.509  41.770  31.138  1.00 76.67           O
ATOM   1751  CG2 THR A 216      18.271  43.456  30.050  1.00 76.67           C
ATOM   1752  C   THR A 216      17.917  41.453  27.845  1.00 76.67           C
ATOM   1753  O   THR A 216      18.307  40.698  26.956  1.00 76.67           O
ATOM   1754  N   TRP A 217      17.262  42.601  27.577  1.00 61.69           N
ATOM   1755  CA  TRP A 217      17.085  43.064  26.234  1.00 61.69           C
ATOM   1756  CB  TRP A 217      15.614  43.210  25.792  1.00 61.69           C
ATOM   1757  CG  TRP A 217      14.918  41.895  25.528  1.00 61.69           C
ATOM   1758  CD2 TRP A 217      14.833  41.283  24.230  1.00 61.69           C
ATOM   1759  CD1 TRP A 217      14.272  41.061  26.391  1.00 61.69           C
ATOM   1760  NE1 TRP A 217      13.796  39.962  25.715  1.00 61.69           N
ATOM   1761  CE2 TRP A 217      14.133  40.087  24.384  1.00 61.69           C
ATOM   1762  CE3 TRP A 217      15.300  41.685  23.012  1.00 61.69           C
ATOM   1763  CZ2 TRP A 217      13.890  39.271  23.316  1.00 61.69           C
ATOM   1764  CZ3 TRP A 217      15.053  40.860  21.937  1.00 61.69           C
ATOM   1765  CH2 TRP A 217      14.361  39.676  22.087  1.00 61.69           C
ATOM   1766  C   TRP A 217      17.699  44.418  26.148  1.00 61.69           C
ATOM   1767  O   TRP A 217      17.735  45.167  27.123  1.00 61.69           O
ATOM   1768  N   GLN A 218      18.231  44.752  24.959  1.00 44.51           N
ATOM   1769  CA  GLN A 218      18.830  46.035  24.757  1.00 44.51           C
ATOM   1770  CB  GLN A 218      20.355  45.945  24.577  1.00 44.51           C
ATOM   1771  CG  GLN A 218      21.046  45.388  25.825  1.00 44.51           C
ATOM   1772  CD  GLN A 218      22.497  45.073  25.494  1.00 44.51           C
ATOM   1773  OE1 GLN A 218      22.813  44.614  24.398  1.00 44.51           O
ATOM   1774  NE2 GLN A 218      23.406  45.316  26.475  1.00 44.51           N
ATOM   1775  C   GLN A 218      18.229  46.594  23.510  1.00 44.51           C
ATOM   1776  O   GLN A 218      17.940  45.860  22.566  1.00 44.51           O
ATOM   1777  N   ARG A 219      17.980  47.916  23.494  1.00143.78           N
ATOM   1778  CA  ARG A 219      17.462  48.527  22.309  1.00143.78           C
ATOM   1779  CB  ARG A 219      16.193  49.366  22.548  1.00143.78           C
ATOM   1780  CG  ARG A 219      15.645  50.032  21.284  1.00143.78           C
ATOM   1781  CD  ARG A 219      15.596  51.558  21.372  1.00143.78           C
ATOM   1782  NE  ARG A 219      16.873  52.009  21.989  1.00143.78           N
ATOM   1783  CZ  ARG A 219      17.548  53.070  21.461  1.00143.78           C
ATOM   1784  NH1 ARG A 219      17.073  53.698  20.347  1.00143.78           N
ATOM   1785  NH2 ARG A 219      18.711  53.494  22.034  1.00143.78           N
ATOM   1786  C   ARG A 219      18.535  49.436  21.825  1.00143.78           C
ATOM   1787  O   ARG A 219      18.914  50.386  22.507  1.00143.78           O
ATOM   1788  N   ASP A 220      19.062  49.149  20.623  1.00 47.40           N
ATOM   1789  CA  ASP A 220      20.115  49.949  20.085  1.00 47.40           C
ATOM   1790  CB  ASP A 220      19.683  51.391  19.761  1.00 47.40           C
ATOM   1791  CG  ASP A 220      18.753  51.330  18.556  1.00 47.40           C
ATOM   1792  OD1 ASP A 220      18.567  50.208  18.013  1.00 47.40           O
ATOM   1793  OD2 ASP A 220      18.217  52.399  18.157  1.00 47.40           O
ATOM   1794  C   ASP A 220      21.220  49.983  21.092  1.00 47.40           C
ATOM   1795  O   ASP A 220      21.937  50.977  21.209  1.00 47.40           O
ATOM   1796  N   GLY A 221      21.381  48.882  21.853  1.00 20.87           N
ATOM   1797  CA  GLY A 221      22.463  48.780  22.788  1.00 20.87           C
ATOM   1798  C   GLY A 221      22.090  49.391  24.105  1.00 20.87           C
ATOM   1799  O   GLY A 221      22.905  49.415  25.025  1.00 20.87           O
ATOM   1800  N   GLU A 222      20.848  49.889  24.240  1.00101.36           N
ATOM   1801  CA  GLU A 222      20.409  50.526  25.453  1.00101.36           C
ATOM   1802  CB  GLU A 222      19.365  51.616  25.153  1.00101.36           C
ATOM   1803  CG  GLU A 222      18.780  52.330  26.366  1.00101.36           C
ATOM   1804  CD  GLU A 222      17.764  53.338  25.845  1.00101.36           C
ATOM   1805  OE1 GLU A 222      18.162  54.239  25.059  1.00101.36           O
ATOM   1806  OE2 GLU A 222      16.567  53.211  26.220  1.00101.36           O
ATOM   1807  C   GLU A 222      19.729  49.482  26.281  1.00101.36           C
ATOM   1808  O   GLU A 222      18.744  48.892  25.841  1.00101.36           O
ATOM   1809  N   ASP A 223      20.232  49.229  27.508  1.00 66.18           N
ATOM   1810  CA  ASP A 223      19.641  48.200  28.316  1.00 66.18           C
ATOM   1811  CB  ASP A 223      20.438  47.856  29.583  1.00 66.18           C
ATOM   1812  CG  ASP A 223      19.902  46.522  30.071  1.00 66.18           C
ATOM   1813  OD1 ASP A 223      18.875  46.066  29.501  1.00 66.18           O
ATOM   1814  OD2 ASP A 223      20.508  45.939  31.009  1.00 66.18           O
ATOM   1815  C   ASP A 223      18.259  48.624  28.719  1.00 66.18           C
ATOM   1816  O   ASP A 223      18.050  49.643  29.373  1.00 66.18           O
ATOM   1817  N   GLN A 224      17.293  47.802  28.278  1.00104.37           N
ATOM   1818  CA  GLN A 224      15.864  47.833  28.403  1.00104.37           C
ATOM   1819  CB  GLN A 224      15.145  47.110  27.253  1.00104.37           C
ATOM   1820  CG  GLN A 224      15.411  47.784  25.902  1.00104.37           C
ATOM   1821  CD  GLN A 224      14.994  49.249  25.992  1.00104.37           C
ATOM   1822  OE1 GLN A 224      13.829  49.567  26.227  1.00104.37           O
ATOM   1823  NE2 GLN A 224      15.976  50.171  25.801  1.00104.37           N
ATOM   1824  C   GLN A 224      15.343  47.317  29.712  1.00104.37           C
ATOM   1825  O   GLN A 224      14.136  47.349  29.916  1.00104.37           O
ATOM   1826  N   THR A 225      16.201  46.825  30.626  1.00 82.30           N
ATOM   1827  CA  THR A 225      15.832  46.001  31.752  1.00 82.30           C
ATOM   1828  CB  THR A 225      16.926  45.890  32.775  1.00 82.30           C
ATOM   1829  OG1 THR A 225      18.120  45.406  32.176  1.00 82.30           O
ATOM   1830  CG2 THR A 225      16.468  44.903  33.863  1.00 82.30           C
ATOM   1831  C   THR A 225      14.587  46.452  32.465  1.00 82.30           C
ATOM   1832  O   THR A 225      13.830  45.596  32.919  1.00 82.30           O
ATOM   1833  N   GLN A 226      14.313  47.760  32.616  1.00 96.93           N
ATOM   1834  CA  GLN A 226      13.110  48.114  33.328  1.00 96.93           C
ATOM   1835  CB  GLN A 226      12.915  49.637  33.445  1.00 96.93           C
ATOM   1836  CG  GLN A 226      11.646  50.050  34.198  1.00 96.93           C
ATOM   1837  CD  GLN A 226      10.534  50.286  33.185  1.00 96.93           C
ATOM   1838  OE1 GLN A 226       9.529  49.577  33.166  1.00 96.93           O
ATOM   1839  NE2 GLN A 226      10.712  51.324  32.323  1.00 96.93           N
ATOM   1840  C   GLN A 226      11.915  47.519  32.619  1.00 96.93           C
ATOM   1841  O   GLN A 226      10.983  47.038  33.260  1.00 96.93           O
ATOM   1842  N   ASP A 227      11.934  47.533  31.275  1.00 63.39           N
ATOM   1843  CA  ASP A 227      10.932  47.033  30.369  1.00 63.39           C
ATOM   1844  CB  ASP A 227      11.222  47.415  28.906  1.00 63.39           C
ATOM   1845  CG  ASP A 227      11.123  48.927  28.755  1.00 63.39           C
ATOM   1846  OD1 ASP A 227      11.144  49.631  29.799  1.00 63.39           O
ATOM   1847  OD2 ASP A 227      11.022  49.399  27.591  1.00 63.39           O
ATOM   1848  C   ASP A 227      10.850  45.528  30.392  1.00 63.39           C
ATOM   1849  O   ASP A 227       9.811  44.960  30.057  1.00 63.39           O
ATOM   1850  N   VAL A 228      11.948  44.829  30.743  1.00 52.19           N
ATOM   1851  CA  VAL A 228      11.951  43.397  30.599  1.00 52.19           C
ATOM   1852  CB  VAL A 228      13.316  42.837  30.320  1.00 52.19           C
ATOM   1853  CG1 VAL A 228      13.198  41.308  30.195  1.00 52.19           C
ATOM   1854  CG2 VAL A 228      13.901  43.537  29.085  1.00 52.19           C
ATOM   1855  C   VAL A 228      11.471  42.707  31.835  1.00 52.19           C
ATOM   1856  O   VAL A 228      11.779  43.101  32.958  1.00 52.19           O
ATOM   1857  N   GLU A 229      10.683  41.630  31.639  1.00 49.67           N
ATOM   1858  CA  GLU A 229      10.268  40.844  32.759  1.00 49.67           C
ATOM   1859  CB  GLU A 229       8.793  40.428  32.747  1.00 49.67           C
ATOM   1860  CG  GLU A 229       8.420  39.604  33.981  1.00 49.67           C
ATOM   1861  CD  GLU A 229       6.907  39.570  34.048  1.00 49.67           C
ATOM   1862  OE1 GLU A 229       6.290  40.561  33.576  1.00 49.67           O
ATOM   1863  OE2 GLU A 229       6.347  38.566  34.564  1.00 49.67           O
ATOM   1864  C   GLU A 229      11.091  39.604  32.717  1.00 49.67           C
ATOM   1865  O   GLU A 229      11.223  38.967  31.672  1.00 49.67           O
ATOM   1866  N   LEU A 230      11.688  39.238  33.865  1.00 82.26           N
ATOM   1867  CA  LEU A 230      12.542  38.091  33.877  1.00 82.26           C
ATOM   1868  CB  LEU A 230      13.916  38.351  34.522  1.00 82.26           C
ATOM   1869  CG  LEU A 230      14.768  39.405  33.792  1.00 82.26           C
ATOM   1870  CD1 LEU A 230      14.083  40.780  33.818  1.00 82.26           C
ATOM   1871  CD2 LEU A 230      16.203  39.450  34.343  1.00 82.26           C
ATOM   1872  C   LEU A 230      11.895  37.032  34.695  1.00 82.26           C
ATOM   1873  O   LEU A 230      11.309  37.301  35.743  1.00 82.26           O
ATOM   1874  N   VAL A 231      11.960  35.784  34.203  1.00 48.79           N
ATOM   1875  CA  VAL A 231      11.453  34.694  34.970  1.00 48.79           C
ATOM   1876  CB  VAL A 231      11.031  33.523  34.141  1.00 48.79           C
ATOM   1877  CG1 VAL A 231       9.864  33.970  33.248  1.00 48.79           C
ATOM   1878  CG2 VAL A 231      12.250  32.955  33.404  1.00 48.79           C
ATOM   1879  C   VAL A 231      12.590  34.251  35.817  1.00 48.79           C
ATOM   1880  O   VAL A 231      13.745  34.284  35.400  1.00 48.79           O
ATOM   1881  N   GLU A 232      12.292  33.836  37.051  1.00141.55           N
ATOM   1882  CA  GLU A 232      13.329  33.376  37.914  1.00141.55           C
ATOM   1883  CB  GLU A 232      12.754  33.021  39.289  1.00141.55           C
ATOM   1884  CG  GLU A 232      13.588  32.069  40.134  1.00141.55           C
ATOM   1885  CD  GLU A 232      12.907  32.043  41.486  1.00141.55           C
ATOM   1886  OE1 GLU A 232      12.410  33.126  41.891  1.00141.55           O
ATOM   1887  OE2 GLU A 232      12.872  30.967  42.133  1.00141.55           O
ATOM   1888  C   GLU A 232      13.923  32.158  37.290  1.00141.55           C
ATOM   1889  O   GLU A 232      13.214  31.356  36.684  1.00141.55           O
ATOM   1890  N   THR A 233      15.259  31.997  37.401  1.00103.78           N
ATOM   1891  CA  THR A 233      15.856  30.828  36.833  1.00103.78           C
ATOM   1892  CB  THR A 233      17.359  30.825  36.856  1.00103.78           C
ATOM   1893  OG1 THR A 233      17.857  29.729  36.104  1.00103.78           O
ATOM   1894  CG2 THR A 233      17.841  30.730  38.312  1.00103.78           C
ATOM   1895  C   THR A 233      15.363  29.682  37.644  1.00103.78           C
ATOM   1896  O   THR A 233      15.341  29.739  38.873  1.00103.78           O
ATOM   1897  N   ARG A 234      14.926  28.608  36.964  1.00189.18           N
ATOM   1898  CA  ARG A 234      14.339  27.519  37.678  1.00189.18           C
ATOM   1899  CB  ARG A 234      12.821  27.645  37.610  1.00189.18           C
ATOM   1900  CG  ARG A 234      12.462  29.008  38.187  1.00189.18           C
ATOM   1901  CD  ARG A 234      11.193  29.657  37.661  1.00189.18           C
ATOM   1902  NE  ARG A 234      11.047  30.870  38.504  1.00189.18           N
ATOM   1903  CZ  ARG A 234       9.897  31.594  38.551  1.00189.18           C
ATOM   1904  NH1 ARG A 234       8.811  31.196  37.835  1.00189.18           N
ATOM   1905  NH2 ARG A 234       9.795  32.637  39.423  1.00189.18           N
ATOM   1906  C   ARG A 234      14.790  26.255  37.027  1.00189.18           C
ATOM   1907  O   ARG A 234      15.061  26.209  35.827  1.00189.18           O
ATOM   1908  N   PRO A 235      14.899  25.236  37.829  1.00155.19           N
ATOM   1909  CA  PRO A 235      15.378  23.973  37.344  1.00155.19           C
ATOM   1910  CD  PRO A 235      15.252  25.451  39.224  1.00155.19           C
ATOM   1911  CB  PRO A 235      15.782  23.173  38.580  1.00155.19           C
ATOM   1912  CG  PRO A 235      16.118  24.248  39.626  1.00155.19           C
ATOM   1913  C   PRO A 235      14.394  23.232  36.507  1.00155.19           C
ATOM   1914  O   PRO A 235      13.191  23.332  36.750  1.00155.19           O
ATOM   1915  N   ALA A 236      14.910  22.498  35.504  1.00 37.12           N
ATOM   1916  CA  ALA A 236      14.149  21.632  34.659  1.00 37.12           C
ATOM   1917  CB  ALA A 236      14.976  21.058  33.496  1.00 37.12           C
ATOM   1918  C   ALA A 236      13.683  20.484  35.499  1.00 37.12           C
ATOM   1919  O   ALA A 236      12.577  19.976  35.319  1.00 37.12           O
ATOM   1920  N   GLY A 237      14.528  20.067  36.463  1.00 32.28           N
ATOM   1921  CA  GLY A 237      14.276  18.900  37.259  1.00 32.28           C
ATOM   1922  C   GLY A 237      15.328  17.924  36.845  1.00 32.28           C
ATOM   1923  O   GLY A 237      15.594  16.927  37.515  1.00 32.28           O
ATOM   1924  N   ASP A 238      15.936  18.224  35.685  1.00 67.13           N
ATOM   1925  CA  ASP A 238      17.030  17.539  35.062  1.00 67.13           C
ATOM   1926  CB  ASP A 238      17.280  18.091  33.646  1.00 67.13           C
ATOM   1927  CG  ASP A 238      18.641  17.652  33.129  1.00 67.13           C
ATOM   1928  OD1 ASP A 238      19.660  18.253  33.566  1.00 67.13           O
ATOM   1929  OD2 ASP A 238      18.677  16.720  32.282  1.00 67.13           O
ATOM   1930  C   ASP A 238      18.266  17.757  35.873  1.00 67.13           C
ATOM   1931  O   ASP A 238      19.160  16.913  35.893  1.00 67.13           O
ATOM   1932  N   GLY A 239      18.345  18.903  36.573  1.00 29.48           N
ATOM   1933  CA  GLY A 239      19.537  19.250  37.284  1.00 29.48           C
ATOM   1934  C   GLY A 239      20.069  20.480  36.619  1.00 29.48           C
ATOM   1935  O   GLY A 239      20.864  21.214  37.201  1.00 29.48           O
ATOM   1936  N   THR A 240      19.639  20.731  35.367  1.00 39.47           N
ATOM   1937  CA  THR A 240      20.034  21.921  34.672  1.00 39.47           C
ATOM   1938  CB  THR A 240      20.208  21.708  33.195  1.00 39.47           C
ATOM   1939  OG1 THR A 240      18.978  21.314  32.605  1.00 39.47           O
ATOM   1940  CG2 THR A 240      21.266  20.609  32.988  1.00 39.47           C
ATOM   1941  C   THR A 240      18.949  22.938  34.890  1.00 39.47           C
ATOM   1942  O   THR A 240      17.887  22.610  35.416  1.00 39.47           O
ATOM   1943  N   PHE A 241      19.187  24.208  34.493  1.00 54.68           N
ATOM   1944  CA  PHE A 241      18.214  25.240  34.745  1.00 54.68           C
ATOM   1945  CB  PHE A 241      18.766  26.423  35.558  1.00 54.68           C
ATOM   1946  CG  PHE A 241      19.107  25.972  36.938  1.00 54.68           C
ATOM   1947  CD1 PHE A 241      20.244  25.231  37.173  1.00 54.68           C
ATOM   1948  CD2 PHE A 241      18.305  26.312  38.002  1.00 54.68           C
ATOM   1949  CE1 PHE A 241      20.571  24.818  38.443  1.00 54.68           C
ATOM   1950  CE2 PHE A 241      18.629  25.903  39.275  1.00 54.68           C
ATOM   1951  CZ  PHE A 241      19.759  25.155  39.499  1.00 54.68           C
ATOM   1952  C   PHE A 241      17.754  25.833  33.448  1.00 54.68           C
ATOM   1953  O   PHE A 241      18.449  25.771  32.435  1.00 54.68           O
ATOM   1954  N   GLN A 242      16.535  26.417  33.463  1.00 45.51           N
ATOM   1955  CA  GLN A 242      15.988  27.089  32.316  1.00 45.51           C
ATOM   1956  CB  GLN A 242      14.695  26.463  31.763  1.00 45.51           C
ATOM   1957  CG  GLN A 242      14.837  25.074  31.138  1.00 45.51           C
ATOM   1958  CD  GLN A 242      13.444  24.663  30.666  1.00 45.51           C
ATOM   1959  OE1 GLN A 242      12.468  25.380  30.882  1.00 45.51           O
ATOM   1960  NE2 GLN A 242      13.341  23.477  30.011  1.00 45.51           N
ATOM   1961  C   GLN A 242      15.591  28.463  32.766  1.00 45.51           C
ATOM   1962  O   GLN A 242      15.237  28.663  33.927  1.00 45.51           O
ATOM   1963  N   LYS A 243      15.660  29.458  31.858  1.00 47.07           N
ATOM   1964  CA  LYS A 243      15.249  30.786  32.221  1.00 47.07           C
ATOM   1965  CB  LYS A 243      16.351  31.598  32.917  1.00 47.07           C
ATOM   1966  CG  LYS A 243      15.899  33.003  33.316  1.00 47.07           C
ATOM   1967  CD  LYS A 243      16.850  33.692  34.293  1.00 47.07           C
ATOM   1968  CE  LYS A 243      16.365  35.067  34.753  1.00 47.07           C
ATOM   1969  NZ  LYS A 243      17.284  35.604  35.780  1.00 47.07           N
ATOM   1970  C   LYS A 243      14.903  31.512  30.960  1.00 47.07           C
ATOM   1971  O   LYS A 243      15.436  31.207  29.895  1.00 47.07           O
ATOM   1972  N   TRP A 244      13.973  32.488  31.046  1.00 87.53           N
ATOM   1973  CA  TRP A 244      13.607  33.235  29.878  1.00 87.53           C
ATOM   1974  CB  TRP A 244      12.465  32.581  29.086  1.00 87.53           C
ATOM   1975  CG  TRP A 244      11.223  32.368  29.916  1.00 87.53           C
ATOM   1976  CD2 TRP A 244      11.026  31.257  30.807  1.00 87.53           C
ATOM   1977  CD1 TRP A 244      10.112  33.149  30.021  1.00 87.53           C
ATOM   1978  NE1 TRP A 244       9.229  32.593  30.913  1.00 87.53           N
ATOM   1979  CE2 TRP A 244       9.782  31.432  31.408  1.00 87.53           C
ATOM   1980  CE3 TRP A 244      11.820  30.185  31.107  1.00 87.53           C
ATOM   1981  CZ2 TRP A 244       9.312  30.539  32.325  1.00 87.53           C
ATOM   1982  CZ3 TRP A 244      11.337  29.278  32.024  1.00 87.53           C
ATOM   1983  CH2 TRP A 244      10.109  29.456  32.621  1.00 87.53           C
ATOM   1984  C   TRP A 244      13.158  34.597  30.311  1.00 87.53           C
ATOM   1985  O   TRP A 244      12.757  34.801  31.454  1.00 87.53           O
ATOM   1986  N   ALA A 245      13.235  35.587  29.401  1.00 30.57           N
ATOM   1987  CA  ALA A 245      12.797  36.912  29.735  1.00 30.57           C
ATOM   1988  CB  ALA A 245      13.947  37.877  30.064  1.00 30.57           C
ATOM   1989  C   ALA A 245      12.107  37.464  28.532  1.00 30.57           C
ATOM   1990  O   ALA A 245      12.419  37.092  27.402  1.00 30.57           O
ATOM   1991  N   ALA A 246      11.126  38.366  28.739  1.00 42.14           N
ATOM   1992  CA  ALA A 246      10.492  38.925  27.582  1.00 42.14           C
ATOM   1993  CB  ALA A 246       9.085  38.423  27.278  1.00 42.14           C
ATOM   1994  C   ALA A 246      10.373  40.397  27.754  1.00 42.14           C
ATOM   1995  O   ALA A 246      10.361  40.920  28.867  1.00 42.14           O
ATOM   1996  N   VAL A 247      10.303  41.106  26.614  1.00 89.65           N
ATOM   1997  CA  VAL A 247      10.169  42.526  26.663  1.00 89.65           C
ATOM   1998  CB  VAL A 247      11.391  43.251  26.187  1.00 89.65           C
ATOM   1999  CG1 VAL A 247      11.643  42.869  24.718  1.00 89.65           C
ATOM   2000  CG2 VAL A 247      11.182  44.757  26.410  1.00 89.65           C
ATOM   2001  C   VAL A 247       9.034  42.907  25.769  1.00 89.65           C
ATOM   2002  O   VAL A 247       8.807  42.286  24.731  1.00 89.65           O
ATOM   2003  N   VAL A 248       8.261  43.933  26.178  1.00 90.62           N
ATOM   2004  CA  VAL A 248       7.195  44.376  25.333  1.00 90.62           C
ATOM   2005  CB  VAL A 248       6.075  45.079  26.054  1.00 90.62           C
ATOM   2006  CG1 VAL A 248       6.603  46.388  26.665  1.00 90.62           C
ATOM   2007  CG2 VAL A 248       4.912  45.278  25.064  1.00 90.62           C
ATOM   2008  C   VAL A 248       7.800  45.340  24.373  1.00 90.62           C
ATOM   2009  O   VAL A 248       8.566  46.223  24.757  1.00 90.62           O
ATOM   2010  N   VAL A 249       7.478  45.187  23.080  1.00 36.29           N
ATOM   2011  CA  VAL A 249       8.060  46.073  22.125  1.00 36.29           C
ATOM   2012  CB  VAL A 249       8.929  45.364  21.132  1.00 36.29           C
ATOM   2013  CG1 VAL A 249       9.441  46.386  20.104  1.00 36.29           C
ATOM   2014  CG2 VAL A 249      10.039  44.627  21.899  1.00 36.29           C
ATOM   2015  C   VAL A 249       6.949  46.702  21.359  1.00 36.29           C
ATOM   2016  O   VAL A 249       5.953  46.060  21.026  1.00 36.29           O
ATOM   2017  N   PRO A 250       7.098  47.964  21.088  1.00 60.66           N
ATOM   2018  CA  PRO A 250       6.108  48.616  20.287  1.00 60.66           C
ATOM   2019  CD  PRO A 250       7.685  48.866  22.067  1.00 60.66           C
ATOM   2020  CB  PRO A 250       6.367  50.111  20.443  1.00 60.66           C
ATOM   2021  CG  PRO A 250       6.983  50.219  21.852  1.00 60.66           C
ATOM   2022  C   PRO A 250       6.265  48.083  18.905  1.00 60.66           C
ATOM   2023  O   PRO A 250       7.392  47.783  18.512  1.00 60.66           O
ATOM   2024  N   SER A 251       5.166  47.954  18.140  1.00 83.60           N
ATOM   2025  CA  SER A 251       5.318  47.359  16.848  1.00 83.60           C
ATOM   2026  CB  SER A 251       3.995  47.082  16.112  1.00 83.60           C
ATOM   2027  OG  SER A 251       3.411  48.299  15.675  1.00 83.60           O
ATOM   2028  C   SER A 251       6.129  48.271  15.991  1.00 83.60           C
ATOM   2029  O   SER A 251       5.866  49.472  15.920  1.00 83.60           O
ATOM   2030  N   GLY A 252       7.129  47.684  15.296  1.00 30.66           N
ATOM   2031  CA  GLY A 252       8.010  48.390  14.409  1.00 30.66           C
ATOM   2032  C   GLY A 252       9.350  48.545  15.069  1.00 30.66           C
ATOM   2033  O   GLY A 252      10.364  48.732  14.401  1.00 30.66           O
ATOM   2034  N   GLU A 253       9.366  48.499  16.413  1.00105.89           N
ATOM   2035  CA  GLU A 253      10.527  48.629  17.253  1.00105.89           C
ATOM   2036  CB  GLU A 253      10.159  48.963  18.706  1.00105.89           C
ATOM   2037  CG  GLU A 253       9.586  50.371  18.866  1.00105.89           C
ATOM   2038  CD  GLU A 253      10.714  51.345  18.568  1.00105.89           C
ATOM   2039  OE1 GLU A 253      11.817  50.870  18.183  1.00105.89           O
ATOM   2040  OE2 GLU A 253      10.491  52.575  18.720  1.00105.89           O
ATOM   2041  C   GLU A 253      11.366  47.379  17.274  1.00105.89           C
ATOM   2042  O   GLU A 253      12.562  47.444  17.553  1.00105.89           O
ATOM   2043  N   GLU A 254      10.775  46.210  16.960  1.00 93.74           N
ATOM   2044  CA  GLU A 254      11.386  44.925  17.194  1.00 93.74           C
ATOM   2045  CB  GLU A 254      10.592  43.756  16.582  1.00 93.74           C
ATOM   2046  CG  GLU A 254       9.195  43.558  17.173  1.00 93.74           C
ATOM   2047  CD  GLU A 254       8.236  44.481  16.434  1.00 93.74           C
ATOM   2048  OE1 GLU A 254       8.720  45.290  15.599  1.00 93.74           O
ATOM   2049  OE2 GLU A 254       7.006  44.389  16.694  1.00 93.74           O
ATOM   2050  C   GLU A 254      12.764  44.823  16.614  1.00 93.74           C
ATOM   2051  O   GLU A 254      13.636  44.204  17.221  1.00 93.74           O
ATOM   2052  N   GLN A 255      13.015  45.416  15.438  1.00 82.09           N
ATOM   2053  CA  GLN A 255      14.302  45.254  14.823  1.00 82.09           C
ATOM   2054  CB  GLN A 255      14.423  46.008  13.488  1.00 82.09           C
ATOM   2055  CG  GLN A 255      13.453  45.507  12.418  1.00 82.09           C
ATOM   2056  CD  GLN A 255      12.059  45.955  12.827  1.00 82.09           C
ATOM   2057  OE1 GLN A 255      11.807  47.142  13.024  1.00 82.09           O
ATOM   2058  NE2 GLN A 255      11.131  44.973  12.973  1.00 82.09           N
ATOM   2059  C   GLN A 255      15.361  45.788  15.738  1.00 82.09           C
ATOM   2060  O   GLN A 255      16.457  45.235  15.813  1.00 82.09           O
ATOM   2061  N   ARG A 256      15.066  46.885  16.454  1.00117.81           N
ATOM   2062  CA  ARG A 256      16.034  47.520  17.302  1.00117.81           C
ATOM   2063  CB  ARG A 256      15.562  48.870  17.869  1.00117.81           C
ATOM   2064  CG  ARG A 256      15.282  49.899  16.773  1.00117.81           C
ATOM   2065  CD  ARG A 256      15.394  51.353  17.232  1.00117.81           C
ATOM   2066  NE  ARG A 256      14.439  51.564  18.354  1.00117.81           N
ATOM   2067  CZ  ARG A 256      14.030  52.831  18.651  1.00117.81           C
ATOM   2068  NH1 ARG A 256      14.427  53.878  17.870  1.00117.81           N
ATOM   2069  NH2 ARG A 256      13.226  53.056  19.729  1.00117.81           N
ATOM   2070  C   ARG A 256      16.424  46.641  18.457  1.00117.81           C
ATOM   2071  O   ARG A 256      17.565  46.701  18.912  1.00117.81           O
ATOM   2072  N   TYR A 257      15.494  45.816  18.976  1.00 66.37           N
ATOM   2073  CA  TYR A 257      15.752  45.023  20.152  1.00 66.37           C
ATOM   2074  CB  TYR A 257      14.487  44.418  20.781  1.00 66.37           C
ATOM   2075  CG  TYR A 257      13.749  45.494  21.495  1.00 66.37           C
ATOM   2076  CD1 TYR A 257      13.016  46.429  20.806  1.00 66.37           C
ATOM   2077  CD2 TYR A 257      13.790  45.549  22.868  1.00 66.37           C
ATOM   2078  CE1 TYR A 257      12.332  47.414  21.480  1.00 66.37           C
ATOM   2079  CE2 TYR A 257      13.108  46.529  23.546  1.00 66.37           C
ATOM   2080  CZ  TYR A 257      12.380  47.464  22.852  1.00 66.37           C
ATOM   2081  OH  TYR A 257      11.679  48.471  23.550  1.00 66.37           O
ATOM   2082  C   TYR A 257      16.669  43.870  19.890  1.00 66.37           C
ATOM   2083  O   TYR A 257      16.537  43.155  18.898  1.00 66.37           O
ATOM   2084  N   THR A 258      17.649  43.678  20.802  1.00107.35           N
ATOM   2085  CA  THR A 258      18.524  42.546  20.704  1.00107.35           C
ATOM   2086  CB  THR A 258      19.931  42.905  20.309  1.00107.35           C
ATOM   2087  OG1 THR A 258      20.664  41.731  19.992  1.00107.35           O
ATOM   2088  CG2 THR A 258      20.614  43.663  21.459  1.00107.35           C
ATOM   2089  C   THR A 258      18.559  41.879  22.050  1.00107.35           C
ATOM   2090  O   THR A 258      18.710  42.540  23.078  1.00107.35           O
ATOM   2091  N   CYS A 259      18.387  40.540  22.080  1.00 39.73           N
ATOM   2092  CA  CYS A 259      18.433  39.813  23.318  1.00 39.73           C
ATOM   2093  CB  CYS A 259      17.792  38.406  23.238  1.00 39.73           C
ATOM   2094  SG  CYS A 259      17.923  37.460  24.790  1.00 39.73           S
ATOM   2095  C   CYS A 259      19.870  39.652  23.693  1.00 39.73           C
ATOM   2096  O   CYS A 259      20.701  39.255  22.878  1.00 39.73           O
ATOM   2097  N   HIS A 260      20.192  39.965  24.961  1.00 58.57           N
ATOM   2098  CA  HIS A 260      21.533  39.853  25.449  1.00 58.57           C
ATOM   2099  ND1 HIS A 260      23.334  40.642  28.330  1.00 58.57           N
ATOM   2100  CG  HIS A 260      23.253  40.947  26.990  1.00 58.57           C
ATOM   2101  CB  HIS A 260      21.948  41.091  26.267  1.00 58.57           C
ATOM   2102  NE2 HIS A 260      25.423  40.843  27.595  1.00 58.57           N
ATOM   2103  CD2 HIS A 260      24.537  41.067  26.555  1.00 58.57           C
ATOM   2104  CE1 HIS A 260      24.655  40.593  28.640  1.00 58.57           C
ATOM   2105  C   HIS A 260      21.579  38.660  26.342  1.00 58.57           C
ATOM   2106  O   HIS A 260      20.912  38.617  27.373  1.00 58.57           O
ATOM   2107  N   VAL A 261      22.361  37.636  25.952  1.00 40.94           N
ATOM   2108  CA  VAL A 261      22.449  36.475  26.784  1.00 40.94           C
ATOM   2109  CB  VAL A 261      22.098  35.205  26.062  1.00 40.94           C
ATOM   2110  CG1 VAL A 261      22.353  34.013  26.998  1.00 40.94           C
ATOM   2111  CG2 VAL A 261      20.642  35.302  25.572  1.00 40.94           C
ATOM   2112  C   VAL A 261      23.872  36.357  27.213  1.00 40.94           C
ATOM   2113  O   VAL A 261      24.772  36.287  26.378  1.00 40.94           O
ATOM   2114  N   GLN A 262      24.131  36.351  28.536  1.00104.61           N
ATOM   2115  CA  GLN A 262      25.500  36.165  28.909  1.00104.61           C
ATOM   2116  CB  GLN A 262      26.218  37.396  29.492  1.00104.61           C
ATOM   2117  CG  GLN A 262      25.751  37.821  30.880  1.00104.61           C
ATOM   2118  CD  GLN A 262      26.741  38.863  31.393  1.00104.61           C
ATOM   2119  OE1 GLN A 262      26.864  39.953  30.837  1.00104.61           O
ATOM   2120  NE2 GLN A 262      27.476  38.516  32.483  1.00104.61           N
ATOM   2121  C   GLN A 262      25.540  35.099  29.949  1.00104.61           C
ATOM   2122  O   GLN A 262      24.744  35.102  30.888  1.00104.61           O
ATOM   2123  N   HIS A 263      26.474  34.142  29.790  1.00 45.30           N
ATOM   2124  CA  HIS A 263      26.598  33.074  30.736  1.00 45.30           C
ATOM   2125  ND1 HIS A 263      26.660  29.676  31.490  1.00 45.30           N
ATOM   2126  CG  HIS A 263      25.796  30.747  31.405  1.00 45.30           C
ATOM   2127  CB  HIS A 263      25.839  31.796  30.328  1.00 45.30           C
ATOM   2128  NE2 HIS A 263      25.262  29.501  33.211  1.00 45.30           N
ATOM   2129  CD2 HIS A 263      24.949  30.623  32.463  1.00 45.30           C
ATOM   2130  CE1 HIS A 263      26.295  28.965  32.586  1.00 45.30           C
ATOM   2131  C   HIS A 263      28.049  32.725  30.809  1.00 45.30           C
ATOM   2132  O   HIS A 263      28.832  33.091  29.933  1.00 45.30           O
ATOM   2133  N   GLU A 264      28.441  32.000  31.872  1.00 63.67           N
ATOM   2134  CA  GLU A 264      29.806  31.606  32.058  1.00 63.67           C
ATOM   2135  CB  GLU A 264      30.043  30.805  33.352  1.00 63.67           C
ATOM   2136  CG  GLU A 264      29.867  31.611  34.641  1.00 63.67           C
ATOM   2137  CD  GLU A 264      28.381  31.688  34.959  1.00 63.67           C
ATOM   2138  OE1 GLU A 264      27.587  31.034  34.231  1.00 63.67           O
ATOM   2139  OE2 GLU A 264      28.021  32.397  35.936  1.00 63.67           O
ATOM   2140  C   GLU A 264      30.177  30.701  30.928  1.00 63.67           C
ATOM   2141  O   GLU A 264      31.309  30.710  30.448  1.00 63.67           O
ATOM   2142  N   GLY A 265      29.207  29.882  30.490  1.00 32.12           N
ATOM   2143  CA  GLY A 265      29.383  28.902  29.460  1.00 32.12           C
ATOM   2144  C   GLY A 265      29.721  29.555  28.157  1.00 32.12           C
ATOM   2145  O   GLY A 265      30.447  28.977  27.352  1.00 32.12           O
ATOM   2146  N   LEU A 266      29.180  30.758  27.885  1.00 58.45           N
ATOM   2147  CA  LEU A 266      29.413  31.341  26.593  1.00 58.45           C
ATOM   2148  CB  LEU A 266      28.260  32.245  26.128  1.00 58.45           C
ATOM   2149  CG  LEU A 266      26.933  31.476  25.979  1.00 58.45           C
ATOM   2150  CD1 LEU A 266      25.797  32.400  25.513  1.00 58.45           C
ATOM   2151  CD2 LEU A 266      27.099  30.242  25.078  1.00 58.45           C
ATOM   2152  C   LEU A 266      30.682  32.132  26.607  1.00 58.45           C
ATOM   2153  O   LEU A 266      30.926  32.977  27.470  1.00 58.45           O
ATOM   2154  N   PRO A 267      31.502  31.831  25.635  1.00 59.60           N
ATOM   2155  CA  PRO A 267      32.775  32.475  25.482  1.00 59.60           C
ATOM   2156  CD  PRO A 267      31.458  30.529  24.989  1.00 59.60           C
ATOM   2157  CB  PRO A 267      33.481  31.723  24.353  1.00 59.60           C
ATOM   2158  CG  PRO A 267      32.869  30.309  24.420  1.00 59.60           C
ATOM   2159  C   PRO A 267      32.565  33.927  25.226  1.00 59.60           C
ATOM   2160  O   PRO A 267      33.415  34.731  25.604  1.00 59.60           O
ATOM   2161  N   GLU A 268      31.454  34.279  24.556  1.00 77.00           N
ATOM   2162  CA  GLU A 268      31.126  35.653  24.334  1.00 77.00           C
ATOM   2163  CB  GLU A 268      31.449  36.172  22.928  1.00 77.00           C
ATOM   2164  CG  GLU A 268      32.943  36.379  22.708  1.00 77.00           C
ATOM   2165  CD  GLU A 268      33.138  36.893  21.294  1.00 77.00           C
ATOM   2166  OE1 GLU A 268      32.547  36.299  20.353  1.00 77.00           O
ATOM   2167  OE2 GLU A 268      33.879  37.899  21.136  1.00 77.00           O
ATOM   2168  C   GLU A 268      29.655  35.735  24.504  1.00 77.00           C
ATOM   2169  O   GLU A 268      28.937  34.774  24.234  1.00 77.00           O
ATOM   2170  N   PRO A 269      29.173  36.852  24.950  1.00 90.70           N
ATOM   2171  CA  PRO A 269      27.762  36.921  25.142  1.00 90.70           C
ATOM   2172  CD  PRO A 269      29.874  37.647  25.942  1.00 90.70           C
ATOM   2173  CB  PRO A 269      27.504  38.166  26.004  1.00 90.70           C
ATOM   2174  CG  PRO A 269      28.897  38.802  26.211  1.00 90.70           C
ATOM   2175  C   PRO A 269      27.070  36.865  23.824  1.00 90.70           C
ATOM   2176  O   PRO A 269      27.582  37.419  22.852  1.00 90.70           O
ATOM   2177  N   LEU A 270      25.920  36.163  23.773  1.00 43.93           N
ATOM   2178  CA  LEU A 270      25.180  36.028  22.557  1.00 43.93           C
ATOM   2179  CB  LEU A 270      24.219  34.824  22.551  1.00 43.93           C
ATOM   2180  CG  LEU A 270      24.926  33.464  22.717  1.00 43.93           C
ATOM   2181  CD1 LEU A 270      23.921  32.302  22.678  1.00 43.93           C
ATOM   2182  CD2 LEU A 270      26.079  33.299  21.712  1.00 43.93           C
ATOM   2183  C   LEU A 270      24.359  37.260  22.381  1.00 43.93           C
ATOM   2184  O   LEU A 270      23.843  37.830  23.342  1.00 43.93           O
ATOM   2185  N   MET A 271      24.232  37.713  21.123  1.00 55.68           N
ATOM   2186  CA  MET A 271      23.428  38.862  20.858  1.00 55.68           C
ATOM   2187  CB  MET A 271      24.272  40.011  20.286  1.00 55.68           C
ATOM   2188  CG  MET A 271      25.369  40.450  21.262  1.00 55.68           C
ATOM   2189  SD  MET A 271      26.710  41.432  20.526  1.00 55.68           S
ATOM   2190  CE  MET A 271      25.715  42.939  20.348  1.00 55.68           C
ATOM   2191  C   MET A 271      22.451  38.430  19.818  1.00 55.68           C
ATOM   2192  O   MET A 271      22.816  38.216  18.663  1.00 55.68           O
ATOM   2193  N   LEU A 272      21.169  38.274  20.198  1.00 56.81           N
ATOM   2194  CA  LEU A 272      20.237  37.858  19.199  1.00 56.81           C
ATOM   2195  CB  LEU A 272      19.319  36.708  19.640  1.00 56.81           C
ATOM   2196  CG  LEU A 272      20.092  35.393  19.846  1.00 56.81           C
ATOM   2197  CD1 LEU A 272      19.153  34.236  20.217  1.00 56.81           C
ATOM   2198  CD2 LEU A 272      20.971  35.072  18.627  1.00 56.81           C
ATOM   2199  C   LEU A 272      19.397  39.031  18.845  1.00 56.81           C
ATOM   2200  O   LEU A 272      18.464  39.394  19.561  1.00 56.81           O
ATOM   2201  N   ARG A 273      19.726  39.667  17.709  1.00 92.54           N
ATOM   2202  CA  ARG A 273      18.936  40.773  17.279  1.00 92.54           C
ATOM   2203  CB  ARG A 273      19.636  41.608  16.193  1.00 92.54           C
ATOM   2204  CG  ARG A 273      19.041  43.000  15.976  1.00 92.54           C
ATOM   2205  CD  ARG A 273      19.906  43.869  15.059  1.00 92.54           C
ATOM   2206  NE  ARG A 273      19.395  45.266  15.139  1.00 92.54           N
ATOM   2207  CZ  ARG A 273      19.818  46.079  16.150  1.00 92.54           C
ATOM   2208  NH1 ARG A 273      20.678  45.597  17.095  1.00 92.54           N
ATOM   2209  NH2 ARG A 273      19.381  47.371  16.221  1.00 92.54           N
ATOM   2210  C   ARG A 273      17.719  40.144  16.696  1.00 92.54           C
ATOM   2211  O   ARG A 273      17.817  39.147  15.984  1.00 92.54           O
ATOM   2212  N   TRP A 274      16.533  40.706  16.982  1.00 65.02           N
ATOM   2213  CA  TRP A 274      15.340  40.078  16.502  1.00 65.02           C
ATOM   2214  CB  TRP A 274      14.058  40.774  16.988  1.00 65.02           C
ATOM   2215  CG  TRP A 274      12.780  40.115  16.540  1.00 65.02           C
ATOM   2216  CD2 TRP A 274      12.010  40.560  15.416  1.00 65.02           C
ATOM   2217  CD1 TRP A 274      12.111  39.051  17.071  1.00 65.02           C
ATOM   2218  NE1 TRP A 274      10.972  38.803  16.343  1.00 65.02           N
ATOM   2219  CE2 TRP A 274      10.897  39.727  15.321  1.00 65.02           C
ATOM   2220  CE3 TRP A 274      12.216  41.582  14.534  1.00 65.02           C
ATOM   2221  CZ2 TRP A 274       9.967  39.905  14.337  1.00 65.02           C
ATOM   2222  CZ3 TRP A 274      11.276  41.759  13.544  1.00 65.02           C
ATOM   2223  CH2 TRP A 274      10.173  40.936  13.447  1.00 65.02           C
ATOM   2224  C   TRP A 274      15.381  40.102  15.012  1.00 65.02           C
ATOM   2225  O   TRP A 274      15.702  41.120  14.400  1.00 65.02           O
ATOM   2226  N   SER A 275      15.060  38.950  14.387  1.00 33.86           N
ATOM   2227  CA  SER A 275      15.101  38.859  12.959  1.00 33.86           C
ATOM   2228  CB  SER A 275      15.786  37.581  12.446  1.00 33.86           C
ATOM   2229  OG  SER A 275      15.788  37.565  11.026  1.00 33.86           O
ATOM   2230  C   SER A 275      13.688  38.837  12.478  1.00 33.86           C
ATOM   2231  O   SER A 275      12.805  38.288  13.133  1.00 33.86           O
ATOM   2232  N   LYS A 276      13.434  39.490  11.330  1.00 71.89           N
ATOM   2233  CA  LYS A 276      12.102  39.509  10.803  1.00 71.89           C
ATOM   2234  CB  LYS A 276      11.989  40.410   9.562  1.00 71.89           C
ATOM   2235  CG  LYS A 276      10.579  40.535   8.986  1.00 71.89           C
ATOM   2236  CD  LYS A 276      10.438  41.728   8.038  1.00 71.89           C
ATOM   2237  CE  LYS A 276       9.095  41.773   7.312  1.00 71.89           C
ATOM   2238  NZ  LYS A 276       7.990  41.811   8.294  1.00 71.89           N
ATOM   2239  C   LYS A 276      11.730  38.117  10.410  1.00 71.89           C
ATOM   2240  O   LYS A 276      10.680  37.610  10.803  1.00 71.89           O
ATOM   2241  N   GLU A 277      12.589  37.479   9.589  1.00 91.01           N
ATOM   2242  CA  GLU A 277      12.372  36.142   9.115  1.00 91.01           C
ATOM   2243  CB  GLU A 277      13.300  35.785   7.944  1.00 91.01           C
ATOM   2244  CG  GLU A 277      13.091  36.658   6.708  1.00 91.01           C
ATOM   2245  CD  GLU A 277      11.755  36.288   6.084  1.00 91.01           C
ATOM   2246  OE1 GLU A 277      11.150  35.271   6.520  1.00 91.01           O
ATOM   2247  OE2 GLU A 277      11.324  37.019   5.154  1.00 91.01           O
ATOM   2248  C   GLU A 277      12.665  35.129  10.180  1.00 91.01           C
ATOM   2249  O   GLU A 277      11.891  34.199  10.399  1.00 91.01           O
ATOM   2250  N   GLY A 278      13.804  35.305  10.881  1.00 39.06           N
ATOM   2251  CA  GLY A 278      14.291  34.286  11.767  1.00 39.06           C
ATOM   2252  C   GLY A 278      13.841  34.474  13.182  1.00 39.06           C
ATOM   2253  O   GLY A 278      13.002  35.314  13.502  1.00 39.06           O
ATOM   2254  N   ASP A 279      14.419  33.609  14.042  1.00 86.18           N
ATOM   2255  CA  ASP A 279      14.272  33.462  15.464  1.00 86.18           C
ATOM   2256  CB  ASP A 279      14.663  32.077  16.007  1.00 86.18           C
ATOM   2257  CG  ASP A 279      13.559  31.109  15.627  1.00 86.18           C
ATOM   2258  OD1 ASP A 279      12.530  31.592  15.086  1.00 86.18           O
ATOM   2259  OD2 ASP A 279      13.718  29.885  15.878  1.00 86.18           O
ATOM   2260  C   ASP A 279      15.048  34.490  16.225  1.00 86.18           C
ATOM   2261  O   ASP A 279      15.019  34.476  17.454  1.00 86.18           O
ATOM   2262  N   GLY A 280      15.795  35.389  15.555  1.00 47.14           N
ATOM   2263  CA  GLY A 280      16.656  36.248  16.317  1.00 47.14           C
ATOM   2264  C   GLY A 280      18.040  35.963  15.846  1.00 47.14           C
ATOM   2265  O   GLY A 280      19.019  36.116  16.575  1.00 47.14           O
ATOM   2266  N   GLY A 281      18.133  35.536  14.573  1.00 26.72           N
ATOM   2267  CA  GLY A 281      19.395  35.242  13.972  1.00 26.72           C
ATOM   2268  C   GLY A 281      19.424  33.794  13.620  1.00 26.72           C
ATOM   2269  O   GLY A 281      20.213  33.378  12.773  1.00 26.72           O
ATOM   2270  N   ILE A 282      18.560  32.978  14.248  1.00 87.86           N
ATOM   2271  CA  ILE A 282      18.548  31.591  13.886  1.00 87.86           C
ATOM   2272  CB  ILE A 282      18.699  30.643  15.048  1.00 87.86           C
ATOM   2273  CG1 ILE A 282      17.554  30.803  16.066  1.00 87.86           C
ATOM   2274  CG2 ILE A 282      20.101  30.848  15.642  1.00 87.86           C
ATOM   2275  CD1 ILE A 282      17.510  32.175  16.741  1.00 87.86           C
ATOM   2276  C   ILE A 282      17.241  31.308  13.224  1.00 87.86           C
ATOM   2277  O   ILE A 282      16.180  31.576  13.783  1.00 87.86           O
ATOM   2278  N   MET A 283      17.276  30.762  11.994  1.00 48.74           N
ATOM   2279  CA  MET A 283      16.033  30.515  11.326  1.00 48.74           C
ATOM   2280  CB  MET A 283      16.130  30.642   9.794  1.00 48.74           C
ATOM   2281  CG  MET A 283      16.342  32.074   9.300  1.00 48.74           C
ATOM   2282  SD  MET A 283      16.515  32.224   7.496  1.00 48.74           S
ATOM   2283  CE  MET A 283      16.599  34.038   7.477  1.00 48.74           C
ATOM   2284  C   MET A 283      15.613  29.112  11.620  1.00 48.74           C
ATOM   2285  O   MET A 283      15.675  28.242  10.752  1.00 48.74           O
ATOM   2286  N   SER A 284      15.181  28.857  12.869  1.00 32.61           N
ATOM   2287  CA  SER A 284      14.668  27.565  13.213  1.00 32.61           C
ATOM   2288  CB  SER A 284      14.447  27.400  14.728  1.00 32.61           C
ATOM   2289  OG  SER A 284      15.686  27.512  15.414  1.00 32.61           O
ATOM   2290  C   SER A 284      13.338  27.469  12.547  1.00 32.61           C
ATOM   2291  O   SER A 284      12.978  26.436  11.983  1.00 32.61           O
ATOM   2292  N   VAL A 285      12.585  28.588  12.594  1.00 92.48           N
ATOM   2293  CA  VAL A 285      11.286  28.681  11.999  1.00 92.48           C
ATOM   2294  CB  VAL A 285      10.457  29.819  12.520  1.00 92.48           C
ATOM   2295  CG1 VAL A 285      11.119  31.140  12.098  1.00 92.48           C
ATOM   2296  CG2 VAL A 285       9.017  29.651  12.003  1.00 92.48           C
ATOM   2297  C   VAL A 285      11.487  28.888  10.530  1.00 92.48           C
ATOM   2298  O   VAL A 285      12.517  29.405  10.100  1.00 92.48           O
ATOM   2299  N   ARG A 286      10.485  28.496   9.717  1.00 82.75           N
ATOM   2300  CA  ARG A 286      10.645  28.502   8.292  1.00 82.75           C
ATOM   2301  CB  ARG A 286       9.358  28.068   7.562  1.00 82.75           C
ATOM   2302  CG  ARG A 286       8.141  28.960   7.835  1.00 82.75           C
ATOM   2303  CD  ARG A 286       6.859  28.474   7.146  1.00 82.75           C
ATOM   2304  NE  ARG A 286       5.778  29.466   7.422  1.00 82.75           N
ATOM   2305  CZ  ARG A 286       4.941  29.316   8.491  1.00 82.75           C
ATOM   2306  NH1 ARG A 286       5.062  28.233   9.313  1.00 82.75           N
ATOM   2307  NH2 ARG A 286       3.981  30.255   8.741  1.00 82.75           N
ATOM   2308  C   ARG A 286      11.022  29.863   7.796  1.00 82.75           C
ATOM   2309  O   ARG A 286      12.054  30.000   7.146  1.00 82.75           O
ATOM   2310  N   GLU A 287      10.210  30.894   8.107  1.00 93.71           N
ATOM   2311  CA  GLU A 287      10.447  32.263   7.724  1.00 93.71           C
ATOM   2312  CB  GLU A 287      11.178  32.503   6.383  1.00 93.71           C
ATOM   2313  CG  GLU A 287      12.708  32.558   6.486  1.00 93.71           C
ATOM   2314  CD  GLU A 287      13.287  32.459   5.081  1.00 93.71           C
ATOM   2315  OE1 GLU A 287      12.500  32.576   4.104  1.00 93.71           O
ATOM   2316  OE2 GLU A 287      14.525  32.259   4.966  1.00 93.71           O
ATOM   2317  C   GLU A 287       9.129  32.944   7.622  1.00 93.71           C
ATOM   2318  O   GLU A 287       8.127  32.342   7.236  1.00 93.71           O
ATOM   2319  N   SER A 288       9.109  34.239   7.981  1.00 30.93           N
ATOM   2320  CA  SER A 288       7.896  34.989   7.918  1.00 30.93           C
ATOM   2321  CB  SER A 288       7.901  36.247   8.802  1.00 30.93           C
ATOM   2322  OG  SER A 288       8.876  37.166   8.328  1.00 30.93           O
ATOM   2323  C   SER A 288       7.707  35.427   6.510  1.00 30.93           C
ATOM   2324  O   SER A 288       8.650  35.492   5.723  1.00 30.93           O
ATOM   2325  N   ARG A 289       6.446  35.723   6.161  1.00172.89           N
ATOM   2326  CA  ARG A 289       6.116  36.166   4.847  1.00172.89           C
ATOM   2327  CB  ARG A 289       5.630  35.012   3.957  1.00172.89           C
ATOM   2328  CG  ARG A 289       6.697  33.928   3.750  1.00172.89           C
ATOM   2329  CD  ARG A 289       7.455  34.050   2.427  1.00172.89           C
ATOM   2330  NE  ARG A 289       8.541  35.057   2.596  1.00172.89           N
ATOM   2331  CZ  ARG A 289       9.817  34.671   2.888  1.00172.89           C
ATOM   2332  NH1 ARG A 289      10.112  33.354   3.098  1.00172.89           N
ATOM   2333  NH2 ARG A 289      10.809  35.607   2.946  1.00172.89           N
ATOM   2334  C   ARG A 289       5.005  37.148   5.032  1.00172.89           C
ATOM   2335  O   ARG A 289       4.501  37.301   6.142  1.00172.89           O
ATOM   2336  N   SER A 290       4.638  37.871   3.957  1.00129.08           N
ATOM   2337  CA  SER A 290       3.567  38.827   3.982  1.00129.08           C
ATOM   2338  CB  SER A 290       2.183  38.273   4.392  1.00129.08           C
ATOM   2339  OG  SER A 290       2.086  38.095   5.797  1.00129.08           O
ATOM   2340  C   SER A 290       3.931  39.949   4.897  1.00129.08           C
ATOM   2341  O   SER A 290       5.001  39.954   5.503  1.00129.08           O
ATOM   2342  N   LEU A 291       3.039  40.953   4.991  1.00 92.17           N
ATOM   2343  CA  LEU A 291       3.295  42.091   5.820  1.00 92.17           C
ATOM   2344  CB  LEU A 291       2.718  43.413   5.277  1.00 92.17           C
ATOM   2345  CG  LEU A 291       3.377  43.889   3.970  1.00 92.17           C
ATOM   2346  CD1 LEU A 291       4.857  44.244   4.189  1.00 92.17           C
ATOM   2347  CD2 LEU A 291       3.167  42.874   2.838  1.00 92.17           C
ATOM   2348  C   LEU A 291       2.665  41.852   7.153  1.00 92.17           C
ATOM   2349  O   LEU A 291       1.782  41.010   7.304  1.00 92.17           O
ATOM   2350  N   SER A 292       3.144  42.594   8.168  1.00 77.80           N
ATOM   2351  CA  SER A 292       2.642  42.471   9.504  1.00 77.80           C
ATOM   2352  CB  SER A 292       3.519  43.181  10.551  1.00 77.80           C
ATOM   2353  OG  SER A 292       4.817  42.615  10.586  1.00 77.80           O
ATOM   2354  C   SER A 292       1.313  43.154   9.563  1.00 77.80           C
ATOM   2355  O   SER A 292       0.935  43.888   8.652  1.00 77.80           O
ATOM   2356  N   GLU A 293       0.550  42.902  10.645  1.00 47.62           N
ATOM   2357  CA  GLU A 293      -0.701  43.584  10.795  1.00 47.62           C
ATOM   2358  CB  GLU A 293      -1.898  42.628  10.930  1.00 47.62           C
ATOM   2359  CG  GLU A 293      -3.263  43.320  10.928  1.00 47.62           C
ATOM   2360  CD  GLU A 293      -4.322  42.227  11.026  1.00 47.62           C
ATOM   2361  OE1 GLU A 293      -3.947  41.074  11.365  1.00 47.62           O
ATOM   2362  OE2 GLU A 293      -5.517  42.525  10.757  1.00 47.62           O
ATOM   2363  C   GLU A 293      -0.606  44.398  12.046  1.00 47.62           C
ATOM   2364  O   GLU A 293      -0.360  43.865  13.128  1.00 47.62           O
ATOM   2365  N   ASP A 294      -0.776  45.730  11.912  1.00 56.15           N
ATOM   2366  CA  ASP A 294      -0.688  46.614  13.038  1.00 56.15           C
ATOM   2367  CB  ASP A 294       0.744  47.102  13.324  1.00 56.15           C
ATOM   2368  CG  ASP A 294       1.288  47.843  12.108  1.00 56.15           C
ATOM   2369  OD1 ASP A 294       0.605  47.862  11.050  1.00 56.15           O
ATOM   2370  OD2 ASP A 294       2.417  48.390  12.228  1.00 56.15           O
ATOM   2371  C   ASP A 294      -1.535  47.813  12.767  1.00 56.15           C
ATOM   2372  O   ASP A 294      -1.929  48.067  11.629  1.00 56.15           O
ATOM   2373  N   LEU A 295      -1.862  48.571  13.830  1.00 30.37           N
ATOM   2374  CA  LEU A 295      -2.624  49.768  13.649  1.00 30.37           C
ATOM   2375  CB  LEU A 295      -3.170  50.354  14.962  1.00 30.37           C
ATOM   2376  CG  LEU A 295      -4.164  49.422  15.668  1.00 30.37           C
ATOM   2377  CD1 LEU A 295      -4.700  50.063  16.955  1.00 30.37           C
ATOM   2378  CD2 LEU A 295      -5.282  48.977  14.713  1.00 30.37           C
ATOM   2379  C   LEU A 295      -1.665  50.802  13.075  1.00 30.37           C
ATOM   2380  O   LEU A 295      -1.404  51.805  13.791  1.00 30.37           O
ATOM   2381  OXT LEU A 295      -1.183  50.610  11.927  1.00 30.37           O
TER    2382      LEU A 295
ATOM   2383  N   MET B 296       5.703  40.043  61.498  1.00 39.95           N
ATOM   2384  CA  MET B 296       6.694  39.058  61.016  1.00 39.95           C
ATOM   2385  CB  MET B 296       6.111  37.645  61.084  1.00 39.95           C
ATOM   2386  CG  MET B 296       5.805  37.167  62.496  1.00 39.95           C
ATOM   2387  SD  MET B 296       4.863  35.620  62.512  1.00 39.95           S
ATOM   2388  CE  MET B 296       6.197  34.607  61.811  1.00 39.95           C
ATOM   2389  C   MET B 296       7.017  39.312  59.588  1.00 39.95           C
ATOM   2390  O   MET B 296       6.362  40.107  58.915  1.00 39.95           O
ATOM   2391  N   ILE B 297       8.058  38.629  59.082  1.00119.84           N
ATOM   2392  CA  ILE B 297       8.370  38.842  57.710  1.00119.84           C
ATOM   2393  CB  ILE B 297       9.769  38.506  57.297  1.00119.84           C
ATOM   2394  CG1 ILE B 297      10.806  39.377  58.031  1.00119.84           C
ATOM   2395  CG2 ILE B 297       9.846  38.626  55.766  1.00119.84           C
ATOM   2396  CD1 ILE B 297      11.004  39.012  59.501  1.00119.84           C
ATOM   2397  C   ILE B 297       7.444  37.994  56.921  1.00119.84           C
ATOM   2398  O   ILE B 297       7.134  36.862  57.288  1.00119.84           O
ATOM   2399  N   GLN B 298       6.892  38.567  55.846  1.00174.77           N
ATOM   2400  CA  GLN B 298       6.107  37.727  55.015  1.00174.77           C
ATOM   2401  CB  GLN B 298       4.650  37.566  55.448  1.00174.77           C
ATOM   2402  CG  GLN B 298       3.844  38.844  55.552  1.00174.77           C
ATOM   2403  CD  GLN B 298       2.540  38.349  56.136  1.00174.77           C
ATOM   2404  OE1 GLN B 298       2.491  37.257  56.701  1.00174.77           O
ATOM   2405  NE2 GLN B 298       1.455  39.153  55.992  1.00174.77           N
ATOM   2406  C   GLN B 298       6.267  38.159  53.606  1.00174.77           C
ATOM   2407  O   GLN B 298       6.258  39.346  53.285  1.00174.77           O
ATOM   2408  N   ARG B 299       6.469  37.160  52.729  1.00109.89           N
ATOM   2409  CA  ARG B 299       6.716  37.427  51.349  1.00109.89           C
ATOM   2410  CB  ARG B 299       8.071  36.895  50.866  1.00109.89           C
ATOM   2411  CG  ARG B 299       9.278  37.652  51.419  1.00109.89           C
ATOM   2412  CD  ARG B 299      10.590  37.159  50.808  1.00109.89           C
ATOM   2413  NE  ARG B 299      11.679  38.080  51.232  1.00109.89           N
ATOM   2414  CZ  ARG B 299      12.856  38.086  50.540  1.00109.89           C
ATOM   2415  NH1 ARG B 299      13.015  37.260  49.465  1.00109.89           N
ATOM   2416  NH2 ARG B 299      13.872  38.916  50.919  1.00109.89           N
ATOM   2417  C   ARG B 299       5.683  36.707  50.552  1.00109.89           C
ATOM   2418  O   ARG B 299       5.491  35.502  50.713  1.00109.89           O
ATOM   2419  N   THR B 300       4.997  37.438  49.654  1.00103.29           N
ATOM   2420  CA  THR B 300       3.995  36.824  48.838  1.00103.29           C
ATOM   2421  CB  THR B 300       3.000  37.800  48.277  1.00103.29           C
ATOM   2422  OG1 THR B 300       1.903  37.106  47.700  1.00103.29           O
ATOM   2423  CG2 THR B 300       3.698  38.679  47.225  1.00103.29           C
ATOM   2424  C   THR B 300       4.695  36.133  47.708  1.00103.29           C
ATOM   2425  O   THR B 300       5.781  36.534  47.288  1.00103.29           O
ATOM   2426  N   PRO B 301       4.099  35.082  47.211  1.00 86.85           N
ATOM   2427  CA  PRO B 301       4.720  34.312  46.166  1.00 86.85           C
ATOM   2428  CD  PRO B 301       3.175  34.287  47.998  1.00 86.85           C
ATOM   2429  CB  PRO B 301       4.015  32.951  46.165  1.00 86.85           C
ATOM   2430  CG  PRO B 301       2.768  33.152  47.046  1.00 86.85           C
ATOM   2431  C   PRO B 301       4.740  34.978  44.829  1.00 86.85           C
ATOM   2432  O   PRO B 301       3.782  35.662  44.474  1.00 86.85           O
ATOM   2433  N   LYS B 302       5.835  34.781  44.071  1.00122.89           N
ATOM   2434  CA  LYS B 302       5.919  35.291  42.735  1.00122.89           C
ATOM   2435  CB  LYS B 302       7.325  35.774  42.341  1.00122.89           C
ATOM   2436  CG  LYS B 302       8.387  34.680  42.396  1.00122.89           C
ATOM   2437  CD  LYS B 302       9.732  35.114  41.814  1.00122.89           C
ATOM   2438  CE  LYS B 302      10.593  35.875  42.824  1.00122.89           C
ATOM   2439  NZ  LYS B 302      11.947  36.111  42.276  1.00122.89           N
ATOM   2440  C   LYS B 302       5.537  34.123  41.891  1.00122.89           C
ATOM   2441  O   LYS B 302       5.898  32.992  42.212  1.00122.89           O
ATOM   2442  N   ILE B 303       4.766  34.347  40.810  1.00 57.95           N
ATOM   2443  CA  ILE B 303       4.300  33.203  40.082  1.00 57.95           C
ATOM   2444  CB  ILE B 303       2.818  33.001  40.227  1.00 57.95           C
ATOM   2445  CG1 ILE B 303       2.449  32.847  41.713  1.00 57.95           C
ATOM   2446  CG2 ILE B 303       2.408  31.800  39.358  1.00 57.95           C
ATOM   2447  CD1 ILE B 303       0.954  32.998  41.998  1.00 57.95           C
ATOM   2448  C   ILE B 303       4.570  33.358  38.624  1.00 57.95           C
ATOM   2449  O   ILE B 303       4.443  34.445  38.063  1.00 57.95           O
ATOM   2450  N   GLN B 304       4.975  32.244  37.976  1.00 82.13           N
ATOM   2451  CA  GLN B 304       5.183  32.255  36.561  1.00 82.13           C
ATOM   2452  CB  GLN B 304       6.652  32.503  36.180  1.00 82.13           C
ATOM   2453  CG  GLN B 304       7.035  33.955  36.511  1.00 82.13           C
ATOM   2454  CD  GLN B 304       8.518  34.178  36.279  1.00 82.13           C
ATOM   2455  OE1 GLN B 304       9.292  33.229  36.208  1.00 82.13           O
ATOM   2456  NE2 GLN B 304       8.936  35.469  36.177  1.00 82.13           N
ATOM   2457  C   GLN B 304       4.658  30.956  36.023  1.00 82.13           C
ATOM   2458  O   GLN B 304       4.914  29.889  36.582  1.00 82.13           O
ATOM   2459  N   VAL B 305       3.862  31.032  34.935  1.00 67.66           N
ATOM   2460  CA  VAL B 305       3.252  29.856  34.382  1.00 67.66           C
ATOM   2461  CB  VAL B 305       1.759  29.983  34.244  1.00 67.66           C
ATOM   2462  CG1 VAL B 305       1.211  28.703  33.593  1.00 67.66           C
ATOM   2463  CG2 VAL B 305       1.156  30.280  35.628  1.00 67.66           C
ATOM   2464  C   VAL B 305       3.817  29.670  33.008  1.00 67.66           C
ATOM   2465  O   VAL B 305       3.687  30.519  32.136  1.00 67.66           O
ATOM   2466  N   TYR B 306       4.484  28.544  32.745  1.00 89.58           N
ATOM   2467  CA  TYR B 306       5.046  28.440  31.431  1.00 89.58           C
ATOM   2468  CB  TYR B 306       6.459  29.032  31.350  1.00 89.58           C
ATOM   2469  CG  TYR B 306       7.212  28.486  32.512  1.00 89.58           C
ATOM   2470  CD1 TYR B 306       7.085  29.089  33.743  1.00 89.58           C
ATOM   2471  CD2 TYR B 306       8.032  27.389  32.383  1.00 89.58           C
ATOM   2472  CE1 TYR B 306       7.770  28.610  34.832  1.00 89.58           C
ATOM   2473  CE2 TYR B 306       8.721  26.907  33.471  1.00 89.58           C
ATOM   2474  CZ  TYR B 306       8.590  27.518  34.696  1.00 89.58           C
ATOM   2475  OH  TYR B 306       9.295  27.024  35.814  1.00 89.58           O
ATOM   2476  C   TYR B 306       5.116  27.004  31.054  1.00 89.58           C
ATOM   2477  O   TYR B 306       4.817  26.127  31.860  1.00 89.58           O
ATOM   2478  N   SER B 307       5.512  26.737  29.796  1.00 99.99           N
ATOM   2479  CA  SER B 307       5.626  25.392  29.311  1.00 99.99           C
ATOM   2480  CB  SER B 307       5.146  25.203  27.864  1.00 99.99           C
ATOM   2481  OG  SER B 307       3.747  25.396  27.771  1.00 99.99           O
ATOM   2482  C   SER B 307       7.078  25.050  29.270  1.00 99.99           C
ATOM   2483  O   SER B 307       7.935  25.927  29.173  1.00 99.99           O
ATOM   2484  N   ARG B 308       7.376  23.740  29.355  1.00114.07           N
ATOM   2485  CA  ARG B 308       8.720  23.241  29.326  1.00114.07           C
ATOM   2486  CB  ARG B 308       8.753  21.703  29.450  1.00114.07           C
ATOM   2487  CG  ARG B 308      10.124  21.101  29.768  1.00114.07           C
ATOM   2488  CD  ARG B 308      10.455  21.042  31.263  1.00114.07           C
ATOM   2489  NE  ARG B 308      10.368  19.611  31.681  1.00114.07           N
ATOM   2490  CZ  ARG B 308       9.343  19.147  32.456  1.00114.07           C
ATOM   2491  NH1 ARG B 308       8.366  19.989  32.901  1.00114.07           N
ATOM   2492  NH2 ARG B 308       9.313  17.828  32.806  1.00114.07           N
ATOM   2493  C   ARG B 308       9.295  23.590  27.990  1.00114.07           C
ATOM   2494  O   ARG B 308      10.424  24.069  27.897  1.00114.07           O
ATOM   2495  N   HIS B 309       8.510  23.374  26.913  1.00 61.11           N
ATOM   2496  CA  HIS B 309       8.981  23.640  25.582  1.00 61.11           C
ATOM   2497  ND1 HIS B 309      11.548  21.617  25.020  1.00 61.11           N
ATOM   2498  CG  HIS B 309      10.201  21.465  25.262  1.00 61.11           C
ATOM   2499  CB  HIS B 309       9.137  22.375  24.724  1.00 61.11           C
ATOM   2500  NE2 HIS B 309      11.334  19.832  26.329  1.00 61.11           N
ATOM   2501  CD2 HIS B 309      10.087  20.370  26.062  1.00 61.11           C
ATOM   2502  CE1 HIS B 309      12.179  20.615  25.683  1.00 61.11           C
ATOM   2503  C   HIS B 309       8.004  24.561  24.916  1.00 61.11           C
ATOM   2504  O   HIS B 309       6.923  24.821  25.439  1.00 61.11           O
ATOM   2505  N   PRO B 310       8.360  25.052  23.754  1.00 71.21           N
ATOM   2506  CA  PRO B 310       7.535  26.006  23.067  1.00 71.21           C
ATOM   2507  CD  PRO B 310       9.747  25.124  23.336  1.00 71.21           C
ATOM   2508  CB  PRO B 310       8.326  26.416  21.828  1.00 71.21           C
ATOM   2509  CG  PRO B 310       9.792  26.240  22.275  1.00 71.21           C
ATOM   2510  C   PRO B 310       6.183  25.438  22.808  1.00 71.21           C
ATOM   2511  O   PRO B 310       6.077  24.268  22.444  1.00 71.21           O
ATOM   2512  N   ALA B 311       5.134  26.260  22.994  1.00 46.66           N
ATOM   2513  CA  ALA B 311       3.804  25.752  22.869  1.00 46.66           C
ATOM   2514  CB  ALA B 311       2.716  26.728  23.350  1.00 46.66           C
ATOM   2515  C   ALA B 311       3.506  25.425  21.445  1.00 46.66           C
ATOM   2516  O   ALA B 311       3.886  26.153  20.530  1.00 46.66           O
ATOM   2517  N   GLU B 312       2.842  24.275  21.222  1.00 82.31           N
ATOM   2518  CA  GLU B 312       2.372  24.021  19.897  1.00 82.31           C
ATOM   2519  CB  GLU B 312       3.327  23.234  18.987  1.00 82.31           C
ATOM   2520  CG  GLU B 312       3.559  21.789  19.405  1.00 82.31           C
ATOM   2521  CD  GLU B 312       4.346  21.154  18.272  1.00 82.31           C
ATOM   2522  OE1 GLU B 312       3.887  21.263  17.103  1.00 82.31           O
ATOM   2523  OE2 GLU B 312       5.417  20.557  18.557  1.00 82.31           O
ATOM   2524  C   GLU B 312       1.110  23.252  20.028  1.00 82.31           C
ATOM   2525  O   GLU B 312       1.052  22.233  20.711  1.00 82.31           O
ATOM   2526  N   ASN B 313       0.045  23.717  19.363  1.00 49.34           N
ATOM   2527  CA  ASN B 313      -1.183  23.014  19.540  1.00 49.34           C
ATOM   2528  CB  ASN B 313      -2.379  23.640  18.809  1.00 49.34           C
ATOM   2529  CG  ASN B 313      -2.732  24.948  19.495  1.00 49.34           C
ATOM   2530  OD1 ASN B 313      -2.119  25.342  20.486  1.00 49.34           O
ATOM   2531  ND2 ASN B 313      -3.769  25.639  18.954  1.00 49.34           N
ATOM   2532  C   ASN B 313      -1.000  21.636  19.001  1.00 49.34           C
ATOM   2533  O   ASN B 313      -0.426  21.446  17.930  1.00 49.34           O
ATOM   2534  N   GLY B 314      -1.465  20.635  19.773  1.00 32.24           N
ATOM   2535  CA  GLY B 314      -1.427  19.268  19.347  1.00 32.24           C
ATOM   2536  C   GLY B 314      -0.311  18.528  20.021  1.00 32.24           C
ATOM   2537  O   GLY B 314      -0.410  17.320  20.227  1.00 32.24           O
ATOM   2538  N   LYS B 315       0.780  19.213  20.409  1.00142.92           N
ATOM   2539  CA  LYS B 315       1.843  18.467  21.023  1.00142.92           C
ATOM   2540  CB  LYS B 315       3.259  18.976  20.696  1.00142.92           C
ATOM   2541  CG  LYS B 315       3.816  18.473  19.366  1.00142.92           C
ATOM   2542  CD  LYS B 315       4.090  16.970  19.335  1.00142.92           C
ATOM   2543  CE  LYS B 315       4.614  16.487  17.982  1.00142.92           C
ATOM   2544  NZ  LYS B 315       5.865  17.199  17.636  1.00142.92           N
ATOM   2545  C   LYS B 315       1.693  18.542  22.501  1.00142.92           C
ATOM   2546  O   LYS B 315       1.380  19.590  23.065  1.00142.92           O
ATOM   2547  N   SER B 316       1.920  17.396  23.166  1.00 47.91           N
ATOM   2548  CA  SER B 316       1.840  17.364  24.587  1.00 47.91           C
ATOM   2549  CB  SER B 316       1.583  15.952  25.142  1.00 47.91           C
ATOM   2550  OG  SER B 316       0.324  15.480  24.691  1.00 47.91           O
ATOM   2551  C   SER B 316       3.160  17.855  25.073  1.00 47.91           C
ATOM   2552  O   SER B 316       4.208  17.477  24.551  1.00 47.91           O
ATOM   2553  N   ASN B 317       3.119  18.743  26.082  1.00 69.15           N
ATOM   2554  CA  ASN B 317       4.283  19.358  26.641  1.00 69.15           C
ATOM   2555  CB  ASN B 317       4.492  20.804  26.145  1.00 69.15           C
ATOM   2556  CG  ASN B 317       5.916  21.244  26.467  1.00 69.15           C
ATOM   2557  OD1 ASN B 317       6.880  20.722  25.911  1.00 69.15           O
ATOM   2558  ND2 ASN B 317       6.056  22.233  27.392  1.00 69.15           N
ATOM   2559  C   ASN B 317       4.060  19.392  28.126  1.00 69.15           C
ATOM   2560  O   ASN B 317       3.218  18.661  28.649  1.00 69.15           O
ATOM   2561  N   PHE B 318       4.841  20.212  28.860  1.00 73.43           N
ATOM   2562  CA  PHE B 318       4.659  20.269  30.281  1.00 73.43           C
ATOM   2563  CB  PHE B 318       5.917  19.898  31.084  1.00 73.43           C
ATOM   2564  CG  PHE B 318       6.175  18.444  30.883  1.00 73.43           C
ATOM   2565  CD1 PHE B 318       5.484  17.510  31.620  1.00 73.43           C
ATOM   2566  CD2 PHE B 318       7.109  18.015  29.969  1.00 73.43           C
ATOM   2567  CE1 PHE B 318       5.713  16.165  31.447  1.00 73.43           C
ATOM   2568  CE2 PHE B 318       7.341  16.670  29.793  1.00 73.43           C
ATOM   2569  CZ  PHE B 318       6.645  15.744  30.531  1.00 73.43           C
ATOM   2570  C   PHE B 318       4.258  21.656  30.690  1.00 73.43           C
ATOM   2571  O   PHE B 318       4.848  22.649  30.267  1.00 73.43           O
ATOM   2572  N   LEU B 319       3.224  21.743  31.551  1.00 54.33           N
ATOM   2573  CA  LEU B 319       2.732  22.995  32.047  1.00 54.33           C
ATOM   2574  CB  LEU B 319       1.203  22.991  32.216  1.00 54.33           C
ATOM   2575  CG  LEU B 319       0.610  24.309  32.744  1.00 54.33           C
ATOM   2576  CD1 LEU B 319       0.825  25.459  31.750  1.00 54.33           C
ATOM   2577  CD2 LEU B 319      -0.866  24.132  33.142  1.00 54.33           C
ATOM   2578  C   LEU B 319       3.344  23.192  33.400  1.00 54.33           C
ATOM   2579  O   LEU B 319       3.139  22.387  34.307  1.00 54.33           O
ATOM   2580  N   ASN B 320       4.108  24.289  33.574  1.00 58.53           N
ATOM   2581  CA  ASN B 320       4.791  24.512  34.816  1.00 58.53           C
ATOM   2582  CB  ASN B 320       6.305  24.716  34.653  1.00 58.53           C
ATOM   2583  CG  ASN B 320       6.934  23.417  34.170  1.00 58.53           C
ATOM   2584  OD1 ASN B 320       6.384  22.333  34.351  1.00 58.53           O
ATOM   2585  ND2 ASN B 320       8.138  23.530  33.546  1.00 58.53           N
ATOM   2586  C   ASN B 320       4.266  25.754  35.466  1.00 58.53           C
ATOM   2587  O   ASN B 320       3.820  26.690  34.804  1.00 58.53           O
ATOM   2588  N   CYS B 321       4.281  25.759  36.814  1.00 60.45           N
ATOM   2589  CA  CYS B 321       3.901  26.901  37.592  1.00 60.45           C
ATOM   2590  CB  CYS B 321       2.536  26.732  38.298  1.00 60.45           C
ATOM   2591  SG  CYS B 321       2.081  28.148  39.346  1.00 60.45           S
ATOM   2592  C   CYS B 321       4.958  27.040  38.635  1.00 60.45           C
ATOM   2593  O   CYS B 321       4.990  26.295  39.613  1.00 60.45           O
ATOM   2594  N   TYR B 322       5.843  28.035  38.473  1.00247.34           N
ATOM   2595  CA  TYR B 322       6.931  28.135  39.395  1.00247.34           C
ATOM   2596  CB  TYR B 322       8.215  28.557  38.706  1.00247.34           C
ATOM   2597  CG  TYR B 322       9.369  28.534  39.638  1.00247.34           C
ATOM   2598  CD1 TYR B 322       9.589  29.529  40.556  1.00247.34           C
ATOM   2599  CD2 TYR B 322      10.246  27.488  39.580  1.00247.34           C
ATOM   2600  CE1 TYR B 322      10.681  29.508  41.381  1.00247.34           C
ATOM   2601  CE2 TYR B 322      11.339  27.453  40.404  1.00247.34           C
ATOM   2602  CZ  TYR B 322      11.561  28.463  41.296  1.00247.34           C
ATOM   2603  OH  TYR B 322      12.694  28.408  42.126  1.00247.34           O
ATOM   2604  C   TYR B 322       6.580  29.185  40.395  1.00247.34           C
ATOM   2605  O   TYR B 322       6.354  30.345  40.056  1.00247.34           O
ATOM   2606  N   VAL B 323       6.507  28.773  41.674  1.00 56.58           N
ATOM   2607  CA  VAL B 323       6.169  29.675  42.734  1.00 56.58           C
ATOM   2608  CB  VAL B 323       5.102  29.119  43.630  1.00 56.58           C
ATOM   2609  CG1 VAL B 323       4.842  30.092  44.791  1.00 56.58           C
ATOM   2610  CG2 VAL B 323       3.859  28.827  42.772  1.00 56.58           C
ATOM   2611  C   VAL B 323       7.405  29.869  43.554  1.00 56.58           C
ATOM   2612  O   VAL B 323       8.037  28.900  43.973  1.00 56.58           O
ATOM   2613  N   SER B 324       7.783  31.141  43.805  1.00 70.32           N
ATOM   2614  CA  SER B 324       9.002  31.374  44.525  1.00 70.32           C
ATOM   2615  CB  SER B 324      10.227  31.431  43.596  1.00 70.32           C
ATOM   2616  OG  SER B 324      10.040  32.438  42.614  1.00 70.32           O
ATOM   2617  C   SER B 324       8.927  32.673  45.274  1.00 70.32           C
ATOM   2618  O   SER B 324       7.962  33.427  45.162  1.00 70.32           O
ATOM   2619  N   GLY B 325       9.957  32.923  46.110  1.00 32.74           N
ATOM   2620  CA  GLY B 325      10.109  34.154  46.836  1.00 32.74           C
ATOM   2621  C   GLY B 325       9.092  34.271  47.932  1.00 32.74           C
ATOM   2622  O   GLY B 325       8.753  35.384  48.332  1.00 32.74           O
ATOM   2623  N   PHE B 326       8.589  33.144  48.475  1.00 71.16           N
ATOM   2624  CA  PHE B 326       7.559  33.269  49.472  1.00 71.16           C
ATOM   2625  CB  PHE B 326       6.254  32.534  49.103  1.00 71.16           C
ATOM   2626  CG  PHE B 326       6.541  31.081  48.900  1.00 71.16           C
ATOM   2627  CD1 PHE B 326       6.974  30.620  47.678  1.00 71.16           C
ATOM   2628  CD2 PHE B 326       6.371  30.176  49.923  1.00 71.16           C
ATOM   2629  CE1 PHE B 326       7.237  29.284  47.480  1.00 71.16           C
ATOM   2630  CE2 PHE B 326       6.632  28.838  49.731  1.00 71.16           C
ATOM   2631  CZ  PHE B 326       7.068  28.388  48.509  1.00 71.16           C
ATOM   2632  C   PHE B 326       8.010  32.762  50.812  1.00 71.16           C
ATOM   2633  O   PHE B 326       8.943  31.969  50.928  1.00 71.16           O
ATOM   2634  N   HIS B 327       7.360  33.286  51.875  1.00 83.51           N
ATOM   2635  CA  HIS B 327       7.569  32.886  53.242  1.00 83.51           C
ATOM   2636  ND1 HIS B 327       8.074  33.866  56.360  1.00 83.51           N
ATOM   2637  CG  HIS B 327       8.826  33.240  55.389  1.00 83.51           C
ATOM   2638  CB  HIS B 327       8.747  33.589  53.933  1.00 83.51           C
ATOM   2639  NE2 HIS B 327       9.288  32.320  57.399  1.00 83.51           N
ATOM   2640  CD2 HIS B 327       9.562  32.299  56.042  1.00 83.51           C
ATOM   2641  CE1 HIS B 327       8.388  33.277  57.540  1.00 83.51           C
ATOM   2642  C   HIS B 327       6.343  33.310  53.987  1.00 83.51           C
ATOM   2643  O   HIS B 327       5.868  34.419  53.755  1.00 83.51           O
ATOM   2644  N   PRO B 328       5.790  32.526  54.885  1.00 95.09           N
ATOM   2645  CA  PRO B 328       6.249  31.222  55.305  1.00 95.09           C
ATOM   2646  CD  PRO B 328       4.599  32.955  55.602  1.00 95.09           C
ATOM   2647  CB  PRO B 328       5.391  30.862  56.519  1.00 95.09           C
ATOM   2648  CG  PRO B 328       4.111  31.698  56.339  1.00 95.09           C
ATOM   2649  C   PRO B 328       6.100  30.214  54.201  1.00 95.09           C
ATOM   2650  O   PRO B 328       5.586  30.550  53.136  1.00 95.09           O
ATOM   2651  N   SER B 329       6.576  28.977  54.447  1.00 58.80           N
ATOM   2652  CA  SER B 329       6.629  27.917  53.477  1.00 58.80           C
ATOM   2653  CB  SER B 329       7.513  26.745  53.933  1.00 58.80           C
ATOM   2654  OG  SER B 329       6.956  26.131  55.085  1.00 58.80           O
ATOM   2655  C   SER B 329       5.286  27.354  53.083  1.00 58.80           C
ATOM   2656  O   SER B 329       5.177  26.761  52.012  1.00 58.80           O
ATOM   2657  N   ASP B 330       4.230  27.487  53.910  1.00 54.82           N
ATOM   2658  CA  ASP B 330       2.972  26.867  53.559  1.00 54.82           C
ATOM   2659  CB  ASP B 330       1.919  27.004  54.669  1.00 54.82           C
ATOM   2660  CG  ASP B 330       2.449  26.297  55.906  1.00 54.82           C
ATOM   2661  OD1 ASP B 330       2.850  25.108  55.794  1.00 54.82           O
ATOM   2662  OD2 ASP B 330       2.477  26.954  56.980  1.00 54.82           O
ATOM   2663  C   ASP B 330       2.397  27.530  52.339  1.00 54.82           C
ATOM   2664  O   ASP B 330       2.321  28.756  52.275  1.00 54.82           O
ATOM   2665  N   ILE B 331       1.986  26.732  51.324  1.00 65.34           N
ATOM   2666  CA  ILE B 331       1.386  27.315  50.151  1.00 65.34           C
ATOM   2667  CB  ILE B 331       2.407  27.822  49.164  1.00 65.34           C
ATOM   2668  CG1 ILE B 331       1.742  28.682  48.075  1.00 65.34           C
ATOM   2669  CG2 ILE B 331       3.194  26.617  48.620  1.00 65.34           C
ATOM   2670  CD1 ILE B 331       2.740  29.459  47.215  1.00 65.34           C
ATOM   2671  C   ILE B 331       0.541  26.290  49.448  1.00 65.34           C
ATOM   2672  O   ILE B 331       0.831  25.097  49.500  1.00 65.34           O
ATOM   2673  N   GLU B 332      -0.544  26.722  48.763  1.00110.02           N
ATOM   2674  CA  GLU B 332      -1.307  25.756  48.019  1.00110.02           C
ATOM   2675  CB  GLU B 332      -2.775  25.601  48.438  1.00110.02           C
ATOM   2676  CG  GLU B 332      -3.644  26.812  48.126  1.00110.02           C
ATOM   2677  CD  GLU B 332      -5.083  26.330  48.213  1.00110.02           C
ATOM   2678  OE1 GLU B 332      -5.501  25.920  49.328  1.00110.02           O
ATOM   2679  OE2 GLU B 332      -5.778  26.350  47.162  1.00110.02           O
ATOM   2680  C   GLU B 332      -1.289  26.167  46.578  1.00110.02           C
ATOM   2681  O   GLU B 332      -1.502  27.336  46.253  1.00110.02           O
ATOM   2682  N   VAL B 333      -1.014  25.205  45.669  1.00 49.26           N
ATOM   2683  CA  VAL B 333      -0.946  25.543  44.275  1.00 49.26           C
ATOM   2684  CB  VAL B 333       0.467  25.618  43.772  1.00 49.26           C
ATOM   2685  CG1 VAL B 333       0.441  25.897  42.261  1.00 49.26           C
ATOM   2686  CG2 VAL B 333       1.226  26.677  44.590  1.00 49.26           C
ATOM   2687  C   VAL B 333      -1.645  24.489  43.471  1.00 49.26           C
ATOM   2688  O   VAL B 333      -1.444  23.294  43.683  1.00 49.26           O
ATOM   2689  N   ASP B 334      -2.496  24.922  42.517  1.00 67.46           N
ATOM   2690  CA  ASP B 334      -3.192  24.013  41.652  1.00 67.46           C
ATOM   2691  CB  ASP B 334      -4.691  23.850  41.956  1.00 67.46           C
ATOM   2692  CG  ASP B 334      -4.842  22.994  43.205  1.00 67.46           C
ATOM   2693  OD1 ASP B 334      -4.049  22.028  43.366  1.00 67.46           O
ATOM   2694  OD2 ASP B 334      -5.753  23.299  44.020  1.00 67.46           O
ATOM   2695  C   ASP B 334      -3.083  24.529  40.250  1.00 67.46           C
ATOM   2696  O   ASP B 334      -3.034  25.737  40.022  1.00 67.46           O
ATOM   2697  N   LEU B 335      -3.014  23.600  39.273  1.00 50.69           N
ATOM   2698  CA  LEU B 335      -2.976  23.965  37.886  1.00 50.69           C
ATOM   2699  CB  LEU B 335      -2.012  23.101  37.048  1.00 50.69           C
ATOM   2700  CG  LEU B 335      -0.522  23.240  37.428  1.00 50.69           C
ATOM   2701  CD1 LEU B 335       0.354  22.337  36.544  1.00 50.69           C
ATOM   2702  CD2 LEU B 335      -0.056  24.705  37.383  1.00 50.69           C
ATOM   2703  C   LEU B 335      -4.364  23.731  37.372  1.00 50.69           C
ATOM   2704  O   LEU B 335      -4.940  22.666  37.595  1.00 50.69           O
ATOM   2705  N   LEU B 336      -4.944  24.730  36.672  1.00 51.35           N
ATOM   2706  CA  LEU B 336      -6.308  24.616  36.227  1.00 51.35           C
ATOM   2707  CB  LEU B 336      -7.179  25.821  36.628  1.00 51.35           C
ATOM   2708  CG  LEU B 336      -7.323  26.011  38.152  1.00 51.35           C
ATOM   2709  CD1 LEU B 336      -8.198  27.231  38.481  1.00 51.35           C
ATOM   2710  CD2 LEU B 336      -7.820  24.728  38.841  1.00 51.35           C
ATOM   2711  C   LEU B 336      -6.361  24.532  34.731  1.00 51.35           C
ATOM   2712  O   LEU B 336      -5.578  25.164  34.022  1.00 51.35           O
ATOM   2713  N   LYS B 337      -7.306  23.717  34.218  1.00 80.54           N
ATOM   2714  CA  LYS B 337      -7.510  23.554  32.811  1.00 80.54           C
ATOM   2715  CB  LYS B 337      -7.414  22.089  32.360  1.00 80.54           C
ATOM   2716  CG  LYS B 337      -7.582  21.895  30.855  1.00 80.54           C
ATOM   2717  CD  LYS B 337      -7.359  20.451  30.404  1.00 80.54           C
ATOM   2718  CE  LYS B 337      -7.292  20.291  28.886  1.00 80.54           C
ATOM   2719  NZ  LYS B 337      -8.516  20.844  28.270  1.00 80.54           N
ATOM   2720  C   LYS B 337      -8.904  23.999  32.524  1.00 80.54           C
ATOM   2721  O   LYS B 337      -9.866  23.316  32.872  1.00 80.54           O
ATOM   2722  N   ASN B 338      -9.043  25.161  31.857  1.00 45.76           N
ATOM   2723  CA  ASN B 338     -10.339  25.682  31.543  1.00 45.76           C
ATOM   2724  CB  ASN B 338     -11.136  24.798  30.566  1.00 45.76           C
ATOM   2725  CG  ASN B 338     -10.504  24.919  29.185  1.00 45.76           C
ATOM   2726  OD1 ASN B 338      -9.898  25.936  28.853  1.00 45.76           O
ATOM   2727  ND2 ASN B 338     -10.648  23.856  28.346  1.00 45.76           N
ATOM   2728  C   ASN B 338     -11.111  25.808  32.818  1.00 45.76           C
ATOM   2729  O   ASN B 338     -12.327  25.625  32.834  1.00 45.76           O
ATOM   2730  N   GLY B 339     -10.416  26.134  33.925  1.00 24.00           N
ATOM   2731  CA  GLY B 339     -11.072  26.332  35.186  1.00 24.00           C
ATOM   2732  C   GLY B 339     -11.214  25.017  35.888  1.00 24.00           C
ATOM   2733  O   GLY B 339     -11.727  24.956  37.004  1.00 24.00           O
ATOM   2734  N   GLU B 340     -10.746  23.924  35.259  1.00 78.66           N
ATOM   2735  CA  GLU B 340     -10.888  22.626  35.855  1.00 78.66           C
ATOM   2736  CB  GLU B 340     -11.156  21.531  34.805  1.00 78.66           C
ATOM   2737  CG  GLU B 340     -11.228  20.109  35.370  1.00 78.66           C
ATOM   2738  CD  GLU B 340     -12.588  19.908  36.020  1.00 78.66           C
ATOM   2739  OE1 GLU B 340     -13.352  20.906  36.099  1.00 78.66           O
ATOM   2740  OE2 GLU B 340     -12.885  18.757  36.440  1.00 78.66           O
ATOM   2741  C   GLU B 340      -9.611  22.274  36.555  1.00 78.66           C
ATOM   2742  O   GLU B 340      -8.554  22.201  35.935  1.00 78.66           O
ATOM   2743  N   ARG B 341      -9.670  22.015  37.878  1.00125.87           N
ATOM   2744  CA  ARG B 341      -8.456  21.681  38.569  1.00125.87           C
ATOM   2745  CB  ARG B 341      -8.628  21.416  40.075  1.00125.87           C
ATOM   2746  CG  ARG B 341      -7.462  20.614  40.665  1.00125.87           C
ATOM   2747  CD  ARG B 341      -7.627  20.275  42.147  1.00125.87           C
ATOM   2748  NE  ARG B 341      -7.090  18.902  42.385  1.00125.87           N
ATOM   2749  CZ  ARG B 341      -5.753  18.678  42.546  1.00125.87           C
ATOM   2750  NH1 ARG B 341      -4.858  19.694  42.376  1.00125.87           N
ATOM   2751  NH2 ARG B 341      -5.309  17.425  42.854  1.00125.87           N
ATOM   2752  C   ARG B 341      -7.915  20.426  37.973  1.00125.87           C
ATOM   2753  O   ARG B 341      -8.637  19.450  37.779  1.00125.87           O
ATOM   2754  N   ILE B 342      -6.600  20.423  37.679  1.00 56.51           N
ATOM   2755  CA  ILE B 342      -5.982  19.278  37.078  1.00 56.51           C
ATOM   2756  CB  ILE B 342      -4.836  19.633  36.175  1.00 56.51           C
ATOM   2757  CG1 ILE B 342      -5.339  20.461  34.981  1.00 56.51           C
ATOM   2758  CG2 ILE B 342      -4.119  18.334  35.776  1.00 56.51           C
ATOM   2759  CD1 ILE B 342      -4.214  21.087  34.157  1.00 56.51           C
ATOM   2760  C   ILE B 342      -5.441  18.406  38.166  1.00 56.51           C
ATOM   2761  O   ILE B 342      -4.781  18.878  39.090  1.00 56.51           O
ATOM   2762  N   GLU B 343      -5.749  17.096  38.093  1.00106.88           N
ATOM   2763  CA  GLU B 343      -5.283  16.146  39.061  1.00106.88           C
ATOM   2764  CB  GLU B 343      -6.238  14.962  39.322  1.00106.88           C
ATOM   2765  CG  GLU B 343      -7.347  15.269  40.335  1.00106.88           C
ATOM   2766  CD  GLU B 343      -8.307  16.279  39.734  1.00106.88           C
ATOM   2767  OE1 GLU B 343      -8.422  16.308  38.481  1.00106.88           O
ATOM   2768  OE2 GLU B 343      -8.936  17.037  40.520  1.00106.88           O
ATOM   2769  C   GLU B 343      -3.961  15.598  38.630  1.00106.88           C
ATOM   2770  O   GLU B 343      -3.463  15.896  37.545  1.00106.88           O
ATOM   2771  N   LYS B 344      -3.339  14.821  39.539  1.00111.91           N
ATOM   2772  CA  LYS B 344      -2.091  14.133  39.353  1.00111.91           C
ATOM   2773  CB  LYS B 344      -2.099  13.081  38.230  1.00111.91           C
ATOM   2774  CG  LYS B 344      -2.005  13.687  36.829  1.00111.91           C
ATOM   2775  CD  LYS B 344      -1.596  12.676  35.757  1.00111.91           C
ATOM   2776  CE  LYS B 344      -1.254  13.316  34.411  1.00111.91           C
ATOM   2777  NZ  LYS B 344      -2.482  13.826  33.766  1.00111.91           N
ATOM   2778  C   LYS B 344      -1.000  15.103  39.045  1.00111.91           C
ATOM   2779  O   LYS B 344      -0.001  14.738  38.421  1.00111.91           O
ATOM   2780  N   VAL B 345      -1.141  16.368  39.479  1.00120.33           N
ATOM   2781  CA  VAL B 345      -0.060  17.278  39.247  1.00120.33           C
ATOM   2782  CB  VAL B 345      -0.445  18.730  39.198  1.00120.33           C
ATOM   2783  CG1 VAL B 345      -1.154  19.014  37.872  1.00120.33           C
ATOM   2784  CG2 VAL B 345      -1.357  19.028  40.391  1.00120.33           C
ATOM   2785  C   VAL B 345       0.937  17.082  40.334  1.00120.33           C
ATOM   2786  O   VAL B 345       0.590  16.876  41.496  1.00120.33           O
ATOM   2787  N   GLU B 346       2.230  17.132  39.971  1.00121.44           N
ATOM   2788  CA  GLU B 346       3.231  16.915  40.965  1.00121.44           C
ATOM   2789  CB  GLU B 346       4.115  15.689  40.695  1.00121.44           C
ATOM   2790  CG  GLU B 346       4.780  15.656  39.324  1.00121.44           C
ATOM   2791  CD  GLU B 346       5.379  14.265  39.217  1.00121.44           C
ATOM   2792  OE1 GLU B 346       5.290  13.522  40.231  1.00121.44           O
ATOM   2793  OE2 GLU B 346       5.922  13.919  38.134  1.00121.44           O
ATOM   2794  C   GLU B 346       4.081  18.134  41.081  1.00121.44           C
ATOM   2795  O   GLU B 346       3.963  19.068  40.289  1.00121.44           O
ATOM   2796  N   HIS B 347       4.926  18.170  42.132  1.00 53.14           N
ATOM   2797  CA  HIS B 347       5.788  19.296  42.322  1.00 53.14           C
ATOM   2798  ND1 HIS B 347       6.117  19.109  45.447  1.00 53.14           N
ATOM   2799  CG  HIS B 347       5.099  19.682  44.723  1.00 53.14           C
ATOM   2800  CB  HIS B 347       5.284  20.301  43.371  1.00 53.14           C
ATOM   2801  NE2 HIS B 347       4.275  18.915  46.675  1.00 53.14           N
ATOM   2802  CD2 HIS B 347       3.980  19.556  45.485  1.00 53.14           C
ATOM   2803  CE1 HIS B 347       5.569  18.666  46.607  1.00 53.14           C
ATOM   2804  C   HIS B 347       7.135  18.819  42.776  1.00 53.14           C
ATOM   2805  O   HIS B 347       7.300  17.693  43.242  1.00 53.14           O
ATOM   2806  N   SER B 348       8.138  19.705  42.631  1.00 77.51           N
ATOM   2807  CA  SER B 348       9.503  19.447  42.991  1.00 77.51           C
ATOM   2808  CB  SER B 348      10.459  20.495  42.390  1.00 77.51           C
ATOM   2809  OG  SER B 348      11.800  20.219  42.756  1.00 77.51           O
ATOM   2810  C   SER B 348       9.599  19.522  44.484  1.00 77.51           C
ATOM   2811  O   SER B 348       8.641  19.896  45.156  1.00 77.51           O
ATOM   2812  N   ASP B 349      10.762  19.139  45.051  1.00 48.73           N
ATOM   2813  CA  ASP B 349      10.937  19.149  46.476  1.00 48.73           C
ATOM   2814  CB  ASP B 349      12.243  18.479  46.931  1.00 48.73           C
ATOM   2815  CG  ASP B 349      12.114  16.985  46.687  1.00 48.73           C
ATOM   2816  OD1 ASP B 349      11.266  16.341  47.357  1.00 48.73           O
ATOM   2817  OD2 ASP B 349      12.875  16.463  45.832  1.00 48.73           O
ATOM   2818  C   ASP B 349      10.970  20.566  46.956  1.00 48.73           C
ATOM   2819  O   ASP B 349      11.513  21.451  46.299  1.00 48.73           O
ATOM   2820  N   LEU B 350      10.387  20.802  48.145  1.00121.67           N
ATOM   2821  CA  LEU B 350      10.314  22.114  48.712  1.00121.67           C
ATOM   2822  CB  LEU B 350       9.489  22.108  50.012  1.00121.67           C
ATOM   2823  CG  LEU B 350       9.203  23.480  50.651  1.00121.67           C
ATOM   2824  CD1 LEU B 350      10.474  24.181  51.138  1.00121.67           C
ATOM   2825  CD2 LEU B 350       8.361  24.361  49.722  1.00121.67           C
ATOM   2826  C   LEU B 350      11.711  22.531  49.033  1.00121.67           C
ATOM   2827  O   LEU B 350      12.443  21.826  49.725  1.00121.67           O
ATOM   2828  N   SER B 351      12.115  23.713  48.541  1.00 71.63           N
ATOM   2829  CA  SER B 351      13.448  24.158  48.791  1.00 71.63           C
ATOM   2830  CB  SER B 351      14.428  23.825  47.660  1.00 71.63           C
ATOM   2831  OG  SER B 351      15.751  24.121  48.079  1.00 71.63           O
ATOM   2832  C   SER B 351      13.377  25.643  48.961  1.00 71.63           C
ATOM   2833  O   SER B 351      12.299  26.226  49.034  1.00 71.63           O
ATOM   2834  N   PHE B 352      14.552  26.284  49.055  1.00192.91           N
ATOM   2835  CA  PHE B 352      14.702  27.675  49.388  1.00192.91           C
ATOM   2836  CB  PHE B 352      14.868  27.827  50.906  1.00192.91           C
ATOM   2837  CG  PHE B 352      15.538  26.551  51.306  1.00192.91           C
ATOM   2838  CD1 PHE B 352      16.732  26.139  50.751  1.00192.91           C
ATOM   2839  CD2 PHE B 352      14.953  25.753  52.263  1.00192.91           C
ATOM   2840  CE1 PHE B 352      17.311  24.950  51.110  1.00192.91           C
ATOM   2841  CE2 PHE B 352      15.541  24.573  52.646  1.00192.91           C
ATOM   2842  CZ  PHE B 352      16.718  24.172  52.068  1.00192.91           C
ATOM   2843  C   PHE B 352      15.917  28.269  48.732  1.00192.91           C
ATOM   2844  O   PHE B 352      16.902  27.590  48.445  1.00192.91           O
ATOM   2845  N   SER B 353      15.867  29.598  48.496  1.00 47.22           N
ATOM   2846  CA  SER B 353      16.942  30.314  47.866  1.00 47.22           C
ATOM   2847  CB  SER B 353      16.459  31.485  46.993  1.00 47.22           C
ATOM   2848  OG  SER B 353      15.686  30.991  45.908  1.00 47.22           O
ATOM   2849  C   SER B 353      17.867  30.864  48.910  1.00 47.22           C
ATOM   2850  O   SER B 353      17.683  30.641  50.107  1.00 47.22           O
ATOM   2851  N   LYS B 354      18.904  31.603  48.451  1.00131.11           N
ATOM   2852  CA  LYS B 354      19.916  32.199  49.285  1.00131.11           C
ATOM   2853  CB  LYS B 354      21.028  32.913  48.495  1.00131.11           C
ATOM   2854  CG  LYS B 354      20.562  34.120  47.678  1.00131.11           C
ATOM   2855  CD  LYS B 354      21.724  35.003  47.220  1.00131.11           C
ATOM   2856  CE  LYS B 354      22.770  34.250  46.397  1.00131.11           C
ATOM   2857  NZ  LYS B 354      22.340  34.174  44.984  1.00131.11           N
ATOM   2858  C   LYS B 354      19.287  33.219  50.180  1.00131.11           C
ATOM   2859  O   LYS B 354      19.710  33.405  51.319  1.00131.11           O
ATOM   2860  N   ASP B 355      18.270  33.924  49.662  1.00 89.93           N
ATOM   2861  CA  ASP B 355      17.550  34.950  50.360  1.00 89.93           C
ATOM   2862  CB  ASP B 355      16.710  35.851  49.435  1.00 89.93           C
ATOM   2863  CG  ASP B 355      15.669  35.016  48.711  1.00 89.93           C
ATOM   2864  OD1 ASP B 355      15.712  33.764  48.839  1.00 89.93           O
ATOM   2865  OD2 ASP B 355      14.818  35.624  48.008  1.00 89.93           O
ATOM   2866  C   ASP B 355      16.680  34.339  51.419  1.00 89.93           C
ATOM   2867  O   ASP B 355      16.050  35.063  52.187  1.00 89.93           O
ATOM   2868  N   TRP B 356      16.588  32.991  51.438  1.00152.33           N
ATOM   2869  CA  TRP B 356      15.828  32.224  52.393  1.00152.33           C
ATOM   2870  CB  TRP B 356      15.797  32.869  53.795  1.00152.33           C
ATOM   2871  CG  TRP B 356      17.141  33.122  54.451  1.00152.33           C
ATOM   2872  CD2 TRP B 356      18.112  32.131  54.840  1.00152.33           C
ATOM   2873  CD1 TRP B 356      17.682  34.328  54.784  1.00152.33           C
ATOM   2874  NE1 TRP B 356      18.912  34.151  55.372  1.00152.33           N
ATOM   2875  CE2 TRP B 356      19.191  32.803  55.409  1.00152.33           C
ATOM   2876  CE3 TRP B 356      18.116  30.778  54.734  1.00152.33           C
ATOM   2877  CZ2 TRP B 356      20.278  32.122  55.882  1.00152.33           C
ATOM   2878  CZ3 TRP B 356      19.206  30.083  55.204  1.00152.33           C
ATOM   2879  CH2 TRP B 356      20.271  30.748  55.774  1.00152.33           C
ATOM   2880  C   TRP B 356      14.396  32.065  51.933  1.00152.33           C
ATOM   2881  O   TRP B 356      13.632  31.298  52.515  1.00152.33           O
ATOM   2882  N   SER B 357      13.977  32.724  50.842  1.00 48.37           N
ATOM   2883  CA  SER B 357      12.612  32.528  50.434  1.00 48.37           C
ATOM   2884  CB  SER B 357      12.132  33.564  49.398  1.00 48.37           C
ATOM   2885  OG  SER B 357      12.899  33.471  48.208  1.00 48.37           O
ATOM   2886  C   SER B 357      12.478  31.148  49.846  1.00 48.37           C
ATOM   2887  O   SER B 357      13.444  30.590  49.327  1.00 48.37           O
ATOM   2888  N   PHE B 358      11.264  30.554  49.932  1.00 72.63           N
ATOM   2889  CA  PHE B 358      11.021  29.212  49.461  1.00 72.63           C
ATOM   2890  CB  PHE B 358       9.951  28.440  50.256  1.00 72.63           C
ATOM   2891  CG  PHE B 358      10.478  28.110  51.610  1.00 72.63           C
ATOM   2892  CD1 PHE B 358      11.222  26.970  51.810  1.00 72.63           C
ATOM   2893  CD2 PHE B 358      10.221  28.934  52.681  1.00 72.63           C
ATOM   2894  CE1 PHE B 358      11.707  26.659  53.058  1.00 72.63           C
ATOM   2895  CE2 PHE B 358      10.704  28.627  53.932  1.00 72.63           C
ATOM   2896  CZ  PHE B 358      11.448  27.488  54.123  1.00 72.63           C
ATOM   2897  C   PHE B 358      10.542  29.221  48.039  1.00 72.63           C
ATOM   2898  O   PHE B 358       9.964  30.200  47.568  1.00 72.63           O
ATOM   2899  N   TYR B 359      10.807  28.113  47.307  1.00 75.14           N
ATOM   2900  CA  TYR B 359      10.344  27.985  45.951  1.00 75.14           C
ATOM   2901  CB  TYR B 359      11.395  28.407  44.910  1.00 75.14           C
ATOM   2902  CG  TYR B 359      12.573  27.503  45.044  1.00 75.14           C
ATOM   2903  CD1 TYR B 359      12.639  26.336  44.320  1.00 75.14           C
ATOM   2904  CD2 TYR B 359      13.606  27.821  45.897  1.00 75.14           C
ATOM   2905  CE1 TYR B 359      13.723  25.499  44.438  1.00 75.14           C
ATOM   2906  CE2 TYR B 359      14.693  26.988  46.019  1.00 75.14           C
ATOM   2907  CZ  TYR B 359      14.750  25.825  45.289  1.00 75.14           C
ATOM   2908  OH  TYR B 359      15.864  24.967  45.413  1.00 75.14           O
ATOM   2909  C   TYR B 359       9.962  26.554  45.671  1.00 75.14           C
ATOM   2910  O   TYR B 359      10.528  25.624  46.246  1.00 75.14           O
ATOM   2911  N   LEU B 360       8.965  26.357  44.773  1.00 78.58           N
ATOM   2912  CA  LEU B 360       8.494  25.056  44.361  1.00 78.58           C
ATOM   2913  CB  LEU B 360       7.222  24.596  45.098  1.00 78.58           C
ATOM   2914  CG  LEU B 360       7.481  24.134  46.540  1.00 78.58           C
ATOM   2915  CD1 LEU B 360       6.180  23.730  47.253  1.00 78.58           C
ATOM   2916  CD2 LEU B 360       8.515  22.997  46.549  1.00 78.58           C
ATOM   2917  C   LEU B 360       8.138  25.110  42.909  1.00 78.58           C
ATOM   2918  O   LEU B 360       7.848  26.178  42.369  1.00 78.58           O
ATOM   2919  N   LEU B 361       8.185  23.948  42.218  1.00 67.90           N
ATOM   2920  CA  LEU B 361       7.765  23.924  40.848  1.00 67.90           C
ATOM   2921  CB  LEU B 361       8.871  23.576  39.839  1.00 67.90           C
ATOM   2922  CG  LEU B 361       8.346  23.567  38.390  1.00 67.90           C
ATOM   2923  CD1 LEU B 361       7.778  24.943  37.995  1.00 67.90           C
ATOM   2924  CD2 LEU B 361       9.411  23.050  37.411  1.00 67.90           C
ATOM   2925  C   LEU B 361       6.694  22.885  40.710  1.00 67.90           C
ATOM   2926  O   LEU B 361       6.913  21.709  40.993  1.00 67.90           O
ATOM   2927  N   TYR B 362       5.494  23.312  40.269  1.00 75.48           N
ATOM   2928  CA  TYR B 362       4.394  22.413  40.051  1.00 75.48           C
ATOM   2929  CB  TYR B 362       3.020  22.982  40.459  1.00 75.48           C
ATOM   2930  CG  TYR B 362       2.860  22.927  41.940  1.00 75.48           C
ATOM   2931  CD1 TYR B 362       3.551  23.779  42.771  1.00 75.48           C
ATOM   2932  CD2 TYR B 362       1.982  22.023  42.495  1.00 75.48           C
ATOM   2933  CE1 TYR B 362       3.381  23.713  44.134  1.00 75.48           C
ATOM   2934  CE2 TYR B 362       1.807  21.953  43.857  1.00 75.48           C
ATOM   2935  CZ  TYR B 362       2.511  22.798  44.682  1.00 75.48           C
ATOM   2936  OH  TYR B 362       2.339  22.733  46.080  1.00 75.48           O
ATOM   2937  C   TYR B 362       4.316  22.160  38.579  1.00 75.48           C
ATOM   2938  O   TYR B 362       4.451  23.087  37.782  1.00 75.48           O
ATOM   2939  N   TYR B 363       4.153  20.883  38.171  1.00 77.60           N
ATOM   2940  CA  TYR B 363       4.048  20.615  36.765  1.00 77.60           C
ATOM   2941  CB  TYR B 363       5.404  20.415  36.067  1.00 77.60           C
ATOM   2942  CG  TYR B 363       6.147  19.353  36.797  1.00 77.60           C
ATOM   2943  CD1 TYR B 363       6.811  19.667  37.960  1.00 77.60           C
ATOM   2944  CD2 TYR B 363       6.197  18.062  36.326  1.00 77.60           C
ATOM   2945  CE1 TYR B 363       7.511  18.714  38.658  1.00 77.60           C
ATOM   2946  CE2 TYR B 363       6.897  17.104  37.021  1.00 77.60           C
ATOM   2947  CZ  TYR B 363       7.554  17.427  38.184  1.00 77.60           C
ATOM   2948  OH  TYR B 363       8.269  16.435  38.886  1.00 77.60           O
ATOM   2949  C   TYR B 363       3.199  19.408  36.500  1.00 77.60           C
ATOM   2950  O   TYR B 363       2.866  18.643  37.404  1.00 77.60           O
ATOM   2951  N   THR B 364       2.781  19.254  35.223  1.00129.67           N
ATOM   2952  CA  THR B 364       2.020  18.117  34.785  1.00129.67           C
ATOM   2953  CB  THR B 364       0.582  18.203  35.213  1.00129.67           C
ATOM   2954  OG1 THR B 364      -0.102  17.000  34.898  1.00129.67           O
ATOM   2955  CG2 THR B 364      -0.086  19.405  34.522  1.00129.67           C
ATOM   2956  C   THR B 364       2.077  18.108  33.284  1.00129.67           C
ATOM   2957  O   THR B 364       2.226  19.163  32.669  1.00129.67           O
ATOM   2958  N   GLU B 365       1.969  16.933  32.623  1.00120.56           N
ATOM   2959  CA  GLU B 365       2.030  17.015  31.188  1.00120.56           C
ATOM   2960  CB  GLU B 365       2.556  15.774  30.449  1.00120.56           C
ATOM   2961  CG  GLU B 365       1.770  14.483  30.623  1.00120.56           C
ATOM   2962  CD  GLU B 365       2.471  13.469  29.733  1.00120.56           C
ATOM   2963  OE1 GLU B 365       2.174  13.457  28.508  1.00120.56           O
ATOM   2964  OE2 GLU B 365       3.327  12.708  30.258  1.00120.56           O
ATOM   2965  C   GLU B 365       0.686  17.415  30.662  1.00120.56           C
ATOM   2966  O   GLU B 365      -0.337  17.157  31.293  1.00120.56           O
ATOM   2967  N   PHE B 366       0.663  18.100  29.496  1.00 89.48           N
ATOM   2968  CA  PHE B 366      -0.584  18.568  28.959  1.00 89.48           C
ATOM   2969  CB  PHE B 366      -1.005  19.930  29.546  1.00 89.48           C
ATOM   2970  CG  PHE B 366      -0.115  21.002  29.000  1.00 89.48           C
ATOM   2971  CD1 PHE B 366       1.250  20.954  29.167  1.00 89.48           C
ATOM   2972  CD2 PHE B 366      -0.656  22.093  28.353  1.00 89.48           C
ATOM   2973  CE1 PHE B 366       2.056  21.952  28.667  1.00 89.48           C
ATOM   2974  CE2 PHE B 366       0.144  23.096  27.854  1.00 89.48           C
ATOM   2975  CZ  PHE B 366       1.507  23.025  28.007  1.00 89.48           C
ATOM   2976  C   PHE B 366      -0.429  18.756  27.480  1.00 89.48           C
ATOM   2977  O   PHE B 366       0.657  18.586  26.933  1.00 89.48           O
ATOM   2978  N   THR B 367      -1.539  19.074  26.783  1.00115.03           N
ATOM   2979  CA  THR B 367      -1.464  19.334  25.372  1.00115.03           C
ATOM   2980  CB  THR B 367      -2.129  18.265  24.554  1.00115.03           C
ATOM   2981  OG1 THR B 367      -1.925  18.493  23.170  1.00115.03           O
ATOM   2982  CG2 THR B 367      -3.624  18.231  24.901  1.00115.03           C
ATOM   2983  C   THR B 367      -2.126  20.661  25.113  1.00115.03           C
ATOM   2984  O   THR B 367      -3.274  20.887  25.499  1.00115.03           O
ATOM   2985  N   PRO B 368      -1.423  21.554  24.467  1.00 75.44           N
ATOM   2986  CA  PRO B 368      -1.950  22.876  24.225  1.00 75.44           C
ATOM   2987  CD  PRO B 368       0.023  21.578  24.632  1.00 75.44           C
ATOM   2988  CB  PRO B 368      -0.751  23.746  23.861  1.00 75.44           C
ATOM   2989  CG  PRO B 368       0.424  23.061  24.577  1.00 75.44           C
ATOM   2990  C   PRO B 368      -3.027  22.923  23.187  1.00 75.44           C
ATOM   2991  O   PRO B 368      -3.062  22.057  22.315  1.00 75.44           O
ATOM   2992  N   THR B 369      -3.930  23.921  23.281  1.00 39.66           N
ATOM   2993  CA  THR B 369      -4.964  24.079  22.299  1.00 39.66           C
ATOM   2994  CB  THR B 369      -6.215  23.322  22.632  1.00 39.66           C
ATOM   2995  OG1 THR B 369      -5.928  21.938  22.758  1.00 39.66           O
ATOM   2996  CG2 THR B 369      -7.237  23.545  21.505  1.00 39.66           C
ATOM   2997  C   THR B 369      -5.327  25.530  22.251  1.00 39.66           C
ATOM   2998  O   THR B 369      -5.132  26.263  23.219  1.00 39.66           O
ATOM   2999  N   GLU B 370      -5.871  25.987  21.106  1.00112.26           N
ATOM   3000  CA  GLU B 370      -6.284  27.357  21.016  1.00112.26           C
ATOM   3001  CB  GLU B 370      -6.843  27.750  19.642  1.00112.26           C
ATOM   3002  CG  GLU B 370      -5.775  28.293  18.704  1.00112.26           C
ATOM   3003  CD  GLU B 370      -5.599  29.738  19.143  1.00112.26           C
ATOM   3004  OE1 GLU B 370      -6.617  30.480  19.118  1.00112.26           O
ATOM   3005  OE2 GLU B 370      -4.460  30.117  19.526  1.00112.26           O
ATOM   3006  C   GLU B 370      -7.366  27.608  22.009  1.00112.26           C
ATOM   3007  O   GLU B 370      -7.395  28.650  22.661  1.00112.26           O
ATOM   3008  N   LYS B 371      -8.315  26.669  22.112  1.00151.83           N
ATOM   3009  CA  LYS B 371      -9.407  26.849  23.017  1.00151.83           C
ATOM   3010  CB  LYS B 371     -10.540  25.829  22.790  1.00151.83           C
ATOM   3011  CG  LYS B 371     -11.880  26.249  23.407  1.00151.83           C
ATOM   3012  CD  LYS B 371     -11.849  26.433  24.926  1.00151.83           C
ATOM   3013  CE  LYS B 371     -13.001  27.262  25.491  1.00151.83           C
ATOM   3014  NZ  LYS B 371     -12.734  27.576  26.913  1.00151.83           N
ATOM   3015  C   LYS B 371      -8.968  26.709  24.447  1.00151.83           C
ATOM   3016  O   LYS B 371      -9.350  27.509  25.300  1.00151.83           O
ATOM   3017  N   ASP B 372      -8.138  25.688  24.741  1.00 61.17           N
ATOM   3018  CA  ASP B 372      -7.828  25.330  26.100  1.00 61.17           C
ATOM   3019  CB  ASP B 372      -6.991  24.045  26.198  1.00 61.17           C
ATOM   3020  CG  ASP B 372      -7.854  22.895  25.703  1.00 61.17           C
ATOM   3021  OD1 ASP B 372      -9.097  22.962  25.900  1.00 61.17           O
ATOM   3022  OD2 ASP B 372      -7.284  21.940  25.111  1.00 61.17           O
ATOM   3023  C   ASP B 372      -7.066  26.412  26.794  1.00 61.17           C
ATOM   3024  O   ASP B 372      -6.017  26.853  26.329  1.00 61.17           O
ATOM   3025  N   GLU B 373      -7.580  26.849  27.963  1.00 81.60           N
ATOM   3026  CA  GLU B 373      -6.907  27.869  28.713  1.00 81.60           C
ATOM   3027  CB  GLU B 373      -7.827  29.016  29.163  1.00 81.60           C
ATOM   3028  CG  GLU B 373      -8.363  29.847  27.996  1.00 81.60           C
ATOM   3029  CD  GLU B 373      -7.185  30.554  27.339  1.00 81.60           C
ATOM   3030  OE1 GLU B 373      -6.315  31.073  28.088  1.00 81.60           O
ATOM   3031  OE2 GLU B 373      -7.141  30.588  26.080  1.00 81.60           O
ATOM   3032  C   GLU B 373      -6.344  27.233  29.946  1.00 81.60           C
ATOM   3033  O   GLU B 373      -7.035  26.503  30.655  1.00 81.60           O
ATOM   3034  N   TYR B 374      -5.055  27.505  30.238  1.00 63.55           N
ATOM   3035  CA  TYR B 374      -4.427  26.914  31.386  1.00 63.55           C
ATOM   3036  CB  TYR B 374      -3.158  26.103  31.064  1.00 63.55           C
ATOM   3037  CG  TYR B 374      -3.503  24.905  30.246  1.00 63.55           C
ATOM   3038  CD1 TYR B 374      -4.031  23.781  30.843  1.00 63.55           C
ATOM   3039  CD2 TYR B 374      -3.279  24.898  28.890  1.00 63.55           C
ATOM   3040  CE1 TYR B 374      -4.342  22.669  30.096  1.00 63.55           C
ATOM   3041  CE2 TYR B 374      -3.587  23.788  28.138  1.00 63.55           C
ATOM   3042  CZ  TYR B 374      -4.119  22.675  28.739  1.00 63.55           C
ATOM   3043  OH  TYR B 374      -4.432  21.540  27.961  1.00 63.55           O
ATOM   3044  C   TYR B 374      -3.987  28.020  32.298  1.00 63.55           C
ATOM   3045  O   TYR B 374      -3.539  29.071  31.839  1.00 63.55           O
ATOM   3046  N   ALA B 375      -4.111  27.800  33.628  1.00 39.85           N
ATOM   3047  CA  ALA B 375      -3.740  28.802  34.593  1.00 39.85           C
ATOM   3048  CB  ALA B 375      -4.898  29.734  34.989  1.00 39.85           C
ATOM   3049  C   ALA B 375      -3.258  28.134  35.852  1.00 39.85           C
ATOM   3050  O   ALA B 375      -3.332  26.914  35.997  1.00 39.85           O
ATOM   3051  N   CYS B 376      -2.706  28.936  36.792  1.00 42.51           N
ATOM   3052  CA  CYS B 376      -2.198  28.415  38.033  1.00 42.51           C
ATOM   3053  CB  CYS B 376      -0.666  28.591  38.135  1.00 42.51           C
ATOM   3054  SG  CYS B 376       0.078  27.938  39.659  1.00 42.51           S
ATOM   3055  C   CYS B 376      -2.856  29.172  39.157  1.00 42.51           C
ATOM   3056  O   CYS B 376      -2.905  30.401  39.144  1.00 42.51           O
ATOM   3057  N   ARG B 377      -3.387  28.448  40.169  1.00134.28           N
ATOM   3058  CA  ARG B 377      -4.068  29.076  41.275  1.00134.28           C
ATOM   3059  CB  ARG B 377      -5.386  28.377  41.643  1.00134.28           C
ATOM   3060  CG  ARG B 377      -6.125  29.026  42.814  1.00134.28           C
ATOM   3061  CD  ARG B 377      -7.043  28.051  43.554  1.00134.28           C
ATOM   3062  NE  ARG B 377      -8.044  27.527  42.584  1.00134.28           N
ATOM   3063  CZ  ARG B 377      -8.204  26.179  42.432  1.00134.28           C
ATOM   3064  NH1 ARG B 377      -7.366  25.314  43.073  1.00134.28           N
ATOM   3065  NH2 ARG B 377      -9.194  25.696  41.626  1.00134.28           N
ATOM   3066  C   ARG B 377      -3.194  28.948  42.486  1.00134.28           C
ATOM   3067  O   ARG B 377      -2.780  27.842  42.830  1.00134.28           O
ATOM   3068  N   VAL B 378      -2.904  30.072  43.180  1.00 44.43           N
ATOM   3069  CA  VAL B 378      -2.032  29.990  44.324  1.00 44.43           C
ATOM   3070  CB  VAL B 378      -0.709  30.667  44.099  1.00 44.43           C
ATOM   3071  CG1 VAL B 378       0.089  30.651  45.413  1.00 44.43           C
ATOM   3072  CG2 VAL B 378       0.008  29.965  42.933  1.00 44.43           C
ATOM   3073  C   VAL B 378      -2.657  30.651  45.519  1.00 44.43           C
ATOM   3074  O   VAL B 378      -3.257  31.721  45.417  1.00 44.43           O
ATOM   3075  N   ASN B 379      -2.520  30.016  46.707  1.00 60.02           N
ATOM   3076  CA  ASN B 379      -3.064  30.617  47.893  1.00 60.02           C
ATOM   3077  CB  ASN B 379      -4.220  29.818  48.516  1.00 60.02           C
ATOM   3078  CG  ASN B 379      -4.868  30.693  49.577  1.00 60.02           C
ATOM   3079  OD1 ASN B 379      -5.318  30.204  50.611  1.00 60.02           O
ATOM   3080  ND2 ASN B 379      -4.920  32.027  49.314  1.00 60.02           N
ATOM   3081  C   ASN B 379      -1.968  30.686  48.912  1.00 60.02           C
ATOM   3082  O   ASN B 379      -1.230  29.726  49.117  1.00 60.02           O
ATOM   3083  N   HIS B 380      -1.824  31.840  49.587  1.00 64.52           N
ATOM   3084  CA  HIS B 380      -0.784  31.988  50.562  1.00 64.52           C
ATOM   3085  ND1 HIS B 380       1.873  33.644  51.894  1.00 64.52           N
ATOM   3086  CG  HIS B 380       1.640  32.723  50.896  1.00 64.52           C
ATOM   3087  CB  HIS B 380       0.440  32.733  49.997  1.00 64.52           C
ATOM   3088  NE2 HIS B 380       3.594  32.237  51.912  1.00 64.52           N
ATOM   3089  CD2 HIS B 380       2.701  31.872  50.921  1.00 64.52           C
ATOM   3090  CE1 HIS B 380       3.054  33.307  52.468  1.00 64.52           C
ATOM   3091  C   HIS B 380      -1.361  32.820  51.664  1.00 64.52           C
ATOM   3092  O   HIS B 380      -2.364  33.504  51.473  1.00 64.52           O
ATOM   3093  N   VAL B 381      -0.730  32.792  52.852  1.00100.05           N
ATOM   3094  CA  VAL B 381      -1.226  33.513  53.990  1.00100.05           C
ATOM   3095  CB  VAL B 381      -0.372  33.347  55.213  1.00100.05           C
ATOM   3096  CG1 VAL B 381       1.020  33.942  54.939  1.00100.05           C
ATOM   3097  CG2 VAL B 381      -1.106  33.997  56.399  1.00100.05           C
ATOM   3098  C   VAL B 381      -1.234  34.963  53.648  1.00100.05           C
ATOM   3099  O   VAL B 381      -2.059  35.733  54.136  1.00100.05           O
ATOM   3100  N   THR B 382      -0.281  35.365  52.797  1.00126.94           N
ATOM   3101  CA  THR B 382      -0.104  36.728  52.406  1.00126.94           C
ATOM   3102  CB  THR B 382       1.083  36.901  51.508  1.00126.94           C
ATOM   3103  OG1 THR B 382       2.240  36.329  52.098  1.00126.94           O
ATOM   3104  CG2 THR B 382       1.313  38.405  51.332  1.00126.94           C
ATOM   3105  C   THR B 382      -1.313  37.184  51.645  1.00126.94           C
ATOM   3106  O   THR B 382      -1.661  38.361  51.694  1.00126.94           O
ATOM   3107  N   LEU B 383      -1.981  36.274  50.908  1.00108.74           N
ATOM   3108  CA  LEU B 383      -3.055  36.698  50.051  1.00108.74           C
ATOM   3109  CB  LEU B 383      -3.159  35.860  48.771  1.00108.74           C
ATOM   3110  CG  LEU B 383      -1.874  35.914  47.925  1.00108.74           C
ATOM   3111  CD1 LEU B 383      -0.719  35.185  48.620  1.00108.74           C
ATOM   3112  CD2 LEU B 383      -2.112  35.403  46.503  1.00108.74           C
ATOM   3113  C   LEU B 383      -4.384  36.638  50.739  1.00108.74           C
ATOM   3114  O   LEU B 383      -4.714  35.688  51.446  1.00108.74           O
ATOM   3115  N   SER B 384      -5.183  37.705  50.541  1.00 77.89           N
ATOM   3116  CA  SER B 384      -6.506  37.797  51.083  1.00 77.89           C
ATOM   3117  CB  SER B 384      -7.112  39.194  50.896  1.00 77.89           C
ATOM   3118  OG  SER B 384      -6.301  40.151  51.559  1.00 77.89           O
ATOM   3119  C   SER B 384      -7.365  36.818  50.349  1.00 77.89           C
ATOM   3120  O   SER B 384      -8.255  36.197  50.930  1.00 77.89           O
ATOM   3121  N   GLN B 385      -7.113  36.670  49.034  1.00151.86           N
ATOM   3122  CA  GLN B 385      -7.873  35.769  48.216  1.00151.86           C
ATOM   3123  CB  GLN B 385      -8.849  36.490  47.272  1.00151.86           C
ATOM   3124  CG  GLN B 385      -9.678  35.555  46.390  1.00151.86           C
ATOM   3125  CD  GLN B 385     -10.848  35.046  47.216  1.00151.86           C
ATOM   3126  OE1 GLN B 385     -11.214  33.874  47.149  1.00151.86           O
ATOM   3127  NE2 GLN B 385     -11.461  35.959  48.016  1.00151.86           N
ATOM   3128  C   GLN B 385      -6.887  35.045  47.358  1.00151.86           C
ATOM   3129  O   GLN B 385      -5.761  35.502  47.176  1.00151.86           O
ATOM   3130  N   PRO B 386      -7.287  33.918  46.824  1.00148.88           N
ATOM   3131  CA  PRO B 386      -6.399  33.152  45.995  1.00148.88           C
ATOM   3132  CD  PRO B 386      -8.274  33.083  47.484  1.00148.88           C
ATOM   3133  CB  PRO B 386      -7.083  31.803  45.792  1.00148.88           C
ATOM   3134  CG  PRO B 386      -7.939  31.642  47.061  1.00148.88           C
ATOM   3135  C   PRO B 386      -6.118  33.904  44.739  1.00148.88           C
ATOM   3136  O   PRO B 386      -7.003  34.607  44.253  1.00148.88           O
ATOM   3137  N   LYS B 387      -4.891  33.765  44.205  1.00 72.95           N
ATOM   3138  CA  LYS B 387      -4.495  34.486  43.030  1.00 72.95           C
ATOM   3139  CB  LYS B 387      -3.124  35.159  43.205  1.00 72.95           C
ATOM   3140  CG  LYS B 387      -2.626  35.942  41.990  1.00 72.95           C
ATOM   3141  CD  LYS B 387      -1.376  36.773  42.292  1.00 72.95           C
ATOM   3142  CE  LYS B 387      -0.190  35.936  42.784  1.00 72.95           C
ATOM   3143  NZ  LYS B 387       0.984  36.804  43.029  1.00 72.95           N
ATOM   3144  C   LYS B 387      -4.384  33.528  41.885  1.00 72.95           C
ATOM   3145  O   LYS B 387      -3.903  32.407  42.044  1.00 72.95           O
ATOM   3146  N   ILE B 388      -4.839  33.956  40.686  1.00 42.70           N
ATOM   3147  CA  ILE B 388      -4.763  33.101  39.533  1.00 42.70           C
ATOM   3148  CB  ILE B 388      -6.103  32.742  38.956  1.00 42.70           C
ATOM   3149  CG1 ILE B 388      -6.902  31.919  39.980  1.00 42.70           C
ATOM   3150  CG2 ILE B 388      -5.882  32.023  37.612  1.00 42.70           C
ATOM   3151  CD1 ILE B 388      -8.361  31.697  39.590  1.00 42.70           C
ATOM   3152  C   ILE B 388      -3.986  33.780  38.447  1.00 42.70           C
ATOM   3153  O   ILE B 388      -4.222  34.943  38.120  1.00 42.70           O
ATOM   3154  N   VAL B 389      -3.013  33.049  37.865  1.00109.41           N
ATOM   3155  CA  VAL B 389      -2.235  33.558  36.770  1.00109.41           C
ATOM   3156  CB  VAL B 389      -0.759  33.553  37.026  1.00109.41           C
ATOM   3157  CG1 VAL B 389      -0.426  34.665  38.026  1.00109.41           C
ATOM   3158  CG2 VAL B 389      -0.377  32.156  37.543  1.00109.41           C
ATOM   3159  C   VAL B 389      -2.478  32.676  35.587  1.00109.41           C
ATOM   3160  O   VAL B 389      -2.332  31.457  35.670  1.00109.41           O
ATOM   3161  N   LYS B 390      -2.851  33.282  34.443  1.00 52.53           N
ATOM   3162  CA  LYS B 390      -3.121  32.517  33.261  1.00 52.53           C
ATOM   3163  CB  LYS B 390      -4.090  33.199  32.281  1.00 52.53           C
ATOM   3164  CG  LYS B 390      -5.519  33.319  32.812  1.00 52.53           C
ATOM   3165  CD  LYS B 390      -6.453  34.088  31.876  1.00 52.53           C
ATOM   3166  CE  LYS B 390      -7.927  33.964  32.261  1.00 52.53           C
ATOM   3167  NZ  LYS B 390      -8.776  34.493  31.174  1.00 52.53           N
ATOM   3168  C   LYS B 390      -1.845  32.278  32.516  1.00 52.53           C
ATOM   3169  O   LYS B 390      -0.908  33.071  32.581  1.00 52.53           O
ATOM   3170  N   TRP B 391      -1.803  31.159  31.764  1.00 84.55           N
ATOM   3171  CA  TRP B 391      -0.648  30.791  30.996  1.00 84.55           C
ATOM   3172  CB  TRP B 391      -0.556  29.276  30.729  1.00 84.55           C
ATOM   3173  CG  TRP B 391       0.503  28.881  29.726  1.00 84.55           C
ATOM   3174  CD2 TRP B 391       0.231  28.202  28.488  1.00 84.55           C
ATOM   3175  CD1 TRP B 391       1.856  29.041  29.787  1.00 84.55           C
ATOM   3176  NE1 TRP B 391       2.442  28.522  28.658  1.00 84.55           N
ATOM   3177  CE2 TRP B 391       1.455  27.997  27.852  1.00 84.55           C
ATOM   3178  CE3 TRP B 391      -0.942  27.783  27.926  1.00 84.55           C
ATOM   3179  CZ2 TRP B 391       1.526  27.371  26.641  1.00 84.55           C
ATOM   3180  CZ3 TRP B 391      -0.865  27.148  26.705  1.00 84.55           C
ATOM   3181  CH2 TRP B 391       0.345  26.946  26.075  1.00 84.55           C
ATOM   3182  C   TRP B 391      -0.684  31.477  29.671  1.00 84.55           C
ATOM   3183  O   TRP B 391      -1.603  31.287  28.876  1.00 84.55           O
ATOM   3184  N   ASP B 392       0.345  32.308  29.415  1.00 76.93           N
ATOM   3185  CA  ASP B 392       0.474  33.000  28.170  1.00 76.93           C
ATOM   3186  CB  ASP B 392       0.827  34.485  28.359  1.00 76.93           C
ATOM   3187  CG  ASP B 392       0.488  35.227  27.078  1.00 76.93           C
ATOM   3188  OD1 ASP B 392       0.692  34.642  25.982  1.00 76.93           O
ATOM   3189  OD2 ASP B 392      -0.002  36.384  27.182  1.00 76.93           O
ATOM   3190  C   ASP B 392       1.612  32.337  27.456  1.00 76.93           C
ATOM   3191  O   ASP B 392       2.758  32.380  27.898  1.00 76.93           O
ATOM   3192  N   ARG B 393       1.316  31.755  26.286  1.00228.62           N
ATOM   3193  CA  ARG B 393       2.232  30.997  25.477  1.00228.62           C
ATOM   3194  CB  ARG B 393       1.536  30.587  24.170  1.00228.62           C
ATOM   3195  CG  ARG B 393       2.373  29.813  23.159  1.00228.62           C
ATOM   3196  CD  ARG B 393       1.546  29.442  21.922  1.00228.62           C
ATOM   3197  NE  ARG B 393       0.395  28.628  22.414  1.00228.62           N
ATOM   3198  CZ  ARG B 393      -0.767  28.529  21.703  1.00228.62           C
ATOM   3199  NH1 ARG B 393      -0.895  29.158  20.500  1.00228.62           N
ATOM   3200  NH2 ARG B 393      -1.807  27.795  22.198  1.00228.62           N
ATOM   3201  C   ARG B 393       3.387  31.892  25.146  1.00228.62           C
ATOM   3202  O   ARG B 393       4.503  31.444  24.889  1.00228.62           O
ATOM   3203  N   ASP B 394       3.088  33.192  25.101  1.00169.95           N
ATOM   3204  CA  ASP B 394       3.923  34.322  24.821  1.00169.95           C
ATOM   3205  CB  ASP B 394       3.012  35.558  24.846  1.00169.95           C
ATOM   3206  CG  ASP B 394       3.646  36.876  24.460  1.00169.95           C
ATOM   3207  OD1 ASP B 394       4.885  37.057  24.567  1.00169.95           O
ATOM   3208  OD2 ASP B 394       2.849  37.745  24.020  1.00169.95           O
ATOM   3209  C   ASP B 394       4.934  34.499  25.899  1.00169.95           C
ATOM   3210  O   ASP B 394       5.993  35.078  25.665  1.00169.95           O
ATOM   3211  N   MET B 395       4.610  34.060  27.127  1.00 75.54           N
ATOM   3212  CA  MET B 395       5.495  34.317  28.218  1.00 75.54           C
ATOM   3213  CB  MET B 395       4.846  35.231  29.264  1.00 75.54           C
ATOM   3214  CG  MET B 395       4.470  36.590  28.666  1.00 75.54           C
ATOM   3215  SD  MET B 395       3.465  37.664  29.735  1.00 75.54           S
ATOM   3216  CE  MET B 395       4.832  38.250  30.777  1.00 75.54           C
ATOM   3217  C   MET B 395       5.989  33.059  28.924  1.00 75.54           C
ATOM   3218  O   MET B 395       5.741  31.928  28.434  1.00 75.54           O
ATOM   3219  OXT MET B 395       6.651  33.229  29.982  1.00 75.54           O
TER    3220      MET B 395
ATOM   3221  N   ARG C 396      28.905  15.188  51.462  1.00231.09           N
ATOM   3222  CA  ARG C 396      28.460  14.691  52.756  1.00231.09           C
ATOM   3223  CB  ARG C 396      29.415  13.626  53.291  1.00231.09           C
ATOM   3224  CG  ARG C 396      28.776  12.607  54.231  1.00231.09           C
ATOM   3225  CD  ARG C 396      29.454  12.364  55.577  1.00231.09           C
ATOM   3226  NE  ARG C 396      30.568  11.405  55.353  1.00231.09           N
ATOM   3227  CZ  ARG C 396      30.398  10.067  55.544  1.00231.09           C
ATOM   3228  NH1 ARG C 396      29.223   9.586  56.037  1.00231.09           N
ATOM   3229  NH2 ARG C 396      31.415   9.206  55.250  1.00231.09           N
ATOM   3230  C   ARG C 396      28.213  15.814  53.702  1.00231.09           C
ATOM   3231  O   ARG C 396      28.853  16.865  53.661  1.00231.09           O
ATOM   3232  N   ILE C 397      27.226  15.611  54.581  1.00 82.22           N
ATOM   3233  CA  ILE C 397      26.771  16.642  55.451  1.00 82.22           C
ATOM   3234  CB  ILE C 397      25.343  16.458  55.879  1.00 82.22           C
ATOM   3235  CG1 ILE C 397      24.777  17.757  56.471  1.00 82.22           C
ATOM   3236  CG2 ILE C 397      25.282  15.261  56.838  1.00 82.22           C
ATOM   3237  CD1 ILE C 397      23.255  17.734  56.625  1.00 82.22           C
ATOM   3238  C   ILE C 397      27.650  16.692  56.656  1.00 82.22           C
ATOM   3239  O   ILE C 397      28.199  15.685  57.097  1.00 82.22           O
ATOM   3240  N   ILE C 398      27.853  17.911  57.184  1.00169.00           N
ATOM   3241  CA  ILE C 398      28.635  18.115  58.366  1.00169.00           C
ATOM   3242  CB  ILE C 398      28.609  19.564  58.768  1.00169.00           C
ATOM   3243  CG1 ILE C 398      29.756  19.944  59.715  1.00169.00           C
ATOM   3244  CG2 ILE C 398      27.202  19.863  59.302  1.00169.00           C
ATOM   3245  CD1 ILE C 398      29.748  19.226  61.051  1.00169.00           C
ATOM   3246  C   ILE C 398      27.968  17.252  59.383  1.00169.00           C
ATOM   3247  O   ILE C 398      26.775  17.052  59.241  1.00169.00           O
ATOM   3248  N   PRO C 399      28.665  16.652  60.313  1.00118.74           N
ATOM   3249  CA  PRO C 399      28.074  15.731  61.268  1.00118.74           C
ATOM   3250  CD  PRO C 399      30.038  16.290  60.007  1.00118.74           C
ATOM   3251  CB  PRO C 399      29.236  14.951  61.863  1.00118.74           C
ATOM   3252  CG  PRO C 399      30.297  14.975  60.753  1.00118.74           C
ATOM   3253  C   PRO C 399      27.137  16.223  62.335  1.00118.74           C
ATOM   3254  O   PRO C 399      26.407  15.397  62.881  1.00118.74           O
ATOM   3255  N   ARG C 400      27.158  17.508  62.723  1.00170.78           N
ATOM   3256  CA  ARG C 400      26.203  17.887  63.726  1.00170.78           C
ATOM   3257  CB  ARG C 400      26.734  17.909  65.169  1.00170.78           C
ATOM   3258  CG  ARG C 400      27.888  18.878  65.407  1.00170.78           C
ATOM   3259  CD  ARG C 400      28.023  19.281  66.877  1.00170.78           C
ATOM   3260  NE  ARG C 400      27.962  18.044  67.707  1.00170.78           N
ATOM   3261  CZ  ARG C 400      27.983  18.144  69.068  1.00170.78           C
ATOM   3262  NH1 ARG C 400      28.059  19.371  69.664  1.00170.78           N
ATOM   3263  NH2 ARG C 400      27.929  17.019  69.839  1.00170.78           N
ATOM   3264  C   ARG C 400      25.751  19.269  63.411  1.00170.78           C
ATOM   3265  O   ARG C 400      26.488  20.040  62.805  1.00170.78           O
ATOM   3266  N   HIS C 401      24.491  19.607  63.739  1.00146.10           N
ATOM   3267  CA  HIS C 401      24.156  20.977  63.518  1.00146.10           C
ATOM   3268  ND1 HIS C 401      22.835  23.289  61.469  1.00146.10           N
ATOM   3269  CG  HIS C 401      22.393  22.682  62.620  1.00146.10           C
ATOM   3270  CB  HIS C 401      22.759  21.298  63.050  1.00146.10           C
ATOM   3271  NE2 HIS C 401      21.362  24.673  62.397  1.00146.10           N
ATOM   3272  CD2 HIS C 401      21.498  23.542  63.172  1.00146.10           C
ATOM   3273  CE1 HIS C 401      22.186  24.480  61.387  1.00146.10           C
ATOM   3274  C   HIS C 401      24.408  21.689  64.784  1.00146.10           C
ATOM   3275  O   HIS C 401      24.583  21.075  65.837  1.00146.10           O
ATOM   3276  N   LEU C 402      24.455  23.023  64.703  1.00 83.64           N
ATOM   3277  CA  LEU C 402      24.819  23.784  65.851  1.00 83.64           C
ATOM   3278  CB  LEU C 402      25.265  25.222  65.523  1.00 83.64           C
ATOM   3279  CG  LEU C 402      26.479  25.321  64.582  1.00 83.64           C
ATOM   3280  CD1 LEU C 402      26.866  26.786  64.326  1.00 83.64           C
ATOM   3281  CD2 LEU C 402      27.658  24.464  65.061  1.00 83.64           C
ATOM   3282  C   LEU C 402      23.672  23.908  66.780  1.00 83.64           C
ATOM   3283  O   LEU C 402      22.528  23.983  66.346  1.00 83.64           O
ATOM   3284  N   GLN C 403      23.974  23.933  68.094  1.00 89.12           N
ATOM   3285  CA  GLN C 403      22.963  24.162  69.078  1.00 89.12           C
ATOM   3286  CB  GLN C 403      23.225  23.521  70.451  1.00 89.12           C
ATOM   3287  CG  GLN C 403      23.022  22.006  70.482  1.00 89.12           C
ATOM   3288  CD  GLN C 403      24.243  21.340  69.873  1.00 89.12           C
ATOM   3289  OE1 GLN C 403      25.217  21.044  70.565  1.00 89.12           O
ATOM   3290  NE2 GLN C 403      24.191  21.094  68.537  1.00 89.12           N
ATOM   3291  C   GLN C 403      22.936  25.636  69.283  1.00 89.12           C
ATOM   3292  O   GLN C 403      23.947  26.240  69.637  1.00 89.12           O
ATOM   3293  N   LEU C 404      21.768  26.259  69.046  1.00 94.63           N
ATOM   3294  CA  LEU C 404      21.691  27.677  69.208  1.00 94.63           C
ATOM   3295  CB  LEU C 404      20.778  28.363  68.180  1.00 94.63           C
ATOM   3296  CG  LEU C 404      21.359  28.351  66.756  1.00 94.63           C
ATOM   3297  CD1 LEU C 404      21.612  26.921  66.265  1.00 94.63           C
ATOM   3298  CD2 LEU C 404      20.481  29.157  65.788  1.00 94.63           C
ATOM   3299  C   LEU C 404      21.163  27.985  70.598  1.00 94.63           C
ATOM   3300  O   LEU C 404      21.222  29.179  71.000  1.00 94.63           O
ATOM   3301  OXT LEU C 404      20.697  27.032  71.276  1.00 94.63           O
TER    3302      LEU C 404
END
