# Supplementary material for: Structural Modeling and Molecular Dynamics of the Immune Checkpoint Molecule HLA-G
Source: Front Immunol. 2020 Nov 6;11:575076. doi: 10.3389/fimmu.2020.575076 (PMC7677236; doi:10.3389/fimmu.2020.575076)
Supplement: Supplementary file 2 [file DataSheet_2.zip › Structures(PDB)/HLA-G5_monomer_peptide.pdb]

REMARK    GENERATED BY TRJCONV
TITLE     Protein in water t=   0.00000
REMARK    THIS IS A SIMULATION BOX
CRYST1   96.360   96.360   96.360  90.00  90.00  90.00 P 1           1
MODEL        1
ATOM      1  N   GLY A   1      56.530  53.210  40.670  1.00  0.00            
ATOM      2  H1  GLY A   1      56.530  54.150  40.340  1.00  0.00            
ATOM      3  H2  GLY A   1      56.440  52.610  39.880  1.00  0.00            
ATOM      4  H3  GLY A   1      55.750  53.090  41.290  1.00  0.00            
ATOM      5  CA  GLY A   1      57.790  52.920  41.370  1.00  0.00            
ATOM      6  C   GLY A   1      57.730  51.520  41.990  1.00  0.00            
ATOM      7  O   GLY A   1      56.630  51.020  42.230  1.00  0.00            
ATOM      8  N   SER A   2      58.890  50.890  42.200  1.00  0.00            
ATOM      9  H   SER A   2      59.760  51.310  41.950  1.00  0.00            
ATOM     10  CA  SER A   2      59.000  49.600  42.900  1.00  0.00            
ATOM     11  CB  SER A   2      60.340  48.930  42.610  1.00  0.00            
ATOM     12  OG  SER A   2      60.520  47.690  43.310  1.00  0.00            
ATOM     13  HG  SER A   2      60.330  46.910  42.720  1.00  0.00            
ATOM     14  C   SER A   2      58.780  49.750  44.410  1.00  0.00            
ATOM     15  O   SER A   2      59.160  50.760  45.000  1.00  0.00            
ATOM     16  N   HIS A   3      58.440  48.630  45.050  1.00  0.00            
ATOM     17  H   HIS A   3      58.790  47.770  44.680  1.00  0.00            
ATOM     18  CA  HIS A   3      57.990  48.540  46.440  1.00  0.00            
ATOM     19  CB  HIS A   3      56.520  48.130  46.520  1.00  0.00            
ATOM     20  CG  HIS A   3      55.480  48.860  45.660  1.00  0.00            
ATOM     21  ND1 HIS A   3      54.780  49.920  46.040  1.00  0.00            
ATOM     22  CD2 HIS A   3      54.780  48.230  44.710  1.00  0.00            
ATOM     23  HD2 HIS A   3      55.080  47.340  44.170  1.00  0.00            
ATOM     24  CE1 HIS A   3      53.620  49.910  45.380  1.00  0.00            
ATOM     25  HE1 HIS A   3      52.810  50.620  45.470  1.00  0.00            
ATOM     26  NE2 HIS A   3      53.610  48.850  44.570  1.00  0.00            
ATOM     27  HE2 HIS A   3      52.800  48.390  44.210  1.00  0.00            
ATOM     28  C   HIS A   3      58.760  47.420  47.150  1.00  0.00            
ATOM     29  O   HIS A   3      59.690  46.830  46.590  1.00  0.00            
ATOM     30  N   SER A   4      58.430  47.140  48.410  1.00  0.00            
ATOM     31  H   SER A   4      58.260  47.880  49.070  1.00  0.00            
ATOM     32  CA  SER A   4      58.710  45.830  49.000  1.00  0.00            
ATOM     33  CB  SER A   4      60.080  45.760  49.680  1.00  0.00            
ATOM     34  OG  SER A   4      61.110  46.100  48.750  1.00  0.00            
ATOM     35  HG  SER A   4      60.690  46.270  47.850  1.00  0.00            
ATOM     36  C   SER A   4      57.670  45.300  50.000  1.00  0.00            
ATOM     37  O   SER A   4      56.790  46.040  50.440  1.00  0.00            
ATOM     38  N   MET A   5      57.680  43.980  50.150  1.00  0.00            
ATOM     39  H   MET A   5      58.080  43.440  49.420  1.00  0.00            
ATOM     40  CA  MET A   5      56.850  43.210  51.100  1.00  0.00            
ATOM     41  CB  MET A   5      57.550  41.870  51.340  1.00  0.00            
ATOM     42  CG  MET A   5      56.810  40.840  52.190  1.00  0.00            
ATOM     43  SD  MET A   5      57.090  40.980  54.000  1.00  0.00            
ATOM     44  CE  MET A   5      58.850  40.690  54.080  1.00  0.00            
ATOM     45  C   MET A   5      56.440  43.910  52.400  1.00  0.00            
ATOM     46  O   MET A   5      57.250  44.280  53.240  1.00  0.00            
ATOM     47  N   ARG A   6      55.130  43.800  52.620  1.00  0.00            
ATOM     48  H   ARG A   6      54.580  43.170  52.100  1.00  0.00            
ATOM     49  CA  ARG A   6      54.420  44.530  53.680  1.00  0.00            
ATOM     50  CB  ARG A   6      53.960  45.890  53.170  1.00  0.00            
ATOM     51  CG  ARG A   6      53.120  45.900  51.890  1.00  0.00            
ATOM     52  CD  ARG A   6      52.920  47.330  51.380  1.00  0.00            
ATOM     53  NE  ARG A   6      52.050  47.360  50.190  1.00  0.00            
ATOM     54  HE  ARG A   6      51.150  46.940  50.300  1.00  0.00            
ATOM     55  CZ  ARG A   6      52.340  47.890  48.990  1.00  0.00            
ATOM     56  NH1 ARG A   6      53.530  48.450  48.730  1.00  0.00            
ATOM     57 1HH1 ARG A   6      54.220  48.500  49.450  1.00  0.00            
ATOM     58 2HH1 ARG A   6      53.730  48.810  47.820  1.00  0.00            
ATOM     59  NH2 ARG A   6      51.390  47.920  48.050  1.00  0.00            
ATOM     60 1HH2 ARG A   6      50.470  47.610  48.280  1.00  0.00            
ATOM     61 2HH2 ARG A   6      51.600  48.150  47.100  1.00  0.00            
ATOM     62  C   ARG A   6      53.280  43.730  54.330  1.00  0.00            
ATOM     63  O   ARG A   6      52.610  42.920  53.690  1.00  0.00            
ATOM     64  N   TYR A   7      53.120  43.940  55.640  1.00  0.00            
ATOM     65  H   TYR A   7      53.630  44.660  56.090  1.00  0.00            
ATOM     66  CA  TYR A   7      52.060  43.290  56.430  1.00  0.00            
ATOM     67  CB  TYR A   7      52.630  42.470  57.590  1.00  0.00            
ATOM     68  CG  TYR A   7      53.350  41.180  57.180  1.00  0.00            
ATOM     69  CD1 TYR A   7      54.740  41.150  57.070  1.00  0.00            
ATOM     70  HD1 TYR A   7      55.320  42.060  57.200  1.00  0.00            
ATOM     71  CD2 TYR A   7      52.630  40.000  57.050  1.00  0.00            
ATOM     72  HD2 TYR A   7      51.550  40.000  57.200  1.00  0.00            
ATOM     73  CE1 TYR A   7      55.400  39.950  56.820  1.00  0.00            
ATOM     74  HE1 TYR A   7      56.490  39.950  56.800  1.00  0.00            
ATOM     75  CE2 TYR A   7      53.290  38.800  56.790  1.00  0.00            
ATOM     76  HE2 TYR A   7      52.690  37.890  56.700  1.00  0.00            
ATOM     77  CZ  TYR A   7      54.670  38.770  56.670  1.00  0.00            
ATOM     78  OH  TYR A   7      55.310  37.610  56.360  1.00  0.00            
ATOM     79  HH  TYR A   7      54.630  36.880  56.410  1.00  0.00            
ATOM     80  C   TYR A   7      51.070  44.330  56.960  1.00  0.00            
ATOM     81  O   TYR A   7      51.480  45.350  57.530  1.00  0.00            
ATOM     82  N   PHE A   8      49.790  44.060  56.740  1.00  0.00            
ATOM     83  H   PHE A   8      49.520  43.220  56.260  1.00  0.00            
ATOM     84  CA  PHE A   8      48.660  44.930  57.100  1.00  0.00            
ATOM     85  CB  PHE A   8      48.000  45.400  55.800  1.00  0.00            
ATOM     86  CG  PHE A   8      46.710  46.210  55.970  1.00  0.00            
ATOM     87  CD1 PHE A   8      46.770  47.550  56.350  1.00  0.00            
ATOM     88  HD1 PHE A   8      47.730  48.040  56.470  1.00  0.00            
ATOM     89  CD2 PHE A   8      45.480  45.600  55.790  1.00  0.00            
ATOM     90  HD2 PHE A   8      45.420  44.580  55.430  1.00  0.00            
ATOM     91  CE1 PHE A   8      45.600  48.260  56.580  1.00  0.00            
ATOM     92  HE1 PHE A   8      45.650  49.310  56.870  1.00  0.00            
ATOM     93  CE2 PHE A   8      44.300  46.310  56.020  1.00  0.00            
ATOM     94  HE2 PHE A   8      43.330  45.830  55.880  1.00  0.00            
ATOM     95  CZ  PHE A   8      44.360  47.640  56.420  1.00  0.00            
ATOM     96  HZ  PHE A   8      43.450  48.220  56.560  1.00  0.00            
ATOM     97  C   PHE A   8      47.660  44.250  58.030  1.00  0.00            
ATOM     98  O   PHE A   8      47.450  43.040  57.940  1.00  0.00            
ATOM     99  N   SER A   9      47.020  45.020  58.900  1.00  0.00            
ATOM    100  H   SER A   9      47.270  45.980  59.020  1.00  0.00            
ATOM    101  CA  SER A   9      45.910  44.550  59.740  1.00  0.00            
ATOM    102  CB  SER A   9      46.330  43.890  61.060  1.00  0.00            
ATOM    103  OG  SER A   9      46.910  44.800  62.000  1.00  0.00            
ATOM    104  HG  SER A   9      46.200  45.340  62.450  1.00  0.00            
ATOM    105  C   SER A   9      44.850  45.610  60.060  1.00  0.00            
ATOM    106  O   SER A   9      45.160  46.790  60.250  1.00  0.00            
ATOM    107  N   ALA A  10      43.610  45.140  60.140  1.00  0.00            
ATOM    108  H   ALA A  10      43.400  44.200  59.880  1.00  0.00            
ATOM    109  CA  ALA A  10      42.440  45.950  60.510  1.00  0.00            
ATOM    110  CB  ALA A  10      41.520  46.120  59.290  1.00  0.00            
ATOM    111  C   ALA A  10      41.660  45.350  61.690  1.00  0.00            
ATOM    112  O   ALA A  10      40.970  44.340  61.560  1.00  0.00            
ATOM    113  N   ALA A  11      41.980  45.890  62.870  1.00  0.00            
ATOM    114  H   ALA A  11      42.750  46.510  62.950  1.00  0.00            
ATOM    115  CA  ALA A  11      41.280  45.590  64.130  1.00  0.00            
ATOM    116  CB  ALA A  11      42.230  45.800  65.310  1.00  0.00            
ATOM    117  C   ALA A  11      40.010  46.430  64.310  1.00  0.00            
ATOM    118  O   ALA A  11      40.070  47.630  64.590  1.00  0.00            
ATOM    119  N   VAL A  12      38.860  45.800  64.100  1.00  0.00            
ATOM    120  H   VAL A  12      38.860  44.820  63.880  1.00  0.00            
ATOM    121  CA  VAL A  12      37.540  46.440  64.170  1.00  0.00            
ATOM    122  CB  VAL A  12      36.740  46.150  62.900  1.00  0.00            
ATOM    123  CG1 VAL A  12      35.340  46.770  62.910  1.00  0.00            
ATOM    124  CG2 VAL A  12      37.490  46.660  61.660  1.00  0.00            
ATOM    125  C   VAL A  12      36.760  46.030  65.420  1.00  0.00            
ATOM    126  O   VAL A  12      36.420  44.860  65.610  1.00  0.00            
ATOM    127  N   SER A  13      36.420  47.030  66.230  1.00  0.00            
ATOM    128  H   SER A  13      36.640  47.980  66.020  1.00  0.00            
ATOM    129  CA  SER A  13      35.590  46.830  67.430  1.00  0.00            
ATOM    130  CB  SER A  13      35.660  48.020  68.390  1.00  0.00            
ATOM    131  OG  SER A  13      35.400  49.290  67.790  1.00  0.00            
ATOM    132  HG  SER A  13      35.420  49.970  68.520  1.00  0.00            
ATOM    133  C   SER A  13      34.120  46.500  67.120  1.00  0.00            
ATOM    134  O   SER A  13      33.500  47.060  66.220  1.00  0.00            
ATOM    135  N   ARG A  14      33.650  45.450  67.790  1.00  0.00            
ATOM    136  H   ARG A  14      34.290  44.820  68.240  1.00  0.00            
ATOM    137  CA  ARG A  14      32.240  45.000  67.790  1.00  0.00            
ATOM    138  CB  ARG A  14      32.170  43.580  67.230  1.00  0.00            
ATOM    139  CG  ARG A  14      32.000  43.480  65.710  1.00  0.00            
ATOM    140  CD  ARG A  14      32.200  42.060  65.170  1.00  0.00            
ATOM    141  NE  ARG A  14      31.250  41.060  65.700  1.00  0.00            
ATOM    142  HE  ARG A  14      30.520  41.410  66.270  1.00  0.00            
ATOM    143  CZ  ARG A  14      31.300  39.740  65.470  1.00  0.00            
ATOM    144  NH1 ARG A  14      32.270  39.190  64.720  1.00  0.00            
ATOM    145 1HH1 ARG A  14      33.000  39.760  64.340  1.00  0.00            
ATOM    146 2HH1 ARG A  14      32.290  38.200  64.560  1.00  0.00            
ATOM    147  NH2 ARG A  14      30.380  38.930  66.010  1.00  0.00            
ATOM    148 1HH2 ARG A  14      29.640  39.300  66.570  1.00  0.00            
ATOM    149 2HH2 ARG A  14      30.470  37.940  65.910  1.00  0.00            
ATOM    150  C   ARG A  14      31.540  45.130  69.140  1.00  0.00            
ATOM    151  O   ARG A  14      31.030  44.120  69.630  1.00  0.00            
ATOM    152  N   PRO A  15      31.440  46.310  69.740  1.00  0.00            
ATOM    153  CA  PRO A  15      30.890  46.500  71.090  1.00  0.00            
ATOM    154  CB  PRO A  15      31.050  47.990  71.400  1.00  0.00            
ATOM    155  CG  PRO A  15      30.950  48.640  70.020  1.00  0.00            
ATOM    156  CD  PRO A  15      31.610  47.620  69.090  1.00  0.00            
ATOM    157  C   PRO A  15      29.420  46.060  71.160  1.00  0.00            
ATOM    158  O   PRO A  15      28.650  46.360  70.250  1.00  0.00            
ATOM    159  N   GLY A  16      29.160  45.080  72.030  1.00  0.00            
ATOM    160  H   GLY A  16      29.810  44.870  72.750  1.00  0.00            
ATOM    161  CA  GLY A  16      27.880  44.370  72.110  1.00  0.00            
ATOM    162  C   GLY A  16      27.430  43.520  70.910  1.00  0.00            
ATOM    163  O   GLY A  16      26.360  42.900  70.960  1.00  0.00            
ATOM    164  N   ARG A  17      27.980  43.790  69.740  1.00  0.00            
ATOM    165  H   ARG A  17      28.370  44.710  69.630  1.00  0.00            
ATOM    166  CA  ARG A  17      27.900  42.990  68.510  1.00  0.00            
ATOM    167  CB  ARG A  17      28.240  43.870  67.300  1.00  0.00            
ATOM    168  CG  ARG A  17      27.160  44.930  67.030  1.00  0.00            
ATOM    169  CD  ARG A  17      26.320  44.600  65.790  1.00  0.00            
ATOM    170  NE  ARG A  17      26.910  45.180  64.570  1.00  0.00            
ATOM    171  HE  ARG A  17      27.610  45.860  64.740  1.00  0.00            
ATOM    172  CZ  ARG A  17      26.360  45.130  63.350  1.00  0.00            
ATOM    173  NH1 ARG A  17      25.120  44.640  63.170  1.00  0.00            
ATOM    174 1HH1 ARG A  17      24.610  44.270  63.950  1.00  0.00            
ATOM    175 2HH1 ARG A  17      24.660  44.700  62.290  1.00  0.00            
ATOM    176  NH2 ARG A  17      27.090  45.400  62.270  1.00  0.00            
ATOM    177 1HH2 ARG A  17      28.060  45.630  62.330  1.00  0.00            
ATOM    178 2HH2 ARG A  17      26.660  45.420  61.360  1.00  0.00            
ATOM    179  C   ARG A  17      28.730  41.700  68.480  1.00  0.00            
ATOM    180  O   ARG A  17      28.840  41.050  67.440  1.00  0.00            
ATOM    181  N   GLY A  18      29.560  41.500  69.500  1.00  0.00            
ATOM    182  H   GLY A  18      29.950  42.280  69.990  1.00  0.00            
ATOM    183  CA  GLY A  18      30.260  40.240  69.760  1.00  0.00            
ATOM    184  C   GLY A  18      31.790  40.390  69.790  1.00  0.00            
ATOM    185  O   GLY A  18      32.310  41.500  69.880  1.00  0.00            
ATOM    186  N   GLU A  19      32.500  39.280  69.670  1.00  0.00            
ATOM    187  H   GLU A  19      32.070  38.380  69.770  1.00  0.00            
ATOM    188  CA  GLU A  19      33.960  39.260  69.520  1.00  0.00            
ATOM    189  CB  GLU A  19      34.450  37.820  69.430  1.00  0.00            
ATOM    190  CG  GLU A  19      35.980  37.690  69.400  1.00  0.00            
ATOM    191  CD  GLU A  19      36.500  36.280  69.670  1.00  0.00            
ATOM    192  OE1 GLU A  19      35.770  35.290  69.450  1.00  0.00            
ATOM    193  OE2 GLU A  19      37.640  36.180  70.170  1.00  0.00            
ATOM    194  C   GLU A  19      34.440  40.120  68.350  1.00  0.00            
ATOM    195  O   GLU A  19      33.860  40.020  67.270  1.00  0.00            
ATOM    196  N   PRO A  20      35.330  41.080  68.590  1.00  0.00            
ATOM    197  CA  PRO A  20      35.830  42.020  67.570  1.00  0.00            
ATOM    198  CB  PRO A  20      36.850  42.900  68.280  1.00  0.00            
ATOM    199  CG  PRO A  20      36.320  42.940  69.710  1.00  0.00            
ATOM    200  CD  PRO A  20      35.810  41.510  69.910  1.00  0.00            
ATOM    201  C   PRO A  20      36.460  41.340  66.340  1.00  0.00            
ATOM    202  O   PRO A  20      36.980  40.230  66.440  1.00  0.00            
ATOM    203  N   ARG A  21      36.400  42.030  65.210  1.00  0.00            
ATOM    204  H   ARG A  21      36.220  43.010  65.220  1.00  0.00            
ATOM    205  CA  ARG A  21      36.960  41.530  63.940  1.00  0.00            
ATOM    206  CB  ARG A  21      36.190  42.010  62.710  1.00  0.00            
ATOM    207  CG  ARG A  21      34.990  41.130  62.360  1.00  0.00            
ATOM    208  CD  ARG A  21      34.400  41.560  61.010  1.00  0.00            
ATOM    209  NE  ARG A  21      33.360  40.620  60.570  1.00  0.00            
ATOM    210  HE  ARG A  21      33.680  39.680  60.440  1.00  0.00            
ATOM    211  CZ  ARG A  21      32.130  40.910  60.150  1.00  0.00            
ATOM    212  NH1 ARG A  21      31.720  42.180  60.010  1.00  0.00            
ATOM    213 1HH1 ARG A  21      32.360  42.940  60.170  1.00  0.00            
ATOM    214 2HH1 ARG A  21      30.790  42.410  59.710  1.00  0.00            
ATOM    215  NH2 ARG A  21      31.340  39.930  59.710  1.00  0.00            
ATOM    216 1HH2 ARG A  21      31.720  39.000  59.650  1.00  0.00            
ATOM    217 2HH2 ARG A  21      30.380  40.080  59.460  1.00  0.00            
ATOM    218  C   ARG A  21      38.430  41.910  63.790  1.00  0.00            
ATOM    219  O   ARG A  21      38.760  43.100  63.690  1.00  0.00            
ATOM    220  N   PHE A  22      39.300  40.910  63.820  1.00  0.00            
ATOM    221  H   PHE A  22      39.010  39.970  64.000  1.00  0.00            
ATOM    222  CA  PHE A  22      40.750  41.070  63.580  1.00  0.00            
ATOM    223  CB  PHE A  22      41.570  40.430  64.700  1.00  0.00            
ATOM    224  CG  PHE A  22      41.180  40.930  66.090  1.00  0.00            
ATOM    225  CD1 PHE A  22      41.650  42.150  66.560  1.00  0.00            
ATOM    226  HD1 PHE A  22      42.420  42.690  65.990  1.00  0.00            
ATOM    227  CD2 PHE A  22      40.260  40.210  66.850  1.00  0.00            
ATOM    228  HD2 PHE A  22      39.850  39.270  66.460  1.00  0.00            
ATOM    229  CE1 PHE A  22      41.190  42.660  67.760  1.00  0.00            
ATOM    230  HE1 PHE A  22      41.520  43.650  68.090  1.00  0.00            
ATOM    231  CE2 PHE A  22      39.800  40.710  68.050  1.00  0.00            
ATOM    232  HE2 PHE A  22      39.030  40.170  68.600  1.00  0.00            
ATOM    233  CZ  PHE A  22      40.260  41.940  68.510  1.00  0.00            
ATOM    234  HZ  PHE A  22      39.840  42.380  69.410  1.00  0.00            
ATOM    235  C   PHE A  22      41.090  40.410  62.240  1.00  0.00            
ATOM    236  O   PHE A  22      41.080  39.190  62.120  1.00  0.00            
ATOM    237  N   ILE A  23      41.090  41.260  61.210  1.00  0.00            
ATOM    238  H   ILE A  23      40.930  42.240  61.340  1.00  0.00            
ATOM    239  CA  ILE A  23      41.390  40.830  59.840  1.00  0.00            
ATOM    240  CB  ILE A  23      40.330  41.340  58.860  1.00  0.00            
ATOM    241  CG1 ILE A  23      38.930  40.890  59.280  1.00  0.00            
ATOM    242  CG2 ILE A  23      40.610  40.860  57.430  1.00  0.00            
ATOM    243  CD  ILE A  23      37.800  41.570  58.500  1.00  0.00            
ATOM    244  C   ILE A  23      42.800  41.290  59.460  1.00  0.00            
ATOM    245  O   ILE A  23      43.110  42.480  59.490  1.00  0.00            
ATOM    246  N   ALA A  24      43.650  40.310  59.150  1.00  0.00            
ATOM    247  H   ALA A  24      43.340  39.370  59.040  1.00  0.00            
ATOM    248  CA  ALA A  24      45.070  40.550  58.830  1.00  0.00            
ATOM    249  CB  ALA A  24      45.960  39.890  59.890  1.00  0.00            
ATOM    250  C   ALA A  24      45.450  40.050  57.440  1.00  0.00            
ATOM    251  O   ALA A  24      45.050  38.960  57.030  1.00  0.00            
ATOM    252  N   MET A  25      46.190  40.880  56.700  1.00  0.00            
ATOM    253  H   MET A  25      46.630  41.670  57.120  1.00  0.00            
ATOM    254  CA  MET A  25      46.550  40.590  55.310  1.00  0.00            
ATOM    255  CB  MET A  25      45.710  41.420  54.330  1.00  0.00            
ATOM    256  CG  MET A  25      44.200  41.270  54.530  1.00  0.00            
ATOM    257  SD  MET A  25      43.190  41.770  53.090  1.00  0.00            
ATOM    258  CE  MET A  25      41.610  41.940  53.890  1.00  0.00            
ATOM    259  C   MET A  25      48.040  40.830  55.040  1.00  0.00            
ATOM    260  O   MET A  25      48.570  41.910  55.310  1.00  0.00            
ATOM    261  N   GLY A  26      48.670  39.840  54.410  1.00  0.00            
ATOM    262  H   GLY A  26      48.190  39.010  54.140  1.00  0.00            
ATOM    263  CA  GLY A  26      50.100  39.900  54.050  1.00  0.00            
ATOM    264  C   GLY A  26      50.300  40.070  52.540  1.00  0.00            
ATOM    265  O   GLY A  26      49.840  39.240  51.750  1.00  0.00            
ATOM    266  N   TYR A  27      51.150  41.040  52.210  1.00  0.00            
ATOM    267  H   TYR A  27      51.630  41.580  52.900  1.00  0.00            
ATOM    268  CA  TYR A  27      51.410  41.460  50.830  1.00  0.00            
ATOM    269  CB  TYR A  27      50.920  42.900  50.640  1.00  0.00            
ATOM    270  CG  TYR A  27      49.390  43.010  50.560  1.00  0.00            
ATOM    271  CD1 TYR A  27      48.610  43.250  51.690  1.00  0.00            
ATOM    272  HD1 TYR A  27      49.070  43.280  52.680  1.00  0.00            
ATOM    273  CD2 TYR A  27      48.800  43.000  49.310  1.00  0.00            
ATOM    274  HD2 TYR A  27      49.400  42.770  48.430  1.00  0.00            
ATOM    275  CE1 TYR A  27      47.250  43.470  51.560  1.00  0.00            
ATOM    276  HE1 TYR A  27      46.660  43.750  52.430  1.00  0.00            
ATOM    277  CE2 TYR A  27      47.440  43.230  49.170  1.00  0.00            
ATOM    278  HE2 TYR A  27      47.030  43.340  48.170  1.00  0.00            
ATOM    279  CZ  TYR A  27      46.650  43.430  50.300  1.00  0.00            
ATOM    280  OH  TYR A  27      45.300  43.470  50.170  1.00  0.00            
ATOM    281  HH  TYR A  27      45.090  43.340  49.200  1.00  0.00            
ATOM    282  C   TYR A  27      52.880  41.370  50.400  1.00  0.00            
ATOM    283  O   TYR A  27      53.780  41.730  51.160  1.00  0.00            
ATOM    284  N   VAL A  28      53.100  40.890  49.170  1.00  0.00            
ATOM    285  H   VAL A  28      52.330  40.580  48.610  1.00  0.00            
ATOM    286  CA  VAL A  28      54.390  40.920  48.490  1.00  0.00            
ATOM    287  CB  VAL A  28      54.880  39.550  48.020  1.00  0.00            
ATOM    288  CG1 VAL A  28      56.250  39.630  47.340  1.00  0.00            
ATOM    289  CG2 VAL A  28      55.000  38.570  49.200  1.00  0.00            
ATOM    290  C   VAL A  28      54.250  41.880  47.300  1.00  0.00            
ATOM    291  O   VAL A  28      53.430  41.630  46.410  1.00  0.00            
ATOM    292  N   ASP A  29      55.000  42.980  47.340  1.00  0.00            
ATOM    293  H   ASP A  29      55.930  42.890  47.710  1.00  0.00            
ATOM    294  CA  ASP A  29      54.770  44.220  46.600  1.00  0.00            
ATOM    295  CB  ASP A  29      55.330  44.250  45.170  1.00  0.00            
ATOM    296  CG  ASP A  29      56.310  43.130  44.810  1.00  0.00            
ATOM    297  OD1 ASP A  29      57.500  43.260  45.170  1.00  0.00            
ATOM    298  OD2 ASP A  29      55.860  42.160  44.170  1.00  0.00            
ATOM    299  C   ASP A  29      53.310  44.680  46.650  1.00  0.00            
ATOM    300  O   ASP A  29      52.870  45.230  47.660  1.00  0.00            
ATOM    301  N   ASP A  30      52.510  44.280  45.670  1.00  0.00            
ATOM    302  H   ASP A  30      52.900  43.790  44.890  1.00  0.00            
ATOM    303  CA  ASP A  30      51.060  44.510  45.610  1.00  0.00            
ATOM    304  CB  ASP A  30      50.690  45.290  44.340  1.00  0.00            
ATOM    305  CG  ASP A  30      51.370  46.650  44.190  1.00  0.00            
ATOM    306  OD1 ASP A  30      50.960  47.620  44.870  1.00  0.00            
ATOM    307  OD2 ASP A  30      52.200  46.790  43.270  1.00  0.00            
ATOM    308  C   ASP A  30      50.180  43.270  45.740  1.00  0.00            
ATOM    309  O   ASP A  30      49.000  43.390  46.070  1.00  0.00            
ATOM    310  N   THR A  31      50.710  42.080  45.480  1.00  0.00            
ATOM    311  H   THR A  31      51.660  42.030  45.160  1.00  0.00            
ATOM    312  CA  THR A  31      50.050  40.770  45.600  1.00  0.00            
ATOM    313  CB  THR A  31      50.740  39.590  44.930  1.00  0.00            
ATOM    314  OG1 THR A  31      52.050  39.370  45.460  1.00  0.00            
ATOM    315  HG1 THR A  31      52.590  40.220  45.460  1.00  0.00            
ATOM    316  CG2 THR A  31      50.720  39.690  43.400  1.00  0.00            
ATOM    317  C   THR A  31      49.750  40.300  47.030  1.00  0.00            
ATOM    318  O   THR A  31      50.630  40.310  47.880  1.00  0.00            
ATOM    319  N   GLN A  32      48.500  39.960  47.310  1.00  0.00            
ATOM    320  H   GLN A  32      47.740  40.370  46.800  1.00  0.00            
ATOM    321  CA  GLN A  32      48.090  39.240  48.530  1.00  0.00            
ATOM    322  CB  GLN A  32      46.590  39.400  48.730  1.00  0.00            
ATOM    323  CG  GLN A  32      46.070  38.750  50.020  1.00  0.00            
ATOM    324  CD  GLN A  32      44.670  39.230  50.400  1.00  0.00            
ATOM    325  OE1 GLN A  32      43.740  39.420  49.610  1.00  0.00            
ATOM    326  NE2 GLN A  32      44.460  39.350  51.710  1.00  0.00            
ATOM    327 1HE2 GLN A  32      45.170  39.060  52.350  1.00  0.00            
ATOM    328 2HE2 GLN A  32      43.710  39.950  51.980  1.00  0.00            
ATOM    329  C   GLN A  32      48.550  37.780  48.570  1.00  0.00            
ATOM    330  O   GLN A  32      47.970  36.900  47.940  1.00  0.00            
ATOM    331  N   PHE A  33      49.580  37.500  49.370  1.00  0.00            
ATOM    332  H   PHE A  33      50.040  38.230  49.870  1.00  0.00            
ATOM    333  CA  PHE A  33      50.080  36.130  49.560  1.00  0.00            
ATOM    334  CB  PHE A  33      51.610  36.060  49.610  1.00  0.00            
ATOM    335  CG  PHE A  33      52.260  36.410  50.950  1.00  0.00            
ATOM    336  CD1 PHE A  33      52.480  37.740  51.290  1.00  0.00            
ATOM    337  HD1 PHE A  33      52.220  38.530  50.580  1.00  0.00            
ATOM    338  CD2 PHE A  33      52.720  35.400  51.790  1.00  0.00            
ATOM    339  HD2 PHE A  33      52.580  34.360  51.500  1.00  0.00            
ATOM    340  CE1 PHE A  33      53.140  38.060  52.470  1.00  0.00            
ATOM    341  HE1 PHE A  33      53.360  39.100  52.710  1.00  0.00            
ATOM    342  CE2 PHE A  33      53.380  35.720  52.970  1.00  0.00            
ATOM    343  HE2 PHE A  33      53.820  34.930  53.570  1.00  0.00            
ATOM    344  CZ  PHE A  33      53.570  37.050  53.310  1.00  0.00            
ATOM    345  HZ  PHE A  33      54.010  37.300  54.280  1.00  0.00            
ATOM    346  C   PHE A  33      49.410  35.330  50.680  1.00  0.00            
ATOM    347  O   PHE A  33      49.150  34.140  50.500  1.00  0.00            
ATOM    348  N   VAL A  34      49.010  35.990  51.760  1.00  0.00            
ATOM    349  H   VAL A  34      49.150  36.980  51.820  1.00  0.00            
ATOM    350  CA  VAL A  34      48.380  35.400  52.950  1.00  0.00            
ATOM    351  CB  VAL A  34      49.470  35.040  53.970  1.00  0.00            
ATOM    352  CG1 VAL A  34      50.120  36.270  54.620  1.00  0.00            
ATOM    353  CG2 VAL A  34      49.000  34.050  55.040  1.00  0.00            
ATOM    354  C   VAL A  34      47.230  36.200  53.560  1.00  0.00            
ATOM    355  O   VAL A  34      47.240  37.430  53.530  1.00  0.00            
ATOM    356  N   ARG A  35      46.210  35.490  54.050  1.00  0.00            
ATOM    357  H   ARG A  35      46.180  34.500  53.920  1.00  0.00            
ATOM    358  CA  ARG A  35      45.120  36.060  54.860  1.00  0.00            
ATOM    359  CB  ARG A  35      43.770  36.030  54.140  1.00  0.00            
ATOM    360  CG  ARG A  35      43.100  34.660  54.020  1.00  0.00            
ATOM    361  CD  ARG A  35      41.750  34.650  53.300  1.00  0.00            
ATOM    362  NE  ARG A  35      40.690  35.440  53.940  1.00  0.00            
ATOM    363  HE  ARG A  35      40.490  36.320  53.500  1.00  0.00            
ATOM    364  CZ  ARG A  35      39.890  35.100  54.950  1.00  0.00            
ATOM    365  NH1 ARG A  35      39.920  33.910  55.550  1.00  0.00            
ATOM    366 1HH1 ARG A  35      40.560  33.180  55.290  1.00  0.00            
ATOM    367 2HH1 ARG A  35      39.240  33.710  56.260  1.00  0.00            
ATOM    368  NH2 ARG A  35      38.920  35.950  55.330  1.00  0.00            
ATOM    369 1HH2 ARG A  35      38.790  36.810  54.830  1.00  0.00            
ATOM    370 2HH2 ARG A  35      38.360  35.750  56.140  1.00  0.00            
ATOM    371  C   ARG A  35      45.000  35.410  56.240  1.00  0.00            
ATOM    372  O   ARG A  35      45.180  34.210  56.400  1.00  0.00            
ATOM    373  N   PHE A  36      44.750  36.240  57.250  1.00  0.00            
ATOM    374  H   PHE A  36      44.870  37.220  57.150  1.00  0.00            
ATOM    375  CA  PHE A  36      44.340  35.810  58.600  1.00  0.00            
ATOM    376  CB  PHE A  36      45.370  36.200  59.650  1.00  0.00            
ATOM    377  CG  PHE A  36      45.050  35.680  61.060  1.00  0.00            
ATOM    378  CD1 PHE A  36      45.490  34.420  61.450  1.00  0.00            
ATOM    379  HD1 PHE A  36      46.100  33.820  60.770  1.00  0.00            
ATOM    380  CD2 PHE A  36      44.320  36.460  61.950  1.00  0.00            
ATOM    381  HD2 PHE A  36      43.980  37.450  61.660  1.00  0.00            
ATOM    382  CE1 PHE A  36      45.190  33.930  62.720  1.00  0.00            
ATOM    383  HE1 PHE A  36      45.560  32.960  63.030  1.00  0.00            
ATOM    384  CE2 PHE A  36      44.020  35.970  63.220  1.00  0.00            
ATOM    385  HE2 PHE A  36      43.400  36.570  63.890  1.00  0.00            
ATOM    386  CZ  PHE A  36      44.450  34.710  63.600  1.00  0.00            
ATOM    387  HZ  PHE A  36      44.210  34.330  64.600  1.00  0.00            
ATOM    388  C   PHE A  36      42.990  36.460  58.910  1.00  0.00            
ATOM    389  O   PHE A  36      42.820  37.670  58.710  1.00  0.00            
ATOM    390  N   ASP A  37      42.180  35.730  59.660  1.00  0.00            
ATOM    391  H   ASP A  37      42.520  35.040  60.300  1.00  0.00            
ATOM    392  CA  ASP A  37      40.740  36.030  59.780  1.00  0.00            
ATOM    393  CB  ASP A  37      40.030  35.210  58.700  1.00  0.00            
ATOM    394  CG  ASP A  37      38.530  35.440  58.540  1.00  0.00            
ATOM    395  OD1 ASP A  37      38.030  36.540  58.860  1.00  0.00            
ATOM    396  OD2 ASP A  37      37.860  34.480  58.110  1.00  0.00            
ATOM    397  C   ASP A  37      40.190  35.720  61.180  1.00  0.00            
ATOM    398  O   ASP A  37      40.790  35.010  61.990  1.00  0.00            
ATOM    399  N   SER A  38      39.030  36.320  61.410  1.00  0.00            
ATOM    400  H   SER A  38      38.600  36.770  60.630  1.00  0.00            
ATOM    401  CA  SER A  38      38.190  36.130  62.600  1.00  0.00            
ATOM    402  CB  SER A  38      37.800  37.470  63.230  1.00  0.00            
ATOM    403  OG  SER A  38      38.950  38.160  63.720  1.00  0.00            
ATOM    404  HG  SER A  38      39.700  38.060  63.060  1.00  0.00            
ATOM    405  C   SER A  38      36.880  35.380  62.330  1.00  0.00            
ATOM    406  O   SER A  38      36.300  34.840  63.280  1.00  0.00            
ATOM    407  N   ASP A  39      36.400  35.390  61.100  1.00  0.00            
ATOM    408  H   ASP A  39      36.900  35.770  60.320  1.00  0.00            
ATOM    409  CA  ASP A  39      35.090  34.810  60.730  1.00  0.00            
ATOM    410  CB  ASP A  39      34.410  35.700  59.700  1.00  0.00            
ATOM    411  CG  ASP A  39      33.960  37.060  60.230  1.00  0.00            
ATOM    412  OD1 ASP A  39      33.560  37.170  61.410  1.00  0.00            
ATOM    413  OD2 ASP A  39      33.870  38.000  59.410  1.00  0.00            
ATOM    414  C   ASP A  39      35.060  33.340  60.310  1.00  0.00            
ATOM    415  O   ASP A  39      34.070  32.650  60.550  1.00  0.00            
ATOM    416  N   SER A  40      36.120  32.860  59.650  1.00  0.00            
ATOM    417  H   SER A  40      36.730  33.500  59.190  1.00  0.00            
ATOM    418  CA  SER A  40      36.350  31.460  59.290  1.00  0.00            
ATOM    419  CB  SER A  40      37.720  31.270  58.640  1.00  0.00            
ATOM    420  OG  SER A  40      38.030  29.920  58.310  1.00  0.00            
ATOM    421  HG  SER A  40      39.020  29.860  58.200  1.00  0.00            
ATOM    422  C   SER A  40      36.270  30.490  60.470  1.00  0.00            
ATOM    423  O   SER A  40      36.830  30.750  61.540  1.00  0.00            
ATOM    424  N   ALA A  41      35.750  29.300  60.210  1.00  0.00            
ATOM    425  H   ALA A  41      35.260  29.170  59.340  1.00  0.00            
ATOM    426  CA  ALA A  41      35.620  28.170  61.140  1.00  0.00            
ATOM    427  CB  ALA A  41      35.170  26.940  60.350  1.00  0.00            
ATOM    428  C   ALA A  41      36.870  27.770  61.930  1.00  0.00            
ATOM    429  O   ALA A  41      36.780  27.200  63.020  1.00  0.00            
ATOM    430  N   CYS A  42      38.020  27.960  61.290  1.00  0.00            
ATOM    431  H   CYS A  42      38.030  28.320  60.360  1.00  0.00            
ATOM    432  CA  CYS A  42      39.350  27.770  61.900  1.00  0.00            
ATOM    433  CB  CYS A  42      39.990  26.460  61.430  1.00  0.00            
ATOM    434  SG  CYS A  42      39.050  24.960  61.890  1.00  0.00            
ATOM    435  HG  CYS A  42      39.960  24.100  61.440  1.00  0.00            
ATOM    436  C   CYS A  42      40.250  28.960  61.550  1.00  0.00            
ATOM    437  O   CYS A  42      40.700  29.030  60.410  1.00  0.00            
ATOM    438  N   PRO A  43      40.420  29.910  62.470  1.00  0.00            
ATOM    439  CA  PRO A  43      41.310  31.060  62.280  1.00  0.00            
ATOM    440  CB  PRO A  43      41.080  31.960  63.500  1.00  0.00            
ATOM    441  CG  PRO A  43      40.610  30.990  64.580  1.00  0.00            
ATOM    442  CD  PRO A  43      39.790  29.950  63.800  1.00  0.00            
ATOM    443  C   PRO A  43      42.770  30.610  62.150  1.00  0.00            
ATOM    444  O   PRO A  43      43.290  29.890  63.000  1.00  0.00            
ATOM    445  N   ARG A  44      43.320  30.860  60.960  1.00  0.00            
ATOM    446  H   ARG A  44      42.760  31.230  60.220  1.00  0.00            
ATOM    447  CA  ARG A  44      44.680  30.470  60.580  1.00  0.00            
ATOM    448  CB  ARG A  44      44.710  28.990  60.190  1.00  0.00            
ATOM    449  CG  ARG A  44      43.780  28.660  59.020  1.00  0.00            
ATOM    450  CD  ARG A  44      43.540  27.150  58.880  1.00  0.00            
ATOM    451  NE  ARG A  44      42.770  26.900  57.650  1.00  0.00            
ATOM    452  HE  ARG A  44      41.830  27.230  57.640  1.00  0.00            
ATOM    453  CZ  ARG A  44      43.180  26.140  56.620  1.00  0.00            
ATOM    454  NH1 ARG A  44      44.320  25.450  56.630  1.00  0.00            
ATOM    455 1HH1 ARG A  44      44.930  25.490  57.420  1.00  0.00            
ATOM    456 2HH1 ARG A  44      44.520  24.800  55.890  1.00  0.00            
ATOM    457  NH2 ARG A  44      42.440  26.140  55.500  1.00  0.00            
ATOM    458 1HH2 ARG A  44      41.600  26.680  55.450  1.00  0.00            
ATOM    459 2HH2 ARG A  44      42.740  25.620  54.700  1.00  0.00            
ATOM    460  C   ARG A  44      45.290  31.340  59.480  1.00  0.00            
ATOM    461  O   ARG A  44      44.560  31.990  58.720  1.00  0.00            
ATOM    462  N   MET A  45      46.620  31.410  59.410  1.00  0.00            
ATOM    463  H   MET A  45      47.190  31.000  60.120  1.00  0.00            
ATOM    464  CA  MET A  45      47.340  32.090  58.330  1.00  0.00            
ATOM    465  CB  MET A  45      48.800  32.370  58.710  1.00  0.00            
ATOM    466  CG  MET A  45      48.950  33.450  59.780  1.00  0.00            
ATOM    467  SD  MET A  45      48.830  35.180  59.220  1.00  0.00            
ATOM    468  CE  MET A  45      50.500  35.440  58.660  1.00  0.00            
ATOM    469  C   MET A  45      47.250  31.340  57.000  1.00  0.00            
ATOM    470  O   MET A  45      48.120  30.540  56.650  1.00  0.00            
ATOM    471  N   GLU A  46      46.150  31.570  56.280  1.00  0.00            
ATOM    472  H   GLU A  46      45.550  32.320  56.550  1.00  0.00            
ATOM    473  CA  GLU A  46      45.840  30.910  55.010  1.00  0.00            
ATOM    474  CB  GLU A  46      44.350  31.030  54.680  1.00  0.00            
ATOM    475  CG  GLU A  46      43.450  30.120  55.520  1.00  0.00            
ATOM    476  CD  GLU A  46      42.000  30.240  55.060  1.00  0.00            
ATOM    477  OE1 GLU A  46      41.650  29.570  54.060  1.00  0.00            
ATOM    478  OE2 GLU A  46      41.240  31.020  55.660  1.00  0.00            
ATOM    479  C   GLU A  46      46.630  31.450  53.820  1.00  0.00            
ATOM    480  O   GLU A  46      46.450  32.620  53.470  1.00  0.00            
ATOM    481  N   PRO A  47      47.450  30.610  53.170  1.00  0.00            
ATOM    482  CA  PRO A  47      48.140  30.960  51.920  1.00  0.00            
ATOM    483  CB  PRO A  47      49.140  29.820  51.680  1.00  0.00            
ATOM    484  CG  PRO A  47      48.470  28.620  52.360  1.00  0.00            
ATOM    485  CD  PRO A  47      47.790  29.240  53.580  1.00  0.00            
ATOM    486  C   PRO A  47      47.170  31.110  50.750  1.00  0.00            
ATOM    487  O   PRO A  47      46.070  30.550  50.790  1.00  0.00            
ATOM    488  N   ARG A  48      47.460  32.060  49.860  1.00  0.00            
ATOM    489  H   ARG A  48      48.130  32.760  50.100  1.00  0.00            
ATOM    490  CA  ARG A  48      46.700  32.250  48.620  1.00  0.00            
ATOM    491  CB  ARG A  48      45.820  33.510  48.690  1.00  0.00            
ATOM    492  CG  ARG A  48      44.560  33.310  49.540  1.00  0.00            
ATOM    493  CD  ARG A  48      43.700  32.160  49.000  1.00  0.00            
ATOM    494  NE  ARG A  48      42.460  32.020  49.770  1.00  0.00            
ATOM    495  HE  ARG A  48      41.670  32.490  49.360  1.00  0.00            
ATOM    496  CZ  ARG A  48      42.280  31.280  50.880  1.00  0.00            
ATOM    497  NH1 ARG A  48      43.250  30.520  51.390  1.00  0.00            
ATOM    498 1HH1 ARG A  48      44.160  30.480  50.970  1.00  0.00            
ATOM    499 2HH1 ARG A  48      43.070  29.990  52.220  1.00  0.00            
ATOM    500  NH2 ARG A  48      41.080  31.250  51.470  1.00  0.00            
ATOM    501 1HH2 ARG A  48      40.300  31.730  51.080  1.00  0.00            
ATOM    502 2HH2 ARG A  48      40.980  30.740  52.330  1.00  0.00            
ATOM    503  C   ARG A  48      47.490  32.220  47.310  1.00  0.00            
ATOM    504  O   ARG A  48      47.080  31.530  46.380  1.00  0.00            
ATOM    505  N   ALA A  49      48.590  32.960  47.230  1.00  0.00            
ATOM    506  H   ALA A  49      48.800  33.660  47.920  1.00  0.00            
ATOM    507  CA  ALA A  49      49.500  32.930  46.080  1.00  0.00            
ATOM    508  CB  ALA A  49      50.560  34.020  46.240  1.00  0.00            
ATOM    509  C   ALA A  49      50.160  31.560  45.880  1.00  0.00            
ATOM    510  O   ALA A  49      50.940  31.150  46.730  1.00  0.00            
ATOM    511  N   PRO A  50      49.990  30.930  44.710  1.00  0.00            
ATOM    512  CA  PRO A  50      50.350  29.530  44.480  1.00  0.00            
ATOM    513  CB  PRO A  50      49.950  29.230  43.030  1.00  0.00            
ATOM    514  CG  PRO A  50      50.000  30.610  42.360  1.00  0.00            
ATOM    515  CD  PRO A  50      49.510  31.550  43.470  1.00  0.00            
ATOM    516  C   PRO A  50      51.790  29.090  44.780  1.00  0.00            
ATOM    517  O   PRO A  50      51.990  27.980  45.260  1.00  0.00            
ATOM    518  N   TRP A  51      52.770  29.990  44.670  1.00  0.00            
ATOM    519  H   TRP A  51      52.590  30.930  44.360  1.00  0.00            
ATOM    520  CA  TRP A  51      54.170  29.720  45.000  1.00  0.00            
ATOM    521  CB  TRP A  51      55.080  30.800  44.400  1.00  0.00            
ATOM    522  CG  TRP A  51      54.700  32.240  44.770  1.00  0.00            
ATOM    523  CD1 TRP A  51      55.320  32.990  45.680  1.00  0.00            
ATOM    524  HD1 TRP A  51      56.170  32.660  46.280  1.00  0.00            
ATOM    525  CD2 TRP A  51      53.840  33.080  44.080  1.00  0.00            
ATOM    526  NE1 TRP A  51      54.910  34.250  45.600  1.00  0.00            
ATOM    527  HE1 TRP A  51      55.390  35.030  46.010  1.00  0.00            
ATOM    528  CE2 TRP A  51      53.980  34.340  44.650  1.00  0.00            
ATOM    529  CE3 TRP A  51      52.970  32.890  43.010  1.00  0.00            
ATOM    530  HE3 TRP A  51      52.980  31.960  42.440  1.00  0.00            
ATOM    531  CZ2 TRP A  51      53.210  35.400  44.180  1.00  0.00            
ATOM    532  HZ2 TRP A  51      53.280  36.380  44.650  1.00  0.00            
ATOM    533  CZ3 TRP A  51      52.210  33.950  42.540  1.00  0.00            
ATOM    534  HZ3 TRP A  51      51.510  33.810  41.710  1.00  0.00            
ATOM    535  CH2 TRP A  51      52.320  35.210  43.130  1.00  0.00            
ATOM    536  HH2 TRP A  51      51.680  36.030  42.800  1.00  0.00            
ATOM    537  C   TRP A  51      54.490  29.460  46.480  1.00  0.00            
ATOM    538  O   TRP A  51      55.110  28.450  46.810  1.00  0.00            
ATOM    539  N   VAL A  52      53.870  30.200  47.390  1.00  0.00            
ATOM    540  H   VAL A  52      53.240  30.920  47.110  1.00  0.00            
ATOM    541  CA  VAL A  52      54.050  30.040  48.840  1.00  0.00            
ATOM    542  CB  VAL A  52      53.610  31.250  49.670  1.00  0.00            
ATOM    543  CG1 VAL A  52      54.400  32.510  49.290  1.00  0.00            
ATOM    544  CG2 VAL A  52      52.110  31.520  49.600  1.00  0.00            
ATOM    545  C   VAL A  52      53.530  28.730  49.430  1.00  0.00            
ATOM    546  O   VAL A  52      54.060  28.240  50.430  1.00  0.00            
ATOM    547  N   GLU A  53      52.660  28.030  48.700  1.00  0.00            
ATOM    548  H   GLU A  53      52.400  28.350  47.790  1.00  0.00            
ATOM    549  CA  GLU A  53      52.040  26.750  49.090  1.00  0.00            
ATOM    550  CB  GLU A  53      51.080  26.240  48.010  1.00  0.00            
ATOM    551  CG  GLU A  53      49.760  27.010  47.850  1.00  0.00            
ATOM    552  CD  GLU A  53      48.820  26.290  46.880  1.00  0.00            
ATOM    553  OE1 GLU A  53      48.810  25.040  46.870  1.00  0.00            
ATOM    554  OE2 GLU A  53      48.050  26.950  46.150  1.00  0.00            
ATOM    555  C   GLU A  53      52.980  25.600  49.450  1.00  0.00            
ATOM    556  O   GLU A  53      52.610  24.760  50.260  1.00  0.00            
ATOM    557  N   GLN A  54      54.200  25.600  48.930  1.00  0.00            
ATOM    558  H   GLN A  54      54.460  26.300  48.260  1.00  0.00            
ATOM    559  CA  GLN A  54      55.240  24.580  49.190  1.00  0.00            
ATOM    560  CB  GLN A  54      56.510  24.930  48.420  1.00  0.00            
ATOM    561  CG  GLN A  54      56.330  24.850  46.900  1.00  0.00            
ATOM    562  CD  GLN A  54      57.510  25.400  46.110  1.00  0.00            
ATOM    563  OE1 GLN A  54      57.370  26.030  45.060  1.00  0.00            
ATOM    564  NE2 GLN A  54      58.760  25.160  46.510  1.00  0.00            
ATOM    565 1HE2 GLN A  54      58.970  24.620  47.330  1.00  0.00            
ATOM    566 2HE2 GLN A  54      59.480  25.570  45.960  1.00  0.00            
ATOM    567  C   GLN A  54      55.610  24.350  50.650  1.00  0.00            
ATOM    568  O   GLN A  54      55.920  23.240  51.080  1.00  0.00            
ATOM    569  N   GLU A  55      55.550  25.420  51.440  1.00  0.00            
ATOM    570  H   GLU A  55      55.190  26.280  51.090  1.00  0.00            
ATOM    571  CA  GLU A  55      55.900  25.420  52.870  1.00  0.00            
ATOM    572  CB  GLU A  55      56.050  26.850  53.380  1.00  0.00            
ATOM    573  CG  GLU A  55      57.140  27.660  52.670  1.00  0.00            
ATOM    574  CD  GLU A  55      58.600  27.320  53.010  1.00  0.00            
ATOM    575  OE1 GLU A  55      58.890  26.850  54.130  1.00  0.00            
ATOM    576  OE2 GLU A  55      59.470  27.650  52.180  1.00  0.00            
ATOM    577  C   GLU A  55      54.920  24.630  53.740  1.00  0.00            
ATOM    578  O   GLU A  55      53.700  24.780  53.630  1.00  0.00            
ATOM    579  N   GLY A  56      55.480  23.890  54.690  1.00  0.00            
ATOM    580  H   GLY A  56      56.440  24.060  54.940  1.00  0.00            
ATOM    581  CA  GLY A  56      54.760  22.990  55.590  1.00  0.00            
ATOM    582  C   GLY A  56      53.910  23.690  56.660  1.00  0.00            
ATOM    583  O   GLY A  56      54.160  24.850  56.970  1.00  0.00            
ATOM    584  N   PRO A  57      52.940  22.980  57.250  1.00  0.00            
ATOM    585  CA  PRO A  57      52.050  23.530  58.290  1.00  0.00            
ATOM    586  CB  PRO A  57      51.130  22.370  58.680  1.00  0.00            
ATOM    587  CG  PRO A  57      51.000  21.640  57.350  1.00  0.00            
ATOM    588  CD  PRO A  57      52.420  21.690  56.780  1.00  0.00            
ATOM    589  C   PRO A  57      52.730  24.140  59.520  1.00  0.00            
ATOM    590  O   PRO A  57      52.250  25.150  60.030  1.00  0.00            
ATOM    591  N   GLU A  58      53.940  23.690  59.860  1.00  0.00            
ATOM    592  H   GLU A  58      54.350  22.920  59.370  1.00  0.00            
ATOM    593  CA  GLU A  58      54.780  24.180  60.960  1.00  0.00            
ATOM    594  CB  GLU A  58      56.050  23.340  61.060  1.00  0.00            
ATOM    595  CG  GLU A  58      55.900  21.810  61.020  1.00  0.00            
ATOM    596  CD  GLU A  58      55.490  21.220  59.670  1.00  0.00            
ATOM    597  OE1 GLU A  58      55.800  21.830  58.620  1.00  0.00            
ATOM    598  OE2 GLU A  58      54.760  20.210  59.670  1.00  0.00            
ATOM    599  C   GLU A  58      55.130  25.660  60.830  1.00  0.00            
ATOM    600  O   GLU A  58      54.850  26.460  61.720  1.00  0.00            
ATOM    601  N   TYR A  59      55.560  26.060  59.630  1.00  0.00            
ATOM    602  H   TYR A  59      55.960  25.380  59.020  1.00  0.00            
ATOM    603  CA  TYR A  59      55.730  27.440  59.160  1.00  0.00            
ATOM    604  CB  TYR A  59      56.090  27.390  57.680  1.00  0.00            
ATOM    605  CG  TYR A  59      56.330  28.690  56.910  1.00  0.00            
ATOM    606  CD1 TYR A  59      55.260  29.390  56.360  1.00  0.00            
ATOM    607  HD1 TYR A  59      54.240  29.210  56.700  1.00  0.00            
ATOM    608  CD2 TYR A  59      57.610  28.930  56.410  1.00  0.00            
ATOM    609  HD2 TYR A  59      58.460  28.400  56.830  1.00  0.00            
ATOM    610  CE1 TYR A  59      55.460  30.270  55.300  1.00  0.00            
ATOM    611  HE1 TYR A  59      54.600  30.790  54.880  1.00  0.00            
ATOM    612  CE2 TYR A  59      57.810  29.790  55.340  1.00  0.00            
ATOM    613  HE2 TYR A  59      58.810  29.900  54.930  1.00  0.00            
ATOM    614  CZ  TYR A  59      56.730  30.460  54.770  1.00  0.00            
ATOM    615  OH  TYR A  59      56.900  31.300  53.720  1.00  0.00            
ATOM    616  HH  TYR A  59      57.840  31.210  53.380  1.00  0.00            
ATOM    617  C   TYR A  59      54.490  28.320  59.400  1.00  0.00            
ATOM    618  O   TYR A  59      54.540  29.300  60.140  1.00  0.00            
ATOM    619  N   TRP A  60      53.360  27.880  58.860  1.00  0.00            
ATOM    620  H   TRP A  60      53.370  27.110  58.230  1.00  0.00            
ATOM    621  CA  TRP A  60      52.050  28.540  58.990  1.00  0.00            
ATOM    622  CB  TRP A  60      51.020  27.930  58.040  1.00  0.00            
ATOM    623  CG  TRP A  60      51.490  27.890  56.580  1.00  0.00            
ATOM    624  CD1 TRP A  60      51.960  26.820  55.950  1.00  0.00            
ATOM    625  HD1 TRP A  60      51.920  25.800  56.330  1.00  0.00            
ATOM    626  CD2 TRP A  60      51.590  28.950  55.690  1.00  0.00            
ATOM    627  NE1 TRP A  60      52.400  27.140  54.740  1.00  0.00            
ATOM    628  HE1 TRP A  60      52.840  26.500  54.100  1.00  0.00            
ATOM    629  CE2 TRP A  60      52.190  28.440  54.540  1.00  0.00            
ATOM    630  CE3 TRP A  60      51.270  30.300  55.770  1.00  0.00            
ATOM    631  HE3 TRP A  60      50.700  30.670  56.620  1.00  0.00            
ATOM    632  CZ2 TRP A  60      52.490  29.290  53.480  1.00  0.00            
ATOM    633  HZ2 TRP A  60      53.000  28.910  52.600  1.00  0.00            
ATOM    634  CZ3 TRP A  60      51.570  31.150  54.710  1.00  0.00            
ATOM    635  HZ3 TRP A  60      51.310  32.210  54.770  1.00  0.00            
ATOM    636  CH2 TRP A  60      52.180  30.650  53.570  1.00  0.00            
ATOM    637  HH2 TRP A  60      52.430  31.310  52.740  1.00  0.00            
ATOM    638  C   TRP A  60      51.500  28.570  60.420  1.00  0.00            
ATOM    639  O   TRP A  60      50.830  29.530  60.810  1.00  0.00            
ATOM    640  N   GLU A  61      51.810  27.540  61.220  1.00  0.00            
ATOM    641  H   GLU A  61      52.100  26.680  60.820  1.00  0.00            
ATOM    642  CA  GLU A  61      51.500  27.490  62.650  1.00  0.00            
ATOM    643  CB  GLU A  61      51.720  26.080  63.210  1.00  0.00            
ATOM    644  CG  GLU A  61      51.020  25.870  64.560  1.00  0.00            
ATOM    645  CD  GLU A  61      49.510  25.710  64.410  1.00  0.00            
ATOM    646  OE1 GLU A  61      48.790  26.730  64.470  1.00  0.00            
ATOM    647  OE2 GLU A  61      49.060  24.550  64.310  1.00  0.00            
ATOM    648  C   GLU A  61      52.270  28.520  63.490  1.00  0.00            
ATOM    649  O   GLU A  61      51.630  29.280  64.230  1.00  0.00            
ATOM    650  N   GLU A  62      53.560  28.690  63.260  1.00  0.00            
ATOM    651  H   GLU A  62      54.080  28.030  62.710  1.00  0.00            
ATOM    652  CA  GLU A  62      54.360  29.770  63.860  1.00  0.00            
ATOM    653  CB  GLU A  62      55.810  29.800  63.370  1.00  0.00            
ATOM    654  CG  GLU A  62      56.750  28.780  64.030  1.00  0.00            
ATOM    655  CD  GLU A  62      58.220  29.110  63.750  1.00  0.00            
ATOM    656  OE1 GLU A  62      58.610  30.300  63.820  1.00  0.00            
ATOM    657  OE2 GLU A  62      59.010  28.160  63.570  1.00  0.00            
ATOM    658  C   GLU A  62      53.770  31.150  63.600  1.00  0.00            
ATOM    659  O   GLU A  62      53.350  31.850  64.530  1.00  0.00            
ATOM    660  N   GLU A  63      53.440  31.380  62.330  1.00  0.00            
ATOM    661  H   GLU A  63      53.760  30.770  61.610  1.00  0.00            
ATOM    662  CA  GLU A  63      52.730  32.570  61.850  1.00  0.00            
ATOM    663  CB  GLU A  63      52.550  32.520  60.330  1.00  0.00            
ATOM    664  CG  GLU A  63      53.860  32.530  59.540  1.00  0.00            
ATOM    665  CD  GLU A  63      54.620  33.840  59.730  1.00  0.00            
ATOM    666  OE1 GLU A  63      54.310  34.820  59.030  1.00  0.00            
ATOM    667  OE2 GLU A  63      55.550  33.860  60.570  1.00  0.00            
ATOM    668  C   GLU A  63      51.370  32.780  62.530  1.00  0.00            
ATOM    669  O   GLU A  63      51.150  33.810  63.180  1.00  0.00            
ATOM    670  N   THR A  64      50.550  31.740  62.590  1.00  0.00            
ATOM    671  H   THR A  64      50.800  30.900  62.100  1.00  0.00            
ATOM    672  CA  THR A  64      49.230  31.720  63.230  1.00  0.00            
ATOM    673  CB  THR A  64      48.450  30.440  62.940  1.00  0.00            
ATOM    674  OG1 THR A  64      48.300  30.300  61.530  1.00  0.00            
ATOM    675  HG1 THR A  64      49.130  29.850  61.180  1.00  0.00            
ATOM    676  CG2 THR A  64      47.090  30.350  63.630  1.00  0.00            
ATOM    677  C   THR A  64      49.280  32.050  64.730  1.00  0.00            
ATOM    678  O   THR A  64      48.520  32.900  65.190  1.00  0.00            
ATOM    679  N   ARG A  65      50.260  31.510  65.460  1.00  0.00            
ATOM    680  H   ARG A  65      50.880  30.830  65.060  1.00  0.00            
ATOM    681  CA  ARG A  65      50.500  31.840  66.870  1.00  0.00            
ATOM    682  CB  ARG A  65      51.560  30.940  67.510  1.00  0.00            
ATOM    683  CG  ARG A  65      51.270  29.440  67.470  1.00  0.00            
ATOM    684  CD  ARG A  65      50.020  29.010  68.250  1.00  0.00            
ATOM    685  NE  ARG A  65      49.960  27.540  68.250  1.00  0.00            
ATOM    686  HE  ARG A  65      50.740  27.090  68.690  1.00  0.00            
ATOM    687  CZ  ARG A  65      48.960  26.770  67.800  1.00  0.00            
ATOM    688  NH1 ARG A  65      47.800  27.270  67.390  1.00  0.00            
ATOM    689 1HH1 ARG A  65      47.620  28.250  67.450  1.00  0.00            
ATOM    690 2HH1 ARG A  65      47.160  26.700  66.870  1.00  0.00            
ATOM    691  NH2 ARG A  65      49.160  25.440  67.710  1.00  0.00            
ATOM    692 1HH2 ARG A  65      50.040  25.040  67.960  1.00  0.00            
ATOM    693 2HH2 ARG A  65      48.440  24.840  67.360  1.00  0.00            
ATOM    694  C   ARG A  65      50.860  33.310  67.080  1.00  0.00            
ATOM    695  O   ARG A  65      50.170  34.020  67.800  1.00  0.00            
ATOM    696  N   ASN A  66      51.770  33.830  66.260  1.00  0.00            
ATOM    697  H   ASN A  66      52.300  33.230  65.650  1.00  0.00            
ATOM    698  CA  ASN A  66      52.180  35.240  66.240  1.00  0.00            
ATOM    699  CB  ASN A  66      53.420  35.450  65.370  1.00  0.00            
ATOM    700  CG  ASN A  66      54.650  34.650  65.810  1.00  0.00            
ATOM    701  OD1 ASN A  66      54.890  34.390  66.990  1.00  0.00            
ATOM    702  ND2 ASN A  66      55.520  34.300  64.860  1.00  0.00            
ATOM    703 1HD2 ASN A  66      55.390  34.580  63.920  1.00  0.00            
ATOM    704 2HD2 ASN A  66      56.240  33.660  65.130  1.00  0.00            
ATOM    705  C   ASN A  66      51.070  36.210  65.850  1.00  0.00            
ATOM    706  O   ASN A  66      50.780  37.140  66.600  1.00  0.00            
ATOM    707  N   THR A  67      50.310  35.920  64.800  1.00  0.00            
ATOM    708  H   THR A  67      50.620  35.270  64.100  1.00  0.00            
ATOM    709  CA  THR A  67      49.120  36.700  64.410  1.00  0.00            
ATOM    710  CB  THR A  67      48.570  36.380  63.020  1.00  0.00            
ATOM    711  OG1 THR A  67      49.640  36.150  62.090  1.00  0.00            
ATOM    712  HG1 THR A  67      49.260  35.970  61.180  1.00  0.00            
ATOM    713  CG2 THR A  67      47.740  37.550  62.470  1.00  0.00            
ATOM    714  C   THR A  67      47.970  36.640  65.420  1.00  0.00            
ATOM    715  O   THR A  67      47.260  37.610  65.640  1.00  0.00            
ATOM    716  N   LYS A  68      47.810  35.510  66.110  1.00  0.00            
ATOM    717  H   LYS A  68      48.230  34.650  65.810  1.00  0.00            
ATOM    718  CA  LYS A  68      46.890  35.400  67.250  1.00  0.00            
ATOM    719  CB  LYS A  68      46.720  33.940  67.670  1.00  0.00            
ATOM    720  CG  LYS A  68      45.400  33.770  68.430  1.00  0.00            
ATOM    721  CD  LYS A  68      45.110  32.310  68.790  1.00  0.00            
ATOM    722  CE  LYS A  68      46.000  31.770  69.910  1.00  0.00            
ATOM    723  NZ  LYS A  68      45.470  30.490  70.380  1.00  0.00            
ATOM    724  HZ1 LYS A  68      46.060  30.110  71.100  1.00  0.00            
ATOM    725  HZ2 LYS A  68      44.550  30.610  70.750  1.00  0.00            
ATOM    726  HZ3 LYS A  68      45.420  29.840  69.620  1.00  0.00            
ATOM    727  C   LYS A  68      47.280  36.290  68.440  1.00  0.00            
ATOM    728  O   LYS A  68      46.430  36.970  69.010  1.00  0.00            
ATOM    729  N   ALA A  69      48.570  36.370  68.730  1.00  0.00            
ATOM    730  H   ALA A  69      49.230  35.700  68.360  1.00  0.00            
ATOM    731  CA  ALA A  69      49.130  37.330  69.700  1.00  0.00            
ATOM    732  CB  ALA A  69      50.610  37.020  69.950  1.00  0.00            
ATOM    733  C   ALA A  69      48.930  38.790  69.310  1.00  0.00            
ATOM    734  O   ALA A  69      48.410  39.570  70.120  1.00  0.00            
ATOM    735  N   HIS A  70      49.070  39.100  68.030  1.00  0.00            
ATOM    736  H   HIS A  70      49.660  38.520  67.450  1.00  0.00            
ATOM    737  CA  HIS A  70      48.690  40.380  67.410  1.00  0.00            
ATOM    738  CB  HIS A  70      48.980  40.300  65.910  1.00  0.00            
ATOM    739  CG  HIS A  70      48.850  41.550  65.030  1.00  0.00            
ATOM    740  ND1 HIS A  70      49.750  41.880  64.110  1.00  0.00            
ATOM    741  CD2 HIS A  70      47.850  42.420  64.950  1.00  0.00            
ATOM    742  HD2 HIS A  70      46.970  42.500  65.590  1.00  0.00            
ATOM    743  CE1 HIS A  70      49.320  42.980  63.500  1.00  0.00            
ATOM    744  HE1 HIS A  70      49.920  43.630  62.870  1.00  0.00            
ATOM    745  NE2 HIS A  70      48.130  43.300  63.980  1.00  0.00            
ATOM    746  HE2 HIS A  70      47.520  44.000  63.590  1.00  0.00            
ATOM    747  C   HIS A  70      47.230  40.740  67.670  1.00  0.00            
ATOM    748  O   HIS A  70      46.930  41.800  68.230  1.00  0.00            
ATOM    749  N   ALA A  71      46.320  39.800  67.410  1.00  0.00            
ATOM    750  H   ALA A  71      46.590  39.010  66.870  1.00  0.00            
ATOM    751  CA  ALA A  71      44.890  39.910  67.720  1.00  0.00            
ATOM    752  CB  ALA A  71      44.150  38.680  67.190  1.00  0.00            
ATOM    753  C   ALA A  71      44.570  40.110  69.210  1.00  0.00            
ATOM    754  O   ALA A  71      43.810  41.000  69.570  1.00  0.00            
ATOM    755  N   GLN A  72      45.240  39.370  70.080  1.00  0.00            
ATOM    756  H   GLN A  72      45.820  38.610  69.770  1.00  0.00            
ATOM    757  CA  GLN A  72      45.170  39.540  71.540  1.00  0.00            
ATOM    758  CB  GLN A  72      46.070  38.530  72.270  1.00  0.00            
ATOM    759  CG  GLN A  72      45.560  37.090  72.270  1.00  0.00            
ATOM    760  CD  GLN A  72      46.660  36.150  72.770  1.00  0.00            
ATOM    761  OE1 GLN A  72      47.660  36.520  73.380  1.00  0.00            
ATOM    762  NE2 GLN A  72      46.460  34.850  72.570  1.00  0.00            
ATOM    763 1HE2 GLN A  72      45.580  34.520  72.210  1.00  0.00            
ATOM    764 2HE2 GLN A  72      47.240  34.250  72.710  1.00  0.00            
ATOM    765  C   GLN A  72      45.590  40.930  72.020  1.00  0.00            
ATOM    766  O   GLN A  72      44.900  41.540  72.830  1.00  0.00            
ATOM    767  N   THR A  73      46.700  41.430  71.490  1.00  0.00            
ATOM    768  H   THR A  73      47.350  40.830  71.010  1.00  0.00            
ATOM    769  CA  THR A  73      47.190  42.790  71.750  1.00  0.00            
ATOM    770  CB  THR A  73      48.670  42.970  71.400  1.00  0.00            
ATOM    771  OG1 THR A  73      49.390  42.000  72.170  1.00  0.00            
ATOM    772  HG1 THR A  73      50.310  42.330  72.360  1.00  0.00            
ATOM    773  CG2 THR A  73      49.210  44.360  71.730  1.00  0.00            
ATOM    774  C   THR A  73      46.310  43.900  71.170  1.00  0.00            
ATOM    775  O   THR A  73      45.880  44.770  71.930  1.00  0.00            
ATOM    776  N   ASP A  74      45.830  43.740  69.940  1.00  0.00            
ATOM    777  H   ASP A  74      46.220  43.080  69.290  1.00  0.00            
ATOM    778  CA  ASP A  74      44.830  44.660  69.370  1.00  0.00            
ATOM    779  CB  ASP A  74      44.750  44.600  67.850  1.00  0.00            
ATOM    780  CG  ASP A  74      45.920  45.320  67.170  1.00  0.00            
ATOM    781  OD1 ASP A  74      46.580  46.160  67.830  1.00  0.00            
ATOM    782  OD2 ASP A  74      46.170  45.030  65.980  1.00  0.00            
ATOM    783  C   ASP A  74      43.460  44.670  70.050  1.00  0.00            
ATOM    784  O   ASP A  74      42.870  45.730  70.230  1.00  0.00            
ATOM    785  N   ARG A  75      43.060  43.550  70.650  1.00  0.00            
ATOM    786  H   ARG A  75      43.400  42.670  70.330  1.00  0.00            
ATOM    787  CA  ARG A  75      41.920  43.470  71.580  1.00  0.00            
ATOM    788  CB  ARG A  75      41.720  42.040  72.070  1.00  0.00            
ATOM    789  CG  ARG A  75      40.280  41.740  72.510  1.00  0.00            
ATOM    790  CD  ARG A  75      40.120  40.420  73.280  1.00  0.00            
ATOM    791  NE  ARG A  75      40.580  39.250  72.520  1.00  0.00            
ATOM    792  HE  ARG A  75      41.560  39.240  72.330  1.00  0.00            
ATOM    793  CZ  ARG A  75      39.840  38.210  72.120  1.00  0.00            
ATOM    794  NH1 ARG A  75      38.530  38.110  72.400  1.00  0.00            
ATOM    795 1HH1 ARG A  75      38.050  38.770  72.990  1.00  0.00            
ATOM    796 2HH1 ARG A  75      38.010  37.370  71.960  1.00  0.00            
ATOM    797  NH2 ARG A  75      40.420  37.150  71.550  1.00  0.00            
ATOM    798 1HH2 ARG A  75      41.410  37.100  71.420  1.00  0.00            
ATOM    799 2HH2 ARG A  75      39.860  36.380  71.270  1.00  0.00            
ATOM    800  C   ARG A  75      42.060  44.430  72.770  1.00  0.00            
ATOM    801  O   ARG A  75      41.130  45.150  73.100  1.00  0.00            
ATOM    802  N   MET A  76      43.270  44.540  73.310  1.00  0.00            
ATOM    803  H   MET A  76      44.040  44.010  72.950  1.00  0.00            
ATOM    804  CA  MET A  76      43.640  45.500  74.360  1.00  0.00            
ATOM    805  CB  MET A  76      44.940  45.140  75.070  1.00  0.00            
ATOM    806  CG  MET A  76      44.900  43.770  75.760  1.00  0.00            
ATOM    807  SD  MET A  76      46.410  43.370  76.720  1.00  0.00            
ATOM    808  CE  MET A  76      47.640  43.510  75.440  1.00  0.00            
ATOM    809  C   MET A  76      43.730  46.940  73.830  1.00  0.00            
ATOM    810  O   MET A  76      42.990  47.810  74.270  1.00  0.00            
ATOM    811  N   ASN A  77      44.450  47.120  72.730  1.00  0.00            
ATOM    812  H   ASN A  77      45.030  46.390  72.370  1.00  0.00            
ATOM    813  CA  ASN A  77      44.620  48.410  72.040  1.00  0.00            
ATOM    814  CB  ASN A  77      45.580  48.300  70.850  1.00  0.00            
ATOM    815  CG  ASN A  77      47.030  47.980  71.210  1.00  0.00            
ATOM    816  OD1 ASN A  77      47.530  48.240  72.310  1.00  0.00            
ATOM    817  ND2 ASN A  77      47.740  47.370  70.280  1.00  0.00            
ATOM    818 1HD2 ASN A  77      47.340  47.080  69.410  1.00  0.00            
ATOM    819 2HD2 ASN A  77      48.730  47.310  70.420  1.00  0.00            
ATOM    820  C   ASN A  77      43.320  49.110  71.620  1.00  0.00            
ATOM    821  O   ASN A  77      43.150  50.300  71.890  1.00  0.00            
ATOM    822  N   LEU A  78      42.320  48.350  71.190  1.00  0.00            
ATOM    823  H   LEU A  78      42.520  47.420  70.870  1.00  0.00            
ATOM    824  CA  LEU A  78      40.950  48.820  70.950  1.00  0.00            
ATOM    825  CB  LEU A  78      40.090  47.740  70.310  1.00  0.00            
ATOM    826  CG  LEU A  78      40.350  47.530  68.820  1.00  0.00            
ATOM    827  CD1 LEU A  78      39.660  46.260  68.340  1.00  0.00            
ATOM    828  CD2 LEU A  78      39.860  48.730  68.000  1.00  0.00            
ATOM    829  C   LEU A  78      40.220  49.430  72.150  1.00  0.00            
ATOM    830  O   LEU A  78      39.290  50.210  71.980  1.00  0.00            
ATOM    831  N   GLN A  79      40.560  49.010  73.370  1.00  0.00            
ATOM    832  H   GLN A  79      41.220  48.270  73.500  1.00  0.00            
ATOM    833  CA  GLN A  79      40.100  49.660  74.600  1.00  0.00            
ATOM    834  CB  GLN A  79      39.960  48.680  75.770  1.00  0.00            
ATOM    835  CG  GLN A  79      38.660  47.870  75.770  1.00  0.00            
ATOM    836  CD  GLN A  79      37.410  48.700  76.030  1.00  0.00            
ATOM    837  OE1 GLN A  79      37.400  49.840  76.500  1.00  0.00            
ATOM    838  NE2 GLN A  79      36.250  48.160  75.670  1.00  0.00            
ATOM    839 1HE2 GLN A  79      36.210  47.240  75.280  1.00  0.00            
ATOM    840 2HE2 GLN A  79      35.430  48.720  75.730  1.00  0.00            
ATOM    841  C   GLN A  79      40.980  50.840  75.050  1.00  0.00            
ATOM    842  O   GLN A  79      40.470  51.870  75.480  1.00  0.00            
ATOM    843  N   THR A  80      42.290  50.690  74.930  1.00  0.00            
ATOM    844  H   THR A  80      42.690  49.780  74.800  1.00  0.00            
ATOM    845  CA  THR A  80      43.290  51.730  75.230  1.00  0.00            
ATOM    846  CB  THR A  80      44.710  51.210  75.040  1.00  0.00            
ATOM    847  OG1 THR A  80      44.890  49.980  75.760  1.00  0.00            
ATOM    848  HG1 THR A  80      45.730  49.550  75.430  1.00  0.00            
ATOM    849  CG2 THR A  80      45.750  52.210  75.560  1.00  0.00            
ATOM    850  C   THR A  80      43.100  53.010  74.410  1.00  0.00            
ATOM    851  O   THR A  80      42.800  54.050  74.990  1.00  0.00            
ATOM    852  N   LEU A  81      43.060  52.890  73.090  1.00  0.00            
ATOM    853  H   LEU A  81      43.230  52.010  72.640  1.00  0.00            
ATOM    854  CA  LEU A  81      42.870  54.030  72.190  1.00  0.00            
ATOM    855  CB  LEU A  81      43.150  53.680  70.720  1.00  0.00            
ATOM    856  CG  LEU A  81      44.640  53.730  70.380  1.00  0.00            
ATOM    857  CD1 LEU A  81      45.430  52.540  70.940  1.00  0.00            
ATOM    858  CD2 LEU A  81      44.850  53.850  68.870  1.00  0.00            
ATOM    859  C   LEU A  81      41.530  54.750  72.340  1.00  0.00            
ATOM    860  O   LEU A  81      41.500  55.960  72.590  1.00  0.00            
ATOM    861  N   ARG A  82      40.460  53.980  72.490  1.00  0.00            
ATOM    862  H   ARG A  82      40.480  53.030  72.160  1.00  0.00            
ATOM    863  CA  ARG A  82      39.130  54.460  72.880  1.00  0.00            
ATOM    864  CB  ARG A  82      38.180  53.260  72.970  1.00  0.00            
ATOM    865  CG  ARG A  82      36.710  53.660  73.070  1.00  0.00            
ATOM    866  CD  ARG A  82      35.830  52.500  73.560  1.00  0.00            
ATOM    867  NE  ARG A  82      36.130  52.090  74.940  1.00  0.00            
ATOM    868  HE  ARG A  82      36.370  51.130  75.050  1.00  0.00            
ATOM    869  CZ  ARG A  82      35.990  52.820  76.050  1.00  0.00            
ATOM    870  NH1 ARG A  82      35.490  54.060  76.070  1.00  0.00            
ATOM    871 1HH1 ARG A  82      35.170  54.490  75.230  1.00  0.00            
ATOM    872 2HH1 ARG A  82      35.500  54.570  76.930  1.00  0.00            
ATOM    873  NH2 ARG A  82      36.390  52.300  77.220  1.00  0.00            
ATOM    874 1HH2 ARG A  82      36.760  51.370  77.250  1.00  0.00            
ATOM    875 2HH2 ARG A  82      36.400  52.870  78.050  1.00  0.00            
ATOM    876  C   ARG A  82      39.130  55.220  74.210  1.00  0.00            
ATOM    877  O   ARG A  82      38.570  56.300  74.340  1.00  0.00            
ATOM    878  N   GLY A  83      39.850  54.670  75.190  1.00  0.00            
ATOM    879  H   GLY A  83      40.240  53.750  75.090  1.00  0.00            
ATOM    880  CA  GLY A  83      40.090  55.270  76.510  1.00  0.00            
ATOM    881  C   GLY A  83      40.930  56.550  76.530  1.00  0.00            
ATOM    882  O   GLY A  83      40.740  57.380  77.410  1.00  0.00            
ATOM    883  N   TYR A  84      41.940  56.640  75.670  1.00  0.00            
ATOM    884  H   TYR A  84      42.340  55.810  75.300  1.00  0.00            
ATOM    885  CA  TYR A  84      42.690  57.880  75.410  1.00  0.00            
ATOM    886  CB  TYR A  84      43.980  57.600  74.630  1.00  0.00            
ATOM    887  CG  TYR A  84      45.070  56.710  75.220  1.00  0.00            
ATOM    888  CD1 TYR A  84      45.320  56.580  76.580  1.00  0.00            
ATOM    889  HD1 TYR A  84      44.740  57.140  77.320  1.00  0.00            
ATOM    890  CD2 TYR A  84      45.930  56.050  74.340  1.00  0.00            
ATOM    891  HD2 TYR A  84      45.800  56.180  73.270  1.00  0.00            
ATOM    892  CE1 TYR A  84      46.370  55.790  77.050  1.00  0.00            
ATOM    893  HE1 TYR A  84      46.570  55.740  78.120  1.00  0.00            
ATOM    894  CE2 TYR A  84      46.980  55.270  74.790  1.00  0.00            
ATOM    895  HE2 TYR A  84      47.640  54.800  74.060  1.00  0.00            
ATOM    896  CZ  TYR A  84      47.200  55.120  76.160  1.00  0.00            
ATOM    897  OH  TYR A  84      48.060  54.170  76.620  1.00  0.00            
ATOM    898  HH  TYR A  84      48.490  53.740  75.830  1.00  0.00            
ATOM    899  C   TYR A  84      41.860  58.940  74.690  1.00  0.00            
ATOM    900  O   TYR A  84      41.710  60.060  75.180  1.00  0.00            
ATOM    901  N   TYR A  85      41.190  58.550  73.610  1.00  0.00            
ATOM    902  H   TYR A  85      41.360  57.640  73.230  1.00  0.00            
ATOM    903  CA  TYR A  85      40.270  59.390  72.830  1.00  0.00            
ATOM    904  CB  TYR A  85      39.970  58.740  71.470  1.00  0.00            
ATOM    905  CG  TYR A  85      41.030  59.060  70.410  1.00  0.00            
ATOM    906  CD1 TYR A  85      40.900  60.220  69.650  1.00  0.00            
ATOM    907  HD1 TYR A  85      39.980  60.810  69.720  1.00  0.00            
ATOM    908  CD2 TYR A  85      42.160  58.280  70.250  1.00  0.00            
ATOM    909  HD2 TYR A  85      42.230  57.300  70.730  1.00  0.00            
ATOM    910  CE1 TYR A  85      41.900  60.620  68.780  1.00  0.00            
ATOM    911  HE1 TYR A  85      41.740  61.500  68.150  1.00  0.00            
ATOM    912  CE2 TYR A  85      43.170  58.670  69.390  1.00  0.00            
ATOM    913  HE2 TYR A  85      44.000  57.980  69.190  1.00  0.00            
ATOM    914  CZ  TYR A  85      43.060  59.860  68.680  1.00  0.00            
ATOM    915  OH  TYR A  85      44.190  60.440  68.200  1.00  0.00            
ATOM    916  HH  TYR A  85      43.960  61.360  67.890  1.00  0.00            
ATOM    917  C   TYR A  85      38.960  59.850  73.480  1.00  0.00            
ATOM    918  O   TYR A  85      38.190  60.590  72.880  1.00  0.00            
ATOM    919  N   ASN A  86      38.590  59.220  74.590  1.00  0.00            
ATOM    920  H   ASN A  86      39.090  58.400  74.850  1.00  0.00            
ATOM    921  CA  ASN A  86      37.430  59.530  75.440  1.00  0.00            
ATOM    922  CB  ASN A  86      37.630  60.900  76.090  1.00  0.00            
ATOM    923  CG  ASN A  86      36.790  61.100  77.360  1.00  0.00            
ATOM    924  OD1 ASN A  86      36.720  60.250  78.240  1.00  0.00            
ATOM    925  ND2 ASN A  86      36.420  62.340  77.640  1.00  0.00            
ATOM    926 1HD2 ASN A  86      36.780  63.120  77.130  1.00  0.00            
ATOM    927 2HD2 ASN A  86      35.620  62.480  78.240  1.00  0.00            
ATOM    928  C   ASN A  86      36.040  59.360  74.840  1.00  0.00            
ATOM    929  O   ASN A  86      35.010  59.720  75.410  1.00  0.00            
ATOM    930  N   GLN A  87      35.970  58.630  73.720  1.00  0.00            
ATOM    931  H   GLN A  87      36.810  58.260  73.330  1.00  0.00            
ATOM    932  CA  GLN A  87      34.750  58.280  72.980  1.00  0.00            
ATOM    933  CB  GLN A  87      35.090  57.840  71.560  1.00  0.00            
ATOM    934  CG  GLN A  87      36.100  58.720  70.810  1.00  0.00            
ATOM    935  CD  GLN A  87      35.610  60.110  70.390  1.00  0.00            
ATOM    936  OE1 GLN A  87      34.770  60.300  69.510  1.00  0.00            
ATOM    937  NE2 GLN A  87      36.290  61.140  70.890  1.00  0.00            
ATOM    938 1HE2 GLN A  87      37.060  61.010  71.510  1.00  0.00            
ATOM    939 2HE2 GLN A  87      36.080  62.050  70.520  1.00  0.00            
ATOM    940  C   GLN A  87      33.950  57.180  73.690  1.00  0.00            
ATOM    941  O   GLN A  87      34.480  56.510  74.570  1.00  0.00            
ATOM    942  N   SER A  88      32.650  57.050  73.410  1.00  0.00            
ATOM    943  H   SER A  88      32.190  57.760  72.880  1.00  0.00            
ATOM    944  CA  SER A  88      31.770  56.010  73.970  1.00  0.00            
ATOM    945  CB  SER A  88      30.340  56.100  73.440  1.00  0.00            
ATOM    946  OG  SER A  88      30.240  55.670  72.080  1.00  0.00            
ATOM    947  HG  SER A  88      30.190  56.480  71.490  1.00  0.00            
ATOM    948  C   SER A  88      32.240  54.570  73.770  1.00  0.00            
ATOM    949  O   SER A  88      33.100  54.310  72.930  1.00  0.00            
ATOM    950  N   GLU A  89      31.730  53.640  74.570  1.00  0.00            
ATOM    951  H   GLU A  89      31.270  53.900  75.420  1.00  0.00            
ATOM    952  CA  GLU A  89      31.900  52.200  74.350  1.00  0.00            
ATOM    953  CB  GLU A  89      31.350  51.420  75.550  1.00  0.00            
ATOM    954  CG  GLU A  89      31.610  49.910  75.510  1.00  0.00            
ATOM    955  CD  GLU A  89      33.000  49.510  76.000  1.00  0.00            
ATOM    956  OE1 GLU A  89      33.090  48.820  77.040  1.00  0.00            
ATOM    957  OE2 GLU A  89      33.980  49.740  75.260  1.00  0.00            
ATOM    958  C   GLU A  89      31.230  51.710  73.060  1.00  0.00            
ATOM    959  O   GLU A  89      31.870  51.100  72.200  1.00  0.00            
ATOM    960  N   ALA A  90      30.040  52.240  72.810  1.00  0.00            
ATOM    961  H   ALA A  90      29.720  53.000  73.380  1.00  0.00            
ATOM    962  CA  ALA A  90      29.110  51.860  71.740  1.00  0.00            
ATOM    963  CB  ALA A  90      27.790  52.590  72.010  1.00  0.00            
ATOM    964  C   ALA A  90      29.550  52.130  70.290  1.00  0.00            
ATOM    965  O   ALA A  90      29.070  51.470  69.370  1.00  0.00            
ATOM    966  N   SER A  91      30.310  53.200  70.090  1.00  0.00            
ATOM    967  H   SER A  91      30.540  53.810  70.850  1.00  0.00            
ATOM    968  CA  SER A  91      30.810  53.620  68.780  1.00  0.00            
ATOM    969  CB  SER A  91      31.300  55.070  68.810  1.00  0.00            
ATOM    970  OG  SER A  91      31.250  55.610  67.480  1.00  0.00            
ATOM    971  HG  SER A  91      31.740  56.480  67.480  1.00  0.00            
ATOM    972  C   SER A  91      31.950  52.740  68.240  1.00  0.00            
ATOM    973  O   SER A  91      33.030  52.670  68.830  1.00  0.00            
ATOM    974  N   SER A  92      31.730  52.170  67.060  1.00  0.00            
ATOM    975  H   SER A  92      30.900  52.380  66.530  1.00  0.00            
ATOM    976  CA  SER A  92      32.710  51.330  66.350  1.00  0.00            
ATOM    977  CB  SER A  92      32.060  50.520  65.220  1.00  0.00            
ATOM    978  OG  SER A  92      31.510  51.380  64.220  1.00  0.00            
ATOM    979  HG  SER A  92      32.160  51.420  63.460  1.00  0.00            
ATOM    980  C   SER A  92      33.870  52.150  65.790  1.00  0.00            
ATOM    981  O   SER A  92      33.660  53.110  65.050  1.00  0.00            
ATOM    982  N   HIS A  93      35.090  51.780  66.150  1.00  0.00            
ATOM    983  H   HIS A  93      35.250  50.940  66.660  1.00  0.00            
ATOM    984  CA  HIS A  93      36.300  52.520  65.740  1.00  0.00            
ATOM    985  CB  HIS A  93      36.830  53.400  66.870  1.00  0.00            
ATOM    986  CG  HIS A  93      36.160  54.730  67.240  1.00  0.00            
ATOM    987  ND1 HIS A  93      36.830  55.800  67.660  1.00  0.00            
ATOM    988  CD2 HIS A  93      34.870  55.040  67.280  1.00  0.00            
ATOM    989  HD2 HIS A  93      34.020  54.390  67.080  1.00  0.00            
ATOM    990  CE1 HIS A  93      35.960  56.760  67.940  1.00  0.00            
ATOM    991  HE1 HIS A  93      36.200  57.800  68.140  1.00  0.00            
ATOM    992  NE2 HIS A  93      34.740  56.300  67.690  1.00  0.00            
ATOM    993  HE2 HIS A  93      33.910  56.850  67.660  1.00  0.00            
ATOM    994  C   HIS A  93      37.410  51.550  65.310  1.00  0.00            
ATOM    995  O   HIS A  93      37.880  50.740  66.110  1.00  0.00            
ATOM    996  N   THR A  94      37.760  51.590  64.020  1.00  0.00            
ATOM    997  H   THR A  94      37.280  52.200  63.390  1.00  0.00            
ATOM    998  CA  THR A  94      38.780  50.740  63.400  1.00  0.00            
ATOM    999  CB  THR A  94      38.680  50.790  61.870  1.00  0.00            
ATOM   1000  OG1 THR A  94      37.320  50.590  61.450  1.00  0.00            
ATOM   1001  HG1 THR A  94      37.270  50.580  60.450  1.00  0.00            
ATOM   1002  CG2 THR A  94      39.570  49.740  61.190  1.00  0.00            
ATOM   1003  C   THR A  94      40.200  51.120  63.820  1.00  0.00            
ATOM   1004  O   THR A  94      40.560  52.300  63.820  1.00  0.00            
ATOM   1005  N   LEU A  95      41.040  50.130  64.120  1.00  0.00            
ATOM   1006  H   LEU A  95      40.710  49.220  64.330  1.00  0.00            
ATOM   1007  CA  LEU A  95      42.490  50.330  64.280  1.00  0.00            
ATOM   1008  CB  LEU A  95      42.950  49.850  65.660  1.00  0.00            
ATOM   1009  CG  LEU A  95      44.440  50.060  65.950  1.00  0.00            
ATOM   1010  CD1 LEU A  95      44.850  51.540  65.910  1.00  0.00            
ATOM   1011  CD2 LEU A  95      44.820  49.420  67.290  1.00  0.00            
ATOM   1012  C   LEU A  95      43.270  49.660  63.140  1.00  0.00            
ATOM   1013  O   LEU A  95      43.410  48.440  63.110  1.00  0.00            
ATOM   1014  N   GLN A  96      43.620  50.470  62.150  1.00  0.00            
ATOM   1015  H   GLN A  96      43.520  51.460  62.220  1.00  0.00            
ATOM   1016  CA  GLN A  96      44.480  50.040  61.030  1.00  0.00            
ATOM   1017  CB  GLN A  96      44.300  50.910  59.780  1.00  0.00            
ATOM   1018  CG  GLN A  96      43.020  50.650  58.990  1.00  0.00            
ATOM   1019  CD  GLN A  96      43.100  51.400  57.660  1.00  0.00            
ATOM   1020  OE1 GLN A  96      44.130  51.450  56.980  1.00  0.00            
ATOM   1021  NE2 GLN A  96      41.970  51.830  57.110  1.00  0.00            
ATOM   1022 1HE2 GLN A  96      41.070  51.610  57.490  1.00  0.00            
ATOM   1023 2HE2 GLN A  96      42.090  52.450  56.340  1.00  0.00            
ATOM   1024  C   GLN A  96      45.960  50.080  61.420  1.00  0.00            
ATOM   1025  O   GLN A  96      46.430  51.040  62.030  1.00  0.00            
ATOM   1026  N   TRP A  97      46.670  49.030  61.020  1.00  0.00            
ATOM   1027  H   TRP A  97      46.220  48.220  60.640  1.00  0.00            
ATOM   1028  CA  TRP A  97      48.120  48.910  61.180  1.00  0.00            
ATOM   1029  CB  TRP A  97      48.420  47.920  62.310  1.00  0.00            
ATOM   1030  CG  TRP A  97      49.890  47.520  62.440  1.00  0.00            
ATOM   1031  CD1 TRP A  97      50.810  48.110  63.200  1.00  0.00            
ATOM   1032  HD1 TRP A  97      50.720  49.110  63.630  1.00  0.00            
ATOM   1033  CD2 TRP A  97      50.470  46.370  61.940  1.00  0.00            
ATOM   1034  NE1 TRP A  97      51.900  47.360  63.250  1.00  0.00            
ATOM   1035  HE1 TRP A  97      52.750  47.620  63.710  1.00  0.00            
ATOM   1036  CE2 TRP A  97      51.730  46.270  62.500  1.00  0.00            
ATOM   1037  CE3 TRP A  97      50.040  45.420  61.010  1.00  0.00            
ATOM   1038  HE3 TRP A  97      49.040  45.490  60.590  1.00  0.00            
ATOM   1039  CZ2 TRP A  97      52.540  45.190  62.190  1.00  0.00            
ATOM   1040  HZ2 TRP A  97      53.510  45.070  62.690  1.00  0.00            
ATOM   1041  CZ3 TRP A  97      50.870  44.360  60.670  1.00  0.00            
ATOM   1042  HZ3 TRP A  97      50.550  43.630  59.930  1.00  0.00            
ATOM   1043  CH2 TRP A  97      52.110  44.240  61.280  1.00  0.00            
ATOM   1044  HH2 TRP A  97      52.740  43.370  61.060  1.00  0.00            
ATOM   1045  C   TRP A  97      48.780  48.450  59.870  1.00  0.00            
ATOM   1046  O   TRP A  97      48.220  47.610  59.160  1.00  0.00            
ATOM   1047  N   MET A  98      49.960  48.990  59.610  1.00  0.00            
ATOM   1048  H   MET A  98      50.320  49.730  60.170  1.00  0.00            
ATOM   1049  CA  MET A  98      50.840  48.540  58.510  1.00  0.00            
ATOM   1050  CB  MET A  98      50.470  49.170  57.160  1.00  0.00            
ATOM   1051  CG  MET A  98      50.430  50.700  57.140  1.00  0.00            
ATOM   1052  SD  MET A  98      50.260  51.350  55.440  1.00  0.00            
ATOM   1053  CE  MET A  98      50.140  53.090  55.780  1.00  0.00            
ATOM   1054  C   MET A  98      52.340  48.690  58.770  1.00  0.00            
ATOM   1055  O   MET A  98      52.820  49.770  59.130  1.00  0.00            
ATOM   1056  N   ILE A  99      53.060  47.600  58.500  1.00  0.00            
ATOM   1057  H   ILE A  99      52.600  46.760  58.240  1.00  0.00            
ATOM   1058  CA  ILE A  99      54.530  47.550  58.540  1.00  0.00            
ATOM   1059  CB  ILE A  99      55.030  46.600  59.630  1.00  0.00            
ATOM   1060  CG1 ILE A  99      56.510  46.820  59.960  1.00  0.00            
ATOM   1061  CG2 ILE A  99      54.770  45.130  59.300  1.00  0.00            
ATOM   1062  CD  ILE A  99      56.980  46.080  61.210  1.00  0.00            
ATOM   1063  C   ILE A  99      55.100  47.220  57.150  1.00  0.00            
ATOM   1064  O   ILE A  99      54.560  46.360  56.460  1.00  0.00            
ATOM   1065  N   GLY A 100      56.220  47.850  56.800  1.00  0.00            
ATOM   1066  H   GLY A 100      56.590  48.590  57.350  1.00  0.00            
ATOM   1067  CA  GLY A 100      56.900  47.600  55.520  1.00  0.00            
ATOM   1068  C   GLY A 100      58.380  48.010  55.470  1.00  0.00            
ATOM   1069  O   GLY A 100      58.770  49.090  55.910  1.00  0.00            
ATOM   1070  N   CYS A 101      59.110  47.230  54.680  1.00  0.00            
ATOM   1071  H   CYS A 101      58.660  46.590  54.060  1.00  0.00            
ATOM   1072  CA  CYS A 101      60.580  47.250  54.590  1.00  0.00            
ATOM   1073  CB  CYS A 101      61.150  46.040  55.320  1.00  0.00            
ATOM   1074  SG  CYS A 101      60.250  44.460  55.140  1.00  0.00            
ATOM   1075  C   CYS A 101      61.110  47.340  53.150  1.00  0.00            
ATOM   1076  O   CYS A 101      61.440  46.330  52.530  1.00  0.00            
ATOM   1077  N   ASP A 102      61.150  48.560  52.620  1.00  0.00            
ATOM   1078  H   ASP A 102      61.010  49.380  53.180  1.00  0.00            
ATOM   1079  CA  ASP A 102      61.420  48.830  51.210  1.00  0.00            
ATOM   1080  CB  ASP A 102      60.790  50.130  50.710  1.00  0.00            
ATOM   1081  CG  ASP A 102      59.270  50.190  50.930  1.00  0.00            
ATOM   1082  OD1 ASP A 102      58.520  49.430  50.280  1.00  0.00            
ATOM   1083  OD2 ASP A 102      58.840  51.030  51.750  1.00  0.00            
ATOM   1084  C   ASP A 102      62.880  48.730  50.740  1.00  0.00            
ATOM   1085  O   ASP A 102      63.800  49.350  51.280  1.00  0.00            
ATOM   1086  N   LEU A 103      63.080  47.850  49.760  1.00  0.00            
ATOM   1087  H   LEU A 103      62.340  47.240  49.460  1.00  0.00            
ATOM   1088  CA  LEU A 103      64.350  47.670  49.060  1.00  0.00            
ATOM   1089  CB  LEU A 103      64.500  46.280  48.430  1.00  0.00            
ATOM   1090  CG  LEU A 103      64.410  45.090  49.390  1.00  0.00            
ATOM   1091  CD1 LEU A 103      64.570  43.790  48.600  1.00  0.00            
ATOM   1092  CD2 LEU A 103      65.450  45.140  50.510  1.00  0.00            
ATOM   1093  C   LEU A 103      64.600  48.700  47.950  1.00  0.00            
ATOM   1094  O   LEU A 103      63.690  49.360  47.450  1.00  0.00            
ATOM   1095  N   GLY A 104      65.880  48.970  47.720  1.00  0.00            
ATOM   1096  H   GLY A 104      66.550  48.790  48.440  1.00  0.00            
ATOM   1097  CA  GLY A 104      66.400  49.540  46.470  1.00  0.00            
ATOM   1098  C   GLY A 104      66.710  48.420  45.470  1.00  0.00            
ATOM   1099  O   GLY A 104      67.050  47.330  45.910  1.00  0.00            
ATOM   1100  N   SER A 105      66.830  48.770  44.190  1.00  0.00            
ATOM   1101  H   SER A 105      66.630  49.700  43.880  1.00  0.00            
ATOM   1102  CA  SER A 105      67.060  47.810  43.090  1.00  0.00            
ATOM   1103  CB  SER A 105      67.300  48.530  41.760  1.00  0.00            
ATOM   1104  OG  SER A 105      66.160  49.340  41.440  1.00  0.00            
ATOM   1105  HG  SER A 105      65.400  48.750  41.170  1.00  0.00            
ATOM   1106  C   SER A 105      68.200  46.810  43.260  1.00  0.00            
ATOM   1107  O   SER A 105      68.050  45.640  42.900  1.00  0.00            
ATOM   1108  N   ASP A 106      69.240  47.220  43.980  1.00  0.00            
ATOM   1109  H   ASP A 106      69.380  48.190  44.160  1.00  0.00            
ATOM   1110  CA  ASP A 106      70.380  46.420  44.450  1.00  0.00            
ATOM   1111  CB  ASP A 106      71.330  47.330  45.230  1.00  0.00            
ATOM   1112  CG  ASP A 106      71.540  48.730  44.640  1.00  0.00            
ATOM   1113  OD1 ASP A 106      72.490  48.900  43.860  1.00  0.00            
ATOM   1114  OD2 ASP A 106      70.740  49.610  45.010  1.00  0.00            
ATOM   1115  C   ASP A 106      70.060  45.250  45.380  1.00  0.00            
ATOM   1116  O   ASP A 106      70.960  44.530  45.830  1.00  0.00            
ATOM   1117  N   GLY A 107      68.810  45.130  45.810  1.00  0.00            
ATOM   1118  H   GLY A 107      68.080  45.660  45.380  1.00  0.00            
ATOM   1119  CA  GLY A 107      68.370  44.230  46.890  1.00  0.00            
ATOM   1120  C   GLY A 107      68.810  44.660  48.290  1.00  0.00            
ATOM   1121  O   GLY A 107      69.150  43.820  49.130  1.00  0.00            
ATOM   1122  N   ARG A 108      68.840  45.970  48.510  1.00  0.00            
ATOM   1123  H   ARG A 108      68.500  46.610  47.830  1.00  0.00            
ATOM   1124  CA  ARG A 108      69.260  46.550  49.800  1.00  0.00            
ATOM   1125  CB  ARG A 108      70.600  47.290  49.700  1.00  0.00            
ATOM   1126  CG  ARG A 108      70.620  48.580  48.870  1.00  0.00            
ATOM   1127  CD  ARG A 108      71.970  49.280  49.040  1.00  0.00            
ATOM   1128  NE  ARG A 108      73.050  48.470  48.450  1.00  0.00            
ATOM   1129  HE  ARG A 108      73.250  47.610  48.920  1.00  0.00            
ATOM   1130  CZ  ARG A 108      73.830  48.850  47.430  1.00  0.00            
ATOM   1131  NH1 ARG A 108      73.770  50.100  46.940  1.00  0.00            
ATOM   1132 1HH1 ARG A 108      73.170  50.770  47.370  1.00  0.00            
ATOM   1133 2HH1 ARG A 108      74.230  50.330  46.080  1.00  0.00            
ATOM   1134  NH2 ARG A 108      74.560  47.950  46.770  1.00  0.00            
ATOM   1135 1HH2 ARG A 108      74.540  46.980  47.020  1.00  0.00            
ATOM   1136 2HH2 ARG A 108      75.110  48.240  45.980  1.00  0.00            
ATOM   1137  C   ARG A 108      68.220  47.440  50.490  1.00  0.00            
ATOM   1138  O   ARG A 108      67.530  48.240  49.850  1.00  0.00            
ATOM   1139  N   LEU A 109      68.270  47.380  51.820  1.00  0.00            
ATOM   1140  H   LEU A 109      69.060  46.980  52.270  1.00  0.00            
ATOM   1141  CA  LEU A 109      67.300  48.010  52.730  1.00  0.00            
ATOM   1142  CB  LEU A 109      67.410  47.270  54.070  1.00  0.00            
ATOM   1143  CG  LEU A 109      66.260  47.550  55.050  1.00  0.00            
ATOM   1144  CD1 LEU A 109      64.950  46.940  54.560  1.00  0.00            
ATOM   1145  CD2 LEU A 109      66.650  47.030  56.430  1.00  0.00            
ATOM   1146  C   LEU A 109      67.490  49.520  52.880  1.00  0.00            
ATOM   1147  O   LEU A 109      68.280  49.990  53.700  1.00  0.00            
ATOM   1148  N   LEU A 110      66.720  50.290  52.110  1.00  0.00            
ATOM   1149  H   LEU A 110      66.030  49.880  51.510  1.00  0.00            
ATOM   1150  CA  LEU A 110      66.790  51.760  52.110  1.00  0.00            
ATOM   1151  CB  LEU A 110      66.000  52.370  50.950  1.00  0.00            
ATOM   1152  CG  LEU A 110      66.620  52.160  49.570  1.00  0.00            
ATOM   1153  CD1 LEU A 110      65.670  52.720  48.500  1.00  0.00            
ATOM   1154  CD2 LEU A 110      67.990  52.840  49.450  1.00  0.00            
ATOM   1155  C   LEU A 110      66.330  52.440  53.400  1.00  0.00            
ATOM   1156  O   LEU A 110      66.920  53.420  53.840  1.00  0.00            
ATOM   1157  N   ARG A 111      65.310  51.850  54.020  1.00  0.00            
ATOM   1158  H   ARG A 111      65.010  50.940  53.750  1.00  0.00            
ATOM   1159  CA  ARG A 111      64.520  52.390  55.140  1.00  0.00            
ATOM   1160  CB  ARG A 111      63.790  53.650  54.650  1.00  0.00            
ATOM   1161  CG  ARG A 111      62.860  53.370  53.470  1.00  0.00            
ATOM   1162  CD  ARG A 111      62.380  54.680  52.850  1.00  0.00            
ATOM   1163  NE  ARG A 111      61.460  54.390  51.740  1.00  0.00            
ATOM   1164  HE  ARG A 111      61.870  53.970  50.920  1.00  0.00            
ATOM   1165  CZ  ARG A 111      60.160  54.680  51.700  1.00  0.00            
ATOM   1166  NH1 ARG A 111      59.540  55.310  52.710  1.00  0.00            
ATOM   1167 1HH1 ARG A 111      60.070  55.620  53.500  1.00  0.00            
ATOM   1168 2HH1 ARG A 111      58.560  55.500  52.690  1.00  0.00            
ATOM   1169  NH2 ARG A 111      59.500  54.420  50.570  1.00  0.00            
ATOM   1170 1HH2 ARG A 111      60.000  54.010  49.810  1.00  0.00            
ATOM   1171 2HH2 ARG A 111      58.510  54.560  50.490  1.00  0.00            
ATOM   1172  C   ARG A 111      63.520  51.370  55.690  1.00  0.00            
ATOM   1173  O   ARG A 111      63.580  50.210  55.300  1.00  0.00            
ATOM   1174  N   GLY A 112      62.690  51.780  56.640  1.00  0.00            
ATOM   1175  H   GLY A 112      62.920  52.570  57.220  1.00  0.00            
ATOM   1176  CA  GLY A 112      61.540  50.990  57.090  1.00  0.00            
ATOM   1177  C   GLY A 112      60.470  51.750  57.880  1.00  0.00            
ATOM   1178  O   GLY A 112      60.780  52.470  58.830  1.00  0.00            
ATOM   1179  N   TYR A 113      59.220  51.400  57.600  1.00  0.00            
ATOM   1180  H   TYR A 113      59.020  50.630  57.000  1.00  0.00            
ATOM   1181  CA  TYR A 113      58.050  52.060  58.210  1.00  0.00            
ATOM   1182  CB  TYR A 113      57.210  52.820  57.180  1.00  0.00            
ATOM   1183  CG  TYR A 113      56.490  51.980  56.130  1.00  0.00            
ATOM   1184  CD1 TYR A 113      55.180  51.540  56.330  1.00  0.00            
ATOM   1185  HD1 TYR A 113      54.680  51.750  57.270  1.00  0.00            
ATOM   1186  CD2 TYR A 113      57.120  51.670  54.930  1.00  0.00            
ATOM   1187  HD2 TYR A 113      58.090  52.110  54.710  1.00  0.00            
ATOM   1188  CE1 TYR A 113      54.520  50.800  55.360  1.00  0.00            
ATOM   1189  HE1 TYR A 113      53.520  50.420  55.570  1.00  0.00            
ATOM   1190  CE2 TYR A 113      56.480  50.900  53.970  1.00  0.00            
ATOM   1191  HE2 TYR A 113      57.060  50.500  53.140  1.00  0.00            
ATOM   1192  CZ  TYR A 113      55.160  50.500  54.160  1.00  0.00            
ATOM   1193  OH  TYR A 113      54.440  50.030  53.110  1.00  0.00            
ATOM   1194  HH  TYR A 113      55.030  49.960  52.300  1.00  0.00            
ATOM   1195  C   TYR A 113      57.150  51.090  59.000  1.00  0.00            
ATOM   1196  O   TYR A 113      56.950  49.950  58.600  1.00  0.00            
ATOM   1197  N   GLU A 114      56.660  51.610  60.120  1.00  0.00            
ATOM   1198  H   GLU A 114      57.100  52.400  60.540  1.00  0.00            
ATOM   1199  CA  GLU A 114      55.510  51.070  60.860  1.00  0.00            
ATOM   1200  CB  GLU A 114      55.930  50.350  62.140  1.00  0.00            
ATOM   1201  CG  GLU A 114      54.740  49.710  62.860  1.00  0.00            
ATOM   1202  CD  GLU A 114      55.050  49.000  64.180  1.00  0.00            
ATOM   1203  OE1 GLU A 114      56.060  49.310  64.840  1.00  0.00            
ATOM   1204  OE2 GLU A 114      54.240  48.130  64.570  1.00  0.00            
ATOM   1205  C   GLU A 114      54.550  52.230  61.170  1.00  0.00            
ATOM   1206  O   GLU A 114      54.930  53.190  61.840  1.00  0.00            
ATOM   1207  N   GLN A 115      53.380  52.180  60.530  1.00  0.00            
ATOM   1208  H   GLN A 115      53.130  51.390  59.980  1.00  0.00            
ATOM   1209  CA  GLN A 115      52.330  53.190  60.720  1.00  0.00            
ATOM   1210  CB  GLN A 115      51.950  53.910  59.420  1.00  0.00            
ATOM   1211  CG  GLN A 115      52.970  54.960  58.940  1.00  0.00            
ATOM   1212  CD  GLN A 115      52.340  55.810  57.840  1.00  0.00            
ATOM   1213  OE1 GLN A 115      51.300  56.440  58.000  1.00  0.00            
ATOM   1214  NE2 GLN A 115      53.070  56.080  56.760  1.00  0.00            
ATOM   1215 1HE2 GLN A 115      54.050  55.930  56.700  1.00  0.00            
ATOM   1216 2HE2 GLN A 115      52.540  56.300  55.940  1.00  0.00            
ATOM   1217  C   GLN A 115      51.050  52.620  61.340  1.00  0.00            
ATOM   1218  O   GLN A 115      50.580  51.550  60.970  1.00  0.00            
ATOM   1219  N   TYR A 116      50.510  53.390  62.280  1.00  0.00            
ATOM   1220  H   TYR A 116      51.030  54.170  62.630  1.00  0.00            
ATOM   1221  CA  TYR A 116      49.240  53.150  62.970  1.00  0.00            
ATOM   1222  CB  TYR A 116      49.440  53.140  64.480  1.00  0.00            
ATOM   1223  CG  TYR A 116      50.250  51.960  65.010  1.00  0.00            
ATOM   1224  CD1 TYR A 116      51.640  51.980  65.010  1.00  0.00            
ATOM   1225  HD1 TYR A 116      52.180  52.820  64.560  1.00  0.00            
ATOM   1226  CD2 TYR A 116      49.580  50.900  65.610  1.00  0.00            
ATOM   1227  HD2 TYR A 116      48.490  50.850  65.580  1.00  0.00            
ATOM   1228  CE1 TYR A 116      52.350  50.940  65.580  1.00  0.00            
ATOM   1229  HE1 TYR A 116      53.440  50.980  65.600  1.00  0.00            
ATOM   1230  CE2 TYR A 116      50.290  49.860  66.200  1.00  0.00            
ATOM   1231  HE2 TYR A 116      49.740  49.070  66.700  1.00  0.00            
ATOM   1232  CZ  TYR A 116      51.680  49.870  66.160  1.00  0.00            
ATOM   1233  OH  TYR A 116      52.350  48.720  66.400  1.00  0.00            
ATOM   1234  HH  TYR A 116      53.130  48.670  65.770  1.00  0.00            
ATOM   1235  C   TYR A 116      48.190  54.220  62.630  1.00  0.00            
ATOM   1236  O   TYR A 116      48.390  55.390  62.940  1.00  0.00            
ATOM   1237  N   ALA A 117      47.030  53.740  62.190  1.00  0.00            
ATOM   1238  H   ALA A 117      46.880  52.760  62.090  1.00  0.00            
ATOM   1239  CA  ALA A 117      45.910  54.600  61.800  1.00  0.00            
ATOM   1240  CB  ALA A 117      45.710  54.540  60.280  1.00  0.00            
ATOM   1241  C   ALA A 117      44.590  54.300  62.520  1.00  0.00            
ATOM   1242  O   ALA A 117      43.920  53.300  62.270  1.00  0.00            
ATOM   1243  N   TYR A 118      44.160  55.270  63.320  1.00  0.00            
ATOM   1244  H   TYR A 118      44.520  56.190  63.220  1.00  0.00            
ATOM   1245  CA  TYR A 118      42.940  55.150  64.130  1.00  0.00            
ATOM   1246  CB  TYR A 118      43.130  55.820  65.490  1.00  0.00            
ATOM   1247  CG  TYR A 118      41.980  55.490  66.450  1.00  0.00            
ATOM   1248  CD1 TYR A 118      41.900  54.230  67.030  1.00  0.00            
ATOM   1249  HD1 TYR A 118      42.620  53.460  66.770  1.00  0.00            
ATOM   1250  CD2 TYR A 118      41.050  56.470  66.790  1.00  0.00            
ATOM   1251  HD2 TYR A 118      41.110  57.460  66.340  1.00  0.00            
ATOM   1252  CE1 TYR A 118      40.880  53.930  67.930  1.00  0.00            
ATOM   1253  HE1 TYR A 118      40.840  52.940  68.380  1.00  0.00            
ATOM   1254  CE2 TYR A 118      40.040  56.180  67.690  1.00  0.00            
ATOM   1255  HE2 TYR A 118      39.320  56.960  67.940  1.00  0.00            
ATOM   1256  CZ  TYR A 118      39.950  54.910  68.250  1.00  0.00            
ATOM   1257  OH  TYR A 118      38.880  54.600  69.030  1.00  0.00            
ATOM   1258  HH  TYR A 118      38.110  55.110  68.650  1.00  0.00            
ATOM   1259  C   TYR A 118      41.750  55.740  63.360  1.00  0.00            
ATOM   1260  O   TYR A 118      41.820  56.860  62.860  1.00  0.00            
ATOM   1261  N   ASP A 119      40.810  54.860  63.010  1.00  0.00            
ATOM   1262  H   ASP A 119      40.830  53.940  63.410  1.00  0.00            
ATOM   1263  CA  ASP A 119      39.630  55.130  62.180  1.00  0.00            
ATOM   1264  CB  ASP A 119      38.600  55.890  63.030  1.00  0.00            
ATOM   1265  CG  ASP A 119      37.150  55.770  62.550  1.00  0.00            
ATOM   1266  OD1 ASP A 119      36.770  54.720  62.000  1.00  0.00            
ATOM   1267  OD2 ASP A 119      36.380  56.720  62.810  1.00  0.00            
ATOM   1268  C   ASP A 119      39.950  55.790  60.840  1.00  0.00            
ATOM   1269  O   ASP A 119      39.280  56.700  60.350  1.00  0.00            
ATOM   1270  N   GLY A 120      41.060  55.340  60.260  1.00  0.00            
ATOM   1271  H   GLY A 120      41.540  54.550  60.660  1.00  0.00            
ATOM   1272  CA  GLY A 120      41.670  55.880  59.040  1.00  0.00            
ATOM   1273  C   GLY A 120      42.270  57.280  59.120  1.00  0.00            
ATOM   1274  O   GLY A 120      42.110  58.050  58.170  1.00  0.00            
ATOM   1275  N   LYS A 121      42.700  57.700  60.310  1.00  0.00            
ATOM   1276  H   LYS A 121      42.340  57.320  61.150  1.00  0.00            
ATOM   1277  CA  LYS A 121      43.560  58.880  60.520  1.00  0.00            
ATOM   1278  CB  LYS A 121      42.810  60.060  61.140  1.00  0.00            
ATOM   1279  CG  LYS A 121      41.790  60.730  60.210  1.00  0.00            
ATOM   1280  CD  LYS A 121      42.410  61.310  58.930  1.00  0.00            
ATOM   1281  CE  LYS A 121      43.250  62.570  59.150  1.00  0.00            
ATOM   1282  NZ  LYS A 121      44.040  62.850  57.940  1.00  0.00            
ATOM   1283  HZ1 LYS A 121      44.510  63.730  58.030  1.00  0.00            
ATOM   1284  HZ2 LYS A 121      44.730  62.130  57.820  1.00  0.00            
ATOM   1285  HZ3 LYS A 121      43.440  62.870  57.140  1.00  0.00            
ATOM   1286  C   LYS A 121      44.810  58.580  61.350  1.00  0.00            
ATOM   1287  O   LYS A 121      44.780  57.770  62.280  1.00  0.00            
ATOM   1288  N   ASP A 122      45.870  59.320  61.070  1.00  0.00            
ATOM   1289  H   ASP A 122      45.840  59.910  60.260  1.00  0.00            
ATOM   1290  CA  ASP A 122      47.210  59.230  61.670  1.00  0.00            
ATOM   1291  CB  ASP A 122      48.010  60.380  61.050  1.00  0.00            
ATOM   1292  CG  ASP A 122      49.530  60.340  61.260  1.00  0.00            
ATOM   1293  OD1 ASP A 122      50.100  59.250  61.420  1.00  0.00            
ATOM   1294  OD2 ASP A 122      50.140  61.430  61.160  1.00  0.00            
ATOM   1295  C   ASP A 122      47.280  59.260  63.200  1.00  0.00            
ATOM   1296  O   ASP A 122      46.820  60.200  63.840  1.00  0.00            
ATOM   1297  N   TYR A 123      47.780  58.180  63.790  1.00  0.00            
ATOM   1298  H   TYR A 123      47.960  57.360  63.240  1.00  0.00            
ATOM   1299  CA  TYR A 123      48.040  58.050  65.230  1.00  0.00            
ATOM   1300  CB  TYR A 123      47.310  56.830  65.800  1.00  0.00            
ATOM   1301  CG  TYR A 123      47.440  56.620  67.310  1.00  0.00            
ATOM   1302  CD1 TYR A 123      46.650  57.360  68.200  1.00  0.00            
ATOM   1303  HD1 TYR A 123      45.980  58.130  67.820  1.00  0.00            
ATOM   1304  CD2 TYR A 123      48.300  55.660  67.840  1.00  0.00            
ATOM   1305  HD2 TYR A 123      48.850  55.000  67.160  1.00  0.00            
ATOM   1306  CE1 TYR A 123      46.730  57.140  69.570  1.00  0.00            
ATOM   1307  HE1 TYR A 123      46.130  57.750  70.240  1.00  0.00            
ATOM   1308  CE2 TYR A 123      48.400  55.450  69.210  1.00  0.00            
ATOM   1309  HE2 TYR A 123      49.080  54.680  69.590  1.00  0.00            
ATOM   1310  CZ  TYR A 123      47.620  56.200  70.080  1.00  0.00            
ATOM   1311  OH  TYR A 123      47.650  56.000  71.420  1.00  0.00            
ATOM   1312  HH  TYR A 123      48.520  55.590  71.710  1.00  0.00            
ATOM   1313  C   TYR A 123      49.530  58.060  65.560  1.00  0.00            
ATOM   1314  O   TYR A 123      50.100  59.100  65.900  1.00  0.00            
ATOM   1315  N   LEU A 124      50.220  57.000  65.160  1.00  0.00            
ATOM   1316  H   LEU A 124      49.820  56.340  64.530  1.00  0.00            
ATOM   1317  CA  LEU A 124      51.630  56.750  65.510  1.00  0.00            
ATOM   1318  CB  LEU A 124      51.690  55.700  66.620  1.00  0.00            
ATOM   1319  CG  LEU A 124      52.830  55.910  67.620  1.00  0.00            
ATOM   1320  CD1 LEU A 124      52.590  57.160  68.470  1.00  0.00            
ATOM   1321  CD2 LEU A 124      52.980  54.680  68.500  1.00  0.00            
ATOM   1322  C   LEU A 124      52.420  56.270  64.280  1.00  0.00            
ATOM   1323  O   LEU A 124      51.990  55.330  63.620  1.00  0.00            
ATOM   1324  N   ALA A 125      53.570  56.900  64.020  1.00  0.00            
ATOM   1325  H   ALA A 125      53.850  57.710  64.530  1.00  0.00            
ATOM   1326  CA  ALA A 125      54.440  56.540  62.890  1.00  0.00            
ATOM   1327  CB  ALA A 125      54.320  57.600  61.800  1.00  0.00            
ATOM   1328  C   ALA A 125      55.910  56.390  63.300  1.00  0.00            
ATOM   1329  O   ALA A 125      56.420  57.160  64.110  1.00  0.00            
ATOM   1330  N   LEU A 126      56.540  55.310  62.850  1.00  0.00            
ATOM   1331  H   LEU A 126      56.010  54.560  62.440  1.00  0.00            
ATOM   1332  CA  LEU A 126      57.980  55.070  63.010  1.00  0.00            
ATOM   1333  CB  LEU A 126      58.210  53.560  62.930  1.00  0.00            
ATOM   1334  CG  LEU A 126      59.640  53.060  63.180  1.00  0.00            
ATOM   1335  CD1 LEU A 126      60.140  53.400  64.580  1.00  0.00            
ATOM   1336  CD2 LEU A 126      59.680  51.550  62.960  1.00  0.00            
ATOM   1337  C   LEU A 126      58.790  55.830  61.950  1.00  0.00            
ATOM   1338  O   LEU A 126      58.430  55.800  60.780  1.00  0.00            
ATOM   1339  N   ASN A 127      59.830  56.540  62.380  1.00  0.00            
ATOM   1340  H   ASN A 127      60.000  56.680  63.360  1.00  0.00            
ATOM   1341  CA  ASN A 127      60.780  57.220  61.490  1.00  0.00            
ATOM   1342  CB  ASN A 127      61.830  58.000  62.300  1.00  0.00            
ATOM   1343  CG  ASN A 127      61.300  59.140  63.160  1.00  0.00            
ATOM   1344  OD1 ASN A 127      60.190  59.180  63.690  1.00  0.00            
ATOM   1345  ND2 ASN A 127      62.140  60.160  63.330  1.00  0.00            
ATOM   1346 1HD2 ASN A 127      63.020  60.190  62.870  1.00  0.00            
ATOM   1347 2HD2 ASN A 127      61.850  60.870  63.980  1.00  0.00            
ATOM   1348  C   ASN A 127      61.510  56.230  60.580  1.00  0.00            
ATOM   1349  O   ASN A 127      62.090  55.270  61.090  1.00  0.00            
ATOM   1350  N   GLU A 128      61.720  56.610  59.320  1.00  0.00            
ATOM   1351  H   GLU A 128      61.560  57.560  59.040  1.00  0.00            
ATOM   1352  CA  GLU A 128      62.250  55.720  58.280  1.00  0.00            
ATOM   1353  CB  GLU A 128      62.330  56.440  56.930  1.00  0.00            
ATOM   1354  CG  GLU A 128      60.970  56.480  56.230  1.00  0.00            
ATOM   1355  CD  GLU A 128      60.970  57.440  55.030  1.00  0.00            
ATOM   1356  OE1 GLU A 128      61.960  57.480  54.280  1.00  0.00            
ATOM   1357  OE2 GLU A 128      59.940  58.110  54.840  1.00  0.00            
ATOM   1358  C   GLU A 128      63.600  55.050  58.550  1.00  0.00            
ATOM   1359  O   GLU A 128      63.830  53.900  58.190  1.00  0.00            
ATOM   1360  N   ASP A 129      64.470  55.780  59.260  1.00  0.00            
ATOM   1361  H   ASP A 129      64.260  56.730  59.480  1.00  0.00            
ATOM   1362  CA  ASP A 129      65.780  55.330  59.750  1.00  0.00            
ATOM   1363  CB  ASP A 129      66.590  56.540  60.200  1.00  0.00            
ATOM   1364  CG  ASP A 129      65.930  57.400  61.290  1.00  0.00            
ATOM   1365  OD1 ASP A 129      65.390  56.850  62.270  1.00  0.00            
ATOM   1366  OD2 ASP A 129      66.040  58.640  61.180  1.00  0.00            
ATOM   1367  C   ASP A 129      65.780  54.250  60.840  1.00  0.00            
ATOM   1368  O   ASP A 129      66.820  53.630  61.070  1.00  0.00            
ATOM   1369  N   LEU A 130      64.660  54.060  61.520  1.00  0.00            
ATOM   1370  H   LEU A 130      63.830  54.530  61.230  1.00  0.00            
ATOM   1371  CA  LEU A 130      64.480  53.210  62.710  1.00  0.00            
ATOM   1372  CB  LEU A 130      64.550  51.720  62.390  1.00  0.00            
ATOM   1373  CG  LEU A 130      63.580  51.290  61.280  1.00  0.00            
ATOM   1374  CD1 LEU A 130      64.330  51.110  59.960  1.00  0.00            
ATOM   1375  CD2 LEU A 130      62.820  50.020  61.660  1.00  0.00            
ATOM   1376  C   LEU A 130      65.370  53.590  63.900  1.00  0.00            
ATOM   1377  O   LEU A 130      66.310  52.890  64.250  1.00  0.00            
ATOM   1378  N   ARG A 131      65.280  54.850  64.310  1.00  0.00            
ATOM   1379  H   ARG A 131      65.160  55.570  63.620  1.00  0.00            
ATOM   1380  CA  ARG A 131      65.810  55.320  65.600  1.00  0.00            
ATOM   1381  CB  ARG A 131      66.950  56.320  65.400  1.00  0.00            
ATOM   1382  CG  ARG A 131      66.500  57.720  64.990  1.00  0.00            
ATOM   1383  CD  ARG A 131      67.670  58.650  64.680  1.00  0.00            
ATOM   1384  NE  ARG A 131      68.290  58.310  63.390  1.00  0.00            
ATOM   1385  HE  ARG A 131      67.650  57.970  62.690  1.00  0.00            
ATOM   1386  CZ  ARG A 131      69.540  58.640  63.030  1.00  0.00            
ATOM   1387  NH1 ARG A 131      70.320  59.360  63.840  1.00  0.00            
ATOM   1388 1HH1 ARG A 131      70.000  59.610  64.750  1.00  0.00            
ATOM   1389 2HH1 ARG A 131      71.170  59.770  63.490  1.00  0.00            
ATOM   1390  NH2 ARG A 131      70.050  58.220  61.870  1.00  0.00            
ATOM   1391 1HH2 ARG A 131      69.500  57.660  61.240  1.00  0.00            
ATOM   1392 2HH2 ARG A 131      70.990  58.460  61.610  1.00  0.00            
ATOM   1393  C   ARG A 131      64.810  55.850  66.620  1.00  0.00            
ATOM   1394  O   ARG A 131      65.020  55.730  67.830  1.00  0.00            
ATOM   1395  N   SER A 132      63.640  56.310  66.180  1.00  0.00            
ATOM   1396  H   SER A 132      63.340  56.120  65.240  1.00  0.00            
ATOM   1397  CA  SER A 132      62.650  57.030  66.990  1.00  0.00            
ATOM   1398  CB  SER A 132      62.970  58.530  67.060  1.00  0.00            
ATOM   1399  OG  SER A 132      63.340  58.930  68.390  1.00  0.00            
ATOM   1400  HG  SER A 132      62.560  58.780  68.990  1.00  0.00            
ATOM   1401  C   SER A 132      61.220  56.940  66.460  1.00  0.00            
ATOM   1402  O   SER A 132      61.020  56.530  65.320  1.00  0.00            
ATOM   1403  N   TRP A 133      60.270  57.330  67.300  1.00  0.00            
ATOM   1404  H   TRP A 133      60.490  57.700  68.200  1.00  0.00            
ATOM   1405  CA  TRP A 133      58.840  57.390  66.940  1.00  0.00            
ATOM   1406  CB  TRP A 133      58.000  56.670  68.000  1.00  0.00            
ATOM   1407  CG  TRP A 133      58.060  55.150  67.880  1.00  0.00            
ATOM   1408  CD1 TRP A 133      59.010  54.340  68.350  1.00  0.00            
ATOM   1409  HD1 TRP A 133      59.870  54.650  68.940  1.00  0.00            
ATOM   1410  CD2 TRP A 133      57.180  54.360  67.160  1.00  0.00            
ATOM   1411  NE1 TRP A 133      58.770  53.090  67.950  1.00  0.00            
ATOM   1412  HE1 TRP A 133      59.390  52.310  68.080  1.00  0.00            
ATOM   1413  CE2 TRP A 133      57.650  53.050  67.230  1.00  0.00            
ATOM   1414  CE3 TRP A 133      56.060  54.660  66.390  1.00  0.00            
ATOM   1415  HE3 TRP A 133      55.740  55.700  66.280  1.00  0.00            
ATOM   1416  CZ2 TRP A 133      57.000  52.050  66.520  1.00  0.00            
ATOM   1417  HZ2 TRP A 133      57.380  51.030  66.520  1.00  0.00            
ATOM   1418  CZ3 TRP A 133      55.410  53.660  65.690  1.00  0.00            
ATOM   1419  HZ3 TRP A 133      54.560  53.890  65.050  1.00  0.00            
ATOM   1420  CH2 TRP A 133      55.890  52.360  65.750  1.00  0.00            
ATOM   1421  HH2 TRP A 133      55.470  51.590  65.100  1.00  0.00            
ATOM   1422  C   TRP A 133      58.350  58.830  66.750  1.00  0.00            
ATOM   1423  O   TRP A 133      58.820  59.770  67.400  1.00  0.00            
ATOM   1424  N   THR A 134      57.370  58.980  65.870  1.00  0.00            
ATOM   1425  H   THR A 134      57.100  58.220  65.280  1.00  0.00            
ATOM   1426  CA  THR A 134      56.660  60.250  65.620  1.00  0.00            
ATOM   1427  CB  THR A 134      56.970  60.740  64.200  1.00  0.00            
ATOM   1428  OG1 THR A 134      58.330  61.160  64.150  1.00  0.00            
ATOM   1429  HG1 THR A 134      58.900  60.370  63.910  1.00  0.00            
ATOM   1430  CG2 THR A 134      56.060  61.880  63.720  1.00  0.00            
ATOM   1431  C   THR A 134      55.170  60.080  65.920  1.00  0.00            
ATOM   1432  O   THR A 134      54.550  59.080  65.560  1.00  0.00            
ATOM   1433  N   ALA A 135      54.620  61.070  66.620  1.00  0.00            
ATOM   1434  H   ALA A 135      55.110  61.930  66.770  1.00  0.00            
ATOM   1435  CA  ALA A 135      53.230  61.040  67.120  1.00  0.00            
ATOM   1436  CB  ALA A 135      53.240  60.970  68.650  1.00  0.00            
ATOM   1437  C   ALA A 135      52.400  62.240  66.670  1.00  0.00            
ATOM   1438  O   ALA A 135      52.810  63.390  66.850  1.00  0.00            
ATOM   1439  N   ALA A 136      51.150  61.950  66.310  1.00  0.00            
ATOM   1440  H   ALA A 136      50.870  61.000  66.170  1.00  0.00            
ATOM   1441  CA  ALA A 136      50.180  62.950  65.830  1.00  0.00            
ATOM   1442  CB  ALA A 136      49.220  62.280  64.840  1.00  0.00            
ATOM   1443  C   ALA A 136      49.400  63.780  66.850  1.00  0.00            
ATOM   1444  O   ALA A 136      48.870  64.830  66.500  1.00  0.00            
ATOM   1445  N   ASP A 137      49.430  63.420  68.130  1.00  0.00            
ATOM   1446  H   ASP A 137      50.160  62.830  68.480  1.00  0.00            
ATOM   1447  CA  ASP A 137      48.510  63.930  69.150  1.00  0.00            
ATOM   1448  CB  ASP A 137      47.190  63.180  68.950  1.00  0.00            
ATOM   1449  CG  ASP A 137      46.030  63.590  69.860  1.00  0.00            
ATOM   1450  OD1 ASP A 137      45.880  62.990  70.950  1.00  0.00            
ATOM   1451  OD2 ASP A 137      45.190  64.420  69.430  1.00  0.00            
ATOM   1452  C   ASP A 137      49.010  63.790  70.590  1.00  0.00            
ATOM   1453  O   ASP A 137      49.820  62.920  70.890  1.00  0.00            
ATOM   1454  N   THR A 138      48.440  64.580  71.500  1.00  0.00            
ATOM   1455  H   THR A 138      47.740  65.230  71.190  1.00  0.00            
ATOM   1456  CA  THR A 138      48.680  64.610  72.950  1.00  0.00            
ATOM   1457  CB  THR A 138      47.750  65.580  73.670  1.00  0.00            
ATOM   1458  OG1 THR A 138      47.690  66.880  73.070  1.00  0.00            
ATOM   1459  HG1 THR A 138      47.330  67.520  73.750  1.00  0.00            
ATOM   1460  CG2 THR A 138      48.130  65.750  75.150  1.00  0.00            
ATOM   1461  C   THR A 138      48.560  63.230  73.590  1.00  0.00            
ATOM   1462  O   THR A 138      49.380  62.840  74.420  1.00  0.00            
ATOM   1463  N   ALA A 139      47.580  62.440  73.180  1.00  0.00            
ATOM   1464  H   ALA A 139      46.950  62.730  72.460  1.00  0.00            
ATOM   1465  CA  ALA A 139      47.370  61.050  73.620  1.00  0.00            
ATOM   1466  CB  ALA A 139      45.920  60.600  73.370  1.00  0.00            
ATOM   1467  C   ALA A 139      48.370  60.060  73.030  1.00  0.00            
ATOM   1468  O   ALA A 139      49.190  59.520  73.790  1.00  0.00            
ATOM   1469  N   ALA A 140      48.510  60.000  71.710  1.00  0.00            
ATOM   1470  H   ALA A 140      47.730  60.220  71.130  1.00  0.00            
ATOM   1471  CA  ALA A 140      49.560  59.250  71.000  1.00  0.00            
ATOM   1472  CB  ALA A 140      49.520  59.600  69.510  1.00  0.00            
ATOM   1473  C   ALA A 140      51.000  59.410  71.500  1.00  0.00            
ATOM   1474  O   ALA A 140      51.790  58.470  71.480  1.00  0.00            
ATOM   1475  N   GLN A 141      51.300  60.560  72.080  1.00  0.00            
ATOM   1476  H   GLN A 141      50.720  61.360  71.900  1.00  0.00            
ATOM   1477  CA  GLN A 141      52.540  60.850  72.820  1.00  0.00            
ATOM   1478  CB  GLN A 141      52.430  62.280  73.350  1.00  0.00            
ATOM   1479  CG  GLN A 141      53.740  62.850  73.900  1.00  0.00            
ATOM   1480  CD  GLN A 141      53.400  64.160  74.620  1.00  0.00            
ATOM   1481  OE1 GLN A 141      53.150  64.190  75.830  1.00  0.00            
ATOM   1482  NE2 GLN A 141      53.240  65.230  73.860  1.00  0.00            
ATOM   1483 1HE2 GLN A 141      53.330  65.150  72.870  1.00  0.00            
ATOM   1484 2HE2 GLN A 141      52.870  66.070  74.260  1.00  0.00            
ATOM   1485  C   GLN A 141      52.850  59.860  73.950  1.00  0.00            
ATOM   1486  O   GLN A 141      54.010  59.480  74.100  1.00  0.00            
ATOM   1487  N   ILE A 142      51.860  59.340  74.670  1.00  0.00            
ATOM   1488  H   ILE A 142      50.910  59.560  74.460  1.00  0.00            
ATOM   1489  CA  ILE A 142      52.070  58.320  75.710  1.00  0.00            
ATOM   1490  CB  ILE A 142      50.930  58.240  76.730  1.00  0.00            
ATOM   1491  CG1 ILE A 142      51.360  57.450  77.970  1.00  0.00            
ATOM   1492  CG2 ILE A 142      49.640  57.660  76.150  1.00  0.00            
ATOM   1493  CD  ILE A 142      50.370  57.560  79.140  1.00  0.00            
ATOM   1494  C   ILE A 142      52.500  56.970  75.130  1.00  0.00            
ATOM   1495  O   ILE A 142      53.530  56.430  75.530  1.00  0.00            
ATOM   1496  N   SER A 143      51.850  56.540  74.050  1.00  0.00            
ATOM   1497  H   SER A 143      50.940  56.900  73.830  1.00  0.00            
ATOM   1498  CA  SER A 143      52.230  55.370  73.240  1.00  0.00            
ATOM   1499  CB  SER A 143      51.250  55.120  72.100  1.00  0.00            
ATOM   1500  OG  SER A 143      49.890  55.090  72.540  1.00  0.00            
ATOM   1501  HG  SER A 143      49.760  54.350  73.200  1.00  0.00            
ATOM   1502  C   SER A 143      53.630  55.510  72.650  1.00  0.00            
ATOM   1503  O   SER A 143      54.470  54.630  72.870  1.00  0.00            
ATOM   1504  N   LYS A 144      53.960  56.690  72.130  1.00  0.00            
ATOM   1505  H   LYS A 144      53.240  57.350  71.930  1.00  0.00            
ATOM   1506  CA  LYS A 144      55.300  57.080  71.680  1.00  0.00            
ATOM   1507  CB  LYS A 144      55.290  58.520  71.170  1.00  0.00            
ATOM   1508  CG  LYS A 144      56.650  59.010  70.650  1.00  0.00            
ATOM   1509  CD  LYS A 144      56.740  60.540  70.680  1.00  0.00            
ATOM   1510  CE  LYS A 144      58.090  61.000  70.120  1.00  0.00            
ATOM   1511  NZ  LYS A 144      58.240  62.460  70.230  1.00  0.00            
ATOM   1512  HZ1 LYS A 144      58.630  62.690  71.120  1.00  0.00            
ATOM   1513  HZ2 LYS A 144      58.820  62.820  69.500  1.00  0.00            
ATOM   1514  HZ3 LYS A 144      57.340  62.900  70.170  1.00  0.00            
ATOM   1515  C   LYS A 144      56.360  56.930  72.780  1.00  0.00            
ATOM   1516  O   LYS A 144      57.270  56.110  72.640  1.00  0.00            
ATOM   1517  N   ARG A 145      56.140  57.560  73.930  1.00  0.00            
ATOM   1518  H   ARG A 145      55.390  58.220  74.020  1.00  0.00            
ATOM   1519  CA  ARG A 145      57.020  57.440  75.100  1.00  0.00            
ATOM   1520  CB  ARG A 145      56.590  58.310  76.290  1.00  0.00            
ATOM   1521  CG  ARG A 145      56.910  59.790  76.090  1.00  0.00            
ATOM   1522  CD  ARG A 145      56.980  60.470  77.460  1.00  0.00            
ATOM   1523  NE  ARG A 145      57.340  61.890  77.340  1.00  0.00            
ATOM   1524  HE  ARG A 145      58.240  62.070  76.940  1.00  0.00            
ATOM   1525  CZ  ARG A 145      56.600  62.910  77.820  1.00  0.00            
ATOM   1526  NH1 ARG A 145      55.460  62.670  78.480  1.00  0.00            
ATOM   1527 1HH1 ARG A 145      55.120  61.740  78.600  1.00  0.00            
ATOM   1528 2HH1 ARG A 145      54.990  63.410  78.970  1.00  0.00            
ATOM   1529  NH2 ARG A 145      57.030  64.170  77.690  1.00  0.00            
ATOM   1530 1HH2 ARG A 145      57.910  64.390  77.270  1.00  0.00            
ATOM   1531 2HH2 ARG A 145      56.440  64.930  77.980  1.00  0.00            
ATOM   1532  C   ARG A 145      57.220  56.010  75.600  1.00  0.00            
ATOM   1533  O   ARG A 145      58.350  55.540  75.660  1.00  0.00            
ATOM   1534  N   LYS A 146      56.130  55.260  75.700  1.00  0.00            
ATOM   1535  H   LYS A 146      55.220  55.660  75.550  1.00  0.00            
ATOM   1536  CA  LYS A 146      56.140  53.840  76.070  1.00  0.00            
ATOM   1537  CB  LYS A 146      54.690  53.360  76.220  1.00  0.00            
ATOM   1538  CG  LYS A 146      54.440  52.040  76.970  1.00  0.00            
ATOM   1539  CD  LYS A 146      54.780  50.820  76.110  1.00  0.00            
ATOM   1540  CE  LYS A 146      54.290  49.490  76.690  1.00  0.00            
ATOM   1541  NZ  LYS A 146      54.640  48.410  75.760  1.00  0.00            
ATOM   1542  HZ1 LYS A 146      54.140  47.570  75.970  1.00  0.00            
ATOM   1543  HZ2 LYS A 146      54.440  48.690  74.820  1.00  0.00            
ATOM   1544  HZ3 LYS A 146      55.620  48.210  75.820  1.00  0.00            
ATOM   1545  C   LYS A 146      56.960  53.010  75.080  1.00  0.00            
ATOM   1546  O   LYS A 146      57.850  52.280  75.510  1.00  0.00            
ATOM   1547  N   CYS A 147      56.740  53.200  73.790  1.00  0.00            
ATOM   1548  H   CYS A 147      55.970  53.760  73.480  1.00  0.00            
ATOM   1549  CA  CYS A 147      57.510  52.570  72.700  1.00  0.00            
ATOM   1550  CB  CYS A 147      56.860  52.780  71.340  1.00  0.00            
ATOM   1551  SG  CYS A 147      55.280  51.870  71.150  1.00  0.00            
ATOM   1552  HG  CYS A 147      55.010  52.310  69.920  1.00  0.00            
ATOM   1553  C   CYS A 147      58.990  52.940  72.610  1.00  0.00            
ATOM   1554  O   CYS A 147      59.840  52.050  72.510  1.00  0.00            
ATOM   1555  N   GLU A 148      59.320  54.230  72.730  1.00  0.00            
ATOM   1556  H   GLU A 148      58.620  54.940  72.700  1.00  0.00            
ATOM   1557  CA  GLU A 148      60.710  54.710  72.800  1.00  0.00            
ATOM   1558  CB  GLU A 148      60.800  56.230  72.680  1.00  0.00            
ATOM   1559  CG  GLU A 148      60.440  56.730  71.270  1.00  0.00            
ATOM   1560  CD  GLU A 148      60.750  58.210  71.040  1.00  0.00            
ATOM   1561  OE1 GLU A 148      60.600  59.040  71.970  1.00  0.00            
ATOM   1562  OE2 GLU A 148      61.140  58.550  69.900  1.00  0.00            
ATOM   1563  C   GLU A 148      61.460  54.210  74.040  1.00  0.00            
ATOM   1564  O   GLU A 148      62.430  53.470  73.900  1.00  0.00            
ATOM   1565  N   ALA A 149      60.830  54.300  75.200  1.00  0.00            
ATOM   1566  H   ALA A 149      60.010  54.870  75.290  1.00  0.00            
ATOM   1567  CA  ALA A 149      61.340  53.770  76.470  1.00  0.00            
ATOM   1568  CB  ALA A 149      60.380  54.120  77.620  1.00  0.00            
ATOM   1569  C   ALA A 149      61.580  52.260  76.500  1.00  0.00            
ATOM   1570  O   ALA A 149      62.380  51.770  77.290  1.00  0.00            
ATOM   1571  N   ALA A 150      60.780  51.530  75.740  1.00  0.00            
ATOM   1572  H   ALA A 150      59.950  51.940  75.350  1.00  0.00            
ATOM   1573  CA  ALA A 150      60.910  50.080  75.500  1.00  0.00            
ATOM   1574  CB  ALA A 150      59.530  49.510  75.190  1.00  0.00            
ATOM   1575  C   ALA A 150      61.910  49.630  74.420  1.00  0.00            
ATOM   1576  O   ALA A 150      61.980  48.430  74.150  1.00  0.00            
ATOM   1577  N   ASN A 151      62.590  50.550  73.740  1.00  0.00            
ATOM   1578  H   ASN A 151      62.490  51.520  73.970  1.00  0.00            
ATOM   1579  CA  ASN A 151      63.510  50.300  72.630  1.00  0.00            
ATOM   1580  CB  ASN A 151      64.800  49.620  73.080  1.00  0.00            
ATOM   1581  CG  ASN A 151      65.820  50.450  73.850  1.00  0.00            
ATOM   1582  OD1 ASN A 151      66.770  49.930  74.430  1.00  0.00            
ATOM   1583  ND2 ASN A 151      65.890  51.760  73.600  1.00  0.00            
ATOM   1584 1HD2 ASN A 151      65.350  52.210  72.880  1.00  0.00            
ATOM   1585 2HD2 ASN A 151      66.580  52.280  74.090  1.00  0.00            
ATOM   1586  C   ASN A 151      62.950  49.620  71.380  1.00  0.00            
ATOM   1587  O   ASN A 151      63.690  49.060  70.570  1.00  0.00            
ATOM   1588  N   VAL A 152      61.680  49.880  71.070  1.00  0.00            
ATOM   1589  H   VAL A 152      61.140  50.470  71.670  1.00  0.00            
ATOM   1590  CA  VAL A 152      60.960  49.290  69.930  1.00  0.00            
ATOM   1591  CB  VAL A 152      59.480  49.670  69.990  1.00  0.00            
ATOM   1592  CG1 VAL A 152      58.670  49.240  68.760  1.00  0.00            
ATOM   1593  CG2 VAL A 152      58.830  49.060  71.240  1.00  0.00            
ATOM   1594  C   VAL A 152      61.600  49.520  68.560  1.00  0.00            
ATOM   1595  O   VAL A 152      61.590  48.630  67.720  1.00  0.00            
ATOM   1596  N   ALA A 153      62.320  50.620  68.400  1.00  0.00            
ATOM   1597  H   ALA A 153      62.430  51.270  69.160  1.00  0.00            
ATOM   1598  CA  ALA A 153      63.080  50.960  67.190  1.00  0.00            
ATOM   1599  CB  ALA A 153      63.760  52.320  67.390  1.00  0.00            
ATOM   1600  C   ALA A 153      64.130  49.900  66.830  1.00  0.00            
ATOM   1601  O   ALA A 153      64.000  49.280  65.770  1.00  0.00            
ATOM   1602  N   GLU A 154      64.890  49.460  67.820  1.00  0.00            
ATOM   1603  H   GLU A 154      64.830  49.860  68.730  1.00  0.00            
ATOM   1604  CA  GLU A 154      65.900  48.390  67.700  1.00  0.00            
ATOM   1605  CB  GLU A 154      66.790  48.320  68.940  1.00  0.00            
ATOM   1606  CG  GLU A 154      67.420  49.650  69.380  1.00  0.00            
ATOM   1607  CD  GLU A 154      68.330  50.320  68.350  1.00  0.00            
ATOM   1608  OE1 GLU A 154      69.070  49.610  67.630  1.00  0.00            
ATOM   1609  OE2 GLU A 154      68.390  51.560  68.330  1.00  0.00            
ATOM   1610  C   GLU A 154      65.310  47.010  67.400  1.00  0.00            
ATOM   1611  O   GLU A 154      65.800  46.300  66.530  1.00  0.00            
ATOM   1612  N   GLN A 155      64.180  46.700  68.040  1.00  0.00            
ATOM   1613  H   GLN A 155      63.900  47.240  68.830  1.00  0.00            
ATOM   1614  CA  GLN A 155      63.370  45.500  67.790  1.00  0.00            
ATOM   1615  CB  GLN A 155      62.230  45.410  68.800  1.00  0.00            
ATOM   1616  CG  GLN A 155      62.740  45.150  70.220  1.00  0.00            
ATOM   1617  CD  GLN A 155      61.660  45.290  71.290  1.00  0.00            
ATOM   1618  OE1 GLN A 155      60.460  45.070  71.100  1.00  0.00            
ATOM   1619  NE2 GLN A 155      62.100  45.620  72.500  1.00  0.00            
ATOM   1620 1HE2 GLN A 155      63.090  45.720  72.650  1.00  0.00            
ATOM   1621 2HE2 GLN A 155      61.450  45.780  73.240  1.00  0.00            
ATOM   1622  C   GLN A 155      62.780  45.440  66.370  1.00  0.00            
ATOM   1623  O   GLN A 155      62.890  44.430  65.680  1.00  0.00            
ATOM   1624  N   ARG A 156      62.190  46.540  65.920  1.00  0.00            
ATOM   1625  H   ARG A 156      62.020  47.330  66.510  1.00  0.00            
ATOM   1626  CA  ARG A 156      61.720  46.680  64.530  1.00  0.00            
ATOM   1627  CB  ARG A 156      60.800  47.900  64.360  1.00  0.00            
ATOM   1628  CG  ARG A 156      59.460  47.790  65.110  1.00  0.00            
ATOM   1629  CD  ARG A 156      58.620  46.590  64.660  1.00  0.00            
ATOM   1630  NE  ARG A 156      57.250  46.670  65.200  1.00  0.00            
ATOM   1631  HE  ARG A 156      56.770  47.520  64.980  1.00  0.00            
ATOM   1632  CZ  ARG A 156      56.640  45.780  65.990  1.00  0.00            
ATOM   1633  NH1 ARG A 156      57.280  44.730  66.510  1.00  0.00            
ATOM   1634 1HH1 ARG A 156      58.250  44.590  66.320  1.00  0.00            
ATOM   1635 2HH1 ARG A 156      56.770  44.060  67.060  1.00  0.00            
ATOM   1636  NH2 ARG A 156      55.310  45.850  66.160  1.00  0.00            
ATOM   1637 1HH2 ARG A 156      54.810  46.590  65.710  1.00  0.00            
ATOM   1638 2HH2 ARG A 156      54.820  45.160  66.680  1.00  0.00            
ATOM   1639  C   ARG A 156      62.840  46.680  63.490  1.00  0.00            
ATOM   1640  O   ARG A 156      62.760  45.950  62.500  1.00  0.00            
ATOM   1641  N   ARG A 157      63.970  47.300  63.820  1.00  0.00            
ATOM   1642  H   ARG A 157      63.980  47.990  64.550  1.00  0.00            
ATOM   1643  CA  ARG A 157      65.220  47.230  63.040  1.00  0.00            
ATOM   1644  CB  ARG A 157      66.250  48.180  63.670  1.00  0.00            
ATOM   1645  CG  ARG A 157      67.380  48.550  62.710  1.00  0.00            
ATOM   1646  CD  ARG A 157      68.370  49.530  63.360  1.00  0.00            
ATOM   1647  NE  ARG A 157      69.070  48.900  64.500  1.00  0.00            
ATOM   1648  HE  ARG A 157      68.580  48.930  65.370  1.00  0.00            
ATOM   1649  CZ  ARG A 157      70.340  48.500  64.510  1.00  0.00            
ATOM   1650  NH1 ARG A 157      71.170  48.710  63.470  1.00  0.00            
ATOM   1651 1HH1 ARG A 157      70.850  49.190  62.660  1.00  0.00            
ATOM   1652 2HH1 ARG A 157      72.080  48.320  63.480  1.00  0.00            
ATOM   1653  NH2 ARG A 157      70.810  47.810  65.560  1.00  0.00            
ATOM   1654 1HH2 ARG A 157      70.220  47.610  66.340  1.00  0.00            
ATOM   1655 2HH2 ARG A 157      71.750  47.470  65.540  1.00  0.00            
ATOM   1656  C   ARG A 157      65.760  45.810  62.900  1.00  0.00            
ATOM   1657  O   ARG A 157      65.940  45.330  61.780  1.00  0.00            
ATOM   1658  N   ALA A 158      65.720  45.030  63.980  1.00  0.00            
ATOM   1659  H   ALA A 158      65.630  45.450  64.890  1.00  0.00            
ATOM   1660  CA  ALA A 158      66.030  43.590  63.990  1.00  0.00            
ATOM   1661  CB  ALA A 158      65.960  43.050  65.420  1.00  0.00            
ATOM   1662  C   ALA A 158      65.140  42.760  63.060  1.00  0.00            
ATOM   1663  O   ALA A 158      65.650  42.000  62.240  1.00  0.00            
ATOM   1664  N   TYR A 159      63.830  43.020  63.080  1.00  0.00            
ATOM   1665  H   TYR A 159      63.450  43.570  63.820  1.00  0.00            
ATOM   1666  CA  TYR A 159      62.860  42.470  62.130  1.00  0.00            
ATOM   1667  CB  TYR A 159      61.430  42.940  62.420  1.00  0.00            
ATOM   1668  CG  TYR A 159      60.390  42.580  61.360  1.00  0.00            
ATOM   1669  CD1 TYR A 159      60.040  41.250  61.130  1.00  0.00            
ATOM   1670  HD1 TYR A 159      60.320  40.480  61.850  1.00  0.00            
ATOM   1671  CD2 TYR A 159      59.940  43.550  60.470  1.00  0.00            
ATOM   1672  HD2 TYR A 159      60.150  44.600  60.670  1.00  0.00            
ATOM   1673  CE1 TYR A 159      59.320  40.900  60.000  1.00  0.00            
ATOM   1674  HE1 TYR A 159      59.090  39.850  59.820  1.00  0.00            
ATOM   1675  CE2 TYR A 159      59.210  43.210  59.340  1.00  0.00            
ATOM   1676  HE2 TYR A 159      58.880  43.990  58.650  1.00  0.00            
ATOM   1677  CZ  TYR A 159      58.920  41.870  59.090  1.00  0.00            
ATOM   1678  OH  TYR A 159      58.380  41.480  57.900  1.00  0.00            
ATOM   1679  HH  TYR A 159      58.080  42.270  57.370  1.00  0.00            
ATOM   1680  C   TYR A 159      63.230  42.770  60.670  1.00  0.00            
ATOM   1681  O   TYR A 159      63.340  41.850  59.850  1.00  0.00            
ATOM   1682  N   LEU A 160      63.530  44.030  60.380  1.00  0.00            
ATOM   1683  H   LEU A 160      63.410  44.750  61.060  1.00  0.00            
ATOM   1684  CA  LEU A 160      63.980  44.480  59.060  1.00  0.00            
ATOM   1685  CB  LEU A 160      64.120  46.010  59.060  1.00  0.00            
ATOM   1686  CG  LEU A 160      62.870  46.750  58.580  1.00  0.00            
ATOM   1687  CD1 LEU A 160      61.750  46.800  59.620  1.00  0.00            
ATOM   1688  CD2 LEU A 160      63.290  48.140  58.130  1.00  0.00            
ATOM   1689  C   LEU A 160      65.290  43.850  58.570  1.00  0.00            
ATOM   1690  O   LEU A 160      65.290  43.090  57.600  1.00  0.00            
ATOM   1691  N   GLU A 161      66.350  44.040  59.360  1.00  0.00            
ATOM   1692  H   GLU A 161      66.250  44.550  60.210  1.00  0.00            
ATOM   1693  CA  GLU A 161      67.710  43.580  59.060  1.00  0.00            
ATOM   1694  CB  GLU A 161      68.700  44.110  60.100  1.00  0.00            
ATOM   1695  CG  GLU A 161      68.750  45.630  60.180  1.00  0.00            
ATOM   1696  CD  GLU A 161      69.790  46.070  61.200  1.00  0.00            
ATOM   1697  OE1 GLU A 161      70.920  46.400  60.780  1.00  0.00            
ATOM   1698  OE2 GLU A 161      69.510  45.990  62.410  1.00  0.00            
ATOM   1699  C   GLU A 161      67.880  42.060  58.980  1.00  0.00            
ATOM   1700  O   GLU A 161      68.650  41.560  58.160  1.00  0.00            
ATOM   1701  N   GLY A 162      67.240  41.340  59.900  1.00  0.00            
ATOM   1702  H   GLY A 162      66.760  41.780  60.660  1.00  0.00            
ATOM   1703  CA  GLY A 162      67.240  39.870  59.900  1.00  0.00            
ATOM   1704  C   GLY A 162      66.110  39.260  59.060  1.00  0.00            
ATOM   1705  O   GLY A 162      66.230  39.050  57.850  1.00  0.00            
ATOM   1706  N   THR A 163      64.950  39.180  59.700  1.00  0.00            
ATOM   1707  H   THR A 163      64.840  39.630  60.590  1.00  0.00            
ATOM   1708  CA  THR A 163      63.770  38.450  59.230  1.00  0.00            
ATOM   1709  CB  THR A 163      62.680  38.420  60.310  1.00  0.00            
ATOM   1710  OG1 THR A 163      63.260  38.140  61.590  1.00  0.00            
ATOM   1711  HG1 THR A 163      62.580  37.720  62.190  1.00  0.00            
ATOM   1712  CG2 THR A 163      61.590  37.380  60.000  1.00  0.00            
ATOM   1713  C   THR A 163      63.210  38.920  57.890  1.00  0.00            
ATOM   1714  O   THR A 163      63.140  38.110  56.970  1.00  0.00            
ATOM   1715  N   CYS A 164      62.970  40.220  57.710  1.00  0.00            
ATOM   1716  H   CYS A 164      63.140  40.870  58.440  1.00  0.00            
ATOM   1717  CA  CYS A 164      62.410  40.780  56.470  1.00  0.00            
ATOM   1718  CB  CYS A 164      62.030  42.260  56.540  1.00  0.00            
ATOM   1719  SG  CYS A 164      61.680  43.030  54.910  1.00  0.00            
ATOM   1720  C   CYS A 164      63.260  40.490  55.230  1.00  0.00            
ATOM   1721  O   CYS A 164      62.790  39.740  54.370  1.00  0.00            
ATOM   1722  N   VAL A 165      64.520  40.920  55.180  1.00  0.00            
ATOM   1723  H   VAL A 165      64.890  41.460  55.930  1.00  0.00            
ATOM   1724  CA  VAL A 165      65.360  40.800  53.980  1.00  0.00            
ATOM   1725  CB  VAL A 165      66.700  41.530  54.100  1.00  0.00            
ATOM   1726  CG1 VAL A 165      66.490  43.040  54.240  1.00  0.00            
ATOM   1727  CG2 VAL A 165      67.570  41.000  55.250  1.00  0.00            
ATOM   1728  C   VAL A 165      65.530  39.380  53.430  1.00  0.00            
ATOM   1729  O   VAL A 165      65.180  39.130  52.270  1.00  0.00            
ATOM   1730  N   GLU A 166      65.750  38.410  54.310  1.00  0.00            
ATOM   1731  H   GLU A 166      65.970  38.630  55.260  1.00  0.00            
ATOM   1732  CA  GLU A 166      65.810  36.980  53.970  1.00  0.00            
ATOM   1733  CB  GLU A 166      66.370  36.190  55.150  1.00  0.00            
ATOM   1734  CG  GLU A 166      66.490  34.680  54.940  1.00  0.00            
ATOM   1735  CD  GLU A 166      67.460  34.250  53.830  1.00  0.00            
ATOM   1736  OE1 GLU A 166      68.590  34.770  53.750  1.00  0.00            
ATOM   1737  OE2 GLU A 166      67.130  33.260  53.140  1.00  0.00            
ATOM   1738  C   GLU A 166      64.470  36.410  53.470  1.00  0.00            
ATOM   1739  O   GLU A 166      64.380  35.900  52.360  1.00  0.00            
ATOM   1740  N   TRP A 167      63.400  36.680  54.210  1.00  0.00            
ATOM   1741  H   TRP A 167      63.460  37.180  55.070  1.00  0.00            
ATOM   1742  CA  TRP A 167      62.030  36.290  53.830  1.00  0.00            
ATOM   1743  CB  TRP A 167      61.070  36.490  55.000  1.00  0.00            
ATOM   1744  CG  TRP A 167      61.120  35.310  55.970  1.00  0.00            
ATOM   1745  CD1 TRP A 167      62.010  35.030  56.920  1.00  0.00            
ATOM   1746  HD1 TRP A 167      62.910  35.620  57.120  1.00  0.00            
ATOM   1747  CD2 TRP A 167      60.170  34.290  56.020  1.00  0.00            
ATOM   1748  NE1 TRP A 167      61.680  33.910  57.560  1.00  0.00            
ATOM   1749  HE1 TRP A 167      62.200  33.460  58.290  1.00  0.00            
ATOM   1750  CE2 TRP A 167      60.550  33.440  57.050  1.00  0.00            
ATOM   1751  CE3 TRP A 167      58.920  34.170  55.430  1.00  0.00            
ATOM   1752  HE3 TRP A 167      58.740  34.640  54.460  1.00  0.00            
ATOM   1753  CZ2 TRP A 167      59.650  32.490  57.510  1.00  0.00            
ATOM   1754  HZ2 TRP A 167      60.010  31.680  58.160  1.00  0.00            
ATOM   1755  CZ3 TRP A 167      58.000  33.270  55.950  1.00  0.00            
ATOM   1756  HZ3 TRP A 167      57.030  33.160  55.470  1.00  0.00            
ATOM   1757  CH2 TRP A 167      58.370  32.430  56.990  1.00  0.00            
ATOM   1758  HH2 TRP A 167      57.650  31.700  57.370  1.00  0.00            
ATOM   1759  C   TRP A 167      61.510  36.940  52.540  1.00  0.00            
ATOM   1760  O   TRP A 167      60.970  36.250  51.680  1.00  0.00            
ATOM   1761  N   LEU A 168      61.860  38.210  52.330  1.00  0.00            
ATOM   1762  H   LEU A 168      62.290  38.730  53.070  1.00  0.00            
ATOM   1763  CA  LEU A 168      61.620  38.980  51.100  1.00  0.00            
ATOM   1764  CB  LEU A 168      62.130  40.410  51.330  1.00  0.00            
ATOM   1765  CG  LEU A 168      61.290  41.510  50.690  1.00  0.00            
ATOM   1766  CD1 LEU A 168      61.700  42.850  51.320  1.00  0.00            
ATOM   1767  CD2 LEU A 168      61.450  41.580  49.170  1.00  0.00            
ATOM   1768  C   LEU A 168      62.300  38.350  49.890  1.00  0.00            
ATOM   1769  O   LEU A 168      61.620  37.980  48.920  1.00  0.00            
ATOM   1770  N   HIS A 169      63.590  38.060  50.010  1.00  0.00            
ATOM   1771  H   HIS A 169      64.120  38.390  50.790  1.00  0.00            
ATOM   1772  CA  HIS A 169      64.370  37.360  48.980  1.00  0.00            
ATOM   1773  CB  HIS A 169      65.850  37.380  49.350  1.00  0.00            
ATOM   1774  CG  HIS A 169      66.760  37.040  48.160  1.00  0.00            
ATOM   1775  ND1 HIS A 169      67.150  37.890  47.210  1.00  0.00            
ATOM   1776  CD2 HIS A 169      67.210  35.830  47.850  1.00  0.00            
ATOM   1777  HD2 HIS A 169      67.090  34.920  48.440  1.00  0.00            
ATOM   1778  CE1 HIS A 169      67.800  37.180  46.290  1.00  0.00            
ATOM   1779  HE1 HIS A 169      68.190  37.550  45.340  1.00  0.00            
ATOM   1780  NE2 HIS A 169      67.850  35.920  46.690  1.00  0.00            
ATOM   1781  HE2 HIS A 169      68.360  35.180  46.240  1.00  0.00            
ATOM   1782  C   HIS A 169      63.850  35.950  48.670  1.00  0.00            
ATOM   1783  O   HIS A 169      63.680  35.600  47.500  1.00  0.00            
ATOM   1784  N   ARG A 170      63.420  35.210  49.690  1.00  0.00            
ATOM   1785  H   ARG A 170      63.660  35.470  50.630  1.00  0.00            
ATOM   1786  CA  ARG A 170      62.690  33.940  49.530  1.00  0.00            
ATOM   1787  CB  ARG A 170      62.410  33.270  50.880  1.00  0.00            
ATOM   1788  CG  ARG A 170      63.670  32.770  51.580  1.00  0.00            
ATOM   1789  CD  ARG A 170      63.330  32.290  52.990  1.00  0.00            
ATOM   1790  NE  ARG A 170      64.580  31.900  53.670  1.00  0.00            
ATOM   1791  HE  ARG A 170      65.350  32.500  53.500  1.00  0.00            
ATOM   1792  CZ  ARG A 170      64.810  30.770  54.350  1.00  0.00            
ATOM   1793  NH1 ARG A 170      63.890  29.810  54.480  1.00  0.00            
ATOM   1794 1HH1 ARG A 170      62.990  29.890  54.040  1.00  0.00            
ATOM   1795 2HH1 ARG A 170      64.100  28.980  55.000  1.00  0.00            
ATOM   1796  NH2 ARG A 170      66.010  30.590  54.920  1.00  0.00            
ATOM   1797 1HH2 ARG A 170      66.720  31.300  54.830  1.00  0.00            
ATOM   1798 2HH2 ARG A 170      66.210  29.730  55.390  1.00  0.00            
ATOM   1799  C   ARG A 170      61.370  34.050  48.770  1.00  0.00            
ATOM   1800  O   ARG A 170      61.160  33.310  47.800  1.00  0.00            
ATOM   1801  N   TYR A 171      60.520  35.000  49.140  1.00  0.00            
ATOM   1802  H   TYR A 171      60.700  35.540  49.960  1.00  0.00            
ATOM   1803  CA  TYR A 171      59.260  35.330  48.460  1.00  0.00            
ATOM   1804  CB  TYR A 171      58.470  36.420  49.180  1.00  0.00            
ATOM   1805  CG  TYR A 171      57.990  36.200  50.610  1.00  0.00            
ATOM   1806  CD1 TYR A 171      57.520  34.990  51.110  1.00  0.00            
ATOM   1807  HD1 TYR A 171      57.470  34.120  50.460  1.00  0.00            
ATOM   1808  CD2 TYR A 171      57.910  37.330  51.430  1.00  0.00            
ATOM   1809  HD2 TYR A 171      58.290  38.280  51.060  1.00  0.00            
ATOM   1810  CE1 TYR A 171      56.980  34.910  52.390  1.00  0.00            
ATOM   1811  HE1 TYR A 171      56.610  33.950  52.750  1.00  0.00            
ATOM   1812  CE2 TYR A 171      57.360  37.260  52.700  1.00  0.00            
ATOM   1813  HE2 TYR A 171      57.270  38.170  53.290  1.00  0.00            
ATOM   1814  CZ  TYR A 171      56.900  36.050  53.190  1.00  0.00            
ATOM   1815  OH  TYR A 171      56.540  35.960  54.490  1.00  0.00            
ATOM   1816  HH  TYR A 171      56.040  36.800  54.730  1.00  0.00            
ATOM   1817  C   TYR A 171      59.440  35.760  47.000  1.00  0.00            
ATOM   1818  O   TYR A 171      58.510  35.650  46.210  1.00  0.00            
ATOM   1819  N   LEU A 172      60.540  36.440  46.690  1.00  0.00            
ATOM   1820  H   LEU A 172      61.030  36.930  47.420  1.00  0.00            
ATOM   1821  CA  LEU A 172      60.990  36.740  45.320  1.00  0.00            
ATOM   1822  CB  LEU A 172      61.980  37.900  45.280  1.00  0.00            
ATOM   1823  CG  LEU A 172      61.370  39.260  45.600  1.00  0.00            
ATOM   1824  CD1 LEU A 172      62.470  40.320  45.710  1.00  0.00            
ATOM   1825  CD2 LEU A 172      60.360  39.700  44.530  1.00  0.00            
ATOM   1826  C   LEU A 172      61.530  35.560  44.520  1.00  0.00            
ATOM   1827  O   LEU A 172      61.130  35.370  43.370  1.00  0.00            
ATOM   1828  N   GLU A 173      62.440  34.780  45.090  1.00  0.00            
ATOM   1829  H   GLU A 173      62.870  35.040  45.950  1.00  0.00            
ATOM   1830  CA  GLU A 173      63.020  33.590  44.440  1.00  0.00            
ATOM   1831  CB  GLU A 173      64.260  33.090  45.190  1.00  0.00            
ATOM   1832  CG  GLU A 173      65.460  34.020  44.990  1.00  0.00            
ATOM   1833  CD  GLU A 173      66.150  33.850  43.630  1.00  0.00            
ATOM   1834  OE1 GLU A 173      66.750  32.790  43.410  1.00  0.00            
ATOM   1835  OE2 GLU A 173      66.270  34.850  42.890  1.00  0.00            
ATOM   1836  C   GLU A 173      62.060  32.440  44.130  1.00  0.00            
ATOM   1837  O   GLU A 173      62.140  31.820  43.070  1.00  0.00            
ATOM   1838  N   ASN A 174      61.140  32.160  45.050  1.00  0.00            
ATOM   1839  H   ASN A 174      61.160  32.560  45.960  1.00  0.00            
ATOM   1840  CA  ASN A 174      59.960  31.320  44.760  1.00  0.00            
ATOM   1841  CB  ASN A 174      59.420  30.640  46.020  1.00  0.00            
ATOM   1842  CG  ASN A 174      60.230  29.440  46.500  1.00  0.00            
ATOM   1843  OD1 ASN A 174      60.970  28.790  45.770  1.00  0.00            
ATOM   1844  ND2 ASN A 174      60.100  29.070  47.780  1.00  0.00            
ATOM   1845 1HD2 ASN A 174      59.550  29.580  48.430  1.00  0.00            
ATOM   1846 2HD2 ASN A 174      60.450  28.170  48.060  1.00  0.00            
ATOM   1847  C   ASN A 174      58.890  32.140  44.040  1.00  0.00            
ATOM   1848  O   ASN A 174      58.200  32.930  44.680  1.00  0.00            
ATOM   1849  N   GLY A 175      58.840  32.060  42.710  1.00  0.00            
ATOM   1850  H   GLY A 175      59.360  31.350  42.240  1.00  0.00            
ATOM   1851  CA  GLY A 175      57.920  32.840  41.880  1.00  0.00            
ATOM   1852  C   GLY A 175      58.510  33.950  41.010  1.00  0.00            
ATOM   1853  O   GLY A 175      57.770  34.840  40.590  1.00  0.00            
ATOM   1854  N   LYS A 176      59.730  33.780  40.530  1.00  0.00            
ATOM   1855  H   LYS A 176      60.200  32.920  40.700  1.00  0.00            
ATOM   1856  CA  LYS A 176      60.500  34.740  39.720  1.00  0.00            
ATOM   1857  CB  LYS A 176      61.890  34.200  39.350  1.00  0.00            
ATOM   1858  CG  LYS A 176      62.830  34.140  40.560  1.00  0.00            
ATOM   1859  CD  LYS A 176      64.260  33.710  40.230  1.00  0.00            
ATOM   1860  CE  LYS A 176      65.000  34.740  39.370  1.00  0.00            
ATOM   1861  NZ  LYS A 176      66.410  34.890  39.780  1.00  0.00            
ATOM   1862  HZ1 LYS A 176      66.840  35.650  39.290  1.00  0.00            
ATOM   1863  HZ2 LYS A 176      66.440  35.070  40.760  1.00  0.00            
ATOM   1864  HZ3 LYS A 176      66.920  34.050  39.600  1.00  0.00            
ATOM   1865  C   LYS A 176      59.840  35.330  38.460  1.00  0.00            
ATOM   1866  O   LYS A 176      60.210  36.410  38.020  1.00  0.00            
ATOM   1867  N   GLU A 177      58.940  34.590  37.830  1.00  0.00            
ATOM   1868  H   GLU A 177      58.900  33.600  37.980  1.00  0.00            
ATOM   1869  CA  GLU A 177      58.090  35.120  36.750  1.00  0.00            
ATOM   1870  CB  GLU A 177      57.430  34.040  35.880  1.00  0.00            
ATOM   1871  CG  GLU A 177      58.370  33.530  34.790  1.00  0.00            
ATOM   1872  CD  GLU A 177      57.670  32.830  33.620  1.00  0.00            
ATOM   1873  OE1 GLU A 177      56.670  33.360  33.090  1.00  0.00            
ATOM   1874  OE2 GLU A 177      58.260  31.870  33.080  1.00  0.00            
ATOM   1875  C   GLU A 177      57.020  36.130  37.170  1.00  0.00            
ATOM   1876  O   GLU A 177      56.840  37.140  36.490  1.00  0.00            
ATOM   1877  N   MET A 178      56.390  35.940  38.330  1.00  0.00            
ATOM   1878  H   MET A 178      56.750  35.300  39.000  1.00  0.00            
ATOM   1879  CA  MET A 178      55.260  36.770  38.760  1.00  0.00            
ATOM   1880  CB  MET A 178      54.290  35.990  39.650  1.00  0.00            
ATOM   1881  CG  MET A 178      53.410  35.040  38.830  1.00  0.00            
ATOM   1882  SD  MET A 178      52.180  35.900  37.780  1.00  0.00            
ATOM   1883  CE  MET A 178      51.870  34.600  36.600  1.00  0.00            
ATOM   1884  C   MET A 178      55.600  38.130  39.380  1.00  0.00            
ATOM   1885  O   MET A 178      55.060  39.150  38.940  1.00  0.00            
ATOM   1886  N   LEU A 179      56.570  38.170  40.290  1.00  0.00            
ATOM   1887  H   LEU A 179      57.080  37.350  40.530  1.00  0.00            
ATOM   1888  CA  LEU A 179      56.890  39.370  41.070  1.00  0.00            
ATOM   1889  CB  LEU A 179      57.010  39.040  42.560  1.00  0.00            
ATOM   1890  CG  LEU A 179      55.850  38.220  43.130  1.00  0.00            
ATOM   1891  CD1 LEU A 179      56.290  37.490  44.400  1.00  0.00            
ATOM   1892  CD2 LEU A 179      54.650  39.110  43.430  1.00  0.00            
ATOM   1893  C   LEU A 179      58.130  40.150  40.640  1.00  0.00            
ATOM   1894  O   LEU A 179      58.100  41.380  40.550  1.00  0.00            
ATOM   1895  N   GLN A 180      59.260  39.460  40.490  1.00  0.00            
ATOM   1896  H   GLN A 180      59.350  38.560  40.930  1.00  0.00            
ATOM   1897  CA  GLN A 180      60.520  40.030  40.000  1.00  0.00            
ATOM   1898  CB  GLN A 180      61.680  39.050  40.230  1.00  0.00            
ATOM   1899  CG  GLN A 180      63.040  39.650  39.900  1.00  0.00            
ATOM   1900  CD  GLN A 180      64.190  38.830  40.500  1.00  0.00            
ATOM   1901  OE1 GLN A 180      64.690  37.860  39.940  1.00  0.00            
ATOM   1902  NE2 GLN A 180      64.660  39.260  41.660  1.00  0.00            
ATOM   1903 1HE2 GLN A 180      64.300  40.100  42.070  1.00  0.00            
ATOM   1904 2HE2 GLN A 180      65.400  38.730  42.070  1.00  0.00            
ATOM   1905  C   GLN A 180      60.490  40.580  38.570  1.00  0.00            
ATOM   1906  O   GLN A 180      60.880  41.720  38.350  1.00  0.00            
ATOM   1907  N   ARG A 181      59.960  39.810  37.630  1.00  0.00            
ATOM   1908  H   ARG A 181      59.770  38.840  37.790  1.00  0.00            
ATOM   1909  CA  ARG A 181      59.700  40.270  36.260  1.00  0.00            
ATOM   1910  CB  ARG A 181      59.210  39.110  35.390  1.00  0.00            
ATOM   1911  CG  ARG A 181      59.040  39.500  33.920  1.00  0.00            
ATOM   1912  CD  ARG A 181      58.070  38.600  33.150  1.00  0.00            
ATOM   1913  NE  ARG A 181      56.670  38.840  33.560  1.00  0.00            
ATOM   1914  HE  ARG A 181      56.430  39.800  33.710  1.00  0.00            
ATOM   1915  CZ  ARG A 181      55.740  37.900  33.770  1.00  0.00            
ATOM   1916  NH1 ARG A 181      56.020  36.600  33.660  1.00  0.00            
ATOM   1917 1HH1 ARG A 181      56.950  36.310  33.440  1.00  0.00            
ATOM   1918 2HH1 ARG A 181      55.290  35.920  33.740  1.00  0.00            
ATOM   1919  NH2 ARG A 181      54.470  38.250  34.050  1.00  0.00            
ATOM   1920 1HH2 ARG A 181      54.220  39.220  34.120  1.00  0.00            
ATOM   1921 2HH2 ARG A 181      53.790  37.550  34.220  1.00  0.00            
ATOM   1922  C   ARG A 181      58.650  41.380  36.240  1.00  0.00            
ATOM   1923  O   ARG A 181      57.520  41.160  36.660  1.00  0.00            
ATOM   1924  N   ALA A 182      58.990  42.550  35.700  1.00  0.00            
ATOM   1925  H   ALA A 182      59.910  42.730  35.330  1.00  0.00            
ATOM   1926  CA  ALA A 182      58.020  43.630  35.490  1.00  0.00            
ATOM   1927  CB  ALA A 182      58.720  44.990  35.510  1.00  0.00            
ATOM   1928  C   ALA A 182      57.260  43.400  34.180  1.00  0.00            
ATOM   1929  O   ALA A 182      57.860  43.310  33.110  1.00  0.00            
ATOM   1930  N   ASP A 183      55.960  43.120  34.310  1.00  0.00            
ATOM   1931  H   ASP A 183      55.520  43.170  35.200  1.00  0.00            
ATOM   1932  CA  ASP A 183      55.100  42.800  33.160  1.00  0.00            
ATOM   1933  CB  ASP A 183      54.110  41.700  33.530  1.00  0.00            
ATOM   1934  CG  ASP A 183      53.470  40.980  32.330  1.00  0.00            
ATOM   1935  OD1 ASP A 183      54.050  41.000  31.230  1.00  0.00            
ATOM   1936  OD2 ASP A 183      52.430  40.330  32.530  1.00  0.00            
ATOM   1937  C   ASP A 183      54.380  44.020  32.580  1.00  0.00            
ATOM   1938  O   ASP A 183      53.560  44.600  33.270  1.00  0.00            
ATOM   1939  N   PRO A 184      54.750  44.430  31.360  1.00  0.00            
ATOM   1940  CA  PRO A 184      54.110  45.550  30.650  1.00  0.00            
ATOM   1941  CB  PRO A 184      54.870  45.660  29.320  1.00  0.00            
ATOM   1942  CG  PRO A 184      56.250  45.080  29.640  1.00  0.00            
ATOM   1943  CD  PRO A 184      55.910  43.940  30.610  1.00  0.00            
ATOM   1944  C   PRO A 184      52.630  45.290  30.370  1.00  0.00            
ATOM   1945  O   PRO A 184      52.300  44.210  29.890  1.00  0.00            
ATOM   1946  N   PRO A 185      51.780  46.310  30.500  1.00  0.00            
ATOM   1947  CA  PRO A 185      50.330  46.170  30.310  1.00  0.00            
ATOM   1948  CB  PRO A 185      49.740  47.510  30.760  1.00  0.00            
ATOM   1949  CG  PRO A 185      50.860  48.500  30.460  1.00  0.00            
ATOM   1950  CD  PRO A 185      52.120  47.700  30.810  1.00  0.00            
ATOM   1951  C   PRO A 185      49.870  45.810  28.890  1.00  0.00            
ATOM   1952  O   PRO A 185      50.530  46.120  27.900  1.00  0.00            
ATOM   1953  N   LYS A 186      48.750  45.090  28.840  1.00  0.00            
ATOM   1954  H   LYS A 186      48.330  44.780  29.690  1.00  0.00            
ATOM   1955  CA  LYS A 186      47.970  44.810  27.630  1.00  0.00            
ATOM   1956  CB  LYS A 186      47.150  43.540  27.820  1.00  0.00            
ATOM   1957  CG  LYS A 186      47.990  42.320  28.190  1.00  0.00            
ATOM   1958  CD  LYS A 186      48.870  41.830  27.040  1.00  0.00            
ATOM   1959  CE  LYS A 186      48.260  40.630  26.300  1.00  0.00            
ATOM   1960  NZ  LYS A 186      48.250  39.410  27.130  1.00  0.00            
ATOM   1961  HZ1 LYS A 186      48.050  38.610  26.570  1.00  0.00            
ATOM   1962  HZ2 LYS A 186      49.140  39.290  27.570  1.00  0.00            
ATOM   1963  HZ3 LYS A 186      47.540  39.460  27.840  1.00  0.00            
ATOM   1964  C   LYS A 186      47.070  46.020  27.360  1.00  0.00            
ATOM   1965  O   LYS A 186      46.300  46.420  28.230  1.00  0.00            
ATOM   1966  N   THR A 187      47.260  46.650  26.200  1.00  0.00            
ATOM   1967  H   THR A 187      47.750  46.210  25.450  1.00  0.00            
ATOM   1968  CA  THR A 187      46.760  48.000  25.910  1.00  0.00            
ATOM   1969  CB  THR A 187      47.910  48.990  25.750  1.00  0.00            
ATOM   1970  OG1 THR A 187      48.880  48.500  24.810  1.00  0.00            
ATOM   1971  HG1 THR A 187      49.450  49.270  24.530  1.00  0.00            
ATOM   1972  CG2 THR A 187      48.540  49.340  27.100  1.00  0.00            
ATOM   1973  C   THR A 187      45.840  48.130  24.690  1.00  0.00            
ATOM   1974  O   THR A 187      46.140  47.570  23.640  1.00  0.00            
ATOM   1975  N   HIS A 188      44.810  48.960  24.850  1.00  0.00            
ATOM   1976  H   HIS A 188      44.510  49.190  25.770  1.00  0.00            
ATOM   1977  CA  HIS A 188      43.830  49.370  23.820  1.00  0.00            
ATOM   1978  CB  HIS A 188      43.060  48.190  23.230  1.00  0.00            
ATOM   1979  CG  HIS A 188      42.260  47.340  24.220  1.00  0.00            
ATOM   1980  ND1 HIS A 188      42.680  46.930  25.420  1.00  0.00            
ATOM   1981  CD2 HIS A 188      41.000  46.950  24.070  1.00  0.00            
ATOM   1982  HD2 HIS A 188      40.380  47.110  23.180  1.00  0.00            
ATOM   1983  CE1 HIS A 188      41.660  46.310  26.010  1.00  0.00            
ATOM   1984  HE1 HIS A 188      41.620  45.970  27.040  1.00  0.00            
ATOM   1985  NE2 HIS A 188      40.630  46.310  25.170  1.00  0.00            
ATOM   1986  HE2 HIS A 188      39.730  45.910  25.370  1.00  0.00            
ATOM   1987  C   HIS A 188      42.860  50.440  24.310  1.00  0.00            
ATOM   1988  O   HIS A 188      42.750  50.710  25.500  1.00  0.00            
ATOM   1989  N   VAL A 189      42.250  51.180  23.380  1.00  0.00            
ATOM   1990  H   VAL A 189      42.570  51.150  22.430  1.00  0.00            
ATOM   1991  CA  VAL A 189      41.230  52.210  23.640  1.00  0.00            
ATOM   1992  CB  VAL A 189      41.660  53.570  23.090  1.00  0.00            
ATOM   1993  CG1 VAL A 189      40.630  54.680  23.360  1.00  0.00            
ATOM   1994  CG2 VAL A 189      43.020  54.010  23.640  1.00  0.00            
ATOM   1995  C   VAL A 189      39.850  51.790  23.110  1.00  0.00            
ATOM   1996  O   VAL A 189      39.730  51.370  21.960  1.00  0.00            
ATOM   1997  N   THR A 190      38.810  52.020  23.900  1.00  0.00            
ATOM   1998  H   THR A 190      38.950  52.490  24.770  1.00  0.00            
ATOM   1999  CA  THR A 190      37.410  51.760  23.560  1.00  0.00            
ATOM   2000  CB  THR A 190      36.760  50.730  24.490  1.00  0.00            
ATOM   2001  OG1 THR A 190      35.410  50.420  24.120  1.00  0.00            
ATOM   2002  HG1 THR A 190      34.950  49.990  24.900  1.00  0.00            
ATOM   2003  CG2 THR A 190      36.820  51.110  25.970  1.00  0.00            
ATOM   2004  C   THR A 190      36.570  53.040  23.460  1.00  0.00            
ATOM   2005  O   THR A 190      36.620  53.890  24.340  1.00  0.00            
ATOM   2006  N   HIS A 191      35.970  53.250  22.290  1.00  0.00            
ATOM   2007  H   HIS A 191      36.040  52.570  21.570  1.00  0.00            
ATOM   2008  CA  HIS A 191      35.130  54.410  21.970  1.00  0.00            
ATOM   2009  CB  HIS A 191      35.270  54.760  20.490  1.00  0.00            
ATOM   2010  CG  HIS A 191      34.700  56.070  19.950  1.00  0.00            
ATOM   2011  ND1 HIS A 191      34.370  56.280  18.670  1.00  0.00            
ATOM   2012  CD2 HIS A 191      34.660  57.250  20.550  1.00  0.00            
ATOM   2013  HD2 HIS A 191      34.830  57.450  21.610  1.00  0.00            
ATOM   2014  CE1 HIS A 191      34.160  57.580  18.490  1.00  0.00            
ATOM   2015  HE1 HIS A 191      33.940  58.090  17.550  1.00  0.00            
ATOM   2016  NE2 HIS A 191      34.330  58.190  19.660  1.00  0.00            
ATOM   2017  HE2 HIS A 191      34.210  59.170  19.800  1.00  0.00            
ATOM   2018  C   HIS A 191      33.660  54.200  22.370  1.00  0.00            
ATOM   2019  O   HIS A 191      33.050  53.190  22.040  1.00  0.00            
ATOM   2020  N   HIS A 192      33.150  55.090  23.220  1.00  0.00            
ATOM   2021  H   HIS A 192      33.750  55.610  23.840  1.00  0.00            
ATOM   2022  CA  HIS A 192      31.720  55.190  23.530  1.00  0.00            
ATOM   2023  CB  HIS A 192      31.480  54.990  25.030  1.00  0.00            
ATOM   2024  CG  HIS A 192      32.180  53.810  25.720  1.00  0.00            
ATOM   2025  ND1 HIS A 192      32.740  53.860  26.930  1.00  0.00            
ATOM   2026  CD2 HIS A 192      32.340  52.580  25.240  1.00  0.00            
ATOM   2027  HD2 HIS A 192      32.000  52.210  24.270  1.00  0.00            
ATOM   2028  CE1 HIS A 192      33.260  52.660  27.180  1.00  0.00            
ATOM   2029  HE1 HIS A 192      33.820  52.360  28.060  1.00  0.00            
ATOM   2030  NE2 HIS A 192      33.010  51.870  26.140  1.00  0.00            
ATOM   2031  HE2 HIS A 192      33.300  50.920  26.040  1.00  0.00            
ATOM   2032  C   HIS A 192      31.160  56.530  23.050  1.00  0.00            
ATOM   2033  O   HIS A 192      31.230  57.510  23.780  1.00  0.00            
ATOM   2034  N   PRO A 193      30.840  56.670  21.770  1.00  0.00            
ATOM   2035  CA  PRO A 193      30.320  57.930  21.220  1.00  0.00            
ATOM   2036  CB  PRO A 193      30.450  57.790  19.700  1.00  0.00            
ATOM   2037  CG  PRO A 193      30.310  56.280  19.470  1.00  0.00            
ATOM   2038  CD  PRO A 193      30.960  55.660  20.710  1.00  0.00            
ATOM   2039  C   PRO A 193      28.880  58.210  21.660  1.00  0.00            
ATOM   2040  O   PRO A 193      28.030  57.320  21.610  1.00  0.00            
ATOM   2041  N   VAL A 194      28.630  59.430  22.130  1.00  0.00            
ATOM   2042  H   VAL A 194      29.310  60.160  22.140  1.00  0.00            
ATOM   2043  CA  VAL A 194      27.260  59.870  22.460  1.00  0.00            
ATOM   2044  CB  VAL A 194      27.080  60.470  23.850  1.00  0.00            
ATOM   2045  CG1 VAL A 194      27.250  59.400  24.930  1.00  0.00            
ATOM   2046  CG2 VAL A 194      28.000  61.650  24.160  1.00  0.00            
ATOM   2047  C   VAL A 194      26.720  60.750  21.330  1.00  0.00            
ATOM   2048  O   VAL A 194      27.240  61.830  21.050  1.00  0.00            
ATOM   2049  N   PHE A 195      25.560  60.340  20.810  1.00  0.00            
ATOM   2050  H   PHE A 195      24.930  59.830  21.410  1.00  0.00            
ATOM   2051  CA  PHE A 195      25.020  60.710  19.500  1.00  0.00            
ATOM   2052  CB  PHE A 195      23.940  59.700  19.090  1.00  0.00            
ATOM   2053  CG  PHE A 195      24.550  58.390  18.590  1.00  0.00            
ATOM   2054  CD1 PHE A 195      24.790  58.230  17.230  1.00  0.00            
ATOM   2055  HD1 PHE A 195      24.710  59.080  16.550  1.00  0.00            
ATOM   2056  CD2 PHE A 195      24.690  57.300  19.440  1.00  0.00            
ATOM   2057  HD2 PHE A 195      24.550  57.420  20.510  1.00  0.00            
ATOM   2058  CE1 PHE A 195      25.130  56.980  16.720  1.00  0.00            
ATOM   2059  HE1 PHE A 195      25.280  56.860  15.650  1.00  0.00            
ATOM   2060  CE2 PHE A 195      25.040  56.050  18.930  1.00  0.00            
ATOM   2061  HE2 PHE A 195      25.140  55.200  19.600  1.00  0.00            
ATOM   2062  CZ  PHE A 195      25.250  55.890  17.570  1.00  0.00            
ATOM   2063  HZ  PHE A 195      25.430  54.900  17.160  1.00  0.00            
ATOM   2064  C   PHE A 195      24.550  62.140  19.240  1.00  0.00            
ATOM   2065  O   PHE A 195      23.790  62.430  18.310  1.00  0.00            
ATOM   2066  N   ASP A 196      25.070  63.070  20.040  1.00  0.00            
ATOM   2067  H   ASP A 196      25.740  62.800  20.730  1.00  0.00            
ATOM   2068  CA  ASP A 196      24.820  64.510  19.920  1.00  0.00            
ATOM   2069  CB  ASP A 196      23.860  65.030  20.990  1.00  0.00            
ATOM   2070  CG  ASP A 196      24.120  64.720  22.460  1.00  0.00            
ATOM   2071  OD1 ASP A 196      25.280  64.470  22.850  1.00  0.00            
ATOM   2072  OD2 ASP A 196      23.180  64.880  23.270  1.00  0.00            
ATOM   2073  C   ASP A 196      26.080  65.370  19.740  1.00  0.00            
ATOM   2074  O   ASP A 196      26.350  65.830  18.630  1.00  0.00            
ATOM   2075  N   TYR A 197      26.880  65.520  20.790  1.00  0.00            
ATOM   2076  H   TYR A 197      26.560  65.180  21.670  1.00  0.00            
ATOM   2077  CA  TYR A 197      28.050  66.400  20.800  1.00  0.00            
ATOM   2078  CB  TYR A 197      27.780  67.610  21.700  1.00  0.00            
ATOM   2079  CG  TYR A 197      26.670  68.530  21.190  1.00  0.00            
ATOM   2080  CD1 TYR A 197      26.950  69.540  20.280  1.00  0.00            
ATOM   2081  HD1 TYR A 197      27.980  69.760  20.010  1.00  0.00            
ATOM   2082  CD2 TYR A 197      25.340  68.240  21.500  1.00  0.00            
ATOM   2083  HD2 TYR A 197      25.120  67.480  22.250  1.00  0.00            
ATOM   2084  CE1 TYR A 197      25.920  70.250  19.680  1.00  0.00            
ATOM   2085  HE1 TYR A 197      26.180  71.080  19.020  1.00  0.00            
ATOM   2086  CE2 TYR A 197      24.310  68.910  20.870  1.00  0.00            
ATOM   2087  HE2 TYR A 197      23.290  68.550  21.020  1.00  0.00            
ATOM   2088  CZ  TYR A 197      24.600  69.930  19.970  1.00  0.00            
ATOM   2089  OH  TYR A 197      23.580  70.630  19.390  1.00  0.00            
ATOM   2090  HH  TYR A 197      22.710  70.330  19.790  1.00  0.00            
ATOM   2091  C   TYR A 197      29.430  65.840  21.150  1.00  0.00            
ATOM   2092  O   TYR A 197      30.450  66.410  20.750  1.00  0.00            
ATOM   2093  N   GLU A 198      29.480  64.710  21.850  1.00  0.00            
ATOM   2094  H   GLU A 198      28.720  64.060  21.840  1.00  0.00            
ATOM   2095  CA  GLU A 198      30.700  64.220  22.530  1.00  0.00            
ATOM   2096  CB  GLU A 198      30.700  64.660  23.990  1.00  0.00            
ATOM   2097  CG  GLU A 198      30.950  66.160  24.180  1.00  0.00            
ATOM   2098  CD  GLU A 198      30.860  66.680  25.620  1.00  0.00            
ATOM   2099  OE1 GLU A 198      30.300  65.970  26.470  1.00  0.00            
ATOM   2100  OE2 GLU A 198      31.190  67.870  25.840  1.00  0.00            
ATOM   2101  C   GLU A 198      31.000  62.730  22.430  1.00  0.00            
ATOM   2102  O   GLU A 198      30.210  61.930  21.900  1.00  0.00            
ATOM   2103  N   ALA A 199      32.210  62.360  22.830  1.00  0.00            
ATOM   2104  H   ALA A 199      32.910  63.050  23.000  1.00  0.00            
ATOM   2105  CA  ALA A 199      32.670  60.960  22.910  1.00  0.00            
ATOM   2106  CB  ALA A 199      33.690  60.710  21.800  1.00  0.00            
ATOM   2107  C   ALA A 199      33.330  60.640  24.260  1.00  0.00            
ATOM   2108  O   ALA A 199      34.240  61.340  24.700  1.00  0.00            
ATOM   2109  N   THR A 200      32.890  59.540  24.860  1.00  0.00            
ATOM   2110  H   THR A 200      32.070  59.060  24.550  1.00  0.00            
ATOM   2111  CA  THR A 200      33.510  58.960  26.060  1.00  0.00            
ATOM   2112  CB  THR A 200      32.510  58.170  26.920  1.00  0.00            
ATOM   2113  OG1 THR A 200      31.210  58.760  26.890  1.00  0.00            
ATOM   2114  HG1 THR A 200      30.520  58.050  26.730  1.00  0.00            
ATOM   2115  CG2 THR A 200      33.010  58.050  28.360  1.00  0.00            
ATOM   2116  C   THR A 200      34.640  58.030  25.630  1.00  0.00            
ATOM   2117  O   THR A 200      34.410  56.990  25.010  1.00  0.00            
ATOM   2118  N   LEU A 201      35.880  58.520  25.740  1.00  0.00            
ATOM   2119  H   LEU A 201      36.040  59.420  26.150  1.00  0.00            
ATOM   2120  CA  LEU A 201      37.080  57.750  25.400  1.00  0.00            
ATOM   2121  CB  LEU A 201      38.140  58.620  24.720  1.00  0.00            
ATOM   2122  CG  LEU A 201      37.840  58.940  23.250  1.00  0.00            
ATOM   2123  CD1 LEU A 201      38.910  59.880  22.700  1.00  0.00            
ATOM   2124  CD2 LEU A 201      37.790  57.660  22.410  1.00  0.00            
ATOM   2125  C   LEU A 201      37.680  57.030  26.610  1.00  0.00            
ATOM   2126  O   LEU A 201      38.250  57.660  27.500  1.00  0.00            
ATOM   2127  N   ARG A 202      37.470  55.720  26.660  1.00  0.00            
ATOM   2128  H   ARG A 202      36.990  55.230  25.930  1.00  0.00            
ATOM   2129  CA  ARG A 202      38.010  54.870  27.740  1.00  0.00            
ATOM   2130  CB  ARG A 202      36.920  53.930  28.270  1.00  0.00            
ATOM   2131  CG  ARG A 202      37.360  53.080  29.460  1.00  0.00            
ATOM   2132  CD  ARG A 202      36.310  52.070  29.910  1.00  0.00            
ATOM   2133  NE  ARG A 202      35.220  52.720  30.650  1.00  0.00            
ATOM   2134  HE  ARG A 202      35.390  53.660  30.940  1.00  0.00            
ATOM   2135  CZ  ARG A 202      34.050  52.170  30.990  1.00  0.00            
ATOM   2136  NH1 ARG A 202      33.690  50.920  30.650  1.00  0.00            
ATOM   2137 1HH1 ARG A 202      34.290  50.300  30.130  1.00  0.00            
ATOM   2138 2HH1 ARG A 202      32.780  50.590  30.900  1.00  0.00            
ATOM   2139  NH2 ARG A 202      33.200  52.870  31.740  1.00  0.00            
ATOM   2140 1HH2 ARG A 202      33.460  53.780  32.070  1.00  0.00            
ATOM   2141 2HH2 ARG A 202      32.280  52.510  31.910  1.00  0.00            
ATOM   2142  C   ARG A 202      39.250  54.100  27.270  1.00  0.00            
ATOM   2143  O   ARG A 202      39.190  53.340  26.300  1.00  0.00            
ATOM   2144  N   CYS A 203      40.370  54.360  27.940  1.00  0.00            
ATOM   2145  H   CYS A 203      40.360  54.930  28.760  1.00  0.00            
ATOM   2146  CA  CYS A 203      41.640  53.670  27.660  1.00  0.00            
ATOM   2147  CB  CYS A 203      42.780  54.670  27.850  1.00  0.00            
ATOM   2148  SG  CYS A 203      44.440  54.090  27.330  1.00  0.00            
ATOM   2149  C   CYS A 203      41.790  52.490  28.630  1.00  0.00            
ATOM   2150  O   CYS A 203      41.640  52.670  29.830  1.00  0.00            
ATOM   2151  N   TRP A 204      42.140  51.320  28.110  1.00  0.00            
ATOM   2152  H   TRP A 204      42.300  51.180  27.130  1.00  0.00            
ATOM   2153  CA  TRP A 204      42.360  50.130  28.950  1.00  0.00            
ATOM   2154  CB  TRP A 204      41.780  48.870  28.300  1.00  0.00            
ATOM   2155  CG  TRP A 204      40.250  48.800  28.190  1.00  0.00            
ATOM   2156  CD1 TRP A 204      39.570  48.870  27.050  1.00  0.00            
ATOM   2157  HD1 TRP A 204      39.970  49.240  26.110  1.00  0.00            
ATOM   2158  CD2 TRP A 204      39.400  48.240  29.130  1.00  0.00            
ATOM   2159  NE1 TRP A 204      38.350  48.350  27.210  1.00  0.00            
ATOM   2160  HE1 TRP A 204      37.700  48.160  26.470  1.00  0.00            
ATOM   2161  CE2 TRP A 204      38.210  47.970  28.480  1.00  0.00            
ATOM   2162  CE3 TRP A 204      39.560  47.910  30.470  1.00  0.00            
ATOM   2163  HE3 TRP A 204      40.480  48.150  31.000  1.00  0.00            
ATOM   2164  CZ2 TRP A 204      37.160  47.370  29.170  1.00  0.00            
ATOM   2165  HZ2 TRP A 204      36.200  47.230  28.680  1.00  0.00            
ATOM   2166  CZ3 TRP A 204      38.520  47.300  31.160  1.00  0.00            
ATOM   2167  HZ3 TRP A 204      38.630  47.030  32.210  1.00  0.00            
ATOM   2168  CH2 TRP A 204      37.320  47.040  30.510  1.00  0.00            
ATOM   2169  HH2 TRP A 204      36.460  46.670  31.080  1.00  0.00            
ATOM   2170  C   TRP A 204      43.840  49.850  29.200  1.00  0.00            
ATOM   2171  O   TRP A 204      44.700  50.080  28.360  1.00  0.00            
ATOM   2172  N   ALA A 205      44.100  49.440  30.440  1.00  0.00            
ATOM   2173  H   ALA A 205      43.480  49.650  31.200  1.00  0.00            
ATOM   2174  CA  ALA A 205      45.370  48.800  30.830  1.00  0.00            
ATOM   2175  CB  ALA A 205      46.170  49.730  31.740  1.00  0.00            
ATOM   2176  C   ALA A 205      45.050  47.490  31.550  1.00  0.00            
ATOM   2177  O   ALA A 205      44.470  47.490  32.640  1.00  0.00            
ATOM   2178  N   LEU A 206      45.210  46.390  30.820  1.00  0.00            
ATOM   2179  H   LEU A 206      45.520  46.440  29.880  1.00  0.00            
ATOM   2180  CA  LEU A 206      44.940  45.030  31.330  1.00  0.00            
ATOM   2181  CB  LEU A 206      44.120  44.210  30.340  1.00  0.00            
ATOM   2182  CG  LEU A 206      42.760  44.780  29.940  1.00  0.00            
ATOM   2183  CD1 LEU A 206      42.080  43.840  28.940  1.00  0.00            
ATOM   2184  CD2 LEU A 206      41.840  45.020  31.140  1.00  0.00            
ATOM   2185  C   LEU A 206      46.220  44.260  31.650  1.00  0.00            
ATOM   2186  O   LEU A 206      47.290  44.560  31.110  1.00  0.00            
ATOM   2187  N   GLY A 207      46.150  43.400  32.660  1.00  0.00            
ATOM   2188  H   GLY A 207      45.450  43.520  33.380  1.00  0.00            
ATOM   2189  CA  GLY A 207      47.140  42.350  32.940  1.00  0.00            
ATOM   2190  C   GLY A 207      48.580  42.830  33.170  1.00  0.00            
ATOM   2191  O   GLY A 207      49.460  42.540  32.360  1.00  0.00            
ATOM   2192  N   PHE A 208      48.760  43.640  34.210  1.00  0.00            
ATOM   2193  H   PHE A 208      47.980  44.010  34.720  1.00  0.00            
ATOM   2194  CA  PHE A 208      50.070  44.140  34.630  1.00  0.00            
ATOM   2195  CB  PHE A 208      50.230  45.640  34.340  1.00  0.00            
ATOM   2196  CG  PHE A 208      49.150  46.520  34.990  1.00  0.00            
ATOM   2197  CD1 PHE A 208      49.320  46.980  36.290  1.00  0.00            
ATOM   2198  HD1 PHE A 208      50.230  46.750  36.840  1.00  0.00            
ATOM   2199  CD2 PHE A 208      48.000  46.840  34.280  1.00  0.00            
ATOM   2200  HD2 PHE A 208      47.880  46.500  33.250  1.00  0.00            
ATOM   2201  CE1 PHE A 208      48.310  47.720  36.900  1.00  0.00            
ATOM   2202  HE1 PHE A 208      48.420  48.050  37.930  1.00  0.00            
ATOM   2203  CE2 PHE A 208      47.000  47.600  34.890  1.00  0.00            
ATOM   2204  HE2 PHE A 208      46.130  47.900  34.320  1.00  0.00            
ATOM   2205  CZ  PHE A 208      47.150  48.030  36.200  1.00  0.00            
ATOM   2206  HZ  PHE A 208      46.340  48.560  36.700  1.00  0.00            
ATOM   2207  C   PHE A 208      50.440  43.840  36.090  1.00  0.00            
ATOM   2208  O   PHE A 208      49.570  43.560  36.900  1.00  0.00            
ATOM   2209  N   TYR A 209      51.740  43.920  36.380  1.00  0.00            
ATOM   2210  H   TYR A 209      52.390  43.990  35.630  1.00  0.00            
ATOM   2211  CA  TYR A 209      52.350  43.800  37.710  1.00  0.00            
ATOM   2212  CB  TYR A 209      52.390  42.320  38.100  1.00  0.00            
ATOM   2213  CG  TYR A 209      52.600  42.130  39.610  1.00  0.00            
ATOM   2214  CD1 TYR A 209      51.530  42.350  40.470  1.00  0.00            
ATOM   2215  HD1 TYR A 209      50.510  42.320  40.090  1.00  0.00            
ATOM   2216  CD2 TYR A 209      53.880  41.990  40.130  1.00  0.00            
ATOM   2217  HD2 TYR A 209      54.710  41.700  39.480  1.00  0.00            
ATOM   2218  CE1 TYR A 209      51.740  42.500  41.830  1.00  0.00            
ATOM   2219  HE1 TYR A 209      50.900  42.730  42.480  1.00  0.00            
ATOM   2220  CE2 TYR A 209      54.100  42.120  41.490  1.00  0.00            
ATOM   2221  HE2 TYR A 209      55.120  42.050  41.880  1.00  0.00            
ATOM   2222  CZ  TYR A 209      53.030  42.370  42.340  1.00  0.00            
ATOM   2223  OH  TYR A 209      53.210  42.350  43.690  1.00  0.00            
ATOM   2224  HH  TYR A 209      54.190  42.200  43.850  1.00  0.00            
ATOM   2225  C   TYR A 209      53.750  44.420  37.720  1.00  0.00            
ATOM   2226  O   TYR A 209      54.450  44.180  36.740  1.00  0.00            
ATOM   2227  N   PRO A 210      54.120  45.240  38.690  1.00  0.00            
ATOM   2228  CA  PRO A 210      53.360  45.750  39.850  1.00  0.00            
ATOM   2229  CB  PRO A 210      54.410  46.360  40.790  1.00  0.00            
ATOM   2230  CG  PRO A 210      55.460  46.890  39.820  1.00  0.00            
ATOM   2231  CD  PRO A 210      55.480  45.800  38.740  1.00  0.00            
ATOM   2232  C   PRO A 210      52.220  46.740  39.570  1.00  0.00            
ATOM   2233  O   PRO A 210      52.140  47.280  38.470  1.00  0.00            
ATOM   2234  N   ALA A 211      51.400  47.010  40.570  1.00  0.00            
ATOM   2235  H   ALA A 211      51.640  46.780  41.510  1.00  0.00            
ATOM   2236  CA  ALA A 211      50.140  47.780  40.460  1.00  0.00            
ATOM   2237  CB  ALA A 211      49.280  47.580  41.710  1.00  0.00            
ATOM   2238  C   ALA A 211      50.190  49.280  40.160  1.00  0.00            
ATOM   2239  O   ALA A 211      49.220  49.820  39.640  1.00  0.00            
ATOM   2240  N   GLU A 212      51.250  49.950  40.590  1.00  0.00            
ATOM   2241  H   GLU A 212      51.950  49.510  41.160  1.00  0.00            
ATOM   2242  CA  GLU A 212      51.460  51.390  40.330  1.00  0.00            
ATOM   2243  CB  GLU A 212      52.550  52.000  41.200  1.00  0.00            
ATOM   2244  CG  GLU A 212      52.500  53.520  41.160  1.00  0.00            
ATOM   2245  CD  GLU A 212      53.680  54.230  41.840  1.00  0.00            
ATOM   2246  OE1 GLU A 212      54.230  53.670  42.810  1.00  0.00            
ATOM   2247  OE2 GLU A 212      54.070  55.310  41.340  1.00  0.00            
ATOM   2248  C   GLU A 212      51.720  51.680  38.850  1.00  0.00            
ATOM   2249  O   GLU A 212      52.830  51.560  38.340  1.00  0.00            
ATOM   2250  N   ILE A 213      50.610  51.760  38.110  1.00  0.00            
ATOM   2251  H   ILE A 213      49.790  51.300  38.440  1.00  0.00            
ATOM   2252  CA  ILE A 213      50.590  52.210  36.710  1.00  0.00            
ATOM   2253  CB  ILE A 213      49.770  51.230  35.870  1.00  0.00            
ATOM   2254  CG1 ILE A 213      49.990  51.470  34.380  1.00  0.00            
ATOM   2255  CG2 ILE A 213      48.290  51.260  36.240  1.00  0.00            
ATOM   2256  CD  ILE A 213      49.450  50.320  33.510  1.00  0.00            
ATOM   2257  C   ILE A 213      50.150  53.670  36.590  1.00  0.00            
ATOM   2258  O   ILE A 213      49.180  54.100  37.210  1.00  0.00            
ATOM   2259  N   ILE A 214      50.910  54.430  35.800  1.00  0.00            
ATOM   2260  H   ILE A 214      51.630  54.020  35.240  1.00  0.00            
ATOM   2261  CA  ILE A 214      50.680  55.860  35.540  1.00  0.00            
ATOM   2262  CB  ILE A 214      51.970  56.670  35.510  1.00  0.00            
ATOM   2263  CG1 ILE A 214      52.870  56.470  36.740  1.00  0.00            
ATOM   2264  CG2 ILE A 214      51.680  58.170  35.360  1.00  0.00            
ATOM   2265  CD  ILE A 214      53.870  55.310  36.600  1.00  0.00            
ATOM   2266  C   ILE A 214      49.910  55.980  34.230  1.00  0.00            
ATOM   2267  O   ILE A 214      50.390  55.590  33.160  1.00  0.00            
ATOM   2268  N   LEU A 215      48.650  56.380  34.380  1.00  0.00            
ATOM   2269  H   LEU A 215      48.360  56.750  35.260  1.00  0.00            
ATOM   2270  CA  LEU A 215      47.660  56.480  33.300  1.00  0.00            
ATOM   2271  CB  LEU A 215      46.570  55.420  33.470  1.00  0.00            
ATOM   2272  CG  LEU A 215      47.030  54.020  33.050  1.00  0.00            
ATOM   2273  CD1 LEU A 215      46.110  52.960  33.640  1.00  0.00            
ATOM   2274  CD2 LEU A 215      47.040  53.900  31.520  1.00  0.00            
ATOM   2275  C   LEU A 215      46.970  57.850  33.280  1.00  0.00            
ATOM   2276  O   LEU A 215      46.480  58.310  34.310  1.00  0.00            
ATOM   2277  N   THR A 216      46.880  58.440  32.090  1.00  0.00            
ATOM   2278  H   THR A 216      47.380  58.050  31.320  1.00  0.00            
ATOM   2279  CA  THR A 216      46.190  59.710  31.810  1.00  0.00            
ATOM   2280  CB  THR A 216      46.830  60.940  32.460  1.00  0.00            
ATOM   2281  OG1 THR A 216      46.060  62.130  32.260  1.00  0.00            
ATOM   2282  HG1 THR A 216      46.600  62.930  32.520  1.00  0.00            
ATOM   2283  CG2 THR A 216      48.290  61.150  32.030  1.00  0.00            
ATOM   2284  C   THR A 216      46.050  59.920  30.300  1.00  0.00            
ATOM   2285  O   THR A 216      46.610  59.170  29.490  1.00  0.00            
ATOM   2286  N   TRP A 217      45.300  60.950  29.930  1.00  0.00            
ATOM   2287  H   TRP A 217      45.090  61.640  30.620  1.00  0.00            
ATOM   2288  CA  TRP A 217      45.140  61.370  28.530  1.00  0.00            
ATOM   2289  CB  TRP A 217      43.650  61.480  28.180  1.00  0.00            
ATOM   2290  CG  TRP A 217      43.010  60.100  27.960  1.00  0.00            
ATOM   2291  CD1 TRP A 217      42.450  59.320  28.880  1.00  0.00            
ATOM   2292  HD1 TRP A 217      42.480  59.490  29.950  1.00  0.00            
ATOM   2293  CD2 TRP A 217      42.790  59.510  26.730  1.00  0.00            
ATOM   2294  NE1 TRP A 217      41.860  58.280  28.280  1.00  0.00            
ATOM   2295  HE1 TRP A 217      41.380  57.540  28.760  1.00  0.00            
ATOM   2296  CE2 TRP A 217      42.050  58.360  26.970  1.00  0.00            
ATOM   2297  CE3 TRP A 217      43.150  59.860  25.430  1.00  0.00            
ATOM   2298  HE3 TRP A 217      43.750  60.750  25.250  1.00  0.00            
ATOM   2299  CZ2 TRP A 217      41.650  57.570  25.890  1.00  0.00            
ATOM   2300  HZ2 TRP A 217      41.030  56.690  26.060  1.00  0.00            
ATOM   2301  CZ3 TRP A 217      42.760  59.070  24.360  1.00  0.00            
ATOM   2302  HZ3 TRP A 217      43.040  59.340  23.340  1.00  0.00            
ATOM   2303  CH2 TRP A 217      42.000  57.920  24.600  1.00  0.00            
ATOM   2304  HH2 TRP A 217      41.680  57.310  23.760  1.00  0.00            
ATOM   2305  C   TRP A 217      45.840  62.720  28.320  1.00  0.00            
ATOM   2306  O   TRP A 217      45.740  63.620  29.160  1.00  0.00            
ATOM   2307  N   GLN A 218      46.680  62.780  27.300  1.00  0.00            
ATOM   2308  H   GLN A 218      46.910  61.960  26.770  1.00  0.00            
ATOM   2309  CA  GLN A 218      47.360  64.020  26.890  1.00  0.00            
ATOM   2310  CB  GLN A 218      48.850  63.780  26.630  1.00  0.00            
ATOM   2311  CG  GLN A 218      49.600  63.190  27.820  1.00  0.00            
ATOM   2312  CD  GLN A 218      51.080  62.950  27.530  1.00  0.00            
ATOM   2313  OE1 GLN A 218      51.510  62.580  26.440  1.00  0.00            
ATOM   2314  NE2 GLN A 218      51.880  62.950  28.600  1.00  0.00            
ATOM   2315 1HE2 GLN A 218      51.490  63.000  29.520  1.00  0.00            
ATOM   2316 2HE2 GLN A 218      52.860  62.880  28.470  1.00  0.00            
ATOM   2317  C   GLN A 218      46.700  64.550  25.610  1.00  0.00            
ATOM   2318  O   GLN A 218      46.390  63.780  24.700  1.00  0.00            
ATOM   2319  N   ARG A 219      46.470  65.860  25.570  1.00  0.00            
ATOM   2320  H   ARG A 219      46.640  66.440  26.360  1.00  0.00            
ATOM   2321  CA  ARG A 219      45.950  66.520  24.360  1.00  0.00            
ATOM   2322  CB  ARG A 219      44.640  67.250  24.660  1.00  0.00            
ATOM   2323  CG  ARG A 219      43.900  67.590  23.360  1.00  0.00            
ATOM   2324  CD  ARG A 219      43.540  69.070  23.200  1.00  0.00            
ATOM   2325  NE  ARG A 219      44.730  69.880  22.890  1.00  0.00            
ATOM   2326  HE  ARG A 219      45.200  69.660  22.030  1.00  0.00            
ATOM   2327  CZ  ARG A 219      45.190  70.910  23.610  1.00  0.00            
ATOM   2328  NH1 ARG A 219      44.550  71.350  24.700  1.00  0.00            
ATOM   2329 1HH1 ARG A 219      43.690  70.930  24.990  1.00  0.00            
ATOM   2330 2HH1 ARG A 219      44.980  72.030  25.300  1.00  0.00            
ATOM   2331  NH2 ARG A 219      46.360  71.460  23.280  1.00  0.00            
ATOM   2332 1HH2 ARG A 219      46.880  71.110  22.500  1.00  0.00            
ATOM   2333 2HH2 ARG A 219      46.750  72.210  23.830  1.00  0.00            
ATOM   2334  C   ARG A 219      46.990  67.540  23.870  1.00  0.00            
ATOM   2335  O   ARG A 219      47.200  68.560  24.530  1.00  0.00            
ATOM   2336  N   ASP A 220      47.680  67.220  22.780  1.00  0.00            
ATOM   2337  H   ASP A 220      47.350  66.490  22.180  1.00  0.00            
ATOM   2338  CA  ASP A 220      48.790  68.010  22.230  1.00  0.00            
ATOM   2339  CB  ASP A 220      48.260  69.230  21.470  1.00  0.00            
ATOM   2340  CG  ASP A 220      47.200  68.950  20.400  1.00  0.00            
ATOM   2341  OD1 ASP A 220      47.300  67.910  19.710  1.00  0.00            
ATOM   2342  OD2 ASP A 220      46.300  69.800  20.250  1.00  0.00            
ATOM   2343  C   ASP A 220      49.800  68.420  23.300  1.00  0.00            
ATOM   2344  O   ASP A 220      49.880  69.570  23.730  1.00  0.00            
ATOM   2345  N   GLY A 221      50.380  67.410  23.930  1.00  0.00            
ATOM   2346  H   GLY A 221      50.380  66.510  23.490  1.00  0.00            
ATOM   2347  CA  GLY A 221      51.270  67.530  25.100  1.00  0.00            
ATOM   2348  C   GLY A 221      50.720  67.940  26.460  1.00  0.00            
ATOM   2349  O   GLY A 221      51.440  67.820  27.450  1.00  0.00            
ATOM   2350  N   GLU A 222      49.550  68.570  26.560  1.00  0.00            
ATOM   2351  H   GLU A 222      49.090  68.940  25.760  1.00  0.00            
ATOM   2352  CA  GLU A 222      48.940  68.890  27.860  1.00  0.00            
ATOM   2353  CB  GLU A 222      48.230  70.240  27.930  1.00  0.00            
ATOM   2354  CG  GLU A 222      46.990  70.380  27.050  1.00  0.00            
ATOM   2355  CD  GLU A 222      46.060  71.480  27.550  1.00  0.00            
ATOM   2356  OE1 GLU A 222      46.170  72.620  27.060  1.00  0.00            
ATOM   2357  OE2 GLU A 222      45.180  71.170  28.390  1.00  0.00            
ATOM   2358  C   GLU A 222      48.070  67.790  28.500  1.00  0.00            
ATOM   2359  O   GLU A 222      47.120  67.300  27.890  1.00  0.00            
ATOM   2360  N   ASP A 223      48.290  67.580  29.790  1.00  0.00            
ATOM   2361  H   ASP A 223      48.830  68.220  30.320  1.00  0.00            
ATOM   2362  CA  ASP A 223      47.630  66.530  30.580  1.00  0.00            
ATOM   2363  CB  ASP A 223      48.340  66.390  31.930  1.00  0.00            
ATOM   2364  CG  ASP A 223      48.270  64.990  32.550  1.00  0.00            
ATOM   2365  OD1 ASP A 223      47.150  64.580  32.930  1.00  0.00            
ATOM   2366  OD2 ASP A 223      49.340  64.380  32.720  1.00  0.00            
ATOM   2367  C   ASP A 223      46.150  66.860  30.830  1.00  0.00            
ATOM   2368  O   ASP A 223      45.810  68.010  31.090  1.00  0.00            
ATOM   2369  N   GLN A 224      45.280  65.870  30.640  1.00  0.00            
ATOM   2370  H   GLN A 224      45.580  65.010  30.230  1.00  0.00            
ATOM   2371  CA  GLN A 224      43.830  66.030  30.850  1.00  0.00            
ATOM   2372  CB  GLN A 224      43.060  65.480  29.640  1.00  0.00            
ATOM   2373  CG  GLN A 224      43.500  66.010  28.270  1.00  0.00            
ATOM   2374  CD  GLN A 224      43.210  67.490  28.010  1.00  0.00            
ATOM   2375  OE1 GLN A 224      42.160  67.880  27.520  1.00  0.00            
ATOM   2376  NE2 GLN A 224      44.250  68.320  28.120  1.00  0.00            
ATOM   2377 1HE2 GLN A 224      45.160  67.960  28.320  1.00  0.00            
ATOM   2378 2HE2 GLN A 224      44.110  69.310  28.060  1.00  0.00            
ATOM   2379  C   GLN A 224      43.300  65.420  32.150  1.00  0.00            
ATOM   2380  O   GLN A 224      42.090  65.280  32.310  1.00  0.00            
ATOM   2381  N   THR A 225      44.160  65.200  33.140  1.00  0.00            
ATOM   2382  H   THR A 225      45.140  65.220  32.940  1.00  0.00            
ATOM   2383  CA  THR A 225      43.830  64.670  34.470  1.00  0.00            
ATOM   2384  CB  THR A 225      45.000  64.530  35.440  1.00  0.00            
ATOM   2385  OG1 THR A 225      46.010  65.520  35.190  1.00  0.00            
ATOM   2386  HG1 THR A 225      46.550  65.170  34.420  1.00  0.00            
ATOM   2387  CG2 THR A 225      45.570  63.110  35.460  1.00  0.00            
ATOM   2388  C   THR A 225      42.680  65.330  35.250  1.00  0.00            
ATOM   2389  O   THR A 225      42.120  64.720  36.160  1.00  0.00            
ATOM   2390  N   GLN A 226      42.350  66.580  34.930  1.00  0.00            
ATOM   2391  H   GLN A 226      42.990  67.170  34.430  1.00  0.00            
ATOM   2392  CA  GLN A 226      41.120  67.230  35.410  1.00  0.00            
ATOM   2393  CB  GLN A 226      41.190  68.750  35.210  1.00  0.00            
ATOM   2394  CG  GLN A 226      42.060  69.470  36.250  1.00  0.00            
ATOM   2395  CD  GLN A 226      41.570  69.280  37.680  1.00  0.00            
ATOM   2396  OE1 GLN A 226      40.390  69.320  38.020  1.00  0.00            
ATOM   2397  NE2 GLN A 226      42.520  69.180  38.600  1.00  0.00            
ATOM   2398 1HE2 GLN A 226      43.480  69.310  38.330  1.00  0.00            
ATOM   2399 2HE2 GLN A 226      42.290  68.820  39.510  1.00  0.00            
ATOM   2400  C   GLN A 226      39.810  66.660  34.880  1.00  0.00            
ATOM   2401  O   GLN A 226      38.880  66.430  35.650  1.00  0.00            
ATOM   2402  N   ASP A 227      39.740  66.400  33.580  1.00  0.00            
ATOM   2403  H   ASP A 227      40.480  66.660  32.960  1.00  0.00            
ATOM   2404  CA  ASP A 227      38.620  65.710  32.920  1.00  0.00            
ATOM   2405  CB  ASP A 227      38.490  66.130  31.450  1.00  0.00            
ATOM   2406  CG  ASP A 227      37.580  67.340  31.210  1.00  0.00            
ATOM   2407  OD1 ASP A 227      36.600  67.520  31.960  1.00  0.00            
ATOM   2408  OD2 ASP A 227      37.800  68.040  30.200  1.00  0.00            
ATOM   2409  C   ASP A 227      38.590  64.190  33.020  1.00  0.00            
ATOM   2410  O   ASP A 227      37.530  63.570  32.910  1.00  0.00            
ATOM   2411  N   VAL A 228      39.760  63.560  33.090  1.00  0.00            
ATOM   2412  H   VAL A 228      40.620  64.060  32.980  1.00  0.00            
ATOM   2413  CA  VAL A 228      39.900  62.100  33.210  1.00  0.00            
ATOM   2414  CB  VAL A 228      41.320  61.610  32.900  1.00  0.00            
ATOM   2415  CG1 VAL A 228      41.400  60.080  32.830  1.00  0.00            
ATOM   2416  CG2 VAL A 228      41.870  62.160  31.580  1.00  0.00            
ATOM   2417  C   VAL A 228      39.410  61.540  34.550  1.00  0.00            
ATOM   2418  O   VAL A 228      39.940  61.840  35.620  1.00  0.00            
ATOM   2419  N   GLU A 229      38.430  60.650  34.470  1.00  0.00            
ATOM   2420  H   GLU A 229      38.000  60.460  33.590  1.00  0.00            
ATOM   2421  CA  GLU A 229      37.920  59.860  35.600  1.00  0.00            
ATOM   2422  CB  GLU A 229      36.410  59.670  35.470  1.00  0.00            
ATOM   2423  CG  GLU A 229      35.730  59.040  36.690  1.00  0.00            
ATOM   2424  CD  GLU A 229      35.720  59.940  37.930  1.00  0.00            
ATOM   2425  OE1 GLU A 229      35.260  61.090  37.850  1.00  0.00            
ATOM   2426  OE2 GLU A 229      36.120  59.430  39.000  1.00  0.00            
ATOM   2427  C   GLU A 229      38.680  58.540  35.730  1.00  0.00            
ATOM   2428  O   GLU A 229      38.480  57.620  34.950  1.00  0.00            
ATOM   2429  N   LEU A 230      39.750  58.590  36.520  1.00  0.00            
ATOM   2430  H   LEU A 230      40.050  59.460  36.910  1.00  0.00            
ATOM   2431  CA  LEU A 230      40.570  57.420  36.870  1.00  0.00            
ATOM   2432  CB  LEU A 230      41.970  57.790  37.380  1.00  0.00            
ATOM   2433  CG  LEU A 230      42.940  58.400  36.370  1.00  0.00            
ATOM   2434  CD1 LEU A 230      42.810  59.920  36.300  1.00  0.00            
ATOM   2435  CD2 LEU A 230      44.370  58.000  36.750  1.00  0.00            
ATOM   2436  C   LEU A 230      39.930  56.530  37.930  1.00  0.00            
ATOM   2437  O   LEU A 230      39.480  57.030  38.970  1.00  0.00            
ATOM   2438  N   VAL A 231      39.990  55.220  37.700  1.00  0.00            
ATOM   2439  H   VAL A 231      40.260  54.870  36.810  1.00  0.00            
ATOM   2440  CA  VAL A 231      39.590  54.200  38.670  1.00  0.00            
ATOM   2441  CB  VAL A 231      38.810  53.050  38.020  1.00  0.00            
ATOM   2442  CG1 VAL A 231      37.560  53.550  37.300  1.00  0.00            
ATOM   2443  CG2 VAL A 231      39.680  52.210  37.070  1.00  0.00            
ATOM   2444  C   VAL A 231      40.750  53.670  39.520  1.00  0.00            
ATOM   2445  O   VAL A 231      41.890  53.660  39.050  1.00  0.00            
ATOM   2446  N   GLU A 232      40.460  53.250  40.740  1.00  0.00            
ATOM   2447  H   GLU A 232      39.630  53.570  41.190  1.00  0.00            
ATOM   2448  CA  GLU A 232      41.430  52.580  41.630  1.00  0.00            
ATOM   2449  CB  GLU A 232      40.840  52.340  43.020  1.00  0.00            
ATOM   2450  CG  GLU A 232      39.720  51.310  43.080  1.00  0.00            
ATOM   2451  CD  GLU A 232      39.510  50.760  44.490  1.00  0.00            
ATOM   2452  OE1 GLU A 232      38.400  50.960  45.030  1.00  0.00            
ATOM   2453  OE2 GLU A 232      40.380  50.020  44.990  1.00  0.00            
ATOM   2454  C   GLU A 232      42.070  51.300  41.080  1.00  0.00            
ATOM   2455  O   GLU A 232      41.420  50.520  40.390  1.00  0.00            
ATOM   2456  N   THR A 233      43.320  51.040  41.450  1.00  0.00            
ATOM   2457  H   THR A 233      43.740  51.590  42.170  1.00  0.00            
ATOM   2458  CA  THR A 233      44.090  49.880  40.960  1.00  0.00            
ATOM   2459  CB  THR A 233      45.580  50.170  40.800  1.00  0.00            
ATOM   2460  OG1 THR A 233      46.230  49.100  40.090  1.00  0.00            
ATOM   2461  HG1 THR A 233      47.220  49.230  40.120  1.00  0.00            
ATOM   2462  CG2 THR A 233      46.320  50.520  42.090  1.00  0.00            
ATOM   2463  C   THR A 233      43.780  48.570  41.680  1.00  0.00            
ATOM   2464  O   THR A 233      44.400  48.190  42.680  1.00  0.00            
ATOM   2465  N   ARG A 234      42.600  48.020  41.370  1.00  0.00            
ATOM   2466  H   ARG A 234      41.970  48.550  40.810  1.00  0.00            
ATOM   2467  CA  ARG A 234      42.100  46.740  41.880  1.00  0.00            
ATOM   2468  CB  ARG A 234      40.580  46.690  41.710  1.00  0.00            
ATOM   2469  CG  ARG A 234      39.850  47.490  42.800  1.00  0.00            
ATOM   2470  CD  ARG A 234      38.360  47.610  42.510  1.00  0.00            
ATOM   2471  NE  ARG A 234      37.660  48.280  43.610  1.00  0.00            
ATOM   2472  HE  ARG A 234      38.120  49.090  43.990  1.00  0.00            
ATOM   2473  CZ  ARG A 234      36.520  47.880  44.180  1.00  0.00            
ATOM   2474  NH1 ARG A 234      35.900  46.750  43.810  1.00  0.00            
ATOM   2475 1HH1 ARG A 234      36.300  46.180  43.090  1.00  0.00            
ATOM   2476 2HH1 ARG A 234      35.050  46.460  44.250  1.00  0.00            
ATOM   2477  NH2 ARG A 234      35.990  48.580  45.190  1.00  0.00            
ATOM   2478 1HH2 ARG A 234      36.480  49.370  45.560  1.00  0.00            
ATOM   2479 2HH2 ARG A 234      35.100  48.330  45.590  1.00  0.00            
ATOM   2480  C   ARG A 234      42.730  45.470  41.310  1.00  0.00            
ATOM   2481  O   ARG A 234      42.820  45.350  40.080  1.00  0.00            
ATOM   2482  N   PRO A 235      43.070  44.490  42.140  1.00  0.00            
ATOM   2483  CA  PRO A 235      43.570  43.180  41.710  1.00  0.00            
ATOM   2484  CB  PRO A 235      44.180  42.540  42.970  1.00  0.00            
ATOM   2485  CG  PRO A 235      43.350  43.150  44.100  1.00  0.00            
ATOM   2486  CD  PRO A 235      43.070  44.580  43.610  1.00  0.00            
ATOM   2487  C   PRO A 235      42.490  42.290  41.090  1.00  0.00            
ATOM   2488  O   PRO A 235      41.440  42.050  41.690  1.00  0.00            
ATOM   2489  N   ALA A 236      42.830  41.670  39.960  1.00  0.00            
ATOM   2490  H   ALA A 236      43.760  41.750  39.610  1.00  0.00            
ATOM   2491  CA  ALA A 236      41.920  40.840  39.180  1.00  0.00            
ATOM   2492  CB  ALA A 236      42.420  40.830  37.730  1.00  0.00            
ATOM   2493  C   ALA A 236      41.650  39.420  39.690  1.00  0.00            
ATOM   2494  O   ALA A 236      41.410  38.500  38.910  1.00  0.00            
ATOM   2495  N   GLY A 237      41.660  39.220  41.000  1.00  0.00            
ATOM   2496  H   GLY A 237      41.450  39.990  41.610  1.00  0.00            
ATOM   2497  CA  GLY A 237      41.630  37.910  41.670  1.00  0.00            
ATOM   2498  C   GLY A 237      42.870  37.030  41.490  1.00  0.00            
ATOM   2499  O   GLY A 237      43.480  36.560  42.450  1.00  0.00            
ATOM   2500  N   ASP A 238      43.320  36.950  40.240  1.00  0.00            
ATOM   2501  H   ASP A 238      42.720  37.280  39.520  1.00  0.00            
ATOM   2502  CA  ASP A 238      44.540  36.280  39.770  1.00  0.00            
ATOM   2503  CB  ASP A 238      44.700  36.690  38.300  1.00  0.00            
ATOM   2504  CG  ASP A 238      45.990  36.230  37.610  1.00  0.00            
ATOM   2505  OD1 ASP A 238      46.960  37.010  37.590  1.00  0.00            
ATOM   2506  OD2 ASP A 238      45.990  35.120  37.050  1.00  0.00            
ATOM   2507  C   ASP A 238      45.800  36.590  40.580  1.00  0.00            
ATOM   2508  O   ASP A 238      46.320  35.730  41.290  1.00  0.00            
ATOM   2509  N   GLY A 239      46.060  37.890  40.720  1.00  0.00            
ATOM   2510  H   GLY A 239      45.340  38.560  40.510  1.00  0.00            
ATOM   2511  CA  GLY A 239      47.300  38.470  41.250  1.00  0.00            
ATOM   2512  C   GLY A 239      47.760  39.670  40.420  1.00  0.00            
ATOM   2513  O   GLY A 239      48.210  40.680  40.960  1.00  0.00            
ATOM   2514  N   THR A 240      47.570  39.560  39.110  1.00  0.00            
ATOM   2515  H   THR A 240      47.390  38.660  38.700  1.00  0.00            
ATOM   2516  CA  THR A 240      47.680  40.670  38.150  1.00  0.00            
ATOM   2517  CB  THR A 240      47.680  40.210  36.690  1.00  0.00            
ATOM   2518  OG1 THR A 240      46.500  39.440  36.410  1.00  0.00            
ATOM   2519  HG1 THR A 240      46.640  38.510  36.760  1.00  0.00            
ATOM   2520  CG2 THR A 240      48.950  39.430  36.360  1.00  0.00            
ATOM   2521  C   THR A 240      46.610  41.750  38.330  1.00  0.00            
ATOM   2522  O   THR A 240      45.520  41.500  38.850  1.00  0.00            
ATOM   2523  N   PHE A 241      46.950  42.960  37.910  1.00  0.00            
ATOM   2524  H   PHE A 241      47.880  43.150  37.580  1.00  0.00            
ATOM   2525  CA  PHE A 241      46.090  44.150  38.020  1.00  0.00            
ATOM   2526  CB  PHE A 241      46.840  45.240  38.790  1.00  0.00            
ATOM   2527  CG  PHE A 241      46.970  44.970  40.290  1.00  0.00            
ATOM   2528  CD1 PHE A 241      47.810  43.980  40.790  1.00  0.00            
ATOM   2529  HD1 PHE A 241      48.410  43.370  40.110  1.00  0.00            
ATOM   2530  CD2 PHE A 241      46.300  45.800  41.190  1.00  0.00            
ATOM   2531  HD2 PHE A 241      45.710  46.640  40.810  1.00  0.00            
ATOM   2532  CE1 PHE A 241      47.950  43.790  42.160  1.00  0.00            
ATOM   2533  HE1 PHE A 241      48.520  42.940  42.530  1.00  0.00            
ATOM   2534  CE2 PHE A 241      46.450  45.620  42.560  1.00  0.00            
ATOM   2535  HE2 PHE A 241      45.960  46.300  43.250  1.00  0.00            
ATOM   2536  CZ  PHE A 241      47.270  44.610  43.050  1.00  0.00            
ATOM   2537  HZ  PHE A 241      47.410  44.490  44.120  1.00  0.00            
ATOM   2538  C   PHE A 241      45.580  44.670  36.670  1.00  0.00            
ATOM   2539  O   PHE A 241      46.160  44.400  35.620  1.00  0.00            
ATOM   2540  N   GLN A 242      44.410  45.300  36.720  1.00  0.00            
ATOM   2541  H   GLN A 242      43.970  45.440  37.600  1.00  0.00            
ATOM   2542  CA  GLN A 242      43.660  45.870  35.590  1.00  0.00            
ATOM   2543  CB  GLN A 242      42.570  44.900  35.130  1.00  0.00            
ATOM   2544  CG  GLN A 242      43.070  43.570  34.570  1.00  0.00            
ATOM   2545  CD  GLN A 242      41.950  42.580  34.210  1.00  0.00            
ATOM   2546  OE1 GLN A 242      40.870  42.930  33.740  1.00  0.00            
ATOM   2547  NE2 GLN A 242      42.230  41.280  34.290  1.00  0.00            
ATOM   2548 1HE2 GLN A 242      43.150  40.930  34.470  1.00  0.00            
ATOM   2549 2HE2 GLN A 242      41.440  40.670  34.310  1.00  0.00            
ATOM   2550  C   GLN A 242      43.050  47.230  35.930  1.00  0.00            
ATOM   2551  O   GLN A 242      42.380  47.340  36.950  1.00  0.00            
ATOM   2552  N   LYS A 243      43.160  48.230  35.050  1.00  0.00            
ATOM   2553  H   LYS A 243      43.570  48.050  34.150  1.00  0.00            
ATOM   2554  CA  LYS A 243      42.740  49.620  35.270  1.00  0.00            
ATOM   2555  CB  LYS A 243      43.880  50.370  35.970  1.00  0.00            
ATOM   2556  CG  LYS A 243      43.630  51.820  36.380  1.00  0.00            
ATOM   2557  CD  LYS A 243      44.710  52.350  37.320  1.00  0.00            
ATOM   2558  CE  LYS A 243      44.700  53.870  37.490  1.00  0.00            
ATOM   2559  NZ  LYS A 243      45.590  54.320  38.580  1.00  0.00            
ATOM   2560  HZ1 LYS A 243      45.880  55.270  38.450  1.00  0.00            
ATOM   2561  HZ2 LYS A 243      45.110  54.290  39.460  1.00  0.00            
ATOM   2562  HZ3 LYS A 243      46.410  53.750  38.620  1.00  0.00            
ATOM   2563  C   LYS A 243      42.240  50.350  34.020  1.00  0.00            
ATOM   2564  O   LYS A 243      42.770  50.130  32.930  1.00  0.00            
ATOM   2565  N   TRP A 244      41.150  51.100  34.150  1.00  0.00            
ATOM   2566  H   TRP A 244      40.590  50.970  34.970  1.00  0.00            
ATOM   2567  CA  TRP A 244      40.470  51.870  33.100  1.00  0.00            
ATOM   2568  CB  TRP A 244      39.180  51.160  32.690  1.00  0.00            
ATOM   2569  CG  TRP A 244      38.260  50.740  33.840  1.00  0.00            
ATOM   2570  CD1 TRP A 244      37.240  51.420  34.360  1.00  0.00            
ATOM   2571  HD1 TRP A 244      36.920  52.410  34.050  1.00  0.00            
ATOM   2572  CD2 TRP A 244      38.340  49.550  34.550  1.00  0.00            
ATOM   2573  NE1 TRP A 244      36.670  50.720  35.350  1.00  0.00            
ATOM   2574  HE1 TRP A 244      35.910  51.020  35.920  1.00  0.00            
ATOM   2575  CE2 TRP A 244      37.320  49.570  35.490  1.00  0.00            
ATOM   2576  CE3 TRP A 244      39.200  48.460  34.470  1.00  0.00            
ATOM   2577  HE3 TRP A 244      39.950  48.400  33.680  1.00  0.00            
ATOM   2578  CZ2 TRP A 244      37.190  48.510  36.380  1.00  0.00            
ATOM   2579  HZ2 TRP A 244      36.360  48.490  37.080  1.00  0.00            
ATOM   2580  CZ3 TRP A 244      39.070  47.400  35.360  1.00  0.00            
ATOM   2581  HZ3 TRP A 244      39.730  46.540  35.300  1.00  0.00            
ATOM   2582  CH2 TRP A 244      38.060  47.430  36.320  1.00  0.00            
ATOM   2583  HH2 TRP A 244      37.920  46.580  36.990  1.00  0.00            
ATOM   2584  C   TRP A 244      40.250  53.370  33.320  1.00  0.00            
ATOM   2585  O   TRP A 244      39.360  53.810  34.040  1.00  0.00            
ATOM   2586  N   ALA A 245      41.120  54.190  32.740  1.00  0.00            
ATOM   2587  H   ALA A 245      41.970  53.830  32.350  1.00  0.00            
ATOM   2588  CA  ALA A 245      41.010  55.660  32.700  1.00  0.00            
ATOM   2589  CB  ALA A 245      42.400  56.300  32.690  1.00  0.00            
ATOM   2590  C   ALA A 245      40.190  56.190  31.520  1.00  0.00            
ATOM   2591  O   ALA A 245      40.500  55.930  30.360  1.00  0.00            
ATOM   2592  N   ALA A 246      39.230  57.070  31.810  1.00  0.00            
ATOM   2593  H   ALA A 246      39.040  57.340  32.760  1.00  0.00            
ATOM   2594  CA  ALA A 246      38.320  57.630  30.800  1.00  0.00            
ATOM   2595  CB  ALA A 246      36.950  56.970  30.930  1.00  0.00            
ATOM   2596  C   ALA A 246      38.130  59.150  30.790  1.00  0.00            
ATOM   2597  O   ALA A 246      37.870  59.740  31.840  1.00  0.00            
ATOM   2598  N   VAL A 247      37.990  59.690  29.580  1.00  0.00            
ATOM   2599  H   VAL A 247      38.040  59.120  28.760  1.00  0.00            
ATOM   2600  CA  VAL A 247      37.790  61.120  29.320  1.00  0.00            
ATOM   2601  CB  VAL A 247      39.110  61.740  28.830  1.00  0.00            
ATOM   2602  CG1 VAL A 247      39.560  61.200  27.470  1.00  0.00            
ATOM   2603  CG2 VAL A 247      39.090  63.270  28.840  1.00  0.00            
ATOM   2604  C   VAL A 247      36.630  61.420  28.360  1.00  0.00            
ATOM   2605  O   VAL A 247      36.410  60.680  27.400  1.00  0.00            
ATOM   2606  N   VAL A 248      35.810  62.410  28.690  1.00  0.00            
ATOM   2607  H   VAL A 248      35.690  62.690  29.650  1.00  0.00            
ATOM   2608  CA  VAL A 248      34.870  63.030  27.740  1.00  0.00            
ATOM   2609  CB  VAL A 248      33.670  63.630  28.470  1.00  0.00            
ATOM   2610  CG1 VAL A 248      33.990  64.900  29.270  1.00  0.00            
ATOM   2611  CG2 VAL A 248      32.490  63.840  27.510  1.00  0.00            
ATOM   2612  C   VAL A 248      35.570  64.000  26.780  1.00  0.00            
ATOM   2613  O   VAL A 248      36.330  64.880  27.200  1.00  0.00            
ATOM   2614  N   VAL A 249      35.440  63.740  25.490  1.00  0.00            
ATOM   2615  H   VAL A 249      34.990  62.890  25.190  1.00  0.00            
ATOM   2616  CA  VAL A 249      36.030  64.520  24.390  1.00  0.00            
ATOM   2617  CB  VAL A 249      37.060  63.670  23.660  1.00  0.00            
ATOM   2618  CG1 VAL A 249      37.710  64.400  22.470  1.00  0.00            
ATOM   2619  CG2 VAL A 249      38.180  63.170  24.580  1.00  0.00            
ATOM   2620  C   VAL A 249      34.960  65.060  23.430  1.00  0.00            
ATOM   2621  O   VAL A 249      34.130  64.270  23.000  1.00  0.00            
ATOM   2622  N   PRO A 250      34.990  66.340  23.060  1.00  0.00            
ATOM   2623  CA  PRO A 250      34.140  66.910  22.010  1.00  0.00            
ATOM   2624  CB  PRO A 250      34.500  68.400  21.960  1.00  0.00            
ATOM   2625  CG  PRO A 250      34.900  68.690  23.410  1.00  0.00            
ATOM   2626  CD  PRO A 250      35.640  67.420  23.820  1.00  0.00            
ATOM   2627  C   PRO A 250      34.370  66.270  20.630  1.00  0.00            
ATOM   2628  O   PRO A 250      35.500  65.950  20.260  1.00  0.00            
ATOM   2629  N   SER A 251      33.290  66.130  19.860  1.00  0.00            
ATOM   2630  H   SER A 251      32.390  66.370  20.210  1.00  0.00            
ATOM   2631  CA  SER A 251      33.340  65.580  18.500  1.00  0.00            
ATOM   2632  CB  SER A 251      31.940  65.500  17.880  1.00  0.00            
ATOM   2633  OG  SER A 251      31.960  64.850  16.600  1.00  0.00            
ATOM   2634  HG  SER A 251      31.140  65.180  16.130  1.00  0.00            
ATOM   2635  C   SER A 251      34.220  66.410  17.560  1.00  0.00            
ATOM   2636  O   SER A 251      34.270  67.630  17.670  1.00  0.00            
ATOM   2637  N   GLY A 252      34.990  65.730  16.720  1.00  0.00            
ATOM   2638  H   GLY A 252      35.010  64.730  16.720  1.00  0.00            
ATOM   2639  CA  GLY A 252      35.980  66.350  15.820  1.00  0.00            
ATOM   2640  C   GLY A 252      37.370  66.600  16.430  1.00  0.00            
ATOM   2641  O   GLY A 252      38.330  66.820  15.700  1.00  0.00            
ATOM   2642  N   GLU A 253      37.460  66.600  17.760  1.00  0.00            
ATOM   2643  H   GLU A 253      36.640  66.550  18.320  1.00  0.00            
ATOM   2644  CA  GLU A 253      38.700  66.820  18.520  1.00  0.00            
ATOM   2645  CB  GLU A 253      38.450  67.700  19.740  1.00  0.00            
ATOM   2646  CG  GLU A 253      37.620  68.970  19.510  1.00  0.00            
ATOM   2647  CD  GLU A 253      38.270  70.110  18.720  1.00  0.00            
ATOM   2648  OE1 GLU A 253      39.010  69.870  17.750  1.00  0.00            
ATOM   2649  OE2 GLU A 253      37.920  71.280  18.980  1.00  0.00            
ATOM   2650  C   GLU A 253      39.460  65.550  18.930  1.00  0.00            
ATOM   2651  O   GLU A 253      40.650  65.640  19.260  1.00  0.00            
ATOM   2652  N   GLU A 254      38.890  64.380  18.690  1.00  0.00            
ATOM   2653  H   GLU A 254      38.120  64.310  18.050  1.00  0.00            
ATOM   2654  CA  GLU A 254      39.320  63.080  19.220  1.00  0.00            
ATOM   2655  CB  GLU A 254      38.450  61.930  18.690  1.00  0.00            
ATOM   2656  CG  GLU A 254      36.940  62.140  18.700  1.00  0.00            
ATOM   2657  CD  GLU A 254      36.380  62.660  17.370  1.00  0.00            
ATOM   2658  OE1 GLU A 254      37.030  63.500  16.720  1.00  0.00            
ATOM   2659  OE2 GLU A 254      35.270  62.240  16.980  1.00  0.00            
ATOM   2660  C   GLU A 254      40.790  62.720  18.950  1.00  0.00            
ATOM   2661  O   GLU A 254      41.570  62.520  19.880  1.00  0.00            
ATOM   2662  N   GLN A 255      41.230  63.020  17.730  1.00  0.00            
ATOM   2663  H   GLN A 255      40.610  63.470  17.090  1.00  0.00            
ATOM   2664  CA  GLN A 255      42.560  62.720  17.190  1.00  0.00            
ATOM   2665  CB  GLN A 255      42.620  63.000  15.680  1.00  0.00            
ATOM   2666  CG  GLN A 255      41.530  62.280  14.890  1.00  0.00            
ATOM   2667  CD  GLN A 255      40.190  63.020  14.960  1.00  0.00            
ATOM   2668  OE1 GLN A 255      40.090  64.230  14.770  1.00  0.00            
ATOM   2669  NE2 GLN A 255      39.110  62.320  15.290  1.00  0.00            
ATOM   2670 1HE2 GLN A 255      39.150  61.330  15.440  1.00  0.00            
ATOM   2671 2HE2 GLN A 255      38.300  62.820  15.600  1.00  0.00            
ATOM   2672  C   GLN A 255      43.740  63.410  17.880  1.00  0.00            
ATOM   2673  O   GLN A 255      44.870  62.920  17.850  1.00  0.00            
ATOM   2674  N   ARG A 256      43.470  64.530  18.550  1.00  0.00            
ATOM   2675  H   ARG A 256      42.550  64.920  18.540  1.00  0.00            
ATOM   2676  CA  ARG A 256      44.430  65.230  19.410  1.00  0.00            
ATOM   2677  CB  ARG A 256      43.850  66.560  19.900  1.00  0.00            
ATOM   2678  CG  ARG A 256      43.550  67.610  18.830  1.00  0.00            
ATOM   2679  CD  ARG A 256      42.850  68.770  19.550  1.00  0.00            
ATOM   2680  NE  ARG A 256      42.500  69.870  18.640  1.00  0.00            
ATOM   2681  HE  ARG A 256      42.850  69.790  17.710  1.00  0.00            
ATOM   2682  CZ  ARG A 256      41.680  70.890  18.940  1.00  0.00            
ATOM   2683  NH1 ARG A 256      41.070  70.980  20.130  1.00  0.00            
ATOM   2684 1HH1 ARG A 256      41.230  70.300  20.850  1.00  0.00            
ATOM   2685 2HH1 ARG A 256      40.350  71.660  20.250  1.00  0.00            
ATOM   2686  NH2 ARG A 256      41.570  71.910  18.090  1.00  0.00            
ATOM   2687 1HH2 ARG A 256      42.170  71.980  17.290  1.00  0.00            
ATOM   2688 2HH2 ARG A 256      40.800  72.540  18.170  1.00  0.00            
ATOM   2689  C   ARG A 256      44.840  64.430  20.650  1.00  0.00            
ATOM   2690  O   ARG A 256      45.980  64.490  21.100  1.00  0.00            
ATOM   2691  N   TYR A 257      43.900  63.640  21.160  1.00  0.00            
ATOM   2692  H   TYR A 257      43.070  63.410  20.640  1.00  0.00            
ATOM   2693  CA  TYR A 257      44.010  62.890  22.420  1.00  0.00            
ATOM   2694  CB  TYR A 257      42.620  62.580  22.980  1.00  0.00            
ATOM   2695  CG  TYR A 257      41.950  63.800  23.620  1.00  0.00            
ATOM   2696  CD1 TYR A 257      41.320  64.780  22.850  1.00  0.00            
ATOM   2697  HD1 TYR A 257      41.210  64.640  21.780  1.00  0.00            
ATOM   2698  CD2 TYR A 257      41.960  63.930  25.000  1.00  0.00            
ATOM   2699  HD2 TYR A 257      42.370  63.130  25.620  1.00  0.00            
ATOM   2700  CE1 TYR A 257      40.770  65.900  23.460  1.00  0.00            
ATOM   2701  HE1 TYR A 257      40.240  66.630  22.850  1.00  0.00            
ATOM   2702  CE2 TYR A 257      41.390  65.040  25.620  1.00  0.00            
ATOM   2703  HE2 TYR A 257      41.250  65.020  26.700  1.00  0.00            
ATOM   2704  CZ  TYR A 257      40.830  66.040  24.840  1.00  0.00            
ATOM   2705  OH  TYR A 257      40.580  67.250  25.410  1.00  0.00            
ATOM   2706  HH  TYR A 257      41.020  67.270  26.310  1.00  0.00            
ATOM   2707  C   TYR A 257      44.870  61.620  22.320  1.00  0.00            
ATOM   2708  O   TYR A 257      44.630  60.720  21.510  1.00  0.00            
ATOM   2709  N   THR A 258      45.890  61.600  23.170  1.00  0.00            
ATOM   2710  H   THR A 258      46.090  62.410  23.720  1.00  0.00            
ATOM   2711  CA  THR A 258      46.840  60.490  23.340  1.00  0.00            
ATOM   2712  CB  THR A 258      48.250  60.800  22.860  1.00  0.00            
ATOM   2713  OG1 THR A 258      49.170  59.750  23.200  1.00  0.00            
ATOM   2714  HG1 THR A 258      49.420  59.860  24.160  1.00  0.00            
ATOM   2715  CG2 THR A 258      48.800  62.160  23.290  1.00  0.00            
ATOM   2716  C   THR A 258      46.850  59.900  24.760  1.00  0.00            
ATOM   2717  O   THR A 258      47.210  60.600  25.710  1.00  0.00            
ATOM   2718  N   CYS A 259      46.500  58.630  24.880  1.00  0.00            
ATOM   2719  H   CYS A 259      46.230  58.090  24.080  1.00  0.00            
ATOM   2720  CA  CYS A 259      46.550  57.890  26.150  1.00  0.00            
ATOM   2721  CB  CYS A 259      45.700  56.620  26.110  1.00  0.00            
ATOM   2722  SG  CYS A 259      45.640  55.700  27.690  1.00  0.00            
ATOM   2723  C   CYS A 259      48.000  57.590  26.570  1.00  0.00            
ATOM   2724  O   CYS A 259      48.720  56.860  25.890  1.00  0.00            
ATOM   2725  N   HIS A 260      48.420  58.300  27.610  1.00  0.00            
ATOM   2726  H   HIS A 260      47.750  58.810  28.150  1.00  0.00            
ATOM   2727  CA  HIS A 260      49.730  58.190  28.260  1.00  0.00            
ATOM   2728  CB  HIS A 260      50.010  59.500  28.990  1.00  0.00            
ATOM   2729  CG  HIS A 260      51.290  59.550  29.830  1.00  0.00            
ATOM   2730  ND1 HIS A 260      51.330  59.690  31.150  1.00  0.00            
ATOM   2731  CD2 HIS A 260      52.540  59.530  29.380  1.00  0.00            
ATOM   2732  HD2 HIS A 260      52.850  59.430  28.340  1.00  0.00            
ATOM   2733  CE1 HIS A 260      52.610  59.720  31.520  1.00  0.00            
ATOM   2734  HE1 HIS A 260      52.990  59.700  32.540  1.00  0.00            
ATOM   2735  NE2 HIS A 260      53.360  59.650  30.430  1.00  0.00            
ATOM   2736  HE2 HIS A 260      54.330  59.880  30.380  1.00  0.00            
ATOM   2737  C   HIS A 260      49.740  56.980  29.200  1.00  0.00            
ATOM   2738  O   HIS A 260      48.910  56.900  30.110  1.00  0.00            
ATOM   2739  N   VAL A 261      50.480  55.960  28.780  1.00  0.00            
ATOM   2740  H   VAL A 261      50.900  55.990  27.870  1.00  0.00            
ATOM   2741  CA  VAL A 261      50.650  54.700  29.520  1.00  0.00            
ATOM   2742  CB  VAL A 261      50.180  53.490  28.710  1.00  0.00            
ATOM   2743  CG1 VAL A 261      50.220  52.210  29.540  1.00  0.00            
ATOM   2744  CG2 VAL A 261      48.770  53.680  28.130  1.00  0.00            
ATOM   2745  C   VAL A 261      52.100  54.530  29.970  1.00  0.00            
ATOM   2746  O   VAL A 261      52.980  54.280  29.150  1.00  0.00            
ATOM   2747  N   GLN A 262      52.340  54.710  31.270  1.00  0.00            
ATOM   2748  H   GLN A 262      51.610  55.020  31.880  1.00  0.00            
ATOM   2749  CA  GLN A 262      53.650  54.520  31.900  1.00  0.00            
ATOM   2750  CB  GLN A 262      54.140  55.880  32.400  1.00  0.00            
ATOM   2751  CG  GLN A 262      55.560  55.860  32.970  1.00  0.00            
ATOM   2752  CD  GLN A 262      55.950  57.170  33.650  1.00  0.00            
ATOM   2753  OE1 GLN A 262      55.170  57.940  34.180  1.00  0.00            
ATOM   2754  NE2 GLN A 262      57.260  57.400  33.710  1.00  0.00            
ATOM   2755 1HE2 GLN A 262      57.940  56.760  33.340  1.00  0.00            
ATOM   2756 2HE2 GLN A 262      57.530  58.220  34.220  1.00  0.00            
ATOM   2757  C   GLN A 262      53.610  53.490  33.040  1.00  0.00            
ATOM   2758  O   GLN A 262      52.680  53.490  33.850  1.00  0.00            
ATOM   2759  N   HIS A 263      54.690  52.720  33.150  1.00  0.00            
ATOM   2760  H   HIS A 263      55.500  52.890  32.590  1.00  0.00            
ATOM   2761  CA  HIS A 263      54.840  51.600  34.090  1.00  0.00            
ATOM   2762  CB  HIS A 263      53.900  50.470  33.630  1.00  0.00            
ATOM   2763  CG  HIS A 263      53.890  49.240  34.550  1.00  0.00            
ATOM   2764  ND1 HIS A 263      54.540  48.110  34.310  1.00  0.00            
ATOM   2765  CD2 HIS A 263      53.260  49.140  35.710  1.00  0.00            
ATOM   2766  HD2 HIS A 263      52.750  49.940  36.250  1.00  0.00            
ATOM   2767  CE1 HIS A 263      54.280  47.290  35.330  1.00  0.00            
ATOM   2768  HE1 HIS A 263      54.600  46.250  35.410  1.00  0.00            
ATOM   2769  NE2 HIS A 263      53.490  47.920  36.190  1.00  0.00            
ATOM   2770  HE2 HIS A 263      53.100  47.570  37.040  1.00  0.00            
ATOM   2771  C   HIS A 263      56.270  51.080  34.150  1.00  0.00            
ATOM   2772  O   HIS A 263      57.010  51.200  33.170  1.00  0.00            
ATOM   2773  N   GLU A 264      56.670  50.530  35.300  1.00  0.00            
ATOM   2774  H   GLU A 264      56.230  50.790  36.160  1.00  0.00            
ATOM   2775  CA  GLU A 264      57.940  49.820  35.500  1.00  0.00            
ATOM   2776  CB  GLU A 264      57.930  49.180  36.900  1.00  0.00            
ATOM   2777  CG  GLU A 264      58.490  50.100  37.990  1.00  0.00            
ATOM   2778  CD  GLU A 264      57.820  51.470  38.100  1.00  0.00            
ATOM   2779  OE1 GLU A 264      56.570  51.550  38.100  1.00  0.00            
ATOM   2780  OE2 GLU A 264      58.560  52.460  38.250  1.00  0.00            
ATOM   2781  C   GLU A 264      58.350  48.770  34.460  1.00  0.00            
ATOM   2782  O   GLU A 264      59.540  48.680  34.140  1.00  0.00            
ATOM   2783  N   GLY A 265      57.390  48.100  33.850  1.00  0.00            
ATOM   2784  H   GLY A 265      56.430  48.160  34.150  1.00  0.00            
ATOM   2785  CA  GLY A 265      57.620  47.160  32.740  1.00  0.00            
ATOM   2786  C   GLY A 265      58.120  47.780  31.430  1.00  0.00            
ATOM   2787  O   GLY A 265      58.850  47.150  30.670  1.00  0.00            
ATOM   2788  N   LEU A 266      57.740  49.030  31.190  1.00  0.00            
ATOM   2789  H   LEU A 266      57.390  49.610  31.920  1.00  0.00            
ATOM   2790  CA  LEU A 266      58.030  49.750  29.930  1.00  0.00            
ATOM   2791  CB  LEU A 266      56.930  50.780  29.660  1.00  0.00            
ATOM   2792  CG  LEU A 266      55.560  50.160  29.370  1.00  0.00            
ATOM   2793  CD1 LEU A 266      54.490  51.250  29.350  1.00  0.00            
ATOM   2794  CD2 LEU A 266      55.580  49.410  28.030  1.00  0.00            
ATOM   2795  C   LEU A 266      59.410  50.400  29.870  1.00  0.00            
ATOM   2796  O   LEU A 266      59.730  51.200  30.740  1.00  0.00            
ATOM   2797  N   PRO A 267      60.180  50.120  28.820  1.00  0.00            
ATOM   2798  CA  PRO A 267      61.440  50.830  28.520  1.00  0.00            
ATOM   2799  CB  PRO A 267      62.000  50.160  27.270  1.00  0.00            
ATOM   2800  CG  PRO A 267      61.450  48.740  27.360  1.00  0.00            
ATOM   2801  CD  PRO A 267      60.050  48.950  27.950  1.00  0.00            
ATOM   2802  C   PRO A 267      61.240  52.330  28.290  1.00  0.00            
ATOM   2803  O   PRO A 267      62.040  53.150  28.740  1.00  0.00            
ATOM   2804  N   GLU A 268      60.190  52.670  27.530  1.00  0.00            
ATOM   2805  H   GLU A 268      59.790  52.000  26.910  1.00  0.00            
ATOM   2806  CA  GLU A 268      59.700  54.030  27.280  1.00  0.00            
ATOM   2807  CB  GLU A 268      60.160  54.360  25.860  1.00  0.00            
ATOM   2808  CG  GLU A 268      59.910  55.770  25.320  1.00  0.00            
ATOM   2809  CD  GLU A 268      60.300  55.850  23.840  1.00  0.00            
ATOM   2810  OE1 GLU A 268      60.090  54.880  23.090  1.00  0.00            
ATOM   2811  OE2 GLU A 268      60.740  56.930  23.400  1.00  0.00            
ATOM   2812  C   GLU A 268      58.170  54.070  27.410  1.00  0.00            
ATOM   2813  O   GLU A 268      57.530  53.090  27.050  1.00  0.00            
ATOM   2814  N   PRO A 269      57.580  55.120  27.980  1.00  0.00            
ATOM   2815  CA  PRO A 269      56.130  55.270  28.090  1.00  0.00            
ATOM   2816  CB  PRO A 269      55.890  56.510  28.960  1.00  0.00            
ATOM   2817  CG  PRO A 269      57.180  57.310  28.800  1.00  0.00            
ATOM   2818  CD  PRO A 269      58.260  56.230  28.670  1.00  0.00            
ATOM   2819  C   PRO A 269      55.390  55.370  26.750  1.00  0.00            
ATOM   2820  O   PRO A 269      55.730  56.190  25.900  1.00  0.00            
ATOM   2821  N   LEU A 270      54.300  54.610  26.640  1.00  0.00            
ATOM   2822  H   LEU A 270      53.860  54.260  27.470  1.00  0.00            
ATOM   2823  CA  LEU A 270      53.500  54.480  25.420  1.00  0.00            
ATOM   2824  CB  LEU A 270      52.740  53.160  25.380  1.00  0.00            
ATOM   2825  CG  LEU A 270      53.610  51.910  25.260  1.00  0.00            
ATOM   2826  CD1 LEU A 270      52.740  50.660  25.390  1.00  0.00            
ATOM   2827  CD2 LEU A 270      54.360  51.880  23.920  1.00  0.00            
ATOM   2828  C   LEU A 270      52.530  55.650  25.200  1.00  0.00            
ATOM   2829  O   LEU A 270      51.840  56.060  26.130  1.00  0.00            
ATOM   2830  N   MET A 271      52.390  56.060  23.950  1.00  0.00            
ATOM   2831  H   MET A 271      52.860  55.600  23.200  1.00  0.00            
ATOM   2832  CA  MET A 271      51.520  57.180  23.550  1.00  0.00            
ATOM   2833  CB  MET A 271      52.340  58.310  22.920  1.00  0.00            
ATOM   2834  CG  MET A 271      53.470  58.910  23.760  1.00  0.00            
ATOM   2835  SD  MET A 271      54.240  60.330  22.890  1.00  0.00            
ATOM   2836  CE  MET A 271      52.990  61.560  23.220  1.00  0.00            
ATOM   2837  C   MET A 271      50.390  56.760  22.600  1.00  0.00            
ATOM   2838  O   MET A 271      50.450  57.000  21.390  1.00  0.00            
ATOM   2839  N   LEU A 272      49.330  56.190  23.160  1.00  0.00            
ATOM   2840  H   LEU A 272      49.210  56.240  24.150  1.00  0.00            
ATOM   2841  CA  LEU A 272      48.190  55.640  22.420  1.00  0.00            
ATOM   2842  CB  LEU A 272      47.370  54.660  23.270  1.00  0.00            
ATOM   2843  CG  LEU A 272      48.120  53.470  23.850  1.00  0.00            
ATOM   2844  CD1 LEU A 272      47.170  52.710  24.780  1.00  0.00            
ATOM   2845  CD2 LEU A 272      48.630  52.530  22.760  1.00  0.00            
ATOM   2846  C   LEU A 272      47.260  56.700  21.830  1.00  0.00            
ATOM   2847  O   LEU A 272      46.290  57.130  22.470  1.00  0.00            
ATOM   2848  N   ARG A 273      47.670  57.280  20.710  1.00  0.00            
ATOM   2849  H   ARG A 273      48.630  57.180  20.430  1.00  0.00            
ATOM   2850  CA  ARG A 273      46.880  58.280  19.970  1.00  0.00            
ATOM   2851  CB  ARG A 273      47.790  59.100  19.040  1.00  0.00            
ATOM   2852  CG  ARG A 273      47.200  60.490  18.810  1.00  0.00            
ATOM   2853  CD  ARG A 273      48.220  61.420  18.150  1.00  0.00            
ATOM   2854  NE  ARG A 273      47.710  62.800  18.150  1.00  0.00            
ATOM   2855  HE  ARG A 273      46.810  62.920  17.730  1.00  0.00            
ATOM   2856  CZ  ARG A 273      48.260  63.860  18.770  1.00  0.00            
ATOM   2857  NH1 ARG A 273      49.370  63.740  19.510  1.00  0.00            
ATOM   2858 1HH1 ARG A 273      49.860  62.870  19.570  1.00  0.00            
ATOM   2859 2HH1 ARG A 273      49.700  64.520  20.050  1.00  0.00            
ATOM   2860  NH2 ARG A 273      47.880  65.080  18.390  1.00  0.00            
ATOM   2861 1HH2 ARG A 273      47.290  65.170  17.590  1.00  0.00            
ATOM   2862 2HH2 ARG A 273      48.080  65.890  18.940  1.00  0.00            
ATOM   2863  C   ARG A 273      45.680  57.690  19.220  1.00  0.00            
ATOM   2864  O   ARG A 273      45.830  56.710  18.490  1.00  0.00            
ATOM   2865  N   TRP A 274      44.520  58.320  19.390  1.00  0.00            
ATOM   2866  H   TRP A 274      44.440  59.110  19.990  1.00  0.00            
ATOM   2867  CA  TRP A 274      43.280  57.880  18.730  1.00  0.00            
ATOM   2868  CB  TRP A 274      42.100  58.750  19.190  1.00  0.00            
ATOM   2869  CG  TRP A 274      40.730  58.160  18.810  1.00  0.00            
ATOM   2870  CD1 TRP A 274      40.000  57.340  19.560  1.00  0.00            
ATOM   2871  HD1 TRP A 274      40.320  56.900  20.500  1.00  0.00            
ATOM   2872  CD2 TRP A 274      39.970  58.470  17.690  1.00  0.00            
ATOM   2873  NE1 TRP A 274      38.810  57.140  18.990  1.00  0.00            
ATOM   2874  HE1 TRP A 274      38.100  56.510  19.320  1.00  0.00            
ATOM   2875  CE2 TRP A 274      38.750  57.820  17.850  1.00  0.00            
ATOM   2876  CE3 TRP A 274      40.220  59.200  16.530  1.00  0.00            
ATOM   2877  HE3 TRP A 274      41.200  59.660  16.380  1.00  0.00            
ATOM   2878  CZ2 TRP A 274      37.770  57.940  16.870  1.00  0.00            
ATOM   2879  HZ2 TRP A 274      36.810  57.430  17.000  1.00  0.00            
ATOM   2880  CZ3 TRP A 274      39.250  59.280  15.540  1.00  0.00            
ATOM   2881  HZ3 TRP A 274      39.520  59.650  14.550  1.00  0.00            
ATOM   2882  CH2 TRP A 274      38.010  58.670  15.720  1.00  0.00            
ATOM   2883  HH2 TRP A 274      37.240  58.770  14.960  1.00  0.00            
ATOM   2884  C   TRP A 274      43.380  57.880  17.210  1.00  0.00            
ATOM   2885  O   TRP A 274      43.870  58.830  16.580  1.00  0.00            
ATOM   2886  N   SER A 275      42.930  56.780  16.620  1.00  0.00            
ATOM   2887  H   SER A 275      42.410  56.110  17.150  1.00  0.00            
ATOM   2888  CA  SER A 275      42.930  56.570  15.160  1.00  0.00            
ATOM   2889  CB  SER A 275      43.920  55.480  14.720  1.00  0.00            
ATOM   2890  OG  SER A 275      43.950  55.350  13.300  1.00  0.00            
ATOM   2891  HG  SER A 275      44.550  54.580  13.080  1.00  0.00            
ATOM   2892  C   SER A 275      41.530  56.150  14.720  1.00  0.00            
ATOM   2893  O   SER A 275      41.020  55.140  15.210  1.00  0.00            
ATOM   2894  N   LYS A 276      41.070  56.740  13.630  1.00  0.00            
ATOM   2895  H   LYS A 276      41.670  57.300  13.070  1.00  0.00            
ATOM   2896  CA  LYS A 276      39.710  56.510  13.100  1.00  0.00            
ATOM   2897  CB  LYS A 276      39.520  57.440  11.900  1.00  0.00            
ATOM   2898  CG  LYS A 276      38.090  57.440  11.340  1.00  0.00            
ATOM   2899  CD  LYS A 276      37.920  58.490  10.250  1.00  0.00            
ATOM   2900  CE  LYS A 276      38.840  58.260   9.040  1.00  0.00            
ATOM   2901  NZ  LYS A 276      38.830  59.430   8.160  1.00  0.00            
ATOM   2902  HZ1 LYS A 276      39.500  59.300   7.420  1.00  0.00            
ATOM   2903  HZ2 LYS A 276      37.920  59.590   7.770  1.00  0.00            
ATOM   2904  HZ3 LYS A 276      39.100  60.240   8.680  1.00  0.00            
ATOM   2905  C   LYS A 276      39.420  55.050  12.750  1.00  0.00            
ATOM   2906  O   LYS A 276      38.350  54.530  13.060  1.00  0.00            
ATOM   2907  N   GLU A 277      40.450  54.360  12.260  1.00  0.00            
ATOM   2908  H   GLU A 277      41.300  54.830  12.000  1.00  0.00            
ATOM   2909  CA  GLU A 277      40.430  52.920  11.990  1.00  0.00            
ATOM   2910  CB  GLU A 277      41.530  52.560  11.000  1.00  0.00            
ATOM   2911  CG  GLU A 277      41.480  53.270   9.650  1.00  0.00            
ATOM   2912  CD  GLU A 277      40.400  52.820   8.650  1.00  0.00            
ATOM   2913  OE1 GLU A 277      39.330  52.330   9.070  1.00  0.00            
ATOM   2914  OE2 GLU A 277      40.590  53.080   7.440  1.00  0.00            
ATOM   2915  C   GLU A 277      40.500  52.030  13.230  1.00  0.00            
ATOM   2916  O   GLU A 277      39.610  51.190  13.420  1.00  0.00            
ATOM   2917  N   GLY A 278      41.290  52.440  14.220  1.00  0.00            
ATOM   2918  H   GLY A 278      41.290  53.410  14.490  1.00  0.00            
ATOM   2919  CA  GLY A 278      41.860  51.530  15.210  1.00  0.00            
ATOM   2920  C   GLY A 278      41.890  51.990  16.670  1.00  0.00            
ATOM   2921  O   GLY A 278      42.040  53.170  16.970  1.00  0.00            
ATOM   2922  N   ASP A 279      42.090  50.980  17.520  1.00  0.00            
ATOM   2923  H   ASP A 279      42.190  50.060  17.130  1.00  0.00            
ATOM   2924  CA  ASP A 279      42.060  50.880  18.980  1.00  0.00            
ATOM   2925  CB  ASP A 279      42.270  49.410  19.370  1.00  0.00            
ATOM   2926  CG  ASP A 279      41.600  48.330  18.520  1.00  0.00            
ATOM   2927  OD1 ASP A 279      41.000  47.390  19.090  1.00  0.00            
ATOM   2928  OD2 ASP A 279      41.860  48.280  17.300  1.00  0.00            
ATOM   2929  C   ASP A 279      43.040  51.750  19.770  1.00  0.00            
ATOM   2930  O   ASP A 279      43.450  51.410  20.890  1.00  0.00            
ATOM   2931  N   GLY A 280      43.340  52.950  19.280  1.00  0.00            
ATOM   2932  H   GLY A 280      42.860  53.240  18.450  1.00  0.00            
ATOM   2933  CA  GLY A 280      44.340  53.880  19.820  1.00  0.00            
ATOM   2934  C   GLY A 280      45.760  53.430  19.480  1.00  0.00            
ATOM   2935  O   GLY A 280      46.410  52.690  20.220  1.00  0.00            
ATOM   2936  N   GLY A 281      46.290  53.990  18.400  1.00  0.00            
ATOM   2937  H   GLY A 281      46.020  54.920  18.160  1.00  0.00            
ATOM   2938  CA  GLY A 281      47.520  53.490  17.760  1.00  0.00            
ATOM   2939  C   GLY A 281      47.390  52.130  17.080  1.00  0.00            
ATOM   2940  O   GLY A 281      47.540  52.040  15.870  1.00  0.00            
ATOM   2941  N   ILE A 282      47.110  51.080  17.860  1.00  0.00            
ATOM   2942  H   ILE A 282      46.870  51.230  18.820  1.00  0.00            
ATOM   2943  CA  ILE A 282      47.030  49.690  17.400  1.00  0.00            
ATOM   2944  CB  ILE A 282      47.350  48.660  18.480  1.00  0.00            
ATOM   2945  CG1 ILE A 282      46.360  48.540  19.640  1.00  0.00            
ATOM   2946  CG2 ILE A 282      48.800  48.830  18.950  1.00  0.00            
ATOM   2947  CD  ILE A 282      46.430  49.630  20.720  1.00  0.00            
ATOM   2948  C   ILE A 282      45.770  49.280  16.620  1.00  0.00            
ATOM   2949  O   ILE A 282      44.870  50.090  16.430  1.00  0.00            
ATOM   2950  N   MET A 283      45.790  48.090  16.020  1.00  0.00            
ATOM   2951  H   MET A 283      46.650  47.590  15.930  1.00  0.00            
ATOM   2952  CA  MET A 283      44.650  47.440  15.360  1.00  0.00            
ATOM   2953  CB  MET A 283      44.880  47.320  13.850  1.00  0.00            
ATOM   2954  CG  MET A 283      44.800  48.640  13.080  1.00  0.00            
ATOM   2955  SD  MET A 283      45.200  48.380  11.310  1.00  0.00            
ATOM   2956  CE  MET A 283      44.560  49.930  10.710  1.00  0.00            
ATOM   2957  C   MET A 283      44.310  46.050  15.890  1.00  0.00            
ATOM   2958  O   MET A 283      44.960  45.050  15.570  1.00  0.00            
ATOM   2959  N   SER A 284      43.240  46.000  16.670  1.00  0.00            
ATOM   2960  H   SER A 284      42.850  46.850  17.010  1.00  0.00            
ATOM   2961  CA  SER A 284      42.520  44.780  17.060  1.00  0.00            
ATOM   2962  CB  SER A 284      42.480  44.580  18.580  1.00  0.00            
ATOM   2963  OG  SER A 284      43.550  43.720  19.000  1.00  0.00            
ATOM   2964  HG  SER A 284      43.680  43.840  19.990  1.00  0.00            
ATOM   2965  C   SER A 284      41.090  44.750  16.520  1.00  0.00            
ATOM   2966  O   SER A 284      40.510  43.680  16.310  1.00  0.00            
ATOM   2967  N   VAL A 285      40.460  45.920  16.390  1.00  0.00            
ATOM   2968  H   VAL A 285      40.790  46.720  16.880  1.00  0.00            
ATOM   2969  CA  VAL A 285      39.170  46.110  15.700  1.00  0.00            
ATOM   2970  CB  VAL A 285      38.530  47.390  16.220  1.00  0.00            
ATOM   2971  CG1 VAL A 285      39.170  48.670  15.670  1.00  0.00            
ATOM   2972  CG2 VAL A 285      37.010  47.390  16.030  1.00  0.00            
ATOM   2973  C   VAL A 285      39.270  46.020  14.170  1.00  0.00            
ATOM   2974  O   VAL A 285      40.250  46.440  13.550  1.00  0.00            
ATOM   2975  N   ARG A 286      38.170  45.650  13.530  1.00  0.00            
ATOM   2976  H   ARG A 286      37.340  45.490  14.060  1.00  0.00            
ATOM   2977  CA  ARG A 286      38.020  45.390  12.090  1.00  0.00            
ATOM   2978  CB  ARG A 286      36.650  44.740  11.840  1.00  0.00            
ATOM   2979  CG  ARG A 286      35.480  45.680  12.150  1.00  0.00            
ATOM   2980  CD  ARG A 286      34.180  45.210  11.490  1.00  0.00            
ATOM   2981  NE  ARG A 286      34.290  45.290  10.020  1.00  0.00            
ATOM   2982  HE  ARG A 286      35.110  44.870   9.620  1.00  0.00            
ATOM   2983  CZ  ARG A 286      33.450  45.900   9.180  1.00  0.00            
ATOM   2984  NH1 ARG A 286      32.380  46.590   9.590  1.00  0.00            
ATOM   2985 1HH1 ARG A 286      32.200  46.730  10.570  1.00  0.00            
ATOM   2986 2HH1 ARG A 286      31.750  46.980   8.920  1.00  0.00            
ATOM   2987  NH2 ARG A 286      33.760  45.910   7.880  1.00  0.00            
ATOM   2988 1HH2 ARG A 286      34.630  45.520   7.580  1.00  0.00            
ATOM   2989 2HH2 ARG A 286      33.110  46.260   7.210  1.00  0.00            
ATOM   2990  C   ARG A 286      38.220  46.510  11.070  1.00  0.00            
ATOM   2991  O   ARG A 286      38.000  46.280   9.880  1.00  0.00            
ATOM   2992  N   GLU A 287      38.760  47.650  11.480  1.00  0.00            
ATOM   2993  H   GLU A 287      39.330  47.620  12.310  1.00  0.00            
ATOM   2994  CA  GLU A 287      38.780  48.950  10.780  1.00  0.00            
ATOM   2995  CB  GLU A 287      39.600  48.910   9.500  1.00  0.00            
ATOM   2996  CG  GLU A 287      41.110  48.770   9.720  1.00  0.00            
ATOM   2997  CD  GLU A 287      41.840  48.210   8.490  1.00  0.00            
ATOM   2998  OE1 GLU A 287      41.420  47.140   8.000  1.00  0.00            
ATOM   2999  OE2 GLU A 287      42.910  48.740   8.140  1.00  0.00            
ATOM   3000  C   GLU A 287      37.390  49.540  10.510  1.00  0.00            
ATOM   3001  O   GLU A 287      36.500  48.840  10.020  1.00  0.00            
ATOM   3002  N   SER A 288      37.260  50.860  10.630  1.00  0.00            
ATOM   3003  H   SER A 288      38.020  51.450  10.360  1.00  0.00            
ATOM   3004  CA  SER A 288      35.940  51.520  10.650  1.00  0.00            
ATOM   3005  CB  SER A 288      35.850  52.660  11.670  1.00  0.00            
ATOM   3006  OG  SER A 288      36.640  53.790  11.280  1.00  0.00            
ATOM   3007  HG  SER A 288      37.250  54.020  12.040  1.00  0.00            
ATOM   3008  C   SER A 288      35.510  52.060   9.290  1.00  0.00            
ATOM   3009  O   SER A 288      36.340  52.320   8.420  1.00  0.00            
ATOM   3010  N   ARG A 289      34.200  52.150   9.040  1.00  0.00            
ATOM   3011  H   ARG A 289      33.510  51.960   9.750  1.00  0.00            
ATOM   3012  CA  ARG A 289      33.680  52.580   7.740  1.00  0.00            
ATOM   3013  CB  ARG A 289      33.020  51.390   7.030  1.00  0.00            
ATOM   3014  CG  ARG A 289      33.950  50.200   6.810  1.00  0.00            
ATOM   3015  CD  ARG A 289      35.170  50.520   5.950  1.00  0.00            
ATOM   3016  NE  ARG A 289      36.160  49.430   6.070  1.00  0.00            
ATOM   3017  HE  ARG A 289      35.800  48.510   5.890  1.00  0.00            
ATOM   3018  CZ  ARG A 289      37.440  49.540   6.440  1.00  0.00            
ATOM   3019  NH1 ARG A 289      37.980  50.720   6.780  1.00  0.00            
ATOM   3020 1HH1 ARG A 289      37.410  51.540   6.790  1.00  0.00            
ATOM   3021 2HH1 ARG A 289      38.900  50.790   7.180  1.00  0.00            
ATOM   3022  NH2 ARG A 289      38.190  48.440   6.530  1.00  0.00            
ATOM   3023 1HH2 ARG A 289      37.800  47.540   6.330  1.00  0.00            
ATOM   3024 2HH2 ARG A 289      39.130  48.490   6.880  1.00  0.00            
ATOM   3025  C   ARG A 289      32.770  53.810   7.790  1.00  0.00            
ATOM   3026  O   ARG A 289      32.240  54.160   8.850  1.00  0.00            
ATOM   3027  N   SER A 290      32.600  54.460   6.650  1.00  0.00            
ATOM   3028  H   SER A 290      32.960  54.060   5.800  1.00  0.00            
ATOM   3029  CA  SER A 290      31.830  55.690   6.420  1.00  0.00            
ATOM   3030  CB  SER A 290      30.360  55.420   6.100  1.00  0.00            
ATOM   3031  OG  SER A 290      29.580  55.090   7.260  1.00  0.00            
ATOM   3032  HG  SER A 290      28.650  54.870   6.950  1.00  0.00            
ATOM   3033  C   SER A 290      32.050  56.880   7.350  1.00  0.00            
ATOM   3034  O   SER A 290      33.190  57.240   7.660  1.00  0.00            
ATOM   3035  N   LEU A 291      30.990  57.610   7.700  1.00  0.00            
ATOM   3036  H   LEU A 291      30.110  57.140   7.810  1.00  0.00            
ATOM   3037  CA  LEU A 291      31.040  58.950   8.300  1.00  0.00            
ATOM   3038  CB  LEU A 291      30.400  60.010   7.400  1.00  0.00            
ATOM   3039  CG  LEU A 291      30.830  60.040   5.930  1.00  0.00            
ATOM   3040  CD1 LEU A 291      30.250  61.290   5.260  1.00  0.00            
ATOM   3041  CD2 LEU A 291      32.350  59.990   5.740  1.00  0.00            
ATOM   3042  C   LEU A 291      30.350  59.020   9.660  1.00  0.00            
ATOM   3043  O   LEU A 291      29.330  58.370   9.870  1.00  0.00            
ATOM   3044  N   SER A 292      30.810  59.940  10.500  1.00  0.00            
ATOM   3045  H   SER A 292      31.550  60.570  10.230  1.00  0.00            
ATOM   3046  CA  SER A 292      30.280  60.150  11.860  1.00  0.00            
ATOM   3047  CB  SER A 292      31.250  60.950  12.720  1.00  0.00            
ATOM   3048  OG  SER A 292      31.660  62.190  12.120  1.00  0.00            
ATOM   3049  HG  SER A 292      31.700  62.870  12.860  1.00  0.00            
ATOM   3050  C   SER A 292      28.890  60.760  11.960  1.00  0.00            
ATOM   3051  O   SER A 292      28.520  61.680  11.220  1.00  0.00            
ATOM   3052  N   GLU A 293      28.070  60.170  12.830  1.00  0.00            
ATOM   3053  H   GLU A 293      28.240  59.220  13.110  1.00  0.00            
ATOM   3054  CA  GLU A 293      26.780  60.730  13.270  1.00  0.00            
ATOM   3055  CB  GLU A 293      25.750  59.620  13.460  1.00  0.00            
ATOM   3056  CG  GLU A 293      24.340  60.130  13.750  1.00  0.00            
ATOM   3057  CD  GLU A 293      23.240  59.070  13.760  1.00  0.00            
ATOM   3058  OE1 GLU A 293      23.520  57.880  14.010  1.00  0.00            
ATOM   3059  OE2 GLU A 293      22.080  59.440  13.470  1.00  0.00            
ATOM   3060  C   GLU A 293      26.940  61.590  14.530  1.00  0.00            
ATOM   3061  O   GLU A 293      27.390  61.100  15.560  1.00  0.00            
ATOM   3062  N   ASP A 294      26.740  62.890  14.350  1.00  0.00            
ATOM   3063  H   ASP A 294      26.750  63.260  13.420  1.00  0.00            
ATOM   3064  CA  ASP A 294      26.750  63.950  15.380  1.00  0.00            
ATOM   3065  CB  ASP A 294      28.170  64.280  15.830  1.00  0.00            
ATOM   3066  CG  ASP A 294      29.090  64.960  14.800  1.00  0.00            
ATOM   3067  OD1 ASP A 294      29.100  64.600  13.610  1.00  0.00            
ATOM   3068  OD2 ASP A 294      29.910  65.790  15.240  1.00  0.00            
ATOM   3069  C   ASP A 294      25.990  65.200  14.940  1.00  0.00            
ATOM   3070  O   ASP A 294      25.400  65.220  13.860  1.00  0.00            
ATOM   3071  N   LEU A 295      25.840  66.170  15.840  1.00  0.00            
ATOM   3072  H   LEU A 295      26.240  66.090  16.750  1.00  0.00            
ATOM   3073  CA  LEU A 295      25.060  67.390  15.620  1.00  0.00            
ATOM   3074  CB  LEU A 295      24.080  67.600  16.790  1.00  0.00            
ATOM   3075  CG  LEU A 295      22.950  66.580  16.840  1.00  0.00            
ATOM   3076  CD1 LEU A 295      22.070  66.840  18.060  1.00  0.00            
ATOM   3077  CD2 LEU A 295      22.120  66.620  15.550  1.00  0.00            
ATOM   3078  C   LEU A 295      25.790  68.710  15.350  1.00  0.00            
ATOM   3079  O1  LEU A 295      25.100  69.720  15.100  1.00  0.00            
ATOM   3080  O2  LEU A 295      27.040  68.780  15.370  1.00  0.00            
ATOM   3081  N   ARG B 296      57.690  36.170  57.330  1.00  0.00            
ATOM   3082  H1  ARG B 296      57.980  35.340  56.860  1.00  0.00            
ATOM   3083  H2  ARG B 296      56.870  36.530  56.880  1.00  0.00            
ATOM   3084  H3  ARG B 296      58.410  36.860  57.280  1.00  0.00            
ATOM   3085  CA  ARG B 296      57.380  35.880  58.740  1.00  0.00            
ATOM   3086  CB  ARG B 296      58.610  35.280  59.440  1.00  0.00            
ATOM   3087  CG  ARG B 296      58.520  35.180  60.970  1.00  0.00            
ATOM   3088  CD  ARG B 296      59.120  33.890  61.540  1.00  0.00            
ATOM   3089  NE  ARG B 296      58.200  32.790  61.230  1.00  0.00            
ATOM   3090  HE  ARG B 296      57.230  33.060  61.220  1.00  0.00            
ATOM   3091  CZ  ARG B 296      58.510  31.550  60.860  1.00  0.00            
ATOM   3092  NH1 ARG B 296      59.780  31.130  60.750  1.00  0.00            
ATOM   3093 1HH1 ARG B 296      60.550  31.740  60.940  1.00  0.00            
ATOM   3094 2HH1 ARG B 296      59.930  30.170  60.510  1.00  0.00            
ATOM   3095  NH2 ARG B 296      57.550  30.730  60.420  1.00  0.00            
ATOM   3096 1HH2 ARG B 296      56.590  31.020  60.370  1.00  0.00            
ATOM   3097 2HH2 ARG B 296      57.820  29.800  60.150  1.00  0.00            
ATOM   3098  C   ARG B 296      56.920  37.170  59.420  1.00  0.00            
ATOM   3099  O   ARG B 296      57.530  38.200  59.180  1.00  0.00            
ATOM   3100  N   ILE B 297      55.780  37.110  60.110  1.00  0.00            
ATOM   3101  H   ILE B 297      55.210  36.280  60.060  1.00  0.00            
ATOM   3102  CA  ILE B 297      55.300  38.180  60.990  1.00  0.00            
ATOM   3103  CB  ILE B 297      53.790  38.040  61.230  1.00  0.00            
ATOM   3104  CG1 ILE B 297      53.240  39.210  62.060  1.00  0.00            
ATOM   3105  CG2 ILE B 297      53.430  36.680  61.830  1.00  0.00            
ATOM   3106  CD  ILE B 297      51.730  39.160  62.280  1.00  0.00            
ATOM   3107  C   ILE B 297      56.130  38.250  62.270  1.00  0.00            
ATOM   3108  O   ILE B 297      56.520  37.230  62.840  1.00  0.00            
ATOM   3109  N   ILE B 298      56.440  39.460  62.730  1.00  0.00            
ATOM   3110  H   ILE B 298      56.210  40.260  62.180  1.00  0.00            
ATOM   3111  CA  ILE B 298      57.120  39.740  64.000  1.00  0.00            
ATOM   3112  CB  ILE B 298      57.360  41.250  64.130  1.00  0.00            
ATOM   3113  CG1 ILE B 298      58.160  41.640  65.380  1.00  0.00            
ATOM   3114  CG2 ILE B 298      56.080  42.080  64.060  1.00  0.00            
ATOM   3115  CD  ILE B 298      59.630  41.230  65.320  1.00  0.00            
ATOM   3116  C   ILE B 298      56.390  39.120  65.190  1.00  0.00            
ATOM   3117  O   ILE B 298      55.190  39.350  65.320  1.00  0.00            
ATOM   3118  N   PRO B 299      57.060  38.370  66.060  1.00  0.00            
ATOM   3119  CA  PRO B 299      56.460  37.750  67.260  1.00  0.00            
ATOM   3120  CB  PRO B 299      57.620  37.050  67.970  1.00  0.00            
ATOM   3121  CG  PRO B 299      58.480  36.590  66.800  1.00  0.00            
ATOM   3122  CD  PRO B 299      58.380  37.760  65.820  1.00  0.00            
ATOM   3123  C   PRO B 299      55.700  38.670  68.220  1.00  0.00            
ATOM   3124  O   PRO B 299      54.690  38.260  68.780  1.00  0.00            
ATOM   3125  N   ARG B 300      56.150  39.910  68.410  1.00  0.00            
ATOM   3126  H   ARG B 300      57.020  40.220  68.010  1.00  0.00            
ATOM   3127  CA  ARG B 300      55.480  40.880  69.280  1.00  0.00            
ATOM   3128  CB  ARG B 300      56.300  41.150  70.540  1.00  0.00            
ATOM   3129  CG  ARG B 300      57.500  42.080  70.380  1.00  0.00            
ATOM   3130  CD  ARG B 300      58.440  42.060  71.590  1.00  0.00            
ATOM   3131  NE  ARG B 300      57.780  42.370  72.870  1.00  0.00            
ATOM   3132  HE  ARG B 300      57.030  41.760  73.140  1.00  0.00            
ATOM   3133  CZ  ARG B 300      58.180  43.320  73.720  1.00  0.00            
ATOM   3134  NH1 ARG B 300      59.180  44.150  73.420  1.00  0.00            
ATOM   3135 1HH1 ARG B 300      59.640  44.100  72.530  1.00  0.00            
ATOM   3136 2HH1 ARG B 300      59.530  44.810  74.100  1.00  0.00            
ATOM   3137  NH2 ARG B 300      57.620  43.440  74.940  1.00  0.00            
ATOM   3138 1HH2 ARG B 300      56.840  42.880  75.210  1.00  0.00            
ATOM   3139 2HH2 ARG B 300      58.080  43.990  75.630  1.00  0.00            
ATOM   3140  C   ARG B 300      54.940  42.150  68.630  1.00  0.00            
ATOM   3141  O   ARG B 300      55.660  42.880  67.930  1.00  0.00            
ATOM   3142  N   HIS B 301      53.630  42.330  68.760  1.00  0.00            
ATOM   3143  H   HIS B 301      53.040  41.520  68.830  1.00  0.00            
ATOM   3144  CA  HIS B 301      52.910  43.600  68.560  1.00  0.00            
ATOM   3145  CB  HIS B 301      51.430  43.240  68.420  1.00  0.00            
ATOM   3146  CG  HIS B 301      50.640  44.170  67.490  1.00  0.00            
ATOM   3147  ND1 HIS B 301      51.110  44.820  66.420  1.00  0.00            
ATOM   3148  CD2 HIS B 301      49.320  44.350  67.530  1.00  0.00            
ATOM   3149  HD2 HIS B 301      48.630  43.930  68.260  1.00  0.00            
ATOM   3150  CE1 HIS B 301      50.070  45.360  65.790  1.00  0.00            
ATOM   3151  HE1 HIS B 301      50.090  45.900  64.840  1.00  0.00            
ATOM   3152  NE2 HIS B 301      48.970  45.090  66.490  1.00  0.00            
ATOM   3153  HE2 HIS B 301      48.030  45.390  66.310  1.00  0.00            
ATOM   3154  C   HIS B 301      53.170  44.570  69.720  1.00  0.00            
ATOM   3155  O   HIS B 301      53.950  44.250  70.610  1.00  0.00            
ATOM   3156  N   LEU B 302      52.580  45.760  69.740  1.00  0.00            
ATOM   3157  H   LEU B 302      51.930  46.060  69.030  1.00  0.00            
ATOM   3158  CA  LEU B 302      52.830  46.770  70.770  1.00  0.00            
ATOM   3159  CB  LEU B 302      53.350  48.060  70.140  1.00  0.00            
ATOM   3160  CG  LEU B 302      54.590  47.900  69.270  1.00  0.00            
ATOM   3161  CD1 LEU B 302      54.940  49.230  68.590  1.00  0.00            
ATOM   3162  CD2 LEU B 302      55.770  47.360  70.080  1.00  0.00            
ATOM   3163  C   LEU B 302      51.600  47.110  71.620  1.00  0.00            
ATOM   3164  O   LEU B 302      50.490  47.280  71.120  1.00  0.00            
ATOM   3165  N   GLN B 303      51.790  47.100  72.940  1.00  0.00            
ATOM   3166  H   GLN B 303      52.590  46.640  73.340  1.00  0.00            
ATOM   3167  CA  GLN B 303      50.830  47.680  73.890  1.00  0.00            
ATOM   3168  CB  GLN B 303      51.110  47.190  75.320  1.00  0.00            
ATOM   3169  CG  GLN B 303      50.890  45.690  75.470  1.00  0.00            
ATOM   3170  CD  GLN B 303      51.610  45.190  76.720  1.00  0.00            
ATOM   3171  OE1 GLN B 303      52.830  45.010  76.750  1.00  0.00            
ATOM   3172  NE2 GLN B 303      50.900  45.080  77.840  1.00  0.00            
ATOM   3173 1HE2 GLN B 303      49.940  45.340  77.890  1.00  0.00            
ATOM   3174 2HE2 GLN B 303      51.340  44.580  78.580  1.00  0.00            
ATOM   3175  C   GLN B 303      50.910  49.200  73.870  1.00  0.00            
ATOM   3176  O   GLN B 303      51.970  49.750  74.200  1.00  0.00            
ATOM   3177  N   LEU B 304      49.970  49.800  73.140  1.00  0.00            
ATOM   3178  H   LEU B 304      49.260  49.270  72.670  1.00  0.00            
ATOM   3179  CA  LEU B 304      49.830  51.260  73.020  1.00  0.00            
ATOM   3180  CB  LEU B 304      49.020  51.610  71.770  1.00  0.00            
ATOM   3181  CG  LEU B 304      49.630  51.100  70.460  1.00  0.00            
ATOM   3182  CD1 LEU B 304      48.680  51.380  69.300  1.00  0.00            
ATOM   3183  CD2 LEU B 304      51.000  51.710  70.180  1.00  0.00            
ATOM   3184  C   LEU B 304      49.250  51.930  74.270  1.00  0.00            
ATOM   3185  O1  LEU B 304      49.380  53.170  74.390  1.00  0.00            
ATOM   3186  O2  LEU B 304      48.660  51.210  75.110  1.00  0.00            
TER
ENDMDL
