# Supplementary material for: Structural Modeling and Molecular Dynamics of the Immune Checkpoint Molecule HLA-G
Source: Front Immunol. 2020 Nov 6;11:575076. doi: 10.3389/fimmu.2020.575076 (PMC7677236; doi:10.3389/fimmu.2020.575076)
Supplement: Supplementary file 2 [file DataSheet_2.zip › Structures(PDB)/Membrane-bound_HLA-G1.pdb]

EXPDTA    THEORETICAL MODEL, MODELLER 9.14 2017/11/03 13:37:21
REMARK   6 MODELLER OBJECTIVE FUNCTION:      2537.7502
REMARK   6 MODELLER BEST TEMPLATE % SEQ ID: 100.000
REMARK   6 SEQUENCE: alvo
REMARK   6 TEMPLATE: hlag
ATOM      1  N   GLY A   1      85.729  76.785  69.120  1.00 26.56           N
ATOM      2  CA  GLY A   1      87.018  76.387  69.732  1.00 26.56           C
ATOM      3  C   GLY A   1      87.259  77.131  71.010  1.00 26.56           C
ATOM      4  O   GLY A   1      88.093  78.032  71.057  1.00 26.56           O
ATOM      5  N   SER A   2      86.490  76.786  72.065  1.00 62.70           N
ATOM      6  CA  SER A   2      86.532  77.388  73.374  1.00 62.70           C
ATOM      7  CB  SER A   2      85.220  77.196  74.155  1.00 62.70           C
ATOM      8  OG  SER A   2      84.982  75.817  74.393  1.00 62.70           O
ATOM      9  C   SER A   2      87.657  76.877  74.236  1.00 62.70           C
ATOM     10  O   SER A   2      88.029  77.539  75.202  1.00 62.70           O
ATOM     11  N   HIS A   3      88.228  75.697  73.922  1.00 81.16           N
ATOM     12  CA  HIS A   3      89.308  75.115  74.684  1.00 81.16           C
ATOM     13  ND1 HIS A   3      91.845  75.030  72.595  1.00 81.16           N
ATOM     14  CG  HIS A   3      91.082  76.016  73.181  1.00 81.16           C
ATOM     15  CB  HIS A   3      90.592  75.953  74.600  1.00 81.16           C
ATOM     16  NE2 HIS A   3      91.495  76.572  71.032  1.00 81.16           N
ATOM     17  CD2 HIS A   3      90.879  76.951  72.211  1.00 81.16           C
ATOM     18  CE1 HIS A   3      92.063  75.412  71.311  1.00 81.16           C
ATOM     19  C   HIS A   3      88.927  74.868  76.118  1.00 81.16           C
ATOM     20  O   HIS A   3      89.683  75.190  77.038  1.00 81.16           O
ATOM     21  N   SER A   4      87.746  74.247  76.340  1.00 54.29           N
ATOM     22  CA  SER A   4      87.301  73.962  77.678  1.00 54.29           C
ATOM     23  CB  SER A   4      85.991  74.678  78.059  1.00 54.29           C
ATOM     24  OG  SER A   4      84.920  74.178  77.271  1.00 54.29           O
ATOM     25  C   SER A   4      87.041  72.486  77.827  1.00 54.29           C
ATOM     26  O   SER A   4      86.614  71.816  76.888  1.00 54.29           O
ATOM     27  N   MET A   5      87.321  71.939  79.034  1.00 64.69           N
ATOM     28  CA  MET A   5      87.055  70.557  79.342  1.00 64.69           C
ATOM     29  CB  MET A   5      88.321  69.722  79.606  1.00 64.69           C
ATOM     30  CG  MET A   5      88.048  68.221  79.733  1.00 64.69           C
ATOM     31  SD  MET A   5      89.522  67.159  79.695  1.00 64.69           S
ATOM     32  CE  MET A   5      90.129  67.631  81.338  1.00 64.69           C
ATOM     33  C   MET A   5      86.222  70.540  80.587  1.00 64.69           C
ATOM     34  O   MET A   5      86.514  71.266  81.538  1.00 64.69           O
ATOM     35  N   ARG A   6      85.151  69.714  80.604  1.00229.52           N
ATOM     36  CA  ARG A   6      84.259  69.713  81.732  1.00229.52           C
ATOM     37  CB  ARG A   6      83.108  70.716  81.517  1.00229.52           C
ATOM     38  CG  ARG A   6      83.632  72.153  81.398  1.00229.52           C
ATOM     39  CD  ARG A   6      82.689  73.177  80.751  1.00229.52           C
ATOM     40  NE  ARG A   6      82.763  73.028  79.268  1.00229.52           N
ATOM     41  CZ  ARG A   6      81.851  72.262  78.604  1.00229.52           C
ATOM     42  NH1 ARG A   6      80.849  71.656  79.302  1.00229.52           N
ATOM     43  NH2 ARG A   6      81.935  72.107  77.250  1.00229.52           N
ATOM     44  C   ARG A   6      83.666  68.341  81.911  1.00229.52           C
ATOM     45  O   ARG A   6      83.373  67.641  80.942  1.00229.52           O
ATOM     46  N   TYR A   7      83.461  67.943  83.187  1.00 93.13           N
ATOM     47  CA  TYR A   7      82.880  66.685  83.575  1.00 93.13           C
ATOM     48  CB  TYR A   7      83.760  65.847  84.513  1.00 93.13           C
ATOM     49  CG  TYR A   7      84.753  65.115  83.682  1.00 93.13           C
ATOM     50  CD1 TYR A   7      85.933  65.687  83.264  1.00 93.13           C
ATOM     51  CD2 TYR A   7      84.473  63.817  83.328  1.00 93.13           C
ATOM     52  CE1 TYR A   7      86.816  64.962  82.495  1.00 93.13           C
ATOM     53  CE2 TYR A   7      85.344  63.088  82.564  1.00 93.13           C
ATOM     54  CZ  TYR A   7      86.516  63.664  82.151  1.00 93.13           C
ATOM     55  OH  TYR A   7      87.405  62.908  81.365  1.00 93.13           O
ATOM     56  C   TYR A   7      81.623  66.990  84.314  1.00 93.13           C
ATOM     57  O   TYR A   7      81.531  67.969  85.051  1.00 93.13           O
ATOM     58  N   PHE A   8      80.635  66.097  84.148  1.00198.47           N
ATOM     59  CA  PHE A   8      79.277  66.342  84.519  1.00198.47           C
ATOM     60  CB  PHE A   8      78.557  66.256  83.194  1.00198.47           C
ATOM     61  CG  PHE A   8      77.280  66.942  83.200  1.00198.47           C
ATOM     62  CD1 PHE A   8      77.307  68.310  83.150  1.00198.47           C
ATOM     63  CD2 PHE A   8      76.125  66.208  83.202  1.00198.47           C
ATOM     64  CE1 PHE A   8      76.137  68.995  83.122  1.00198.47           C
ATOM     65  CE2 PHE A   8      74.946  66.879  83.170  1.00198.47           C
ATOM     66  CZ  PHE A   8      75.009  68.241  83.124  1.00198.47           C
ATOM     67  C   PHE A   8      78.780  65.177  85.320  1.00198.47           C
ATOM     68  O   PHE A   8      79.047  64.028  84.974  1.00198.47           O
ATOM     69  N   SER A   9      78.014  65.450  86.396  1.00111.50           N
ATOM     70  CA  SER A   9      77.422  64.396  87.173  1.00111.50           C
ATOM     71  CB  SER A   9      78.088  64.255  88.553  1.00111.50           C
ATOM     72  OG  SER A   9      77.471  63.234  89.318  1.00111.50           O
ATOM     73  C   SER A   9      75.989  64.772  87.413  1.00111.50           C
ATOM     74  O   SER A   9      75.705  65.891  87.837  1.00111.50           O
ATOM     75  N   ALA A  10      75.041  63.851  87.128  1.00 58.14           N
ATOM     76  CA  ALA A  10      73.659  64.112  87.431  1.00 58.14           C
ATOM     77  CB  ALA A  10      72.747  64.124  86.195  1.00 58.14           C
ATOM     78  C   ALA A  10      73.184  62.994  88.306  1.00 58.14           C
ATOM     79  O   ALA A  10      73.008  61.867  87.843  1.00 58.14           O
ATOM     80  N   ALA A  11      72.924  63.281  89.595  1.00 51.42           N
ATOM     81  CA  ALA A  11      72.489  62.232  90.471  1.00 51.42           C
ATOM     82  CB  ALA A  11      73.295  62.170  91.778  1.00 51.42           C
ATOM     83  C   ALA A  11      71.065  62.508  90.844  1.00 51.42           C
ATOM     84  O   ALA A  11      70.782  63.468  91.560  1.00 51.42           O
ATOM     85  N   VAL A  12      70.130  61.645  90.389  1.00 43.27           N
ATOM     86  CA  VAL A  12      68.741  61.847  90.702  1.00 43.27           C
ATOM     87  CB  VAL A  12      67.864  62.050  89.498  1.00 43.27           C
ATOM     88  CG1 VAL A  12      66.410  62.225  89.976  1.00 43.27           C
ATOM     89  CG2 VAL A  12      68.407  63.232  88.674  1.00 43.27           C
ATOM     90  C   VAL A  12      68.238  60.620  91.392  1.00 43.27           C
ATOM     91  O   VAL A  12      68.458  59.499  90.935  1.00 43.27           O
ATOM     92  N   SER A  13      67.533  60.811  92.525  1.00 56.79           N
ATOM     93  CA  SER A  13      67.054  59.686  93.270  1.00 56.79           C
ATOM     94  CB  SER A  13      67.076  59.914  94.791  1.00 56.79           C
ATOM     95  OG  SER A  13      66.221  60.991  95.141  1.00 56.79           O
ATOM     96  C   SER A  13      65.667  59.314  92.860  1.00 56.79           C
ATOM     97  O   SER A  13      64.995  60.030  92.122  1.00 56.79           O
ATOM     98  N   ARG A  14      65.258  58.102  93.288  1.00136.44           N
ATOM     99  CA  ARG A  14      63.923  57.594  93.162  1.00136.44           C
ATOM    100  CB  ARG A  14      63.777  56.529  92.055  1.00136.44           C
ATOM    101  CG  ARG A  14      64.216  56.960  90.648  1.00136.44           C
ATOM    102  CD  ARG A  14      63.936  55.899  89.574  1.00136.44           C
ATOM    103  NE  ARG A  14      64.473  56.393  88.274  1.00136.44           N
ATOM    104  CZ  ARG A  14      65.770  56.144  87.931  1.00136.44           C
ATOM    105  NH1 ARG A  14      66.586  55.462  88.788  1.00136.44           N
ATOM    106  NH2 ARG A  14      66.257  56.586  86.735  1.00136.44           N
ATOM    107  C   ARG A  14      63.750  56.838  94.446  1.00136.44           C
ATOM    108  O   ARG A  14      64.102  55.660  94.503  1.00136.44           O
ATOM    109  N   PRO A  15      63.220  57.425  95.484  1.00 79.39           N
ATOM    110  CA  PRO A  15      63.170  56.665  96.699  1.00 79.39           C
ATOM    111  CD  PRO A  15      63.472  58.831  95.755  1.00 79.39           C
ATOM    112  CB  PRO A  15      62.923  57.664  97.827  1.00 79.39           C
ATOM    113  CG  PRO A  15      63.586  58.947  97.290  1.00 79.39           C
ATOM    114  C   PRO A  15      62.221  55.524  96.631  1.00 79.39           C
ATOM    115  O   PRO A  15      61.120  55.683  96.106  1.00 79.39           O
ATOM    116  N   GLY A  16      62.660  54.361  97.147  1.00 26.11           N
ATOM    117  CA  GLY A  16      61.878  53.165  97.221  1.00 26.11           C
ATOM    118  C   GLY A  16      62.162  52.332  96.011  1.00 26.11           C
ATOM    119  O   GLY A  16      62.224  51.106  96.091  1.00 26.11           O
ATOM    120  N   ARG A  17      62.329  52.989  94.847  1.00 61.59           N
ATOM    121  CA  ARG A  17      62.570  52.293  93.616  1.00 61.59           C
ATOM    122  CB  ARG A  17      62.370  53.173  92.369  1.00 61.59           C
ATOM    123  CG  ARG A  17      60.894  53.516  92.141  1.00 61.59           C
ATOM    124  CD  ARG A  17      60.583  54.123  90.772  1.00 61.59           C
ATOM    125  NE  ARG A  17      59.098  54.193  90.645  1.00 61.59           N
ATOM    126  CZ  ARG A  17      58.501  53.799  89.483  1.00 61.59           C
ATOM    127  NH1 ARG A  17      59.269  53.350  88.447  1.00 61.59           N
ATOM    128  NH2 ARG A  17      57.142  53.827  89.357  1.00 61.59           N
ATOM    129  C   ARG A  17      63.942  51.692  93.588  1.00 61.59           C
ATOM    130  O   ARG A  17      64.126  50.594  93.070  1.00 61.59           O
ATOM    131  N   GLY A  18      64.963  52.384  94.127  1.00 23.74           N
ATOM    132  CA  GLY A  18      66.265  51.789  94.058  1.00 23.74           C
ATOM    133  C   GLY A  18      67.294  52.847  94.298  1.00 23.74           C
ATOM    134  O   GLY A  18      66.981  53.964  94.710  1.00 23.74           O
ATOM    135  N   GLU A  19      68.566  52.505  94.013  1.00 48.74           N
ATOM    136  CA  GLU A  19      69.681  53.382  94.234  1.00 48.74           C
ATOM    137  CB  GLU A  19      71.030  52.754  93.841  1.00 48.74           C
ATOM    138  CG  GLU A  19      71.448  51.539  94.669  1.00 48.74           C
ATOM    139  CD  GLU A  19      72.673  50.956  93.978  1.00 48.74           C
ATOM    140  OE1 GLU A  19      73.102  51.553  92.955  1.00 48.74           O
ATOM    141  OE2 GLU A  19      73.189  49.910  94.454  1.00 48.74           O
ATOM    142  C   GLU A  19      69.514  54.593  93.364  1.00 48.74           C
ATOM    143  O   GLU A  19      68.888  54.533  92.307  1.00 48.74           O
ATOM    144  N   PRO A  20      70.067  55.704  93.791  1.00 75.11           N
ATOM    145  CA  PRO A  20      69.950  56.921  93.032  1.00 75.11           C
ATOM    146  CD  PRO A  20      70.236  55.967  95.211  1.00 75.11           C
ATOM    147  CB  PRO A  20      70.502  58.027  93.927  1.00 75.11           C
ATOM    148  CG  PRO A  20      70.220  57.502  95.348  1.00 75.11           C
ATOM    149  C   PRO A  20      70.634  56.782  91.711  1.00 75.11           C
ATOM    150  O   PRO A  20      71.746  56.256  91.666  1.00 75.11           O
ATOM    151  N   ARG A  21      70.002  57.285  90.633  1.00 86.02           N
ATOM    152  CA  ARG A  21      70.540  57.122  89.314  1.00 86.02           C
ATOM    153  CB  ARG A  21      69.483  57.282  88.201  1.00 86.02           C
ATOM    154  CG  ARG A  21      70.031  57.114  86.778  1.00 86.02           C
ATOM    155  CD  ARG A  21      68.964  57.254  85.686  1.00 86.02           C
ATOM    156  NE  ARG A  21      69.636  57.073  84.367  1.00 86.02           N
ATOM    157  CZ  ARG A  21      68.890  56.801  83.256  1.00 86.02           C
ATOM    158  NH1 ARG A  21      67.544  56.603  83.373  1.00 86.02           N
ATOM    159  NH2 ARG A  21      69.484  56.727  82.029  1.00 86.02           N
ATOM    160  C   ARG A  21      71.585  58.162  89.089  1.00 86.02           C
ATOM    161  O   ARG A  21      71.287  59.332  88.855  1.00 86.02           O
ATOM    162  N   PHE A  22      72.855  57.720  89.139  1.00 90.06           N
ATOM    163  CA  PHE A  22      74.016  58.532  88.921  1.00 90.06           C
ATOM    164  CB  PHE A  22      75.187  57.992  89.774  1.00 90.06           C
ATOM    165  CG  PHE A  22      76.488  58.649  89.471  1.00 90.06           C
ATOM    166  CD1 PHE A  22      76.864  59.816  90.095  1.00 90.06           C
ATOM    167  CD2 PHE A  22      77.348  58.065  88.573  1.00 90.06           C
ATOM    168  CE1 PHE A  22      78.078  60.400  89.811  1.00 90.06           C
ATOM    169  CE2 PHE A  22      78.561  58.648  88.288  1.00 90.06           C
ATOM    170  CZ  PHE A  22      78.928  59.820  88.902  1.00 90.06           C
ATOM    171  C   PHE A  22      74.373  58.393  87.466  1.00 90.06           C
ATOM    172  O   PHE A  22      74.695  57.299  87.004  1.00 90.06           O
ATOM    173  N   ILE A  23      74.286  59.504  86.698  1.00 51.77           N
ATOM    174  CA  ILE A  23      74.661  59.510  85.306  1.00 51.77           C
ATOM    175  CB  ILE A  23      73.575  59.952  84.367  1.00 51.77           C
ATOM    176  CG1 ILE A  23      72.377  58.991  84.441  1.00 51.77           C
ATOM    177  CG2 ILE A  23      74.191  60.059  82.959  1.00 51.77           C
ATOM    178  CD1 ILE A  23      71.123  59.507  83.734  1.00 51.77           C
ATOM    179  C   ILE A  23      75.788  60.491  85.169  1.00 51.77           C
ATOM    180  O   ILE A  23      75.684  61.625  85.636  1.00 51.77           O
ATOM    181  N   ALA A  24      76.900  60.074  84.518  1.00 43.52           N
ATOM    182  CA  ALA A  24      78.060  60.922  84.395  1.00 43.52           C
ATOM    183  CB  ALA A  24      79.303  60.334  85.090  1.00 43.52           C
ATOM    184  C   ALA A  24      78.417  61.099  82.943  1.00 43.52           C
ATOM    185  O   ALA A  24      78.311  60.162  82.153  1.00 43.52           O
ATOM    186  N   MET A  25      78.850  62.325  82.550  1.00 58.90           N
ATOM    187  CA  MET A  25      79.228  62.557  81.177  1.00 58.90           C
ATOM    188  CB  MET A  25      78.083  63.089  80.297  1.00 58.90           C
ATOM    189  CG  MET A  25      76.946  62.074  80.134  1.00 58.90           C
ATOM    190  SD  MET A  25      75.554  62.633  79.102  1.00 58.90           S
ATOM    191  CE  MET A  25      75.061  63.968  80.226  1.00 58.90           C
ATOM    192  C   MET A  25      80.366  63.546  81.102  1.00 58.90           C
ATOM    193  O   MET A  25      80.454  64.475  81.903  1.00 58.90           O
ATOM    194  N   GLY A  26      81.266  63.373  80.102  1.00 38.04           N
ATOM    195  CA  GLY A  26      82.415  64.236  79.959  1.00 38.04           C
ATOM    196  C   GLY A  26      82.318  64.993  78.665  1.00 38.04           C
ATOM    197  O   GLY A  26      81.987  64.425  77.624  1.00 38.04           O
ATOM    198  N   TYR A  27      82.652  66.305  78.710  1.00 79.09           N
ATOM    199  CA  TYR A  27      82.536  67.164  77.561  1.00 79.09           C
ATOM    200  CB  TYR A  27      81.494  68.287  77.734  1.00 79.09           C
ATOM    201  CG  TYR A  27      80.102  67.749  77.785  1.00 79.09           C
ATOM    202  CD1 TYR A  27      79.585  67.202  78.936  1.00 79.09           C
ATOM    203  CD2 TYR A  27      79.299  67.820  76.669  1.00 79.09           C
ATOM    204  CE1 TYR A  27      78.294  66.723  78.970  1.00 79.09           C
ATOM    205  CE2 TYR A  27      78.011  67.343  76.697  1.00 79.09           C
ATOM    206  CZ  TYR A  27      77.503  66.795  77.847  1.00 79.09           C
ATOM    207  OH  TYR A  27      76.178  66.310  77.869  1.00 79.09           O
ATOM    208  C   TYR A  27      83.823  67.895  77.306  1.00 79.09           C
ATOM    209  O   TYR A  27      84.476  68.387  78.227  1.00 79.09           O
ATOM    210  N   VAL A  28      84.218  67.971  76.017  1.00 75.14           N
ATOM    211  CA  VAL A  28      85.320  68.782  75.586  1.00 75.14           C
ATOM    212  CB  VAL A  28      86.393  68.007  74.874  1.00 75.14           C
ATOM    213  CG1 VAL A  28      87.463  68.984  74.362  1.00 75.14           C
ATOM    214  CG2 VAL A  28      86.946  66.940  75.834  1.00 75.14           C
ATOM    215  C   VAL A  28      84.695  69.719  74.600  1.00 75.14           C
ATOM    216  O   VAL A  28      84.193  69.293  73.560  1.00 75.14           O
ATOM    217  N   ASP A  29      84.739  71.031  74.894  1.00134.29           N
ATOM    218  CA  ASP A  29      84.051  71.996  74.086  1.00134.29           C
ATOM    219  CB  ASP A  29      84.760  72.328  72.765  1.00134.29           C
ATOM    220  CG  ASP A  29      85.940  73.221  73.133  1.00134.29           C
ATOM    221  OD1 ASP A  29      86.116  73.498  74.350  1.00134.29           O
ATOM    222  OD2 ASP A  29      86.674  73.646  72.203  1.00134.29           O
ATOM    223  C   ASP A  29      82.628  71.555  73.849  1.00134.29           C
ATOM    224  O   ASP A  29      81.995  70.933  74.698  1.00134.29           O
ATOM    225  N   ASP A  30      82.093  71.881  72.662  1.00118.66           N
ATOM    226  CA  ASP A  30      80.724  71.724  72.248  1.00118.66           C
ATOM    227  CB  ASP A  30      80.485  72.418  70.897  1.00118.66           C
ATOM    228  CG  ASP A  30      80.758  73.907  71.102  1.00118.66           C
ATOM    229  OD1 ASP A  30      80.000  74.555  71.870  1.00118.66           O
ATOM    230  OD2 ASP A  30      81.732  74.418  70.486  1.00118.66           O
ATOM    231  C   ASP A  30      80.295  70.276  72.146  1.00118.66           C
ATOM    232  O   ASP A  30      79.102  70.027  71.954  1.00118.66           O
ATOM    233  N   THR A  31      81.239  69.299  72.181  1.00153.48           N
ATOM    234  CA  THR A  31      80.916  67.892  72.040  1.00153.48           C
ATOM    235  CB  THR A  31      81.660  67.205  70.927  1.00153.48           C
ATOM    236  OG1 THR A  31      83.050  67.463  71.042  1.00153.48           O
ATOM    237  CG2 THR A  31      81.131  67.658  69.565  1.00153.48           C
ATOM    238  C   THR A  31      81.235  67.101  73.285  1.00153.48           C
ATOM    239  O   THR A  31      82.018  67.524  74.133  1.00153.48           O
ATOM    240  N   GLN A  32      80.613  65.899  73.399  1.00152.07           N
ATOM    241  CA  GLN A  32      80.738  65.014  74.534  1.00152.07           C
ATOM    242  CB  GLN A  32      79.369  64.586  75.075  1.00152.07           C
ATOM    243  CG  GLN A  32      79.442  63.637  76.264  1.00152.07           C
ATOM    244  CD  GLN A  32      78.010  63.276  76.609  1.00152.07           C
ATOM    245  OE1 GLN A  32      77.273  64.084  77.170  1.00152.07           O
ATOM    246  NE2 GLN A  32      77.590  62.033  76.256  1.00152.07           N
ATOM    247  C   GLN A  32      81.434  63.736  74.139  1.00152.07           C
ATOM    248  O   GLN A  32      81.021  63.080  73.182  1.00152.07           O
ATOM    249  N   PHE A  33      82.572  63.409  74.809  1.00116.34           N
ATOM    250  CA  PHE A  33      83.298  62.182  74.577  1.00116.34           C
ATOM    251  CB  PHE A  33      84.832  62.339  74.649  1.00116.34           C
ATOM    252  CG  PHE A  33      85.269  62.805  75.992  1.00116.34           C
ATOM    253  CD1 PHE A  33      85.096  64.118  76.358  1.00116.34           C
ATOM    254  CD2 PHE A  33      85.884  61.941  76.867  1.00116.34           C
ATOM    255  CE1 PHE A  33      85.509  64.562  77.590  1.00116.34           C
ATOM    256  CE2 PHE A  33      86.300  62.379  78.102  1.00116.34           C
ATOM    257  CZ  PHE A  33      86.110  63.690  78.465  1.00116.34           C
ATOM    258  C   PHE A  33      82.882  60.924  75.326  1.00116.34           C
ATOM    259  O   PHE A  33      82.751  59.875  74.699  1.00116.34           O
ATOM    260  N   VAL A  34      82.641  60.965  76.663  1.00116.17           N
ATOM    261  CA  VAL A  34      82.425  59.734  77.406  1.00116.17           C
ATOM    262  CB  VAL A  34      83.522  59.446  78.395  1.00116.17           C
ATOM    263  CG1 VAL A  34      83.485  60.511  79.507  1.00116.17           C
ATOM    264  CG2 VAL A  34      83.373  58.001  78.897  1.00116.17           C
ATOM    265  C   VAL A  34      81.128  59.780  78.170  1.00116.17           C
ATOM    266  O   VAL A  34      80.643  60.858  78.510  1.00116.17           O
ATOM    267  N   ARG A  35      80.531  58.589  78.449  1.00 75.35           N
ATOM    268  CA  ARG A  35      79.259  58.511  79.131  1.00 75.35           C
ATOM    269  CB  ARG A  35      78.098  58.305  78.146  1.00 75.35           C
ATOM    270  CG  ARG A  35      76.722  58.148  78.788  1.00 75.35           C
ATOM    271  CD  ARG A  35      75.646  57.799  77.761  1.00 75.35           C
ATOM    272  NE  ARG A  35      74.366  57.612  78.490  1.00 75.35           N
ATOM    273  CZ  ARG A  35      73.963  56.360  78.846  1.00 75.35           C
ATOM    274  NH1 ARG A  35      74.729  55.272  78.535  1.00 75.35           N
ATOM    275  NH2 ARG A  35      72.787  56.201  79.517  1.00 75.35           N
ATOM    276  C   ARG A  35      79.227  57.349  80.098  1.00 75.35           C
ATOM    277  O   ARG A  35      79.722  56.262  79.804  1.00 75.35           O
ATOM    278  N   PHE A  36      78.607  57.562  81.285  1.00165.62           N
ATOM    279  CA  PHE A  36      78.488  56.577  82.335  1.00165.62           C
ATOM    280  CB  PHE A  36      79.373  56.960  83.539  1.00165.62           C
ATOM    281  CG  PHE A  36      79.276  55.964  84.644  1.00165.62           C
ATOM    282  CD1 PHE A  36      78.329  56.098  85.635  1.00165.62           C
ATOM    283  CD2 PHE A  36      80.147  54.903  84.694  1.00165.62           C
ATOM    284  CE1 PHE A  36      78.251  55.180  86.657  1.00165.62           C
ATOM    285  CE2 PHE A  36      80.073  53.983  85.712  1.00165.62           C
ATOM    286  CZ  PHE A  36      79.124  54.120  86.698  1.00165.62           C
ATOM    287  C   PHE A  36      77.054  56.582  82.809  1.00165.62           C
ATOM    288  O   PHE A  36      76.450  57.647  82.939  1.00165.62           O
ATOM    289  N   ASP A  37      76.471  55.387  83.084  1.00 83.20           N
ATOM    290  CA  ASP A  37      75.097  55.286  83.523  1.00 83.20           C
ATOM    291  CB  ASP A  37      74.151  54.874  82.378  1.00 83.20           C
ATOM    292  CG  ASP A  37      72.714  54.884  82.878  1.00 83.20           C
ATOM    293  OD1 ASP A  37      72.484  55.336  84.031  1.00 83.20           O
ATOM    294  OD2 ASP A  37      71.826  54.434  82.106  1.00 83.20           O
ATOM    295  C   ASP A  37      74.986  54.217  84.579  1.00 83.20           C
ATOM    296  O   ASP A  37      75.321  53.058  84.342  1.00 83.20           O
ATOM    297  N   SER A  38      74.489  54.588  85.777  1.00110.29           N
ATOM    298  CA  SER A  38      74.338  53.690  86.894  1.00110.29           C
ATOM    299  CB  SER A  38      74.038  54.428  88.209  1.00110.29           C
ATOM    300  OG  SER A  38      74.168  53.527  89.296  1.00110.29           O
ATOM    301  C   SER A  38      73.225  52.706  86.651  1.00110.29           C
ATOM    302  O   SER A  38      73.117  51.707  87.361  1.00110.29           O
ATOM    303  N   ASP A  39      72.314  53.002  85.704  1.00 76.77           N
ATOM    304  CA  ASP A  39      71.236  52.114  85.354  1.00 76.77           C
ATOM    305  CB  ASP A  39      70.096  52.812  84.590  1.00 76.77           C
ATOM    306  CG  ASP A  39      69.311  53.647  85.597  1.00 76.77           C
ATOM    307  OD1 ASP A  39      69.834  53.865  86.722  1.00 76.77           O
ATOM    308  OD2 ASP A  39      68.171  54.064  85.263  1.00 76.77           O
ATOM    309  C   ASP A  39      71.717  50.939  84.541  1.00 76.77           C
ATOM    310  O   ASP A  39      71.090  49.882  84.572  1.00 76.77           O
ATOM    311  N   SER A  40      72.837  51.087  83.797  1.00 45.25           N
ATOM    312  CA  SER A  40      73.305  50.094  82.855  1.00 45.25           C
ATOM    313  CB  SER A  40      74.541  50.550  82.060  1.00 45.25           C
ATOM    314  OG  SER A  40      74.956  49.524  81.167  1.00 45.25           O
ATOM    315  C   SER A  40      73.648  48.778  83.502  1.00 45.25           C
ATOM    316  O   SER A  40      73.906  48.684  84.702  1.00 45.25           O
ATOM    317  N   ALA A  41      73.595  47.704  82.676  1.00 35.23           N
ATOM    318  CA  ALA A  41      73.909  46.356  83.070  1.00 35.23           C
ATOM    319  CB  ALA A  41      73.636  45.340  81.948  1.00 35.23           C
ATOM    320  C   ALA A  41      75.365  46.269  83.413  1.00 35.23           C
ATOM    321  O   ALA A  41      75.740  45.669  84.420  1.00 35.23           O
ATOM    322  N   CYS A  42      76.230  46.862  82.565  1.00103.74           N
ATOM    323  CA  CYS A  42      77.635  46.903  82.855  1.00103.74           C
ATOM    324  CB  CYS A  42      78.529  46.493  81.673  1.00103.74           C
ATOM    325  SG  CYS A  42      78.316  44.766  81.164  1.00103.74           S
ATOM    326  C   CYS A  42      77.950  48.343  83.094  1.00103.74           C
ATOM    327  O   CYS A  42      78.010  49.118  82.142  1.00103.74           O
ATOM    328  N   PRO A  43      78.126  48.761  84.316  1.00117.65           N
ATOM    329  CA  PRO A  43      78.437  50.151  84.502  1.00117.65           C
ATOM    330  CD  PRO A  43      77.319  48.233  85.403  1.00117.65           C
ATOM    331  CB  PRO A  43      78.132  50.461  85.967  1.00117.65           C
ATOM    332  CG  PRO A  43      77.042  49.432  86.328  1.00117.65           C
ATOM    333  C   PRO A  43      79.850  50.424  84.085  1.00117.65           C
ATOM    334  O   PRO A  43      80.766  50.003  84.790  1.00117.65           O
ATOM    335  N   ARG A  44      80.061  51.196  83.004  1.00 97.52           N
ATOM    336  CA  ARG A  44      81.400  51.408  82.536  1.00 97.52           C
ATOM    337  CB  ARG A  44      81.797  50.349  81.493  1.00 97.52           C
ATOM    338  CG  ARG A  44      80.806  50.306  80.322  1.00 97.52           C
ATOM    339  CD  ARG A  44      80.883  49.062  79.430  1.00 97.52           C
ATOM    340  NE  ARG A  44      79.674  49.087  78.554  1.00 97.52           N
ATOM    341  CZ  ARG A  44      79.329  48.001  77.802  1.00 97.52           C
ATOM    342  NH1 ARG A  44      80.115  46.884  77.803  1.00 97.52           N
ATOM    343  NH2 ARG A  44      78.185  48.029  77.057  1.00 97.52           N
ATOM    344  C   ARG A  44      81.456  52.741  81.864  1.00 97.52           C
ATOM    345  O   ARG A  44      80.442  53.237  81.376  1.00 97.52           O
ATOM    346  N   MET A  45      82.652  53.370  81.839  1.00 69.54           N
ATOM    347  CA  MET A  45      82.772  54.615  81.136  1.00 69.54           C
ATOM    348  CB  MET A  45      84.074  55.378  81.447  1.00 69.54           C
ATOM    349  CG  MET A  45      84.232  55.749  82.923  1.00 69.54           C
ATOM    350  SD  MET A  45      82.977  56.901  83.561  1.00 69.54           S
ATOM    351  CE  MET A  45      83.756  58.405  82.903  1.00 69.54           C
ATOM    352  C   MET A  45      82.819  54.238  79.686  1.00 69.54           C
ATOM    353  O   MET A  45      83.769  53.593  79.245  1.00 69.54           O
ATOM    354  N   GLU A  46      81.801  54.637  78.895  1.00 72.21           N
ATOM    355  CA  GLU A  46      81.789  54.239  77.513  1.00 72.21           C
ATOM    356  CB  GLU A  46      80.430  53.733  77.005  1.00 72.21           C
ATOM    357  CG  GLU A  46      79.994  52.404  77.620  1.00 72.21           C
ATOM    358  CD  GLU A  46      78.785  51.909  76.840  1.00 72.21           C
ATOM    359  OE1 GLU A  46      78.993  51.307  75.753  1.00 72.21           O
ATOM    360  OE2 GLU A  46      77.641  52.123  77.319  1.00 72.21           O
ATOM    361  C   GLU A  46      82.159  55.405  76.643  1.00 72.21           C
ATOM    362  O   GLU A  46      81.634  56.505  76.807  1.00 72.21           O
ATOM    363  N   PRO A  47      83.099  55.172  75.748  1.00195.24           N
ATOM    364  CA  PRO A  47      83.517  56.182  74.800  1.00195.24           C
ATOM    365  CD  PRO A  47      84.176  54.247  76.062  1.00195.24           C
ATOM    366  CB  PRO A  47      84.873  55.719  74.261  1.00195.24           C
ATOM    367  CG  PRO A  47      85.427  54.814  75.374  1.00195.24           C
ATOM    368  C   PRO A  47      82.504  56.372  73.703  1.00195.24           C
ATOM    369  O   PRO A  47      82.062  55.366  73.149  1.00195.24           O
ATOM    370  N   ARG A  48      82.016  57.613  73.468  1.00166.43           N
ATOM    371  CA  ARG A  48      81.149  57.913  72.352  1.00166.43           C
ATOM    372  CB  ARG A  48      80.058  58.913  72.753  1.00166.43           C
ATOM    373  CG  ARG A  48      79.112  58.260  73.754  1.00166.43           C
ATOM    374  CD  ARG A  48      78.820  56.811  73.365  1.00166.43           C
ATOM    375  NE  ARG A  48      77.968  56.206  74.421  1.00166.43           N
ATOM    376  CZ  ARG A  48      77.918  54.848  74.541  1.00166.43           C
ATOM    377  NH1 ARG A  48      78.694  54.061  73.740  1.00166.43           N
ATOM    378  NH2 ARG A  48      77.081  54.281  75.457  1.00166.43           N
ATOM    379  C   ARG A  48      81.824  58.394  71.088  1.00166.43           C
ATOM    380  O   ARG A  48      81.577  57.874  70.000  1.00166.43           O
ATOM    381  N   ALA A  49      82.728  59.396  71.210  1.00 59.90           N
ATOM    382  CA  ALA A  49      83.281  60.064  70.055  1.00 59.90           C
ATOM    383  CB  ALA A  49      83.846  61.462  70.366  1.00 59.90           C
ATOM    384  C   ALA A  49      84.387  59.251  69.457  1.00 59.90           C
ATOM    385  O   ALA A  49      85.096  58.528  70.150  1.00 59.90           O
ATOM    386  N   PRO A  50      84.564  59.377  68.168  1.00 77.22           N
ATOM    387  CA  PRO A  50      85.549  58.595  67.464  1.00 77.22           C
ATOM    388  CD  PRO A  50      84.260  60.619  67.473  1.00 77.22           C
ATOM    389  CB  PRO A  50      85.552  59.147  66.041  1.00 77.22           C
ATOM    390  CG  PRO A  50      85.183  60.630  66.242  1.00 77.22           C
ATOM    391  C   PRO A  50      86.914  58.706  68.075  1.00 77.22           C
ATOM    392  O   PRO A  50      87.582  57.685  68.236  1.00 77.22           O
ATOM    393  N   TRP A  51      87.329  59.929  68.445  1.00122.20           N
ATOM    394  CA  TRP A  51      88.643  60.198  68.948  1.00122.20           C
ATOM    395  CB  TRP A  51      88.937  61.713  68.995  1.00122.20           C
ATOM    396  CG  TRP A  51      87.750  62.597  69.326  1.00122.20           C
ATOM    397  CD2 TRP A  51      87.518  63.281  70.568  1.00122.20           C
ATOM    398  CD1 TRP A  51      86.733  62.969  68.492  1.00122.20           C
ATOM    399  NE1 TRP A  51      85.874  63.825  69.136  1.00122.20           N
ATOM    400  CE2 TRP A  51      86.347  64.032  70.412  1.00122.20           C
ATOM    401  CE3 TRP A  51      88.222  63.294  71.741  1.00122.20           C
ATOM    402  CZ2 TRP A  51      85.865  64.807  71.424  1.00122.20           C
ATOM    403  CZ3 TRP A  51      87.726  64.073  72.765  1.00122.20           C
ATOM    404  CH2 TRP A  51      86.571  64.813  72.606  1.00122.20           C
ATOM    405  C   TRP A  51      88.918  59.480  70.238  1.00122.20           C
ATOM    406  O   TRP A  51      90.074  59.157  70.510  1.00122.20           O
ATOM    407  N   VAL A  52      87.898  59.286  71.100  1.00 86.58           N
ATOM    408  CA  VAL A  52      88.033  58.544  72.335  1.00 86.58           C
ATOM    409  CB  VAL A  52      87.012  58.880  73.387  1.00 86.58           C
ATOM    410  CG1 VAL A  52      87.264  60.324  73.847  1.00 86.58           C
ATOM    411  CG2 VAL A  52      85.597  58.620  72.847  1.00 86.58           C
ATOM    412  C   VAL A  52      88.049  57.050  72.159  1.00 86.58           C
ATOM    413  O   VAL A  52      88.577  56.344  73.015  1.00 86.58           O
ATOM    414  N   GLU A  53      87.459  56.512  71.074  1.00104.73           N
ATOM    415  CA  GLU A  53      87.343  55.083  70.914  1.00104.73           C
ATOM    416  CB  GLU A  53      86.769  54.679  69.550  1.00104.73           C
ATOM    417  CG  GLU A  53      86.607  53.167  69.434  1.00104.73           C
ATOM    418  CD  GLU A  53      86.083  52.840  68.045  1.00104.73           C
ATOM    419  OE1 GLU A  53      85.267  53.637  67.509  1.00104.73           O
ATOM    420  OE2 GLU A  53      86.499  51.786  67.496  1.00104.73           O
ATOM    421  C   GLU A  53      88.714  54.479  70.995  1.00104.73           C
ATOM    422  O   GLU A  53      88.902  53.371  71.493  1.00104.73           O
ATOM    423  N   GLN A  54      89.704  55.235  70.507  1.00133.09           N
ATOM    424  CA  GLN A  54      91.103  54.934  70.394  1.00133.09           C
ATOM    425  CB  GLN A  54      91.806  56.204  69.874  1.00133.09           C
ATOM    426  CG  GLN A  54      93.330  56.250  69.914  1.00133.09           C
ATOM    427  CD  GLN A  54      93.695  57.733  69.836  1.00133.09           C
ATOM    428  OE1 GLN A  54      93.864  58.400  70.856  1.00133.09           O
ATOM    429  NE2 GLN A  54      93.778  58.277  68.593  1.00133.09           N
ATOM    430  C   GLN A  54      91.695  54.633  71.747  1.00133.09           C
ATOM    431  O   GLN A  54      92.570  53.776  71.870  1.00133.09           O
ATOM    432  N   GLU A  55      91.220  55.326  72.797  1.00107.27           N
ATOM    433  CA  GLU A  55      91.818  55.284  74.106  1.00107.27           C
ATOM    434  CB  GLU A  55      91.076  56.128  75.158  1.00107.27           C
ATOM    435  CG  GLU A  55      91.367  57.619  75.020  1.00107.27           C
ATOM    436  CD  GLU A  55      92.847  57.795  75.329  1.00107.27           C
ATOM    437  OE1 GLU A  55      93.244  57.505  76.488  1.00107.27           O
ATOM    438  OE2 GLU A  55      93.602  58.203  74.407  1.00107.27           O
ATOM    439  C   GLU A  55      91.990  53.905  74.671  1.00107.27           C
ATOM    440  O   GLU A  55      91.181  52.999  74.470  1.00107.27           O
ATOM    441  N   GLY A  56      93.105  53.746  75.421  1.00 37.48           N
ATOM    442  CA  GLY A  56      93.495  52.506  76.029  1.00 37.48           C
ATOM    443  C   GLY A  56      92.579  52.177  77.165  1.00 37.48           C
ATOM    444  O   GLY A  56      92.131  53.027  77.932  1.00 37.48           O
ATOM    445  N   PRO A  57      92.351  50.900  77.287  1.00 63.99           N
ATOM    446  CA  PRO A  57      91.484  50.347  78.288  1.00 63.99           C
ATOM    447  CD  PRO A  57      92.663  49.950  76.234  1.00 63.99           C
ATOM    448  CB  PRO A  57      91.292  48.875  77.915  1.00 63.99           C
ATOM    449  CG  PRO A  57      92.402  48.584  76.887  1.00 63.99           C
ATOM    450  C   PRO A  57      92.008  50.561  79.671  1.00 63.99           C
ATOM    451  O   PRO A  57      91.223  50.458  80.612  1.00 63.99           O
ATOM    452  N   GLU A  58      93.317  50.836  79.825  1.00 27.44           N
ATOM    453  CA  GLU A  58      93.866  51.055  81.131  1.00 27.44           C
ATOM    454  CB  GLU A  58      95.378  51.335  81.096  1.00 27.44           C
ATOM    455  CG  GLU A  58      96.211  50.129  80.653  1.00 27.44           C
ATOM    456  CD  GLU A  58      97.665  50.566  80.560  1.00 27.44           C
ATOM    457  OE1 GLU A  58      98.041  51.110  79.489  1.00 27.44           O
ATOM    458  OE2 GLU A  58      98.415  50.367  81.553  1.00 27.44           O
ATOM    459  C   GLU A  58      93.199  52.276  81.674  1.00 27.44           C
ATOM    460  O   GLU A  58      92.822  52.336  82.843  1.00 27.44           O
ATOM    461  N   TYR A  59      93.024  53.277  80.796  1.00192.58           N
ATOM    462  CA  TYR A  59      92.447  54.549  81.118  1.00192.58           C
ATOM    463  CB  TYR A  59      92.435  55.443  79.860  1.00192.58           C
ATOM    464  CG  TYR A  59      91.720  56.714  80.142  1.00192.58           C
ATOM    465  CD1 TYR A  59      90.355  56.779  80.017  1.00192.58           C
ATOM    466  CD2 TYR A  59      92.406  57.840  80.515  1.00192.58           C
ATOM    467  CE1 TYR A  59      89.681  57.942  80.277  1.00192.58           C
ATOM    468  CE2 TYR A  59      91.744  59.015  80.781  1.00192.58           C
ATOM    469  CZ  TYR A  59      90.375  59.056  80.662  1.00192.58           C
ATOM    470  OH  TYR A  59      89.670  60.241  80.928  1.00192.58           O
ATOM    471  C   TYR A  59      91.024  54.355  81.556  1.00192.58           C
ATOM    472  O   TYR A  59      90.608  54.865  82.597  1.00192.58           O
ATOM    473  N   TRP A  60      90.249  53.578  80.776  1.00 79.20           N
ATOM    474  CA  TRP A  60      88.851  53.387  81.035  1.00 79.20           C
ATOM    475  CB  TRP A  60      88.124  52.634  79.906  1.00 79.20           C
ATOM    476  CG  TRP A  60      88.211  53.345  78.574  1.00 79.20           C
ATOM    477  CD2 TRP A  60      87.833  54.715  78.352  1.00 79.20           C
ATOM    478  CD1 TRP A  60      88.710  52.890  77.388  1.00 79.20           C
ATOM    479  NE1 TRP A  60      88.664  53.886  76.444  1.00 79.20           N
ATOM    480  CE2 TRP A  60      88.129  55.016  77.023  1.00 79.20           C
ATOM    481  CE3 TRP A  60      87.293  55.648  79.188  1.00 79.20           C
ATOM    482  CZ2 TRP A  60      87.889  56.259  76.510  1.00 79.20           C
ATOM    483  CZ3 TRP A  60      87.044  56.899  78.665  1.00 79.20           C
ATOM    484  CH2 TRP A  60      87.337  57.199  77.352  1.00 79.20           C
ATOM    485  C   TRP A  60      88.670  52.640  82.318  1.00 79.20           C
ATOM    486  O   TRP A  60      87.730  52.913  83.064  1.00 79.20           O
ATOM    487  N   GLU A  61      89.547  51.654  82.599  1.00 54.87           N
ATOM    488  CA  GLU A  61      89.397  50.924  83.826  1.00 54.87           C
ATOM    489  CB  GLU A  61      90.328  49.716  84.015  1.00 54.87           C
ATOM    490  CG  GLU A  61      90.032  49.045  85.361  1.00 54.87           C
ATOM    491  CD  GLU A  61      90.896  47.814  85.565  1.00 54.87           C
ATOM    492  OE1 GLU A  61      92.146  47.957  85.603  1.00 54.87           O
ATOM    493  OE2 GLU A  61      90.308  46.709  85.707  1.00 54.87           O
ATOM    494  C   GLU A  61      89.659  51.842  84.975  1.00 54.87           C
ATOM    495  O   GLU A  61      89.013  51.741  86.016  1.00 54.87           O
ATOM    496  N   GLU A  62      90.648  52.744  84.836  1.00 49.39           N
ATOM    497  CA  GLU A  62      90.965  53.638  85.910  1.00 49.39           C
ATOM    498  CB  GLU A  62      92.213  54.479  85.606  1.00 49.39           C
ATOM    499  CG  GLU A  62      93.489  53.638  85.506  1.00 49.39           C
ATOM    500  CD  GLU A  62      94.589  54.529  84.951  1.00 49.39           C
ATOM    501  OE1 GLU A  62      95.068  55.412  85.710  1.00 49.39           O
ATOM    502  OE2 GLU A  62      94.958  54.348  83.760  1.00 49.39           O
ATOM    503  C   GLU A  62      89.820  54.580  86.132  1.00 49.39           C
ATOM    504  O   GLU A  62      89.360  54.746  87.259  1.00 49.39           O
ATOM    505  N   GLU A  63      89.293  55.176  85.042  1.00 65.59           N
ATOM    506  CA  GLU A  63      88.272  56.183  85.140  1.00 65.59           C
ATOM    507  CB  GLU A  63      87.905  56.813  83.778  1.00 65.59           C
ATOM    508  CG  GLU A  63      87.141  58.134  83.914  1.00 65.59           C
ATOM    509  CD  GLU A  63      86.996  58.759  82.533  1.00 65.59           C
ATOM    510  OE1 GLU A  63      86.487  58.060  81.617  1.00 65.59           O
ATOM    511  OE2 GLU A  63      87.397  59.945  82.377  1.00 65.59           O
ATOM    512  C   GLU A  63      87.036  55.598  85.757  1.00 65.59           C
ATOM    513  O   GLU A  63      86.394  56.236  86.589  1.00 65.59           O
ATOM    514  N   THR A  64      86.680  54.356  85.380  1.00 50.12           N
ATOM    515  CA  THR A  64      85.508  53.713  85.908  1.00 50.12           C
ATOM    516  CB  THR A  64      85.237  52.375  85.274  1.00 50.12           C
ATOM    517  OG1 THR A  64      85.022  52.533  83.879  1.00 50.12           O
ATOM    518  CG2 THR A  64      83.996  51.747  85.930  1.00 50.12           C
ATOM    519  C   THR A  64      85.671  53.516  87.388  1.00 50.12           C
ATOM    520  O   THR A  64      84.704  53.643  88.138  1.00 50.12           O
ATOM    521  N   ARG A  65      86.894  53.200  87.863  1.00121.64           N
ATOM    522  CA  ARG A  65      87.055  52.921  89.267  1.00121.64           C
ATOM    523  CB  ARG A  65      88.504  52.608  89.684  1.00121.64           C
ATOM    524  CG  ARG A  65      89.185  51.475  88.917  1.00121.64           C
ATOM    525  CD  ARG A  65      90.384  50.903  89.677  1.00121.64           C
ATOM    526  NE  ARG A  65      91.334  50.329  88.686  1.00121.64           N
ATOM    527  CZ  ARG A  65      92.471  51.021  88.382  1.00121.64           C
ATOM    528  NH1 ARG A  65      92.749  52.193  89.026  1.00121.64           N
ATOM    529  NH2 ARG A  65      93.338  50.533  87.448  1.00121.64           N
ATOM    530  C   ARG A  65      86.664  54.128  90.067  1.00121.64           C
ATOM    531  O   ARG A  65      85.887  54.031  91.015  1.00121.64           O
ATOM    532  N   ASN A  66      87.203  55.308  89.703  1.00 57.85           N
ATOM    533  CA  ASN A  66      86.918  56.518  90.423  1.00 57.85           C
ATOM    534  CB  ASN A  66      87.876  57.674  90.076  1.00 57.85           C
ATOM    535  CG  ASN A  66      87.841  57.920  88.580  1.00 57.85           C
ATOM    536  OD1 ASN A  66      88.714  57.459  87.847  1.00 57.85           O
ATOM    537  ND2 ASN A  66      86.797  58.652  88.112  1.00 57.85           N
ATOM    538  C   ASN A  66      85.489  56.940  90.214  1.00 57.85           C
ATOM    539  O   ASN A  66      84.842  57.420  91.142  1.00 57.85           O
ATOM    540  N   THR A  67      84.951  56.765  88.991  1.00 47.81           N
ATOM    541  CA  THR A  67      83.594  57.144  88.692  1.00 47.81           C
ATOM    542  CB  THR A  67      83.228  56.932  87.248  1.00 47.81           C
ATOM    543  OG1 THR A  67      84.046  57.738  86.410  1.00 47.81           O
ATOM    544  CG2 THR A  67      81.747  57.299  87.055  1.00 47.81           C
ATOM    545  C   THR A  67      82.665  56.342  89.549  1.00 47.81           C
ATOM    546  O   THR A  67      81.650  56.860  90.015  1.00 47.81           O
ATOM    547  N   LYS A  68      82.967  55.046  89.763  1.00 78.19           N
ATOM    548  CA  LYS A  68      82.126  54.239  90.599  1.00 78.19           C
ATOM    549  CB  LYS A  68      82.521  52.751  90.627  1.00 78.19           C
ATOM    550  CG  LYS A  68      81.604  51.920  91.528  1.00 78.19           C
ATOM    551  CD  LYS A  68      80.137  51.909  91.087  1.00 78.19           C
ATOM    552  CE  LYS A  68      79.191  51.296  92.124  1.00 78.19           C
ATOM    553  NZ  LYS A  68      77.785  51.535  91.728  1.00 78.19           N
ATOM    554  C   LYS A  68      82.172  54.766  92.003  1.00 78.19           C
ATOM    555  O   LYS A  68      81.147  54.819  92.682  1.00 78.19           O
ATOM    556  N   ALA A  69      83.368  55.166  92.476  1.00 21.14           N
ATOM    557  CA  ALA A  69      83.525  55.681  93.809  1.00 21.14           C
ATOM    558  CB  ALA A  69      84.991  56.005  94.147  1.00 21.14           C
ATOM    559  C   ALA A  69      82.734  56.949  93.923  1.00 21.14           C
ATOM    560  O   ALA A  69      82.068  57.192  94.928  1.00 21.14           O
ATOM    561  N   HIS A  70      82.789  57.788  92.872  1.00109.83           N
ATOM    562  CA  HIS A  70      82.095  59.045  92.814  1.00109.83           C
ATOM    563  ND1 HIS A  70      82.019  61.987  90.307  1.00109.83           N
ATOM    564  CG  HIS A  70      81.728  61.106  91.324  1.00109.83           C
ATOM    565  CB  HIS A  70      82.428  59.797  91.512  1.00109.83           C
ATOM    566  NE2 HIS A  70      80.318  62.857  91.435  1.00109.83           N
ATOM    567  CD2 HIS A  70      80.692  61.657  92.007  1.00109.83           C
ATOM    568  CE1 HIS A  70      81.144  63.016  90.419  1.00109.83           C
ATOM    569  C   HIS A  70      80.616  58.775  92.881  1.00109.83           C
ATOM    570  O   HIS A  70      79.874  59.491  93.551  1.00109.83           O
ATOM    571  N   ALA A  71      80.151  57.703  92.216  1.00 39.79           N
ATOM    572  CA  ALA A  71      78.751  57.391  92.226  1.00 39.79           C
ATOM    573  CB  ALA A  71      78.424  56.114  91.437  1.00 39.79           C
ATOM    574  C   ALA A  71      78.331  57.164  93.646  1.00 39.79           C
ATOM    575  O   ALA A  71      77.219  57.521  94.034  1.00 39.79           O
ATOM    576  N   GLN A  72      79.201  56.516  94.445  1.00 88.95           N
ATOM    577  CA  GLN A  72      78.915  56.247  95.827  1.00 88.95           C
ATOM    578  CB  GLN A  72      80.026  55.416  96.489  1.00 88.95           C
ATOM    579  CG  GLN A  72      80.337  54.098  95.771  1.00 88.95           C
ATOM    580  CD  GLN A  72      79.236  53.091  96.067  1.00 88.95           C
ATOM    581  OE1 GLN A  72      79.159  52.039  95.434  1.00 88.95           O
ATOM    582  NE2 GLN A  72      78.362  53.410  97.057  1.00 88.95           N
ATOM    583  C   GLN A  72      78.844  57.542  96.592  1.00 88.95           C
ATOM    584  O   GLN A  72      77.926  57.755  97.383  1.00 88.95           O
ATOM    585  N   THR A  73      79.810  58.457  96.364  1.00106.37           N
ATOM    586  CA  THR A  73      79.857  59.677  97.126  1.00106.37           C
ATOM    587  CB  THR A  73      81.095  60.495  96.883  1.00106.37           C
ATOM    588  OG1 THR A  73      81.200  61.544  97.837  1.00106.37           O
ATOM    589  CG2 THR A  73      81.040  61.070  95.465  1.00106.37           C
ATOM    590  C   THR A  73      78.642  60.507  96.826  1.00106.37           C
ATOM    591  O   THR A  73      78.042  61.080  97.734  1.00106.37           O
ATOM    592  N   ASP A  74      78.229  60.589  95.545  1.00 57.58           N
ATOM    593  CA  ASP A  74      77.072  61.377  95.206  1.00 57.58           C
ATOM    594  CB  ASP A  74      76.763  61.469  93.700  1.00 57.58           C
ATOM    595  CG  ASP A  74      77.696  62.510  93.110  1.00 57.58           C
ATOM    596  OD1 ASP A  74      78.492  63.096  93.889  1.00 57.58           O
ATOM    597  OD2 ASP A  74      77.619  62.744  91.876  1.00 57.58           O
ATOM    598  C   ASP A  74      75.866  60.808  95.881  1.00 57.58           C
ATOM    599  O   ASP A  74      75.015  61.552  96.363  1.00 57.58           O
ATOM    600  N   ARG A  75      75.750  59.469  95.937  1.00 94.20           N
ATOM    601  CA  ARG A  75      74.597  58.894  96.567  1.00 94.20           C
ATOM    602  CB  ARG A  75      74.544  57.358  96.516  1.00 94.20           C
ATOM    603  CG  ARG A  75      74.367  56.777  95.114  1.00 94.20           C
ATOM    604  CD  ARG A  75      73.855  55.336  95.137  1.00 94.20           C
ATOM    605  NE  ARG A  75      73.782  54.861  93.729  1.00 94.20           N
ATOM    606  CZ  ARG A  75      74.785  54.084  93.224  1.00 94.20           C
ATOM    607  NH1 ARG A  75      75.842  53.731  94.013  1.00 94.20           N
ATOM    608  NH2 ARG A  75      74.717  53.633  91.939  1.00 94.20           N
ATOM    609  C   ARG A  75      74.596  59.281  98.012  1.00 94.20           C
ATOM    610  O   ARG A  75      73.547  59.578  98.581  1.00 94.20           O
ATOM    611  N   MET A  76      75.784  59.258  98.644  1.00 78.53           N
ATOM    612  CA  MET A  76      75.949  59.593 100.031  1.00 78.53           C
ATOM    613  CB  MET A  76      77.400  59.394 100.507  1.00 78.53           C
ATOM    614  CG  MET A  76      77.560  59.396 102.029  1.00 78.53           C
ATOM    615  SD  MET A  76      79.281  59.248 102.602  1.00 78.53           S
ATOM    616  CE  MET A  76      79.618  57.773 101.600  1.00 78.53           C
ATOM    617  C   MET A  76      75.621  61.043 100.226  1.00 78.53           C
ATOM    618  O   MET A  76      74.939  61.410 101.181  1.00 78.53           O
ATOM    619  N   ASN A  77      76.078  61.903  99.293  1.00 52.62           N
ATOM    620  CA  ASN A  77      75.906  63.325  99.406  1.00 52.62           C
ATOM    621  CB  ASN A  77      76.485  64.110  98.212  1.00 52.62           C
ATOM    622  CG  ASN A  77      78.005  64.064  98.254  1.00 52.62           C
ATOM    623  OD1 ASN A  77      78.612  63.764  99.280  1.00 52.62           O
ATOM    624  ND2 ASN A  77      78.646  64.401  97.104  1.00 52.62           N
ATOM    625  C   ASN A  77      74.446  63.640  99.427  1.00 52.62           C
ATOM    626  O   ASN A  77      74.016  64.531 100.156  1.00 52.62           O
ATOM    627  N   LEU A  78      73.641  62.918  98.624  1.00 56.61           N
ATOM    628  CA  LEU A  78      72.242  63.222  98.553  1.00 56.61           C
ATOM    629  CB  LEU A  78      71.470  62.287  97.602  1.00 56.61           C
ATOM    630  CG  LEU A  78      71.795  62.505  96.111  1.00 56.61           C
ATOM    631  CD1 LEU A  78      70.994  61.544  95.216  1.00 56.61           C
ATOM    632  CD2 LEU A  78      71.601  63.978  95.717  1.00 56.61           C
ATOM    633  C   LEU A  78      71.636  63.095  99.917  1.00 56.61           C
ATOM    634  O   LEU A  78      70.942  64.004 100.370  1.00 56.61           O
ATOM    635  N   GLN A  79      71.908  61.986 100.629  1.00 46.45           N
ATOM    636  CA  GLN A  79      71.312  61.775 101.919  1.00 46.45           C
ATOM    637  CB  GLN A  79      71.647  60.401 102.520  1.00 46.45           C
ATOM    638  CG  GLN A  79      71.156  59.238 101.652  1.00 46.45           C
ATOM    639  CD  GLN A  79      69.660  59.407 101.425  1.00 46.45           C
ATOM    640  OE1 GLN A  79      68.872  59.436 102.369  1.00 46.45           O
ATOM    641  NE2 GLN A  79      69.261  59.528 100.130  1.00 46.45           N
ATOM    642  C   GLN A  79      71.797  62.820 102.878  1.00 46.45           C
ATOM    643  O   GLN A  79      71.032  63.328 103.696  1.00 46.45           O
ATOM    644  N   THR A  80      73.099  63.156 102.821  1.00 35.67           N
ATOM    645  CA  THR A  80      73.661  64.117 103.730  1.00 35.67           C
ATOM    646  CB  THR A  80      75.154  64.232 103.609  1.00 35.67           C
ATOM    647  OG1 THR A  80      75.768  62.979 103.878  1.00 35.67           O
ATOM    648  CG2 THR A  80      75.652  65.285 104.611  1.00 35.67           C
ATOM    649  C   THR A  80      73.076  65.479 103.489  1.00 35.67           C
ATOM    650  O   THR A  80      72.703  66.174 104.433  1.00 35.67           O
ATOM    651  N   LEU A  81      72.988  65.908 102.216  1.00112.78           N
ATOM    652  CA  LEU A  81      72.447  67.205 101.917  1.00112.78           C
ATOM    653  CB  LEU A  81      72.687  67.668 100.471  1.00112.78           C
ATOM    654  CG  LEU A  81      74.122  68.201 100.247  1.00112.78           C
ATOM    655  CD1 LEU A  81      75.187  67.112 100.444  1.00112.78           C
ATOM    656  CD2 LEU A  81      74.252  68.929  98.899  1.00112.78           C
ATOM    657  C   LEU A  81      70.988  67.267 102.253  1.00112.78           C
ATOM    658  O   LEU A  81      70.510  68.291 102.740  1.00112.78           O
ATOM    659  N   ARG A  82      70.238  66.173 102.017  1.00181.06           N
ATOM    660  CA  ARG A  82      68.839  66.177 102.330  1.00181.06           C
ATOM    661  CB  ARG A  82      68.136  64.827 102.070  1.00181.06           C
ATOM    662  CG  ARG A  82      68.204  64.351 100.616  1.00181.06           C
ATOM    663  CD  ARG A  82      67.197  63.251 100.253  1.00181.06           C
ATOM    664  NE  ARG A  82      67.382  62.115 101.198  1.00181.06           N
ATOM    665  CZ  ARG A  82      66.608  62.021 102.319  1.00181.06           C
ATOM    666  NH1 ARG A  82      65.638  62.951 102.561  1.00181.06           N
ATOM    667  NH2 ARG A  82      66.790  60.982 103.187  1.00181.06           N
ATOM    668  C   ARG A  82      68.751  66.441 103.798  1.00181.06           C
ATOM    669  O   ARG A  82      67.853  67.147 104.253  1.00181.06           O
ATOM    670  N   GLY A  83      69.683  65.849 104.572  1.00 29.08           N
ATOM    671  CA  GLY A  83      69.744  66.006 106.000  1.00 29.08           C
ATOM    672  C   GLY A  83      70.052  67.428 106.387  1.00 29.08           C
ATOM    673  O   GLY A  83      69.456  67.955 107.326  1.00 29.08           O
ATOM    674  N   TYR A  84      71.002  68.093 105.695  1.00 77.39           N
ATOM    675  CA  TYR A  84      71.354  69.439 106.073  1.00 77.39           C
ATOM    676  CB  TYR A  84      72.481  70.092 105.246  1.00 77.39           C
ATOM    677  CG  TYR A  84      73.786  69.446 105.560  1.00 77.39           C
ATOM    678  CD1 TYR A  84      74.289  69.492 106.837  1.00 77.39           C
ATOM    679  CD2 TYR A  84      74.535  68.842 104.576  1.00 77.39           C
ATOM    680  CE1 TYR A  84      75.500  68.918 107.145  1.00 77.39           C
ATOM    681  CE2 TYR A  84      75.749  68.265 104.874  1.00 77.39           C
ATOM    682  CZ  TYR A  84      76.233  68.300 106.161  1.00 77.39           C
ATOM    683  OH  TYR A  84      77.479  67.711 106.469  1.00 77.39           O
ATOM    684  C   TYR A  84      70.155  70.316 105.895  1.00 77.39           C
ATOM    685  O   TYR A  84      69.917  71.229 106.683  1.00 77.39           O
ATOM    686  N   TYR A  85      69.426  70.096 104.787  1.00 94.00           N
ATOM    687  CA  TYR A  85      68.210  70.774 104.431  1.00 94.00           C
ATOM    688  CB  TYR A  85      67.896  70.694 102.923  1.00 94.00           C
ATOM    689  CG  TYR A  85      68.907  71.568 102.246  1.00 94.00           C
ATOM    690  CD1 TYR A  85      70.146  71.082 101.886  1.00 94.00           C
ATOM    691  CD2 TYR A  85      68.625  72.891 101.988  1.00 94.00           C
ATOM    692  CE1 TYR A  85      71.076  71.891 101.267  1.00 94.00           C
ATOM    693  CE2 TYR A  85      69.547  73.704 101.371  1.00 94.00           C
ATOM    694  CZ  TYR A  85      70.776  73.206 101.006  1.00 94.00           C
ATOM    695  OH  TYR A  85      71.720  74.044 100.371  1.00 94.00           O
ATOM    696  C   TYR A  85      67.032  70.334 105.277  1.00 94.00           C
ATOM    697  O   TYR A  85      66.082  71.093 105.454  1.00 94.00           O
ATOM    698  N   ASN A  86      67.045  69.091 105.808  1.00 79.59           N
ATOM    699  CA  ASN A  86      65.949  68.546 106.577  1.00 79.59           C
ATOM    700  CB  ASN A  86      65.552  69.391 107.803  1.00 79.59           C
ATOM    701  CG  ASN A  86      64.575  68.569 108.638  1.00 79.59           C
ATOM    702  OD1 ASN A  86      63.661  69.105 109.262  1.00 79.59           O
ATOM    703  ND2 ASN A  86      64.769  67.223 108.642  1.00 79.59           N
ATOM    704  C   ASN A  86      64.741  68.370 105.701  1.00 79.59           C
ATOM    705  O   ASN A  86      63.621  68.716 106.074  1.00 79.59           O
ATOM    706  N   GLN A  87      64.949  67.810 104.494  1.00 60.57           N
ATOM    707  CA  GLN A  87      63.874  67.583 103.568  1.00 60.57           C
ATOM    708  CB  GLN A  87      64.293  67.800 102.104  1.00 60.57           C
ATOM    709  CG  GLN A  87      64.774  69.230 101.842  1.00 60.57           C
ATOM    710  CD  GLN A  87      63.621  70.172 102.165  1.00 60.57           C
ATOM    711  OE1 GLN A  87      62.721  70.377 101.353  1.00 60.57           O
ATOM    712  NE2 GLN A  87      63.645  70.762 103.390  1.00 60.57           N
ATOM    713  C   GLN A  87      63.353  66.178 103.714  1.00 60.57           C
ATOM    714  O   GLN A  87      63.962  65.339 104.378  1.00 60.57           O
ATOM    715  N   SER A  88      62.184  65.895 103.090  1.00 88.68           N
ATOM    716  CA  SER A  88      61.545  64.607 103.188  1.00 88.68           C
ATOM    717  CB  SER A  88      60.085  64.586 102.694  1.00 88.68           C
ATOM    718  OG  SER A  88      60.040  64.647 101.275  1.00 88.68           O
ATOM    719  C   SER A  88      62.271  63.577 102.377  1.00 88.68           C
ATOM    720  O   SER A  88      62.844  63.862 101.326  1.00 88.68           O
ATOM    721  N   GLU A  89      62.272  62.330 102.891  1.00 68.18           N
ATOM    722  CA  GLU A  89      62.856  61.219 102.199  1.00 68.18           C
ATOM    723  CB  GLU A  89      63.038  59.950 103.039  1.00 68.18           C
ATOM    724  CG  GLU A  89      63.790  58.872 102.254  1.00 68.18           C
ATOM    725  CD  GLU A  89      63.593  57.545 102.961  1.00 68.18           C
ATOM    726  OE1 GLU A  89      62.820  57.501 103.954  1.00 68.18           O
ATOM    727  OE2 GLU A  89      64.214  56.549 102.504  1.00 68.18           O
ATOM    728  C   GLU A  89      61.987  60.823 101.043  1.00 68.18           C
ATOM    729  O   GLU A  89      62.481  60.379 100.010  1.00 68.18           O
ATOM    730  N   ALA A  90      60.659  60.983 101.193  1.00 42.81           N
ATOM    731  CA  ALA A  90      59.705  60.499 100.231  1.00 42.81           C
ATOM    732  CB  ALA A  90      58.256  60.829 100.624  1.00 42.81           C
ATOM    733  C   ALA A  90      59.921  61.109  98.883  1.00 42.81           C
ATOM    734  O   ALA A  90      59.805  60.420  97.871  1.00 42.81           O
ATOM    735  N   SER A  91      60.217  62.421  98.827  1.00 40.48           N
ATOM    736  CA  SER A  91      60.372  63.075  97.560  1.00 40.48           C
ATOM    737  CB  SER A  91      60.245  64.608  97.637  1.00 40.48           C
ATOM    738  OG  SER A  91      61.278  65.154  98.446  1.00 40.48           O
ATOM    739  C   SER A  91      61.712  62.759  96.967  1.00 40.48           C
ATOM    740  O   SER A  91      62.654  62.368  97.655  1.00 40.48           O
ATOM    741  N   SER A  92      61.798  62.905  95.629  1.00 95.34           N
ATOM    742  CA  SER A  92      62.998  62.658  94.880  1.00 95.34           C
ATOM    743  CB  SER A  92      62.708  62.356  93.405  1.00 95.34           C
ATOM    744  OG  SER A  92      63.928  62.294  92.689  1.00 95.34           O
ATOM    745  C   SER A  92      63.871  63.881  94.912  1.00 95.34           C
ATOM    746  O   SER A  92      63.387  65.009  94.819  1.00 95.34           O
ATOM    747  N   HIS A  93      65.205  63.675  95.006  1.00 85.40           N
ATOM    748  CA  HIS A  93      66.125  64.779  95.063  1.00 85.40           C
ATOM    749  ND1 HIS A  93      65.988  66.460  98.054  1.00 85.40           N
ATOM    750  CG  HIS A  93      66.084  65.191  97.524  1.00 85.40           C
ATOM    751  CB  HIS A  93      66.950  64.824  96.358  1.00 85.40           C
ATOM    752  NE2 HIS A  93      64.576  65.179  99.202  1.00 85.40           N
ATOM    753  CD2 HIS A  93      65.217  64.422  98.238  1.00 85.40           C
ATOM    754  CE1 HIS A  93      65.073  66.395  99.054  1.00 85.40           C
ATOM    755  C   HIS A  93      67.053  64.715  93.886  1.00 85.40           C
ATOM    756  O   HIS A  93      67.461  63.635  93.459  1.00 85.40           O
ATOM    757  N   THR A  94      67.399  65.894  93.315  1.00145.68           N
ATOM    758  CA  THR A  94      68.225  65.905  92.139  1.00145.68           C
ATOM    759  CB  THR A  94      67.482  66.342  90.908  1.00145.68           C
ATOM    760  OG1 THR A  94      68.265  66.160  89.737  1.00145.68           O
ATOM    761  CG2 THR A  94      67.095  67.803  91.075  1.00145.68           C
ATOM    762  C   THR A  94      69.435  66.772  92.336  1.00145.68           C
ATOM    763  O   THR A  94      69.344  67.967  92.622  1.00145.68           O
ATOM    764  N   LEU A  95      70.628  66.165  92.158  1.00134.29           N
ATOM    765  CA  LEU A  95      71.857  66.874  92.364  1.00134.29           C
ATOM    766  CB  LEU A  95      72.722  66.271  93.497  1.00134.29           C
ATOM    767  CG  LEU A  95      74.066  66.983  93.781  1.00134.29           C
ATOM    768  CD1 LEU A  95      74.657  66.534  95.123  1.00134.29           C
ATOM    769  CD2 LEU A  95      75.088  66.743  92.657  1.00134.29           C
ATOM    770  C   LEU A  95      72.619  66.974  91.085  1.00134.29           C
ATOM    771  O   LEU A  95      72.554  66.100  90.222  1.00134.29           O
ATOM    772  N   GLN A  96      73.324  68.112  90.917  1.00135.74           N
ATOM    773  CA  GLN A  96      74.149  68.299  89.764  1.00135.74           C
ATOM    774  CB  GLN A  96      73.508  69.201  88.741  1.00135.74           C
ATOM    775  CG  GLN A  96      72.323  68.445  88.164  1.00135.74           C
ATOM    776  CD  GLN A  96      71.435  69.555  87.758  1.00135.74           C
ATOM    777  OE1 GLN A  96      71.919  70.677  87.677  1.00135.74           O
ATOM    778  NE2 GLN A  96      70.121  69.261  87.578  1.00135.74           N
ATOM    779  C   GLN A  96      75.478  68.806  90.208  1.00135.74           C
ATOM    780  O   GLN A  96      75.581  69.728  91.016  1.00135.74           O
ATOM    781  N   TRP A  97      76.544  68.165  89.692  1.00109.57           N
ATOM    782  CA  TRP A  97      77.890  68.497  90.061  1.00109.57           C
ATOM    783  CB  TRP A  97      78.533  67.409  90.921  1.00109.57           C
ATOM    784  CG  TRP A  97      80.007  67.585  91.160  1.00109.57           C
ATOM    785  CD2 TRP A  97      81.010  66.886  90.411  1.00109.57           C
ATOM    786  CD1 TRP A  97      80.664  68.320  92.104  1.00109.57           C
ATOM    787  NE1 TRP A  97      82.017  68.101  92.006  1.00109.57           N
ATOM    788  CE2 TRP A  97      82.244  67.217  90.968  1.00109.57           C
ATOM    789  CE3 TRP A  97      80.906  66.011  89.370  1.00109.57           C
ATOM    790  CZ2 TRP A  97      83.399  66.672  90.489  1.00109.57           C
ATOM    791  CZ3 TRP A  97      82.073  65.485  88.868  1.00109.57           C
ATOM    792  CH2 TRP A  97      83.295  65.808  89.421  1.00109.57           C
ATOM    793  C   TRP A  97      78.734  68.611  88.831  1.00109.57           C
ATOM    794  O   TRP A  97      78.556  67.850  87.880  1.00109.57           O
ATOM    795  N   MET A  98      79.686  69.575  88.828  1.00 71.87           N
ATOM    796  CA  MET A  98      80.546  69.717  87.686  1.00 71.87           C
ATOM    797  CB  MET A  98      80.036  70.707  86.624  1.00 71.87           C
ATOM    798  CG  MET A  98      78.836  70.203  85.817  1.00 71.87           C
ATOM    799  SD  MET A  98      78.253  71.386  84.564  1.00 71.87           S
ATOM    800  CE  MET A  98      77.215  72.368  85.682  1.00 71.87           C
ATOM    801  C   MET A  98      81.937  70.146  88.072  1.00 71.87           C
ATOM    802  O   MET A  98      82.146  70.925  89.002  1.00 71.87           O
ATOM    803  N   ILE A  99      82.934  69.609  87.333  1.00 96.75           N
ATOM    804  CA  ILE A  99      84.328  69.935  87.482  1.00 96.75           C
ATOM    805  CB  ILE A  99      85.161  68.759  87.910  1.00 96.75           C
ATOM    806  CG1 ILE A  99      86.633  69.163  88.119  1.00 96.75           C
ATOM    807  CG2 ILE A  99      84.957  67.640  86.876  1.00 96.75           C
ATOM    808  CD1 ILE A  99      86.864  70.117  89.292  1.00 96.75           C
ATOM    809  C   ILE A  99      84.793  70.356  86.119  1.00 96.75           C
ATOM    810  O   ILE A  99      84.349  69.778  85.129  1.00 96.75           O
ATOM    811  N   GLY A 100      85.683  71.375  86.009  1.00 41.20           N
ATOM    812  CA  GLY A 100      86.082  71.781  84.682  1.00 41.20           C
ATOM    813  C   GLY A 100      87.284  72.687  84.681  1.00 41.20           C
ATOM    814  O   GLY A 100      87.680  73.238  85.709  1.00 41.20           O
ATOM    815  N   CYS A 101      87.883  72.859  83.474  1.00 67.87           N
ATOM    816  CA  CYS A 101      89.062  73.671  83.293  1.00 67.87           C
ATOM    817  CB  CYS A 101      90.346  72.839  83.184  1.00 67.87           C
ATOM    818  SG  CYS A 101      90.576  71.702  84.579  1.00 67.87           S
ATOM    819  C   CYS A 101      88.963  74.410  81.983  1.00 67.87           C
ATOM    820  O   CYS A 101      88.495  73.853  80.991  1.00 67.87           O
ATOM    821  N   ASP A 102      89.433  75.683  81.946  1.00 69.78           N
ATOM    822  CA  ASP A 102      89.400  76.490  80.747  1.00 69.78           C
ATOM    823  CB  ASP A 102      88.640  77.822  80.905  1.00 69.78           C
ATOM    824  CG  ASP A 102      87.153  77.554  81.121  1.00 69.78           C
ATOM    825  OD1 ASP A 102      86.796  76.389  81.441  1.00 69.78           O
ATOM    826  OD2 ASP A 102      86.355  78.519  80.973  1.00 69.78           O
ATOM    827  C   ASP A 102      90.805  76.849  80.325  1.00 69.78           C
ATOM    828  O   ASP A 102      91.623  77.274  81.141  1.00 69.78           O
ATOM    829  N   LEU A 103      91.112  76.711  79.011  1.00 62.40           N
ATOM    830  CA  LEU A 103      92.437  76.984  78.503  1.00 62.40           C
ATOM    831  CB  LEU A 103      93.081  75.810  77.738  1.00 62.40           C
ATOM    832  CG  LEU A 103      93.376  74.557  78.584  1.00 62.40           C
ATOM    833  CD1 LEU A 103      94.086  73.480  77.748  1.00 62.40           C
ATOM    834  CD2 LEU A 103      94.142  74.912  79.868  1.00 62.40           C
ATOM    835  C   LEU A 103      92.414  78.117  77.520  1.00 62.40           C
ATOM    836  O   LEU A 103      91.381  78.434  76.931  1.00 62.40           O
ATOM    837  N   GLY A 104      93.587  78.775  77.361  1.00 33.61           N
ATOM    838  CA  GLY A 104      93.788  79.812  76.390  1.00 33.61           C
ATOM    839  C   GLY A 104      94.206  79.135  75.119  1.00 33.61           C
ATOM    840  O   GLY A 104      94.494  77.938  75.101  1.00 33.61           O
ATOM    841  N   SER A 105      94.296  79.916  74.026  1.00 82.24           N
ATOM    842  CA  SER A 105      94.606  79.385  72.729  1.00 82.24           C
ATOM    843  CB  SER A 105      94.642  80.467  71.641  1.00 82.24           C
ATOM    844  OG  SER A 105      93.349  81.034  71.483  1.00 82.24           O
ATOM    845  C   SER A 105      95.959  78.750  72.783  1.00 82.24           C
ATOM    846  O   SER A 105      96.217  77.775  72.079  1.00 82.24           O
ATOM    847  N   ASP A 106      96.853  79.306  73.620  1.00 65.38           N
ATOM    848  CA  ASP A 106      98.204  78.844  73.789  1.00 65.38           C
ATOM    849  CB  ASP A 106      99.022  79.719  74.752  1.00 65.38           C
ATOM    850  CG  ASP A 106      99.126  81.121  74.182  1.00 65.38           C
ATOM    851  OD1 ASP A 106      98.130  81.589  73.573  1.00 65.38           O
ATOM    852  OD2 ASP A 106     100.210  81.743  74.343  1.00 65.38           O
ATOM    853  C   ASP A 106      98.191  77.498  74.441  1.00 65.38           C
ATOM    854  O   ASP A 106      99.027  76.642  74.148  1.00 65.38           O
ATOM    855  N   GLY A 107      97.211  77.274  75.336  1.00 37.08           N
ATOM    856  CA  GLY A 107      97.203  76.085  76.135  1.00 37.08           C
ATOM    857  C   GLY A 107      97.359  76.493  77.577  1.00 37.08           C
ATOM    858  O   GLY A 107      97.357  75.648  78.471  1.00 37.08           O
ATOM    859  N   ARG A 108      97.497  77.811  77.832  1.00153.31           N
ATOM    860  CA  ARG A 108      97.631  78.361  79.157  1.00153.31           C
ATOM    861  CB  ARG A 108      97.993  79.853  79.107  1.00153.31           C
ATOM    862  CG  ARG A 108      97.006  80.637  78.235  1.00153.31           C
ATOM    863  CD  ARG A 108      97.412  82.085  77.957  1.00153.31           C
ATOM    864  NE  ARG A 108      96.480  82.609  76.917  1.00153.31           N
ATOM    865  CZ  ARG A 108      96.472  83.936  76.596  1.00153.31           C
ATOM    866  NH1 ARG A 108      97.339  84.797  77.206  1.00153.31           N
ATOM    867  NH2 ARG A 108      95.584  84.408  75.674  1.00153.31           N
ATOM    868  C   ARG A 108      96.331  78.207  79.897  1.00153.31           C
ATOM    869  O   ARG A 108      95.262  78.410  79.331  1.00153.31           O
ATOM    870  N   LEU A 109      96.385  77.866  81.205  1.00 75.04           N
ATOM    871  CA  LEU A 109      95.172  77.635  81.943  1.00 75.04           C
ATOM    872  CB  LEU A 109      95.347  76.613  83.079  1.00 75.04           C
ATOM    873  CG  LEU A 109      94.035  76.262  83.800  1.00 75.04           C
ATOM    874  CD1 LEU A 109      93.062  75.536  82.859  1.00 75.04           C
ATOM    875  CD2 LEU A 109      94.301  75.464  85.085  1.00 75.04           C
ATOM    876  C   LEU A 109      94.699  78.926  82.541  1.00 75.04           C
ATOM    877  O   LEU A 109      95.310  79.465  83.463  1.00 75.04           O
ATOM    878  N   LEU A 110      93.593  79.466  81.986  1.00 63.22           N
ATOM    879  CA  LEU A 110      93.010  80.698  82.435  1.00 63.22           C
ATOM    880  CB  LEU A 110      91.973  81.250  81.444  1.00 63.22           C
ATOM    881  CG  LEU A 110      92.584  81.622  80.078  1.00 63.22           C
ATOM    882  CD1 LEU A 110      91.567  82.336  79.172  1.00 63.22           C
ATOM    883  CD2 LEU A 110      93.884  82.417  80.249  1.00 63.22           C
ATOM    884  C   LEU A 110      92.361  80.543  83.781  1.00 63.22           C
ATOM    885  O   LEU A 110      92.547  81.394  84.649  1.00 63.22           O
ATOM    886  N   ARG A 111      91.577  79.460  83.995  1.00 94.20           N
ATOM    887  CA  ARG A 111      90.916  79.277  85.264  1.00 94.20           C
ATOM    888  CB  ARG A 111      89.735  80.251  85.472  1.00 94.20           C
ATOM    889  CG  ARG A 111      88.587  80.137  84.466  1.00 94.20           C
ATOM    890  CD  ARG A 111      87.550  79.079  84.847  1.00 94.20           C
ATOM    891  NE  ARG A 111      86.481  79.076  83.806  1.00 94.20           N
ATOM    892  CZ  ARG A 111      85.470  79.994  83.842  1.00 94.20           C
ATOM    893  NH1 ARG A 111      85.479  80.985  84.778  1.00 94.20           N
ATOM    894  NH2 ARG A 111      84.458  79.932  82.928  1.00 94.20           N
ATOM    895  C   ARG A 111      90.408  77.859  85.338  1.00 94.20           C
ATOM    896  O   ARG A 111      90.458  77.131  84.348  1.00 94.20           O
ATOM    897  N   GLY A 112      89.928  77.424  86.532  1.00 37.65           N
ATOM    898  CA  GLY A 112      89.416  76.085  86.717  1.00 37.65           C
ATOM    899  C   GLY A 112      88.358  76.125  87.783  1.00 37.65           C
ATOM    900  O   GLY A 112      88.422  76.958  88.686  1.00 37.65           O
ATOM    901  N   TYR A 113      87.349  75.220  87.718  1.00 82.85           N
ATOM    902  CA  TYR A 113      86.312  75.317  88.709  1.00 82.85           C
ATOM    903  CB  TYR A 113      85.147  76.225  88.266  1.00 82.85           C
ATOM    904  CG  TYR A 113      84.590  75.692  86.988  1.00 82.85           C
ATOM    905  CD1 TYR A 113      83.760  74.596  86.991  1.00 82.85           C
ATOM    906  CD2 TYR A 113      84.889  76.301  85.788  1.00 82.85           C
ATOM    907  CE1 TYR A 113      83.240  74.100  85.822  1.00 82.85           C
ATOM    908  CE2 TYR A 113      84.370  75.808  84.614  1.00 82.85           C
ATOM    909  CZ  TYR A 113      83.546  74.707  84.628  1.00 82.85           C
ATOM    910  OH  TYR A 113      83.011  74.196  83.428  1.00 82.85           O
ATOM    911  C   TYR A 113      85.725  73.988  89.099  1.00 82.85           C
ATOM    912  O   TYR A 113      85.869  72.980  88.406  1.00 82.85           O
ATOM    913  N   GLU A 114      85.066  73.984  90.285  1.00 79.04           N
ATOM    914  CA  GLU A 114      84.269  72.890  90.776  1.00 79.04           C
ATOM    915  CB  GLU A 114      84.884  72.105  91.950  1.00 79.04           C
ATOM    916  CG  GLU A 114      84.137  70.796  92.200  1.00 79.04           C
ATOM    917  CD  GLU A 114      84.856  70.017  93.287  1.00 79.04           C
ATOM    918  OE1 GLU A 114      85.906  70.515  93.774  1.00 79.04           O
ATOM    919  OE2 GLU A 114      84.364  68.913  93.641  1.00 79.04           O
ATOM    920  C   GLU A 114      82.980  73.514  91.249  1.00 79.04           C
ATOM    921  O   GLU A 114      83.001  74.488  92.003  1.00 79.04           O
ATOM    922  N   GLN A 115      81.819  72.976  90.804  1.00 61.53           N
ATOM    923  CA  GLN A 115      80.555  73.585  91.140  1.00 61.53           C
ATOM    924  CB  GLN A 115      79.928  74.322  89.942  1.00 61.53           C
ATOM    925  CG  GLN A 115      80.788  75.492  89.444  1.00 61.53           C
ATOM    926  CD  GLN A 115      80.202  76.010  88.137  1.00 61.53           C
ATOM    927  OE1 GLN A 115      79.723  75.238  87.309  1.00 61.53           O
ATOM    928  NE2 GLN A 115      80.252  77.356  87.939  1.00 61.53           N
ATOM    929  C   GLN A 115      79.582  72.539  91.614  1.00 61.53           C
ATOM    930  O   GLN A 115      79.548  71.428  91.086  1.00 61.53           O
ATOM    931  N   TYR A 116      78.765  72.883  92.642  1.00 80.97           N
ATOM    932  CA  TYR A 116      77.780  71.987  93.207  1.00 80.97           C
ATOM    933  CB  TYR A 116      78.014  71.647  94.695  1.00 80.97           C
ATOM    934  CG  TYR A 116      79.183  70.743  94.857  1.00 80.97           C
ATOM    935  CD1 TYR A 116      80.462  71.243  94.833  1.00 80.97           C
ATOM    936  CD2 TYR A 116      78.985  69.399  95.069  1.00 80.97           C
ATOM    937  CE1 TYR A 116      81.537  70.403  94.988  1.00 80.97           C
ATOM    938  CE2 TYR A 116      80.053  68.553  95.225  1.00 80.97           C
ATOM    939  CZ  TYR A 116      81.328  69.060  95.180  1.00 80.97           C
ATOM    940  OH  TYR A 116      82.431  68.201  95.333  1.00 80.97           O
ATOM    941  C   TYR A 116      76.427  72.649  93.187  1.00 80.97           C
ATOM    942  O   TYR A 116      76.309  73.821  93.546  1.00 80.97           O
ATOM    943  N   ALA A 117      75.366  71.901  92.778  1.00 49.24           N
ATOM    944  CA  ALA A 117      74.022  72.435  92.744  1.00 49.24           C
ATOM    945  CB  ALA A 117      73.589  72.913  91.351  1.00 49.24           C
ATOM    946  C   ALA A 117      73.031  71.379  93.157  1.00 49.24           C
ATOM    947  O   ALA A 117      73.130  70.219  92.754  1.00 49.24           O
ATOM    948  N   TYR A 118      72.012  71.783  93.955  1.00165.79           N
ATOM    949  CA  TYR A 118      71.036  70.857  94.469  1.00165.79           C
ATOM    950  CB  TYR A 118      71.167  70.759  96.003  1.00165.79           C
ATOM    951  CG  TYR A 118      70.626  69.485  96.554  1.00165.79           C
ATOM    952  CD1 TYR A 118      69.279  69.299  96.750  1.00165.79           C
ATOM    953  CD2 TYR A 118      71.502  68.468  96.872  1.00165.79           C
ATOM    954  CE1 TYR A 118      68.820  68.112  97.269  1.00165.79           C
ATOM    955  CE2 TYR A 118      71.044  67.281  97.392  1.00165.79           C
ATOM    956  CZ  TYR A 118      69.697  67.104  97.593  1.00165.79           C
ATOM    957  OH  TYR A 118      69.216  65.890  98.126  1.00165.79           O
ATOM    958  C   TYR A 118      69.667  71.420  94.159  1.00165.79           C
ATOM    959  O   TYR A 118      69.369  72.575  94.455  1.00165.79           O
ATOM    960  N   ASP A 119      68.812  70.601  93.516  1.00174.36           N
ATOM    961  CA  ASP A 119      67.451  70.884  93.126  1.00174.36           C
ATOM    962  CB  ASP A 119      66.347  70.675  94.192  1.00174.36           C
ATOM    963  CG  ASP A 119      66.547  71.580  95.389  1.00174.36           C
ATOM    964  OD1 ASP A 119      67.533  71.343  96.134  1.00174.36           O
ATOM    965  OD2 ASP A 119      65.714  72.503  95.589  1.00174.36           O
ATOM    966  C   ASP A 119      67.297  72.212  92.453  1.00174.36           C
ATOM    967  O   ASP A 119      66.252  72.850  92.581  1.00174.36           O
ATOM    968  N   GLY A 120      68.297  72.628  91.650  1.00 36.47           N
ATOM    969  CA  GLY A 120      68.200  73.857  90.912  1.00 36.47           C
ATOM    970  C   GLY A 120      68.710  75.031  91.702  1.00 36.47           C
ATOM    971  O   GLY A 120      68.461  76.172  91.313  1.00 36.47           O
ATOM    972  N   LYS A 121      69.423  74.805  92.828  1.00152.68           N
ATOM    973  CA  LYS A 121      69.929  75.929  93.573  1.00152.68           C
ATOM    974  CB  LYS A 121      69.431  75.994  95.025  1.00152.68           C
ATOM    975  CG  LYS A 121      67.972  76.433  95.145  1.00152.68           C
ATOM    976  CD  LYS A 121      67.713  77.841  94.601  1.00152.68           C
ATOM    977  CE  LYS A 121      68.328  78.953  95.455  1.00152.68           C
ATOM    978  NZ  LYS A 121      67.746  78.925  96.816  1.00152.68           N
ATOM    979  C   LYS A 121      71.429  75.870  93.623  1.00152.68           C
ATOM    980  O   LYS A 121      72.021  74.792  93.607  1.00152.68           O
ATOM    981  N   ASP A 122      72.078  77.056  93.685  1.00 86.52           N
ATOM    982  CA  ASP A 122      73.514  77.163  93.748  1.00 86.52           C
ATOM    983  CB  ASP A 122      74.050  78.551  93.359  1.00 86.52           C
ATOM    984  CG  ASP A 122      75.564  78.524  93.521  1.00 86.52           C
ATOM    985  OD1 ASP A 122      76.211  77.615  92.934  1.00 86.52           O
ATOM    986  OD2 ASP A 122      76.093  79.417  94.236  1.00 86.52           O
ATOM    987  C   ASP A 122      73.940  76.935  95.164  1.00 86.52           C
ATOM    988  O   ASP A 122      73.644  77.749  96.035  1.00 86.52           O
ATOM    989  N   TYR A 123      74.513  75.743  95.438  1.00122.42           N
ATOM    990  CA  TYR A 123      75.018  75.324  96.718  1.00122.42           C
ATOM    991  CB  TYR A 123      74.983  73.786  96.758  1.00122.42           C
ATOM    992  CG  TYR A 123      75.334  73.202  98.083  1.00122.42           C
ATOM    993  CD1 TYR A 123      74.405  73.162  99.097  1.00122.42           C
ATOM    994  CD2 TYR A 123      76.577  72.655  98.292  1.00122.42           C
ATOM    995  CE1 TYR A 123      74.719  72.602 100.313  1.00122.42           C
ATOM    996  CE2 TYR A 123      76.896  72.093  99.505  1.00122.42           C
ATOM    997  CZ  TYR A 123      75.968  72.066 100.517  1.00122.42           C
ATOM    998  OH  TYR A 123      76.300  71.486 101.760  1.00122.42           O
ATOM    999  C   TYR A 123      76.417  75.788  97.067  1.00122.42           C
ATOM   1000  O   TYR A 123      76.614  76.515  98.040  1.00122.42           O
ATOM   1001  N   LEU A 124      77.426  75.431  96.236  1.00 93.68           N
ATOM   1002  CA  LEU A 124      78.796  75.640  96.634  1.00 93.68           C
ATOM   1003  CB  LEU A 124      79.326  74.414  97.401  1.00 93.68           C
ATOM   1004  CG  LEU A 124      80.757  74.535  97.948  1.00 93.68           C
ATOM   1005  CD1 LEU A 124      80.822  75.541  99.109  1.00 93.68           C
ATOM   1006  CD2 LEU A 124      81.326  73.155  98.311  1.00 93.68           C
ATOM   1007  C   LEU A 124      79.634  75.798  95.397  1.00 93.68           C
ATOM   1008  O   LEU A 124      79.406  75.116  94.400  1.00 93.68           O
ATOM   1009  N   ALA A 125      80.644  76.696  95.433  1.00 44.50           N
ATOM   1010  CA  ALA A 125      81.451  76.890  94.260  1.00 44.50           C
ATOM   1011  CB  ALA A 125      80.987  78.072  93.393  1.00 44.50           C
ATOM   1012  C   ALA A 125      82.872  77.166  94.657  1.00 44.50           C
ATOM   1013  O   ALA A 125      83.151  77.662  95.747  1.00 44.50           O
ATOM   1014  N   LEU A 126      83.820  76.834  93.756  1.00 63.19           N
ATOM   1015  CA  LEU A 126      85.208  77.089  94.027  1.00 63.19           C
ATOM   1016  CB  LEU A 126      86.127  75.901  93.673  1.00 63.19           C
ATOM   1017  CG  LEU A 126      87.602  76.088  94.077  1.00 63.19           C
ATOM   1018  CD1 LEU A 126      87.744  76.309  95.592  1.00 63.19           C
ATOM   1019  CD2 LEU A 126      88.459  74.907  93.591  1.00 63.19           C
ATOM   1020  C   LEU A 126      85.592  78.308  93.229  1.00 63.19           C
ATOM   1021  O   LEU A 126      85.130  78.494  92.104  1.00 63.19           O
ATOM   1022  N   ASN A 127      86.426  79.191  93.823  1.00 54.56           N
ATOM   1023  CA  ASN A 127      86.847  80.438  93.228  1.00 54.56           C
ATOM   1024  CB  ASN A 127      87.474  81.420  94.238  1.00 54.56           C
ATOM   1025  CG  ASN A 127      86.380  81.964  95.151  1.00 54.56           C
ATOM   1026  OD1 ASN A 127      85.192  81.825  94.867  1.00 54.56           O
ATOM   1027  ND2 ASN A 127      86.791  82.624  96.267  1.00 54.56           N
ATOM   1028  C   ASN A 127      87.881  80.197  92.164  1.00 54.56           C
ATOM   1029  O   ASN A 127      88.639  79.230  92.218  1.00 54.56           O
ATOM   1030  N   GLU A 128      87.957  81.125  91.182  1.00 53.87           N
ATOM   1031  CA  GLU A 128      88.832  81.023  90.041  1.00 53.87           C
ATOM   1032  CB  GLU A 128      88.694  82.185  89.041  1.00 53.87           C
ATOM   1033  CG  GLU A 128      87.368  82.199  88.278  1.00 53.87           C
ATOM   1034  CD  GLU A 128      87.487  83.206  87.138  1.00 53.87           C
ATOM   1035  OE1 GLU A 128      88.638  83.483  86.706  1.00 53.87           O
ATOM   1036  OE2 GLU A 128      86.424  83.700  86.676  1.00 53.87           O
ATOM   1037  C   GLU A 128      90.266  80.989  90.480  1.00 53.87           C
ATOM   1038  O   GLU A 128      91.090  80.306  89.872  1.00 53.87           O
ATOM   1039  N   ASP A 129      90.593  81.739  91.546  1.00129.41           N
ATOM   1040  CA  ASP A 129      91.915  81.853  92.097  1.00129.41           C
ATOM   1041  CB  ASP A 129      92.010  82.964  93.162  1.00129.41           C
ATOM   1042  CG  ASP A 129      90.958  82.742  94.241  1.00129.41           C
ATOM   1043  OD1 ASP A 129      90.758  81.575  94.670  1.00129.41           O
ATOM   1044  OD2 ASP A 129      90.337  83.758  94.653  1.00129.41           O
ATOM   1045  C   ASP A 129      92.384  80.539  92.666  1.00129.41           C
ATOM   1046  O   ASP A 129      93.589  80.317  92.785  1.00129.41           O
ATOM   1047  N   LEU A 130      91.447  79.643  93.043  1.00 92.56           N
ATOM   1048  CA  LEU A 130      91.771  78.346  93.582  1.00 92.56           C
ATOM   1049  CB  LEU A 130      92.746  77.548  92.702  1.00 92.56           C
ATOM   1050  CG  LEU A 130      92.110  77.141  91.360  1.00 92.56           C
ATOM   1051  CD1 LEU A 130      93.073  76.314  90.497  1.00 92.56           C
ATOM   1052  CD2 LEU A 130      90.758  76.443  91.587  1.00 92.56           C
ATOM   1053  C   LEU A 130      92.359  78.448  94.959  1.00 92.56           C
ATOM   1054  O   LEU A 130      93.053  77.532  95.402  1.00 92.56           O
ATOM   1055  N   ARG A 131      92.184  79.601  95.634  1.00121.18           N
ATOM   1056  CA  ARG A 131      92.594  79.772  97.005  1.00121.18           C
ATOM   1057  CB  ARG A 131      92.808  81.238  97.404  1.00121.18           C
ATOM   1058  CG  ARG A 131      94.050  81.877  96.786  1.00121.18           C
ATOM   1059  CD  ARG A 131      93.895  82.241  95.313  1.00121.18           C
ATOM   1060  NE  ARG A 131      95.163  82.903  94.903  1.00121.18           N
ATOM   1061  CZ  ARG A 131      95.359  84.222  95.199  1.00121.18           C
ATOM   1062  NH1 ARG A 131      94.390  84.928  95.851  1.00121.18           N
ATOM   1063  NH2 ARG A 131      96.529  84.834  94.858  1.00121.18           N
ATOM   1064  C   ARG A 131      91.632  79.197  98.019  1.00121.18           C
ATOM   1065  O   ARG A 131      92.075  78.599  99.000  1.00121.18           O
ATOM   1066  N   SER A 132      90.298  79.391  97.839  1.00 53.41           N
ATOM   1067  CA  SER A 132      89.352  78.948  98.839  1.00 53.41           C
ATOM   1068  CB  SER A 132      89.301  79.865 100.075  1.00 53.41           C
ATOM   1069  OG  SER A 132      88.918  81.180  99.700  1.00 53.41           O
ATOM   1070  C   SER A 132      87.955  78.883  98.269  1.00 53.41           C
ATOM   1071  O   SER A 132      87.659  79.461  97.225  1.00 53.41           O
ATOM   1072  N   TRP A 133      87.053  78.169  98.982  1.00 94.66           N
ATOM   1073  CA  TRP A 133      85.693  77.897  98.583  1.00 94.66           C
ATOM   1074  CB  TRP A 133      85.167  76.592  99.206  1.00 94.66           C
ATOM   1075  CG  TRP A 133      85.864  75.366  98.664  1.00 94.66           C
ATOM   1076  CD2 TRP A 133      85.293  74.488  97.682  1.00 94.66           C
ATOM   1077  CD1 TRP A 133      87.096  74.862  98.962  1.00 94.66           C
ATOM   1078  NE1 TRP A 133      87.335  73.735  98.211  1.00 94.66           N
ATOM   1079  CE2 TRP A 133      86.231  73.492  97.422  1.00 94.66           C
ATOM   1080  CE3 TRP A 133      84.085  74.511  97.047  1.00 94.66           C
ATOM   1081  CZ2 TRP A 133      85.974  72.500  96.519  1.00 94.66           C
ATOM   1082  CZ3 TRP A 133      83.829  73.509  96.137  1.00 94.66           C
ATOM   1083  CH2 TRP A 133      84.755  72.523  95.877  1.00 94.66           C
ATOM   1084  C   TRP A 133      84.744  78.998  98.978  1.00 94.66           C
ATOM   1085  O   TRP A 133      85.017  79.785  99.882  1.00 94.66           O
ATOM   1086  N   THR A 134      83.595  79.080  98.258  1.00116.84           N
ATOM   1087  CA  THR A 134      82.532  80.017  98.544  1.00116.84           C
ATOM   1088  CB  THR A 134      82.394  81.090  97.504  1.00116.84           C
ATOM   1089  OG1 THR A 134      81.466  82.076  97.933  1.00116.84           O
ATOM   1090  CG2 THR A 134      81.946  80.442  96.182  1.00116.84           C
ATOM   1091  C   THR A 134      81.234  79.245  98.590  1.00116.84           C
ATOM   1092  O   THR A 134      81.113  78.205  97.941  1.00116.84           O
ATOM   1093  N   ALA A 135      80.226  79.728  99.367  1.00 52.02           N
ATOM   1094  CA  ALA A 135      78.994  78.980  99.506  1.00 52.02           C
ATOM   1095  CB  ALA A 135      79.015  77.996 100.688  1.00 52.02           C
ATOM   1096  C   ALA A 135      77.791  79.880  99.686  1.00 52.02           C
ATOM   1097  O   ALA A 135      77.895  81.009 100.162  1.00 52.02           O
ATOM   1098  N   ALA A 136      76.615  79.375  99.233  1.00 76.15           N
ATOM   1099  CA  ALA A 136      75.314  80.010  99.230  1.00 76.15           C
ATOM   1100  CB  ALA A 136      74.325  79.280  98.306  1.00 76.15           C
ATOM   1101  C   ALA A 136      74.617  80.173 100.563  1.00 76.15           C
ATOM   1102  O   ALA A 136      74.082  81.250 100.828  1.00 76.15           O
ATOM   1103  N   ASP A 137      74.567  79.127 101.426  1.00105.98           N
ATOM   1104  CA  ASP A 137      73.785  79.221 102.640  1.00105.98           C
ATOM   1105  CB  ASP A 137      72.343  78.700 102.469  1.00105.98           C
ATOM   1106  CG  ASP A 137      72.375  77.255 101.979  1.00105.98           C
ATOM   1107  OD1 ASP A 137      72.406  77.057 100.735  1.00105.98           O
ATOM   1108  OD2 ASP A 137      72.353  76.331 102.835  1.00105.98           O
ATOM   1109  C   ASP A 137      74.424  78.463 103.772  1.00105.98           C
ATOM   1110  O   ASP A 137      75.576  78.043 103.692  1.00105.98           O
ATOM   1111  N   THR A 138      73.663  78.283 104.879  1.00 42.87           N
ATOM   1112  CA  THR A 138      74.139  77.641 106.078  1.00 42.87           C
ATOM   1113  CB  THR A 138      73.119  77.643 107.179  1.00 42.87           C
ATOM   1114  OG1 THR A 138      72.774  78.979 107.518  1.00 42.87           O
ATOM   1115  CG2 THR A 138      73.703  76.922 108.405  1.00 42.87           C
ATOM   1116  C   THR A 138      74.522  76.218 105.797  1.00 42.87           C
ATOM   1117  O   THR A 138      75.568  75.756 106.254  1.00 42.87           O
ATOM   1118  N   ALA A 139      73.691  75.477 105.037  1.00 40.04           N
ATOM   1119  CA  ALA A 139      74.002  74.105 104.738  1.00 40.04           C
ATOM   1120  CB  ALA A 139      72.925  73.429 103.870  1.00 40.04           C
ATOM   1121  C   ALA A 139      75.280  74.087 103.954  1.00 40.04           C
ATOM   1122  O   ALA A 139      76.178  73.283 104.202  1.00 40.04           O
ATOM   1123  N   ALA A 140      75.392  75.014 102.989  1.00 36.93           N
ATOM   1124  CA  ALA A 140      76.549  75.123 102.150  1.00 36.93           C
ATOM   1125  CB  ALA A 140      76.427  76.241 101.101  1.00 36.93           C
ATOM   1126  C   ALA A 140      77.721  75.441 103.021  1.00 36.93           C
ATOM   1127  O   ALA A 140      78.835  74.994 102.755  1.00 36.93           O
ATOM   1128  N   GLN A 141      77.493  76.246 104.078  1.00 91.70           N
ATOM   1129  CA  GLN A 141      78.516  76.655 105.000  1.00 91.70           C
ATOM   1130  CB  GLN A 141      77.970  77.586 106.093  1.00 91.70           C
ATOM   1131  CG  GLN A 141      77.453  78.913 105.539  1.00 91.70           C
ATOM   1132  CD  GLN A 141      76.752  79.654 106.667  1.00 91.70           C
ATOM   1133  OE1 GLN A 141      76.236  80.754 106.479  1.00 91.70           O
ATOM   1134  NE2 GLN A 141      76.730  79.034 107.875  1.00 91.70           N
ATOM   1135  C   GLN A 141      79.059  75.446 105.692  1.00 91.70           C
ATOM   1136  O   GLN A 141      80.259  75.356 105.945  1.00 91.70           O
ATOM   1137  N   ILE A 142      78.186  74.482 106.032  1.00 37.99           N
ATOM   1138  CA  ILE A 142      78.650  73.305 106.705  1.00 37.99           C
ATOM   1139  CB  ILE A 142      77.537  72.343 106.979  1.00 37.99           C
ATOM   1140  CG1 ILE A 142      76.476  73.001 107.873  1.00 37.99           C
ATOM   1141  CG2 ILE A 142      78.142  71.059 107.567  1.00 37.99           C
ATOM   1142  CD1 ILE A 142      75.165  72.217 107.914  1.00 37.99           C
ATOM   1143  C   ILE A 142      79.606  72.609 105.787  1.00 37.99           C
ATOM   1144  O   ILE A 142      80.693  72.210 106.200  1.00 37.99           O
ATOM   1145  N   SER A 143      79.230  72.461 104.500  1.00 88.44           N
ATOM   1146  CA  SER A 143      80.083  71.788 103.562  1.00 88.44           C
ATOM   1147  CB  SER A 143      79.410  71.503 102.204  1.00 88.44           C
ATOM   1148  OG  SER A 143      78.991  72.702 101.573  1.00 88.44           O
ATOM   1149  C   SER A 143      81.337  72.578 103.347  1.00 88.44           C
ATOM   1150  O   SER A 143      82.413  72.006 103.182  1.00 88.44           O
ATOM   1151  N   LYS A 144      81.234  73.919 103.355  1.00 70.80           N
ATOM   1152  CA  LYS A 144      82.381  74.757 103.146  1.00 70.80           C
ATOM   1153  CB  LYS A 144      82.013  76.248 103.106  1.00 70.80           C
ATOM   1154  CG  LYS A 144      83.208  77.164 102.850  1.00 70.80           C
ATOM   1155  CD  LYS A 144      82.795  78.558 102.385  1.00 70.80           C
ATOM   1156  CE  LYS A 144      81.603  79.131 103.150  1.00 70.80           C
ATOM   1157  NZ  LYS A 144      81.237  80.446 102.580  1.00 70.80           N
ATOM   1158  C   LYS A 144      83.351  74.532 104.267  1.00 70.80           C
ATOM   1159  O   LYS A 144      84.559  74.445 104.048  1.00 70.80           O
ATOM   1160  N   ARG A 145      82.831  74.412 105.504  1.00 74.98           N
ATOM   1161  CA  ARG A 145      83.648  74.224 106.668  1.00 74.98           C
ATOM   1162  CB  ARG A 145      82.797  74.047 107.937  1.00 74.98           C
ATOM   1163  CG  ARG A 145      81.972  75.266 108.353  1.00 74.98           C
ATOM   1164  CD  ARG A 145      80.946  74.919 109.434  1.00 74.98           C
ATOM   1165  NE  ARG A 145      80.332  76.190 109.903  1.00 74.98           N
ATOM   1166  CZ  ARG A 145      80.884  76.857 110.958  1.00 74.98           C
ATOM   1167  NH1 ARG A 145      81.978  76.348 111.596  1.00 74.98           N
ATOM   1168  NH2 ARG A 145      80.341  78.039 111.371  1.00 74.98           N
ATOM   1169  C   ARG A 145      84.404  72.944 106.498  1.00 74.98           C
ATOM   1170  O   ARG A 145      85.606  72.887 106.752  1.00 74.98           O
ATOM   1171  N   LYS A 146      83.706  71.881 106.053  1.00112.07           N
ATOM   1172  CA  LYS A 146      84.322  70.592 105.924  1.00112.07           C
ATOM   1173  CB  LYS A 146      83.362  69.497 105.422  1.00112.07           C
ATOM   1174  CG  LYS A 146      82.262  69.093 106.402  1.00112.07           C
ATOM   1175  CD  LYS A 146      82.793  68.497 107.704  1.00112.07           C
ATOM   1176  CE  LYS A 146      81.684  68.063 108.665  1.00112.07           C
ATOM   1177  NZ  LYS A 146      80.932  69.243 109.147  1.00112.07           N
ATOM   1178  C   LYS A 146      85.418  70.648 104.909  1.00112.07           C
ATOM   1179  O   LYS A 146      86.540  70.219 105.171  1.00112.07           O
ATOM   1180  N   CYS A 147      85.117  71.200 103.719  1.00 42.41           N
ATOM   1181  CA  CYS A 147      86.053  71.199 102.630  1.00 42.41           C
ATOM   1182  CB  CYS A 147      85.457  71.710 101.304  1.00 42.41           C
ATOM   1183  SG  CYS A 147      84.910  73.444 101.370  1.00 42.41           S
ATOM   1184  C   CYS A 147      87.253  72.030 102.947  1.00 42.41           C
ATOM   1185  O   CYS A 147      88.373  71.654 102.608  1.00 42.41           O
ATOM   1186  N   GLU A 148      87.044  73.200 103.574  1.00117.43           N
ATOM   1187  CA  GLU A 148      88.116  74.101 103.880  1.00117.43           C
ATOM   1188  CB  GLU A 148      87.589  75.461 104.356  1.00117.43           C
ATOM   1189  CG  GLU A 148      88.579  76.598 104.127  1.00117.43           C
ATOM   1190  CD  GLU A 148      88.721  76.792 102.621  1.00117.43           C
ATOM   1191  OE1 GLU A 148      87.672  76.946 101.938  1.00117.43           O
ATOM   1192  OE2 GLU A 148      89.883  76.788 102.136  1.00117.43           O
ATOM   1193  C   GLU A 148      89.002  73.501 104.935  1.00117.43           C
ATOM   1194  O   GLU A 148      90.225  73.599 104.854  1.00117.43           O
ATOM   1195  N   ALA A 149      88.403  72.843 105.948  1.00 30.11           N
ATOM   1196  CA  ALA A 149      89.155  72.245 107.015  1.00 30.11           C
ATOM   1197  CB  ALA A 149      88.261  71.559 108.064  1.00 30.11           C
ATOM   1198  C   ALA A 149      90.028  71.200 106.401  1.00 30.11           C
ATOM   1199  O   ALA A 149      91.158  70.983 106.836  1.00 30.11           O
ATOM   1200  N   ALA A 150      89.484  70.513 105.378  1.00 50.74           N
ATOM   1201  CA  ALA A 150      90.135  69.470 104.633  1.00 50.74           C
ATOM   1202  CB  ALA A 150      89.219  68.785 103.602  1.00 50.74           C
ATOM   1203  C   ALA A 150      91.310  70.026 103.877  1.00 50.74           C
ATOM   1204  O   ALA A 150      92.289  69.314 103.657  1.00 50.74           O
ATOM   1205  N   ASN A 151      91.245  71.308 103.456  1.00 99.93           N
ATOM   1206  CA  ASN A 151      92.263  71.906 102.624  1.00 99.93           C
ATOM   1207  CB  ASN A 151      93.704  71.692 103.124  1.00 99.93           C
ATOM   1208  CG  ASN A 151      93.983  72.663 104.259  1.00 99.93           C
ATOM   1209  OD1 ASN A 151      94.294  72.259 105.378  1.00 99.93           O
ATOM   1210  ND2 ASN A 151      93.884  73.984 103.955  1.00 99.93           N
ATOM   1211  C   ASN A 151      92.206  71.325 101.237  1.00 99.93           C
ATOM   1212  O   ASN A 151      93.215  71.268 100.540  1.00 99.93           O
ATOM   1213  N   VAL A 152      90.992  70.967 100.777  1.00125.67           N
ATOM   1214  CA  VAL A 152      90.727  70.321  99.517  1.00125.67           C
ATOM   1215  CB  VAL A 152      89.289  69.928  99.350  1.00125.67           C
ATOM   1216  CG1 VAL A 152      88.426  71.198  99.264  1.00125.67           C
ATOM   1217  CG2 VAL A 152      89.185  69.002  98.125  1.00125.67           C
ATOM   1218  C   VAL A 152      91.119  71.158  98.327  1.00125.67           C
ATOM   1219  O   VAL A 152      91.372  70.609  97.257  1.00125.67           O
ATOM   1220  N   ALA A 153      91.163  72.499  98.447  1.00 46.67           N
ATOM   1221  CA  ALA A 153      91.436  73.339  97.304  1.00 46.67           C
ATOM   1222  CB  ALA A 153      91.502  74.832  97.677  1.00 46.67           C
ATOM   1223  C   ALA A 153      92.753  72.947  96.699  1.00 46.67           C
ATOM   1224  O   ALA A 153      92.902  72.928  95.479  1.00 46.67           O
ATOM   1225  N   GLU A 154      93.739  72.623  97.548  1.00 98.40           N
ATOM   1226  CA  GLU A 154      95.059  72.223  97.154  1.00 98.40           C
ATOM   1227  CB  GLU A 154      95.851  71.870  98.420  1.00 98.40           C
ATOM   1228  CG  GLU A 154      97.198  71.198  98.215  1.00 98.40           C
ATOM   1229  CD  GLU A 154      97.670  70.818  99.614  1.00 98.40           C
ATOM   1230  OE1 GLU A 154      96.825  70.851 100.548  1.00 98.40           O
ATOM   1231  OE2 GLU A 154      98.873  70.484  99.771  1.00 98.40           O
ATOM   1232  C   GLU A 154      94.972  70.984  96.314  1.00 98.40           C
ATOM   1233  O   GLU A 154      95.593  70.900  95.254  1.00 98.40           O
ATOM   1234  N   GLN A 155      94.184  69.990  96.768  1.00 47.24           N
ATOM   1235  CA  GLN A 155      94.065  68.743  96.069  1.00 47.24           C
ATOM   1236  CB  GLN A 155      93.178  67.721  96.804  1.00 47.24           C
ATOM   1237  CG  GLN A 155      93.725  67.258  98.157  1.00 47.24           C
ATOM   1238  CD  GLN A 155      92.745  66.228  98.704  1.00 47.24           C
ATOM   1239  OE1 GLN A 155      92.208  66.367  99.802  1.00 47.24           O
ATOM   1240  NE2 GLN A 155      92.505  65.159  97.900  1.00 47.24           N
ATOM   1241  C   GLN A 155      93.418  68.978  94.745  1.00 47.24           C
ATOM   1242  O   GLN A 155      93.872  68.462  93.726  1.00 47.24           O
ATOM   1243  N   ARG A 156      92.336  69.775  94.728  1.00120.72           N
ATOM   1244  CA  ARG A 156      91.622  70.010  93.507  1.00120.72           C
ATOM   1245  CB  ARG A 156      90.312  70.783  93.719  1.00120.72           C
ATOM   1246  CG  ARG A 156      89.527  71.001  92.424  1.00120.72           C
ATOM   1247  CD  ARG A 156      89.133  69.705  91.709  1.00120.72           C
ATOM   1248  NE  ARG A 156      87.980  69.093  92.428  1.00120.72           N
ATOM   1249  CZ  ARG A 156      88.185  68.204  93.445  1.00120.72           C
ATOM   1250  NH1 ARG A 156      89.452  67.921  93.865  1.00120.72           N
ATOM   1251  NH2 ARG A 156      87.113  67.579  94.016  1.00120.72           N
ATOM   1252  C   ARG A 156      92.493  70.765  92.548  1.00120.72           C
ATOM   1253  O   ARG A 156      92.460  70.491  91.349  1.00120.72           O
ATOM   1254  N   ARG A 157      93.300  71.735  93.034  1.00 96.53           N
ATOM   1255  CA  ARG A 157      94.136  72.478  92.131  1.00 96.53           C
ATOM   1256  CB  ARG A 157      94.957  73.633  92.745  1.00 96.53           C
ATOM   1257  CG  ARG A 157      95.804  74.323  91.664  1.00 96.53           C
ATOM   1258  CD  ARG A 157      96.471  75.643  92.061  1.00 96.53           C
ATOM   1259  NE  ARG A 157      97.214  76.112  90.855  1.00 96.53           N
ATOM   1260  CZ  ARG A 157      97.230  77.431  90.509  1.00 96.53           C
ATOM   1261  NH1 ARG A 157      96.585  78.347  91.290  1.00 96.53           N
ATOM   1262  NH2 ARG A 157      97.891  77.827  89.382  1.00 96.53           N
ATOM   1263  C   ARG A 157      95.115  71.541  91.507  1.00 96.53           C
ATOM   1264  O   ARG A 157      95.440  71.669  90.330  1.00 96.53           O
ATOM   1265  N   ALA A 158      95.597  70.556  92.284  1.00 34.90           N
ATOM   1266  CA  ALA A 158      96.593  69.650  91.794  1.00 34.90           C
ATOM   1267  CB  ALA A 158      96.967  68.566  92.820  1.00 34.90           C
ATOM   1268  C   ALA A 158      96.033  68.968  90.593  1.00 34.90           C
ATOM   1269  O   ALA A 158      96.750  68.727  89.626  1.00 34.90           O
ATOM   1270  N   TYR A 159      94.745  68.592  90.652  1.00 85.97           N
ATOM   1271  CA  TYR A 159      94.062  67.984  89.549  1.00 85.97           C
ATOM   1272  CB  TYR A 159      92.680  67.491  90.021  1.00 85.97           C
ATOM   1273  CG  TYR A 159      91.807  67.190  88.861  1.00 85.97           C
ATOM   1274  CD1 TYR A 159      91.995  66.067  88.093  1.00 85.97           C
ATOM   1275  CD2 TYR A 159      90.770  68.044  88.563  1.00 85.97           C
ATOM   1276  CE1 TYR A 159      91.162  65.813  87.029  1.00 85.97           C
ATOM   1277  CE2 TYR A 159      89.934  67.794  87.501  1.00 85.97           C
ATOM   1278  CZ  TYR A 159      90.131  66.675  86.729  1.00 85.97           C
ATOM   1279  OH  TYR A 159      89.274  66.413  85.637  1.00 85.97           O
ATOM   1280  C   TYR A 159      93.892  68.981  88.436  1.00 85.97           C
ATOM   1281  O   TYR A 159      94.302  68.734  87.303  1.00 85.97           O
ATOM   1282  N   LEU A 160      93.354  70.178  88.749  1.00 59.09           N
ATOM   1283  CA  LEU A 160      93.008  71.137  87.731  1.00 59.09           C
ATOM   1284  CB  LEU A 160      92.373  72.409  88.325  1.00 59.09           C
ATOM   1285  CG  LEU A 160      91.038  72.151  89.053  1.00 59.09           C
ATOM   1286  CD1 LEU A 160      90.456  73.458  89.621  1.00 59.09           C
ATOM   1287  CD2 LEU A 160      90.041  71.385  88.167  1.00 59.09           C
ATOM   1288  C   LEU A 160      94.221  71.551  86.965  1.00 59.09           C
ATOM   1289  O   LEU A 160      94.231  71.519  85.736  1.00 59.09           O
ATOM   1290  N   GLU A 161      95.281  71.950  87.683  1.00130.84           N
ATOM   1291  CA  GLU A 161      96.492  72.397  87.062  1.00130.84           C
ATOM   1292  CB  GLU A 161      97.470  72.974  88.097  1.00130.84           C
ATOM   1293  CG  GLU A 161      98.799  73.449  87.515  1.00130.84           C
ATOM   1294  CD  GLU A 161      99.602  74.015  88.677  1.00130.84           C
ATOM   1295  OE1 GLU A 161      99.081  73.980  89.823  1.00130.84           O
ATOM   1296  OE2 GLU A 161     100.739  74.499  88.437  1.00130.84           O
ATOM   1297  C   GLU A 161      97.208  71.269  86.375  1.00130.84           C
ATOM   1298  O   GLU A 161      97.780  71.472  85.306  1.00130.84           O
ATOM   1299  N   GLY A 162      97.347  70.098  87.037  1.00 92.62           N
ATOM   1300  CA  GLY A 162      98.081  69.034  86.400  1.00 92.62           C
ATOM   1301  C   GLY A 162      97.358  68.138  85.419  1.00 92.62           C
ATOM   1302  O   GLY A 162      97.488  68.266  84.203  1.00 92.62           O
ATOM   1303  N   THR A 163      96.487  67.256  85.967  1.00119.65           N
ATOM   1304  CA  THR A 163      95.888  66.141  85.267  1.00119.65           C
ATOM   1305  CB  THR A 163      95.133  65.238  86.199  1.00119.65           C
ATOM   1306  OG1 THR A 163      95.981  64.809  87.251  1.00119.65           O
ATOM   1307  CG2 THR A 163      94.642  64.013  85.409  1.00119.65           C
ATOM   1308  C   THR A 163      94.894  66.608  84.261  1.00119.65           C
ATOM   1309  O   THR A 163      94.852  66.130  83.129  1.00119.65           O
ATOM   1310  N   CYS A 164      94.061  67.570  84.680  1.00 48.66           N
ATOM   1311  CA  CYS A 164      92.992  68.075  83.876  1.00 48.66           C
ATOM   1312  CB  CYS A 164      92.232  69.192  84.615  1.00 48.66           C
ATOM   1313  SG  CYS A 164      90.887  69.926  83.645  1.00 48.66           S
ATOM   1314  C   CYS A 164      93.565  68.660  82.628  1.00 48.66           C
ATOM   1315  O   CYS A 164      93.085  68.406  81.525  1.00 48.66           O
ATOM   1316  N   VAL A 165      94.629  69.461  82.786  1.00 46.45           N
ATOM   1317  CA  VAL A 165      95.277  70.123  81.694  1.00 46.45           C
ATOM   1318  CB  VAL A 165      96.329  71.072  82.181  1.00 46.45           C
ATOM   1319  CG1 VAL A 165      97.012  71.720  80.971  1.00 46.45           C
ATOM   1320  CG2 VAL A 165      95.657  72.083  83.126  1.00 46.45           C
ATOM   1321  C   VAL A 165      95.906  69.099  80.794  1.00 46.45           C
ATOM   1322  O   VAL A 165      95.847  69.217  79.571  1.00 46.45           O
ATOM   1323  N   GLU A 166      96.516  68.055  81.391  1.00 42.70           N
ATOM   1324  CA  GLU A 166      97.217  67.025  80.677  1.00 42.70           C
ATOM   1325  CB  GLU A 166      97.806  65.989  81.659  1.00 42.70           C
ATOM   1326  CG  GLU A 166      98.663  64.885  81.042  1.00 42.70           C
ATOM   1327  CD  GLU A 166      99.162  63.996  82.177  1.00 42.70           C
ATOM   1328  OE1 GLU A 166      99.046  64.417  83.360  1.00 42.70           O
ATOM   1329  OE2 GLU A 166      99.669  62.883  81.874  1.00 42.70           O
ATOM   1330  C   GLU A 166      96.257  66.326  79.768  1.00 42.70           C
ATOM   1331  O   GLU A 166      96.543  66.127  78.589  1.00 42.70           O
ATOM   1332  N   TRP A 167      95.076  65.953  80.291  1.00151.34           N
ATOM   1333  CA  TRP A 167      94.110  65.254  79.503  1.00151.34           C
ATOM   1334  CB  TRP A 167      93.117  64.452  80.345  1.00151.34           C
ATOM   1335  CG  TRP A 167      93.814  63.170  80.731  1.00151.34           C
ATOM   1336  CD2 TRP A 167      93.775  62.006  79.896  1.00151.34           C
ATOM   1337  CD1 TRP A 167      94.606  62.855  81.798  1.00151.34           C
ATOM   1338  NE1 TRP A 167      95.066  61.564  81.675  1.00151.34           N
ATOM   1339  CE2 TRP A 167      94.561  61.031  80.506  1.00151.34           C
ATOM   1340  CE3 TRP A 167      93.137  61.780  78.712  1.00151.34           C
ATOM   1341  CZ2 TRP A 167      94.723  59.803  79.932  1.00151.34           C
ATOM   1342  CZ3 TRP A 167      93.297  60.540  78.142  1.00151.34           C
ATOM   1343  CH2 TRP A 167      94.075  59.570  78.739  1.00151.34           C
ATOM   1344  C   TRP A 167      93.497  66.123  78.453  1.00151.34           C
ATOM   1345  O   TRP A 167      93.200  65.646  77.358  1.00151.34           O
ATOM   1346  N   LEU A 168      93.288  67.422  78.739  1.00 59.35           N
ATOM   1347  CA  LEU A 168      92.753  68.282  77.724  1.00 59.35           C
ATOM   1348  CB  LEU A 168      92.396  69.697  78.207  1.00 59.35           C
ATOM   1349  CG  LEU A 168      91.714  70.532  77.108  1.00 59.35           C
ATOM   1350  CD1 LEU A 168      90.437  69.838  76.605  1.00 59.35           C
ATOM   1351  CD2 LEU A 168      91.446  71.970  77.578  1.00 59.35           C
ATOM   1352  C   LEU A 168      93.766  68.380  76.621  1.00 59.35           C
ATOM   1353  O   LEU A 168      93.409  68.470  75.447  1.00 59.35           O
ATOM   1354  N   HIS A 169      95.069  68.364  76.974  1.00 50.82           N
ATOM   1355  CA  HIS A 169      96.123  68.431  75.995  1.00 50.82           C
ATOM   1356  ND1 HIS A 169      98.781  69.287  78.573  1.00 50.82           N
ATOM   1357  CG  HIS A 169      97.996  69.435  77.450  1.00 50.82           C
ATOM   1358  CB  HIS A 169      97.534  68.285  76.604  1.00 50.82           C
ATOM   1359  NE2 HIS A 169      98.468  71.471  78.303  1.00 50.82           N
ATOM   1360  CD2 HIS A 169      97.815  70.776  77.300  1.00 50.82           C
ATOM   1361  CE1 HIS A 169      99.034  70.534  79.043  1.00 50.82           C
ATOM   1362  C   HIS A 169      95.967  67.254  75.086  1.00 50.82           C
ATOM   1363  O   HIS A 169      96.023  67.386  73.864  1.00 50.82           O
ATOM   1364  N   ARG A 170      95.757  66.064  75.679  1.00 60.82           N
ATOM   1365  CA  ARG A 170      95.647  64.846  74.932  1.00 60.82           C
ATOM   1366  CB  ARG A 170      95.554  63.606  75.842  1.00 60.82           C
ATOM   1367  CG  ARG A 170      96.814  63.418  76.695  1.00 60.82           C
ATOM   1368  CD  ARG A 170      96.779  62.222  77.650  1.00 60.82           C
ATOM   1369  NE  ARG A 170      98.079  62.215  78.379  1.00 60.82           N
ATOM   1370  CZ  ARG A 170      98.533  61.070  78.967  1.00 60.82           C
ATOM   1371  NH1 ARG A 170      97.791  59.926  78.901  1.00 60.82           N
ATOM   1372  NH2 ARG A 170      99.736  61.064  79.613  1.00 60.82           N
ATOM   1373  C   ARG A 170      94.433  64.905  74.053  1.00 60.82           C
ATOM   1374  O   ARG A 170      94.484  64.491  72.896  1.00 60.82           O
ATOM   1375  N   TYR A 171      93.308  65.434  74.578  1.00 85.44           N
ATOM   1376  CA  TYR A 171      92.078  65.527  73.835  1.00 85.44           C
ATOM   1377  CB  TYR A 171      90.867  65.988  74.667  1.00 85.44           C
ATOM   1378  CG  TYR A 171      90.519  64.903  75.635  1.00 85.44           C
ATOM   1379  CD1 TYR A 171      90.136  63.663  75.177  1.00 85.44           C
ATOM   1380  CD2 TYR A 171      90.531  65.128  76.992  1.00 85.44           C
ATOM   1381  CE1 TYR A 171      89.803  62.657  76.054  1.00 85.44           C
ATOM   1382  CE2 TYR A 171      90.197  64.126  77.874  1.00 85.44           C
ATOM   1383  CZ  TYR A 171      89.834  62.885  77.407  1.00 85.44           C
ATOM   1384  OH  TYR A 171      89.492  61.856  78.310  1.00 85.44           O
ATOM   1385  C   TYR A 171      92.237  66.470  72.681  1.00 85.44           C
ATOM   1386  O   TYR A 171      91.611  66.294  71.637  1.00 85.44           O
ATOM   1387  N   LEU A 172      92.996  67.562  72.875  1.00 69.96           N
ATOM   1388  CA  LEU A 172      93.269  68.467  71.792  1.00 69.96           C
ATOM   1389  CB  LEU A 172      93.795  69.834  72.262  1.00 69.96           C
ATOM   1390  CG  LEU A 172      92.723  70.603  73.065  1.00 69.96           C
ATOM   1391  CD1 LEU A 172      93.208  72.000  73.480  1.00 69.96           C
ATOM   1392  CD2 LEU A 172      91.378  70.637  72.317  1.00 69.96           C
ATOM   1393  C   LEU A 172      94.207  67.823  70.806  1.00 69.96           C
ATOM   1394  O   LEU A 172      94.137  68.103  69.612  1.00 69.96           O
ATOM   1395  N   GLU A 173      95.136  66.968  71.283  1.00 77.77           N
ATOM   1396  CA  GLU A 173      96.071  66.298  70.415  1.00 77.77           C
ATOM   1397  CB  GLU A 173      97.082  65.454  71.212  1.00 77.77           C
ATOM   1398  CG  GLU A 173      98.198  64.826  70.376  1.00 77.77           C
ATOM   1399  CD  GLU A 173      99.167  65.931  69.979  1.00 77.77           C
ATOM   1400  OE1 GLU A 173      99.608  66.684  70.886  1.00 77.77           O
ATOM   1401  OE2 GLU A 173      99.480  66.034  68.762  1.00 77.77           O
ATOM   1402  C   GLU A 173      95.338  65.369  69.490  1.00 77.77           C
ATOM   1403  O   GLU A 173      95.566  65.388  68.281  1.00 77.77           O
ATOM   1404  N   ASN A 174      94.427  64.527  70.024  1.00104.61           N
ATOM   1405  CA  ASN A 174      93.730  63.604  69.172  1.00104.61           C
ATOM   1406  CB  ASN A 174      93.431  62.238  69.830  1.00104.61           C
ATOM   1407  CG  ASN A 174      92.535  62.397  71.053  1.00104.61           C
ATOM   1408  OD1 ASN A 174      91.618  63.216  71.078  1.00104.61           O
ATOM   1409  ND2 ASN A 174      92.815  61.584  72.107  1.00104.61           N
ATOM   1410  C   ASN A 174      92.455  64.213  68.670  1.00104.61           C
ATOM   1411  O   ASN A 174      91.884  65.103  69.300  1.00104.61           O
ATOM   1412  N   GLY A 175      92.010  63.764  67.476  1.00 42.17           N
ATOM   1413  CA  GLY A 175      90.756  64.185  66.911  1.00 42.17           C
ATOM   1414  C   GLY A 175      90.724  65.679  66.798  1.00 42.17           C
ATOM   1415  O   GLY A 175      89.696  66.304  67.051  1.00 42.17           O
ATOM   1416  N   LYS A 176      91.832  66.289  66.351  1.00 74.38           N
ATOM   1417  CA  LYS A 176      91.954  67.720  66.325  1.00 74.38           C
ATOM   1418  CB  LYS A 176      93.276  68.161  65.659  1.00 74.38           C
ATOM   1419  CG  LYS A 176      93.493  69.678  65.614  1.00 74.38           C
ATOM   1420  CD  LYS A 176      94.822  70.105  64.976  1.00 74.38           C
ATOM   1421  CE  LYS A 176      94.703  70.475  63.493  1.00 74.38           C
ATOM   1422  NZ  LYS A 176      96.012  70.922  62.964  1.00 74.38           N
ATOM   1423  C   LYS A 176      90.836  68.326  65.522  1.00 74.38           C
ATOM   1424  O   LYS A 176      90.201  69.281  65.967  1.00 74.38           O
ATOM   1425  N   GLU A 177      90.529  67.760  64.338  1.00117.11           N
ATOM   1426  CA  GLU A 177      89.584  68.352  63.425  1.00117.11           C
ATOM   1427  CB  GLU A 177      89.314  67.487  62.179  1.00117.11           C
ATOM   1428  CG  GLU A 177      90.551  66.924  61.483  1.00117.11           C
ATOM   1429  CD  GLU A 177      90.801  65.560  62.113  1.00117.11           C
ATOM   1430  OE1 GLU A 177      90.278  65.324  63.235  1.00117.11           O
ATOM   1431  OE2 GLU A 177      91.509  64.734  61.478  1.00117.11           O
ATOM   1432  C   GLU A 177      88.240  68.424  64.076  1.00117.11           C
ATOM   1433  O   GLU A 177      87.542  69.432  63.979  1.00117.11           O
ATOM   1434  N   MET A 178      87.865  67.346  64.784  1.00177.97           N
ATOM   1435  CA  MET A 178      86.540  67.191  65.303  1.00177.97           C
ATOM   1436  CB  MET A 178      86.405  65.884  66.107  1.00177.97           C
ATOM   1437  CG  MET A 178      84.982  65.528  66.542  1.00177.97           C
ATOM   1438  SD  MET A 178      83.922  64.847  65.232  1.00177.97           S
ATOM   1439  CE  MET A 178      82.555  64.435  66.355  1.00177.97           C
ATOM   1440  C   MET A 178      86.214  68.324  66.225  1.00177.97           C
ATOM   1441  O   MET A 178      85.085  68.810  66.217  1.00177.97           O
ATOM   1442  N   LEU A 179      87.148  68.701  67.121  1.00122.02           N
ATOM   1443  CA  LEU A 179      86.935  69.837  67.976  1.00122.02           C
ATOM   1444  CB  LEU A 179      87.814  69.826  69.243  1.00122.02           C
ATOM   1445  CG  LEU A 179      87.420  68.739  70.267  1.00122.02           C
ATOM   1446  CD1 LEU A 179      86.068  69.040  70.935  1.00122.02           C
ATOM   1447  CD2 LEU A 179      87.456  67.341  69.638  1.00122.02           C
ATOM   1448  C   LEU A 179      87.145  71.154  67.273  1.00122.02           C
ATOM   1449  O   LEU A 179      86.326  72.064  67.379  1.00122.02           O
ATOM   1450  N   GLN A 180      88.242  71.272  66.500  1.00 80.36           N
ATOM   1451  CA  GLN A 180      88.703  72.515  65.924  1.00 80.36           C
ATOM   1452  CB  GLN A 180      90.098  72.409  65.288  1.00 80.36           C
ATOM   1453  CG  GLN A 180      91.151  71.839  66.239  1.00 80.36           C
ATOM   1454  CD  GLN A 180      90.877  72.372  67.638  1.00 80.36           C
ATOM   1455  OE1 GLN A 180      90.441  73.508  67.817  1.00 80.36           O
ATOM   1456  NE2 GLN A 180      91.124  71.517  68.665  1.00 80.36           N
ATOM   1457  C   GLN A 180      87.781  73.078  64.881  1.00 80.36           C
ATOM   1458  O   GLN A 180      87.732  74.293  64.701  1.00 80.36           O
ATOM   1459  N   ARG A 181      87.049  72.225  64.145  1.00146.68           N
ATOM   1460  CA  ARG A 181      86.262  72.670  63.025  1.00146.68           C
ATOM   1461  CB  ARG A 181      85.388  71.537  62.451  1.00146.68           C
ATOM   1462  CG  ARG A 181      84.517  71.920  61.251  1.00146.68           C
ATOM   1463  CD  ARG A 181      83.923  70.706  60.524  1.00146.68           C
ATOM   1464  NE  ARG A 181      82.977  70.012  61.446  1.00146.68           N
ATOM   1465  CZ  ARG A 181      81.643  70.293  61.389  1.00146.68           C
ATOM   1466  NH1 ARG A 181      81.177  71.193  60.475  1.00146.68           N
ATOM   1467  NH2 ARG A 181      80.767  69.662  62.221  1.00146.68           N
ATOM   1468  C   ARG A 181      85.372  73.825  63.385  1.00146.68           C
ATOM   1469  O   ARG A 181      84.643  73.799  64.377  1.00146.68           O
ATOM   1470  N   ALA A 182      85.465  74.902  62.569  1.00 55.29           N
ATOM   1471  CA  ALA A 182      84.605  76.045  62.680  1.00 55.29           C
ATOM   1472  CB  ALA A 182      85.372  77.376  62.755  1.00 55.29           C
ATOM   1473  C   ALA A 182      83.824  76.060  61.401  1.00 55.29           C
ATOM   1474  O   ALA A 182      84.341  76.440  60.351  1.00 55.29           O
ATOM   1475  N   ASP A 183      82.536  75.674  61.472  1.00 64.96           N
ATOM   1476  CA  ASP A 183      81.717  75.535  60.298  1.00 64.96           C
ATOM   1477  CB  ASP A 183      81.156  74.105  60.172  1.00 64.96           C
ATOM   1478  CG  ASP A 183      80.555  73.884  58.796  1.00 64.96           C
ATOM   1479  OD1 ASP A 183      80.527  74.842  57.980  1.00 64.96           O
ATOM   1480  OD2 ASP A 183      80.109  72.733  58.547  1.00 64.96           O
ATOM   1481  C   ASP A 183      80.557  76.480  60.425  1.00 64.96           C
ATOM   1482  O   ASP A 183      79.771  76.382  61.368  1.00 64.96           O
ATOM   1483  N   PRO A 184      80.446  77.400  59.493  1.00165.85           N
ATOM   1484  CA  PRO A 184      79.368  78.365  59.501  1.00165.85           C
ATOM   1485  CD  PRO A 184      81.646  77.941  58.877  1.00165.85           C
ATOM   1486  CB  PRO A 184      79.801  79.487  58.561  1.00165.85           C
ATOM   1487  CG  PRO A 184      81.339  79.420  58.599  1.00165.85           C
ATOM   1488  C   PRO A 184      78.035  77.766  59.137  1.00165.85           C
ATOM   1489  O   PRO A 184      77.990  76.798  58.380  1.00165.85           O
ATOM   1490  N   PRO A 185      76.969  78.329  59.648  1.00 89.14           N
ATOM   1491  CA  PRO A 185      75.644  77.801  59.432  1.00 89.14           C
ATOM   1492  CD  PRO A 185      77.045  79.148  60.844  1.00 89.14           C
ATOM   1493  CB  PRO A 185      74.778  78.367  60.557  1.00 89.14           C
ATOM   1494  CG  PRO A 185      75.588  79.551  61.111  1.00 89.14           C
ATOM   1495  C   PRO A 185      75.064  78.076  58.082  1.00 89.14           C
ATOM   1496  O   PRO A 185      75.339  79.129  57.512  1.00 89.14           O
ATOM   1497  N   LYS A 186      74.242  77.150  57.548  1.00 66.49           N
ATOM   1498  CA  LYS A 186      73.577  77.459  56.317  1.00 66.49           C
ATOM   1499  CB  LYS A 186      73.123  76.233  55.510  1.00 66.49           C
ATOM   1500  CG  LYS A 186      72.712  76.612  54.089  1.00 66.49           C
ATOM   1501  CD  LYS A 186      72.725  75.442  53.105  1.00 66.49           C
ATOM   1502  CE  LYS A 186      72.482  75.875  51.660  1.00 66.49           C
ATOM   1503  NZ  LYS A 186      72.948  74.817  50.734  1.00 66.49           N
ATOM   1504  C   LYS A 186      72.377  78.245  56.740  1.00 66.49           C
ATOM   1505  O   LYS A 186      71.545  77.751  57.498  1.00 66.49           O
ATOM   1506  N   THR A 187      72.252  79.500  56.261  1.00127.73           N
ATOM   1507  CA  THR A 187      71.219  80.319  56.830  1.00127.73           C
ATOM   1508  CB  THR A 187      71.800  81.376  57.721  1.00127.73           C
ATOM   1509  OG1 THR A 187      70.776  82.183  58.282  1.00127.73           O
ATOM   1510  CG2 THR A 187      72.778  82.223  56.893  1.00127.73           C
ATOM   1511  C   THR A 187      70.353  80.996  55.803  1.00127.73           C
ATOM   1512  O   THR A 187      70.807  81.362  54.719  1.00127.73           O
ATOM   1513  N   HIS A 188      69.055  81.174  56.160  1.00 53.02           N
ATOM   1514  CA  HIS A 188      68.066  81.808  55.324  1.00 53.02           C
ATOM   1515  ND1 HIS A 188      67.460  78.511  55.390  1.00 53.02           N
ATOM   1516  CG  HIS A 188      66.760  79.642  55.037  1.00 53.02           C
ATOM   1517  CB  HIS A 188      67.375  80.830  54.356  1.00 53.02           C
ATOM   1518  NE2 HIS A 188      65.352  78.169  56.005  1.00 53.02           N
ATOM   1519  CD2 HIS A 188      65.473  79.417  55.421  1.00 53.02           C
ATOM   1520  CE1 HIS A 188      66.570  77.662  55.965  1.00 53.02           C
ATOM   1521  C   HIS A 188      66.988  82.406  56.198  1.00 53.02           C
ATOM   1522  O   HIS A 188      66.845  82.042  57.364  1.00 53.02           O
ATOM   1523  N   VAL A 189      66.195  83.357  55.645  1.00 46.95           N
ATOM   1524  CA  VAL A 189      65.134  83.989  56.393  1.00 46.95           C
ATOM   1525  CB  VAL A 189      65.181  85.496  56.371  1.00 46.95           C
ATOM   1526  CG1 VAL A 189      63.995  86.041  57.191  1.00 46.95           C
ATOM   1527  CG2 VAL A 189      66.555  85.968  56.879  1.00 46.95           C
ATOM   1528  C   VAL A 189      63.818  83.574  55.789  1.00 46.95           C
ATOM   1529  O   VAL A 189      63.737  83.290  54.594  1.00 46.95           O
ATOM   1530  N   THR A 190      62.754  83.498  56.625  1.00121.31           N
ATOM   1531  CA  THR A 190      61.436  83.118  56.179  1.00121.31           C
ATOM   1532  CB  THR A 190      61.017  81.764  56.677  1.00121.31           C
ATOM   1533  OG1 THR A 190      59.715  81.446  56.205  1.00121.31           O
ATOM   1534  CG2 THR A 190      61.056  81.757  58.214  1.00121.31           C
ATOM   1535  C   THR A 190      60.440  84.129  56.679  1.00121.31           C
ATOM   1536  O   THR A 190      60.512  84.579  57.821  1.00121.31           O
ATOM   1537  N   HIS A 191      59.453  84.480  55.822  1.00 76.07           N
ATOM   1538  CA  HIS A 191      58.482  85.511  56.094  1.00 76.07           C
ATOM   1539  ND1 HIS A 191      56.184  87.824  55.031  1.00 76.07           N
ATOM   1540  CG  HIS A 191      57.554  87.706  55.091  1.00 76.07           C
ATOM   1541  CB  HIS A 191      58.305  86.428  54.865  1.00 76.07           C
ATOM   1542  NE2 HIS A 191      56.983  89.861  55.427  1.00 76.07           N
ATOM   1543  CD2 HIS A 191      58.026  88.958  55.336  1.00 76.07           C
ATOM   1544  CE1 HIS A 191      55.897  89.133  55.238  1.00 76.07           C
ATOM   1545  C   HIS A 191      57.156  84.871  56.406  1.00 76.07           C
ATOM   1546  O   HIS A 191      56.770  83.879  55.787  1.00 76.07           O
ATOM   1547  N   HIS A 192      56.441  85.416  57.418  1.00 90.62           N
ATOM   1548  CA  HIS A 192      55.137  84.933  57.803  1.00 90.62           C
ATOM   1549  ND1 HIS A 192      55.637  81.830  59.038  1.00 90.62           N
ATOM   1550  CG  HIS A 192      56.062  83.131  59.136  1.00 90.62           C
ATOM   1551  CB  HIS A 192      55.153  84.298  59.192  1.00 90.62           C
ATOM   1552  NE2 HIS A 192      57.859  81.796  58.920  1.00 90.62           N
ATOM   1553  CD2 HIS A 192      57.419  83.095  59.067  1.00 90.62           C
ATOM   1554  CE1 HIS A 192      56.753  81.078  58.909  1.00 90.62           C
ATOM   1555  C   HIS A 192      54.224  86.119  57.877  1.00 90.62           C
ATOM   1556  O   HIS A 192      54.283  86.893  58.830  1.00 90.62           O
ATOM   1557  N   PRO A 193      53.385  86.278  56.889  1.00172.52           N
ATOM   1558  CA  PRO A 193      52.520  87.432  56.868  1.00172.52           C
ATOM   1559  CD  PRO A 193      53.811  85.907  55.547  1.00172.52           C
ATOM   1560  CB  PRO A 193      52.171  87.676  55.399  1.00172.52           C
ATOM   1561  CG  PRO A 193      53.335  87.040  54.626  1.00172.52           C
ATOM   1562  C   PRO A 193      51.288  87.408  57.720  1.00172.52           C
ATOM   1563  O   PRO A 193      50.680  86.356  57.917  1.00172.52           O
ATOM   1564  N   VAL A 194      50.916  88.603  58.213  1.00 75.30           N
ATOM   1565  CA  VAL A 194      49.674  88.875  58.870  1.00 75.30           C
ATOM   1566  CB  VAL A 194      49.834  89.596  60.171  1.00 75.30           C
ATOM   1567  CG1 VAL A 194      48.439  89.956  60.705  1.00 75.30           C
ATOM   1568  CG2 VAL A 194      50.640  88.693  61.118  1.00 75.30           C
ATOM   1569  C   VAL A 194      49.062  89.811  57.884  1.00 75.30           C
ATOM   1570  O   VAL A 194      49.695  90.783  57.481  1.00 75.30           O
ATOM   1571  N   PHE A 195      47.810  89.565  57.477  1.00113.27           N
ATOM   1572  CA  PHE A 195      47.310  90.235  56.309  1.00113.27           C
ATOM   1573  CB  PHE A 195      45.834  89.885  56.043  1.00113.27           C
ATOM   1574  CG  PHE A 195      45.728  88.410  55.831  1.00113.27           C
ATOM   1575  CD1 PHE A 195      45.632  87.556  56.908  1.00113.27           C
ATOM   1576  CD2 PHE A 195      45.704  87.875  54.563  1.00113.27           C
ATOM   1577  CE1 PHE A 195      45.536  86.196  56.724  1.00113.27           C
ATOM   1578  CE2 PHE A 195      45.609  86.514  54.375  1.00113.27           C
ATOM   1579  CZ  PHE A 195      45.521  85.669  55.455  1.00113.27           C
ATOM   1580  C   PHE A 195      47.394  91.732  56.371  1.00113.27           C
ATOM   1581  O   PHE A 195      48.154  92.336  55.615  1.00113.27           O
ATOM   1582  N   ASP A 196      46.637  92.378  57.276  1.00 92.52           N
ATOM   1583  CA  ASP A 196      46.626  93.813  57.239  1.00 92.52           C
ATOM   1584  CB  ASP A 196      45.484  94.393  58.093  1.00 92.52           C
ATOM   1585  CG  ASP A 196      44.153  93.933  57.513  1.00 92.52           C
ATOM   1586  OD1 ASP A 196      44.041  93.861  56.261  1.00 92.52           O
ATOM   1587  OD2 ASP A 196      43.227  93.651  58.319  1.00 92.52           O
ATOM   1588  C   ASP A 196      47.883  94.430  57.767  1.00 92.52           C
ATOM   1589  O   ASP A 196      48.571  95.169  57.065  1.00 92.52           O
ATOM   1590  N   TYR A 197      48.147  94.166  59.065  1.00103.50           N
ATOM   1591  CA  TYR A 197      49.174  94.801  59.845  1.00103.50           C
ATOM   1592  CB  TYR A 197      48.790  94.870  61.329  1.00103.50           C
ATOM   1593  CG  TYR A 197      47.667  95.844  61.424  1.00103.50           C
ATOM   1594  CD1 TYR A 197      46.396  95.503  61.022  1.00103.50           C
ATOM   1595  CD2 TYR A 197      47.888  97.104  61.925  1.00103.50           C
ATOM   1596  CE1 TYR A 197      45.363  96.408  61.114  1.00103.50           C
ATOM   1597  CE2 TYR A 197      46.859  98.011  62.019  1.00103.50           C
ATOM   1598  CZ  TYR A 197      45.594  97.666  61.614  1.00103.50           C
ATOM   1599  OH  TYR A 197      44.540  98.599  61.712  1.00103.50           O
ATOM   1600  C   TYR A 197      50.602  94.332  59.788  1.00103.50           C
ATOM   1601  O   TYR A 197      51.493  95.151  59.566  1.00103.50           O
ATOM   1602  N   GLU A 198      50.875  93.017  59.940  1.00 85.29           N
ATOM   1603  CA  GLU A 198      52.229  92.699  60.320  1.00 85.29           C
ATOM   1604  CB  GLU A 198      52.282  92.327  61.815  1.00 85.29           C
ATOM   1605  CG  GLU A 198      53.672  92.122  62.412  1.00 85.29           C
ATOM   1606  CD  GLU A 198      53.479  91.491  63.784  1.00 85.29           C
ATOM   1607  OE1 GLU A 198      52.836  90.408  63.859  1.00 85.29           O
ATOM   1608  OE2 GLU A 198      53.978  92.086  64.775  1.00 85.29           O
ATOM   1609  C   GLU A 198      52.800  91.533  59.568  1.00 85.29           C
ATOM   1610  O   GLU A 198      52.110  90.861  58.806  1.00 85.29           O
ATOM   1611  N   ALA A 199      54.124  91.304  59.761  1.00 47.07           N
ATOM   1612  CA  ALA A 199      54.827  90.188  59.196  1.00 47.07           C
ATOM   1613  CB  ALA A 199      55.558  90.547  57.897  1.00 47.07           C
ATOM   1614  C   ALA A 199      55.869  89.740  60.186  1.00 47.07           C
ATOM   1615  O   ALA A 199      56.464  90.554  60.891  1.00 47.07           O
ATOM   1616  N   THR A 200      56.126  88.415  60.261  1.00 46.93           N
ATOM   1617  CA  THR A 200      57.114  87.908  61.171  1.00 46.93           C
ATOM   1618  CB  THR A 200      56.627  86.740  61.976  1.00 46.93           C
ATOM   1619  OG1 THR A 200      55.471  87.105  62.715  1.00 46.93           O
ATOM   1620  CG2 THR A 200      57.746  86.300  62.932  1.00 46.93           C
ATOM   1621  C   THR A 200      58.270  87.436  60.346  1.00 46.93           C
ATOM   1622  O   THR A 200      58.114  86.572  59.484  1.00 46.93           O
ATOM   1623  N   LEU A 201      59.470  88.008  60.578  1.00103.78           N
ATOM   1624  CA  LEU A 201      60.597  87.554  59.820  1.00103.78           C
ATOM   1625  CB  LEU A 201      61.524  88.660  59.294  1.00103.78           C
ATOM   1626  CG  LEU A 201      60.837  89.600  58.291  1.00103.78           C
ATOM   1627  CD1 LEU A 201      59.905  90.586  59.004  1.00103.78           C
ATOM   1628  CD2 LEU A 201      61.849  90.259  57.345  1.00103.78           C
ATOM   1629  C   LEU A 201      61.418  86.670  60.700  1.00103.78           C
ATOM   1630  O   LEU A 201      61.966  87.102  61.713  1.00103.78           O
ATOM   1631  N   ARG A 202      61.539  85.391  60.296  1.00173.25           N
ATOM   1632  CA  ARG A 202      62.249  84.412  61.068  1.00173.25           C
ATOM   1633  CB  ARG A 202      61.479  83.084  61.117  1.00173.25           C
ATOM   1634  CG  ARG A 202      62.019  82.024  62.071  1.00173.25           C
ATOM   1635  CD  ARG A 202      61.262  80.713  61.899  1.00173.25           C
ATOM   1636  NE  ARG A 202      61.562  79.836  63.057  1.00173.25           N
ATOM   1637  CZ  ARG A 202      60.807  79.932  64.186  1.00173.25           C
ATOM   1638  NH1 ARG A 202      59.852  80.900  64.301  1.00173.25           N
ATOM   1639  NH2 ARG A 202      61.019  79.046  65.198  1.00173.25           N
ATOM   1640  C   ARG A 202      63.570  84.143  60.403  1.00173.25           C
ATOM   1641  O   ARG A 202      63.616  83.730  59.245  1.00173.25           O
ATOM   1642  N   CYS A 203      64.681  84.361  61.143  1.00 62.48           N
ATOM   1643  CA  CYS A 203      66.029  84.161  60.666  1.00 62.48           C
ATOM   1644  CB  CYS A 203      66.939  85.328  61.142  1.00 62.48           C
ATOM   1645  SG  CYS A 203      68.610  85.466  60.427  1.00 62.48           S
ATOM   1646  C   CYS A 203      66.501  82.860  61.272  1.00 62.48           C
ATOM   1647  O   CYS A 203      66.501  82.713  62.494  1.00 62.48           O
ATOM   1648  N   TRP A 204      66.911  81.878  60.427  1.00103.87           N
ATOM   1649  CA  TRP A 204      67.292  80.563  60.901  1.00103.87           C
ATOM   1650  CB  TRP A 204      66.739  79.382  60.081  1.00103.87           C
ATOM   1651  CG  TRP A 204      65.276  79.038  60.179  1.00103.87           C
ATOM   1652  CD2 TRP A 204      64.710  78.219  61.216  1.00103.87           C
ATOM   1653  CD1 TRP A 204      64.257  79.346  59.327  1.00103.87           C
ATOM   1654  NE1 TRP A 204      63.095  78.747  59.752  1.00103.87           N
ATOM   1655  CE2 TRP A 204      63.360  78.053  60.915  1.00103.87           C
ATOM   1656  CE3 TRP A 204      65.277  77.641  62.319  1.00103.87           C
ATOM   1657  CZ2 TRP A 204      62.547  77.302  61.716  1.00103.87           C
ATOM   1658  CZ3 TRP A 204      64.456  76.896  63.133  1.00103.87           C
ATOM   1659  CH2 TRP A 204      63.120  76.731  62.832  1.00103.87           C
ATOM   1660  C   TRP A 204      68.768  80.337  60.757  1.00103.87           C
ATOM   1661  O   TRP A 204      69.344  80.574  59.697  1.00103.87           O
ATOM   1662  N   ALA A 205      69.412  79.833  61.833  1.00 53.10           N
ATOM   1663  CA  ALA A 205      70.792  79.439  61.753  1.00 53.10           C
ATOM   1664  CB  ALA A 205      71.671  80.053  62.857  1.00 53.10           C
ATOM   1665  C   ALA A 205      70.798  77.949  61.937  1.00 53.10           C
ATOM   1666  O   ALA A 205      70.489  77.446  63.017  1.00 53.10           O
ATOM   1667  N   LEU A 206      71.184  77.196  60.887  1.00 67.51           N
ATOM   1668  CA  LEU A 206      71.092  75.763  60.965  1.00 67.51           C
ATOM   1669  CB  LEU A 206      70.096  75.191  59.946  1.00 67.51           C
ATOM   1670  CG  LEU A 206      68.644  75.627  60.208  1.00 67.51           C
ATOM   1671  CD1 LEU A 206      67.692  75.037  59.160  1.00 67.51           C
ATOM   1672  CD2 LEU A 206      68.209  75.281  61.641  1.00 67.51           C
ATOM   1673  C   LEU A 206      72.418  75.122  60.669  1.00 67.51           C
ATOM   1674  O   LEU A 206      73.164  75.584  59.807  1.00 67.51           O
ATOM   1675  N   GLY A 207      72.726  74.022  61.400  1.00 45.41           N
ATOM   1676  CA  GLY A 207      73.872  73.184  61.147  1.00 45.41           C
ATOM   1677  C   GLY A 207      75.181  73.880  61.389  1.00 45.41           C
ATOM   1678  O   GLY A 207      76.002  73.952  60.475  1.00 45.41           O
ATOM   1679  N   PHE A 208      75.432  74.399  62.613  1.00 72.47           N
ATOM   1680  CA  PHE A 208      76.678  75.091  62.831  1.00 72.47           C
ATOM   1681  CB  PHE A 208      76.498  76.610  63.027  1.00 72.47           C
ATOM   1682  CG  PHE A 208      75.652  76.883  64.228  1.00 72.47           C
ATOM   1683  CD1 PHE A 208      76.216  77.011  65.477  1.00 72.47           C
ATOM   1684  CD2 PHE A 208      74.290  77.032  64.098  1.00 72.47           C
ATOM   1685  CE1 PHE A 208      75.431  77.267  66.578  1.00 72.47           C
ATOM   1686  CE2 PHE A 208      73.499  77.287  65.195  1.00 72.47           C
ATOM   1687  CZ  PHE A 208      74.070  77.409  66.439  1.00 72.47           C
ATOM   1688  C   PHE A 208      77.421  74.541  64.023  1.00 72.47           C
ATOM   1689  O   PHE A 208      76.825  74.006  64.956  1.00 72.47           O
ATOM   1690  N   TYR A 209      78.775  74.624  63.977  1.00109.87           N
ATOM   1691  CA  TYR A 209      79.667  74.180  65.024  1.00109.87           C
ATOM   1692  CB  TYR A 209      80.230  72.784  64.667  1.00109.87           C
ATOM   1693  CG  TYR A 209      80.962  72.102  65.782  1.00109.87           C
ATOM   1694  CD1 TYR A 209      80.275  71.415  66.760  1.00109.87           C
ATOM   1695  CD2 TYR A 209      82.338  72.107  65.837  1.00109.87           C
ATOM   1696  CE1 TYR A 209      80.937  70.769  67.781  1.00109.87           C
ATOM   1697  CE2 TYR A 209      83.007  71.463  66.855  1.00109.87           C
ATOM   1698  CZ  TYR A 209      82.310  70.792  67.830  1.00109.87           C
ATOM   1699  OH  TYR A 209      82.998  70.133  68.872  1.00109.87           O
ATOM   1700  C   TYR A 209      80.802  75.170  65.019  1.00109.87           C
ATOM   1701  O   TYR A 209      81.304  75.431  63.925  1.00109.87           O
ATOM   1702  N   PRO A 210      81.303  75.752  66.098  1.00 95.91           N
ATOM   1703  CA  PRO A 210      80.914  75.585  67.480  1.00 95.91           C
ATOM   1704  CD  PRO A 210      82.481  76.596  65.966  1.00 95.91           C
ATOM   1705  CB  PRO A 210      82.054  76.185  68.302  1.00 95.91           C
ATOM   1706  CG  PRO A 210      82.689  77.216  67.355  1.00 95.91           C
ATOM   1707  C   PRO A 210      79.608  76.258  67.809  1.00 95.91           C
ATOM   1708  O   PRO A 210      79.094  77.018  66.992  1.00 95.91           O
ATOM   1709  N   ALA A 211      79.094  75.994  69.031  1.00 67.21           N
ATOM   1710  CA  ALA A 211      77.814  76.382  69.574  1.00 67.21           C
ATOM   1711  CB  ALA A 211      77.553  75.752  70.955  1.00 67.21           C
ATOM   1712  C   ALA A 211      77.600  77.865  69.717  1.00 67.21           C
ATOM   1713  O   ALA A 211      76.468  78.325  69.574  1.00 67.21           O
ATOM   1714  N   GLU A 212      78.639  78.652  70.062  1.00116.82           N
ATOM   1715  CA  GLU A 212      78.453  80.067  70.274  1.00116.82           C
ATOM   1716  CB  GLU A 212      79.730  80.767  70.772  1.00116.82           C
ATOM   1717  CG  GLU A 212      79.581  82.267  71.030  1.00116.82           C
ATOM   1718  CD  GLU A 212      79.048  82.453  72.442  1.00116.82           C
ATOM   1719  OE1 GLU A 212      78.484  81.475  73.001  1.00116.82           O
ATOM   1720  OE2 GLU A 212      79.202  83.582  72.981  1.00116.82           O
ATOM   1721  C   GLU A 212      78.077  80.732  68.985  1.00116.82           C
ATOM   1722  O   GLU A 212      78.702  80.501  67.952  1.00116.82           O
ATOM   1723  N   ILE A 213      77.015  81.568  69.014  1.00 83.65           N
ATOM   1724  CA  ILE A 213      76.628  82.293  67.842  1.00 83.65           C
ATOM   1725  CB  ILE A 213      75.836  81.457  66.872  1.00 83.65           C
ATOM   1726  CG1 ILE A 213      75.573  82.245  65.577  1.00 83.65           C
ATOM   1727  CG2 ILE A 213      74.589  80.907  67.586  1.00 83.65           C
ATOM   1728  CD1 ILE A 213      75.149  81.379  64.391  1.00 83.65           C
ATOM   1729  C   ILE A 213      75.859  83.516  68.244  1.00 83.65           C
ATOM   1730  O   ILE A 213      74.992  83.464  69.118  1.00 83.65           O
ATOM   1731  N   ILE A 214      76.149  84.665  67.598  1.00 97.21           N
ATOM   1732  CA  ILE A 214      75.434  85.858  67.947  1.00 97.21           C
ATOM   1733  CB  ILE A 214      76.306  87.070  68.125  1.00 97.21           C
ATOM   1734  CG1 ILE A 214      77.260  86.876  69.317  1.00 97.21           C
ATOM   1735  CG2 ILE A 214      75.386  88.297  68.272  1.00 97.21           C
ATOM   1736  CD1 ILE A 214      78.293  85.774  69.095  1.00 97.21           C
ATOM   1737  C   ILE A 214      74.471  86.148  66.843  1.00 97.21           C
ATOM   1738  O   ILE A 214      74.861  86.517  65.736  1.00 97.21           O
ATOM   1739  N   LEU A 215      73.170  85.953  67.134  1.00 62.63           N
ATOM   1740  CA  LEU A 215      72.126  86.250  66.202  1.00 62.63           C
ATOM   1741  CB  LEU A 215      71.044  85.161  66.124  1.00 62.63           C
ATOM   1742  CG  LEU A 215      71.555  83.802  65.615  1.00 62.63           C
ATOM   1743  CD1 LEU A 215      70.415  82.774  65.566  1.00 62.63           C
ATOM   1744  CD2 LEU A 215      72.282  83.943  64.271  1.00 62.63           C
ATOM   1745  C   LEU A 215      71.452  87.474  66.742  1.00 62.63           C
ATOM   1746  O   LEU A 215      71.096  87.515  67.920  1.00 62.63           O
ATOM   1747  N   THR A 216      71.291  88.519  65.902  1.00 85.78           N
ATOM   1748  CA  THR A 216      70.649  89.724  66.348  1.00 85.78           C
ATOM   1749  CB  THR A 216      71.605  90.748  66.904  1.00 85.78           C
ATOM   1750  OG1 THR A 216      72.371  90.206  67.962  1.00 85.78           O
ATOM   1751  CG2 THR A 216      70.796  91.911  67.476  1.00 85.78           C
ATOM   1752  C   THR A 216      69.998  90.369  65.154  1.00 85.78           C
ATOM   1753  O   THR A 216      70.364  90.090  64.012  1.00 85.78           O
ATOM   1754  N   TRP A 217      69.005  91.256  65.402  1.00 88.10           N
ATOM   1755  CA  TRP A 217      68.318  91.959  64.358  1.00 88.10           C
ATOM   1756  CB  TRP A 217      66.803  91.706  64.324  1.00 88.10           C
ATOM   1757  CG  TRP A 217      66.397  90.379  63.742  1.00 88.10           C
ATOM   1758  CD2 TRP A 217      65.979  90.220  62.380  1.00 88.10           C
ATOM   1759  CD1 TRP A 217      66.322  89.148  64.320  1.00 88.10           C
ATOM   1760  NE1 TRP A 217      65.882  88.225  63.400  1.00 88.10           N
ATOM   1761  CE2 TRP A 217      65.668  88.873  62.202  1.00 88.10           C
ATOM   1762  CE3 TRP A 217      65.864  91.122  61.363  1.00 88.10           C
ATOM   1763  CZ2 TRP A 217      65.232  88.408  60.994  1.00 88.10           C
ATOM   1764  CZ3 TRP A 217      65.427  90.651  60.145  1.00 88.10           C
ATOM   1765  CH2 TRP A 217      65.117  89.318  59.966  1.00 88.10           C
ATOM   1766  C   TRP A 217      68.474  93.429  64.578  1.00 88.10           C
ATOM   1767  O   TRP A 217      68.326  93.916  65.699  1.00 88.10           O
ATOM   1768  N   GLN A 218      68.790  94.170  63.492  1.00117.96           N
ATOM   1769  CA  GLN A 218      68.883  95.599  63.577  1.00117.96           C
ATOM   1770  CB  GLN A 218      70.310  96.170  63.448  1.00117.96           C
ATOM   1771  CG  GLN A 218      71.096  96.215  64.764  1.00117.96           C
ATOM   1772  CD  GLN A 218      71.334  94.805  65.290  1.00117.96           C
ATOM   1773  OE1 GLN A 218      71.667  93.892  64.536  1.00117.96           O
ATOM   1774  NE2 GLN A 218      71.157  94.621  66.627  1.00117.96           N
ATOM   1775  C   GLN A 218      68.056  96.212  62.496  1.00117.96           C
ATOM   1776  O   GLN A 218      68.011  95.722  61.368  1.00117.96           O
ATOM   1777  N   ARG A 219      67.358  97.310  62.842  1.00137.79           N
ATOM   1778  CA  ARG A 219      66.581  98.064  61.906  1.00137.79           C
ATOM   1779  CB  ARG A 219      65.352  98.695  62.565  1.00137.79           C
ATOM   1780  CG  ARG A 219      64.501  99.540  61.626  1.00137.79           C
ATOM   1781  CD  ARG A 219      63.532 100.433  62.399  1.00137.79           C
ATOM   1782  NE  ARG A 219      62.934 101.398  61.437  1.00137.79           N
ATOM   1783  CZ  ARG A 219      61.679 101.198  60.945  1.00137.79           C
ATOM   1784  NH1 ARG A 219      60.929 100.144  61.380  1.00137.79           N
ATOM   1785  NH2 ARG A 219      61.175 102.062  60.017  1.00137.79           N
ATOM   1786  C   ARG A 219      67.490  99.160  61.470  1.00137.79           C
ATOM   1787  O   ARG A 219      67.585 100.211  62.101  1.00137.79           O
ATOM   1788  N   ASP A 220      68.231  98.867  60.391  1.00251.41           N
ATOM   1789  CA  ASP A 220      69.219  99.677  59.756  1.00251.41           C
ATOM   1790  CB  ASP A 220      68.709 100.922  58.983  1.00251.41           C
ATOM   1791  CG  ASP A 220      68.028 101.963  59.863  1.00251.41           C
ATOM   1792  OD1 ASP A 220      66.841 101.755  60.228  1.00251.41           O
ATOM   1793  OD2 ASP A 220      68.676 103.007  60.147  1.00251.41           O
ATOM   1794  C   ASP A 220      70.288 100.034  60.737  1.00251.41           C
ATOM   1795  O   ASP A 220      71.305 100.564  60.323  1.00251.41           O
ATOM   1796  N   GLY A 221      70.235  99.563  62.001  1.00213.17           N
ATOM   1797  CA  GLY A 221      71.190 100.058  62.958  1.00213.17           C
ATOM   1798  C   GLY A 221      70.504 100.299  64.274  1.00213.17           C
ATOM   1799  O   GLY A 221      71.160 100.654  65.254  1.00213.17           O
ATOM   1800  N   GLU A 222      69.165 100.139  64.333  1.00134.55           N
ATOM   1801  CA  GLU A 222      68.465 100.263  65.584  1.00134.55           C
ATOM   1802  CB  GLU A 222      66.995 100.692  65.419  1.00134.55           C
ATOM   1803  CG  GLU A 222      66.795 101.922  64.526  1.00134.55           C
ATOM   1804  CD  GLU A 222      67.952 102.890  64.729  1.00134.55           C
ATOM   1805  OE1 GLU A 222      68.002 103.559  65.794  1.00134.55           O
ATOM   1806  OE2 GLU A 222      68.808 102.967  63.807  1.00134.55           O
ATOM   1807  C   GLU A 222      68.443  98.870  66.159  1.00134.55           C
ATOM   1808  O   GLU A 222      68.350  97.898  65.416  1.00134.55           O
ATOM   1809  N   ASP A 223      68.520  98.722  67.498  1.00 75.50           N
ATOM   1810  CA  ASP A 223      68.595  97.419  68.119  1.00 75.50           C
ATOM   1811  CB  ASP A 223      69.362  97.458  69.451  1.00 75.50           C
ATOM   1812  CG  ASP A 223      69.489  96.042  69.997  1.00 75.50           C
ATOM   1813  OD1 ASP A 223      69.367  95.075  69.196  1.00 75.50           O
ATOM   1814  OD2 ASP A 223      69.699  95.912  71.233  1.00 75.50           O
ATOM   1815  C   ASP A 223      67.215  96.892  68.417  1.00 75.50           C
ATOM   1816  O   ASP A 223      66.435  97.493  69.154  1.00 75.50           O
ATOM   1817  N   GLN A 224      66.911  95.735  67.799  1.00119.72           N
ATOM   1818  CA  GLN A 224      65.701  94.951  67.812  1.00119.72           C
ATOM   1819  CB  GLN A 224      65.605  94.021  66.594  1.00119.72           C
ATOM   1820  CG  GLN A 224      65.756  94.764  65.259  1.00119.72           C
ATOM   1821  CD  GLN A 224      64.875  96.007  65.256  1.00119.72           C
ATOM   1822  OE1 GLN A 224      63.652  95.933  65.359  1.00119.72           O
ATOM   1823  NE2 GLN A 224      65.526  97.193  65.127  1.00119.72           N
ATOM   1824  C   GLN A 224      65.501  94.126  69.062  1.00119.72           C
ATOM   1825  O   GLN A 224      64.434  93.539  69.237  1.00119.72           O
ATOM   1826  N   THR A 225      66.514  94.022  69.945  1.00 75.50           N
ATOM   1827  CA  THR A 225      66.533  93.078  71.040  1.00 75.50           C
ATOM   1828  CB  THR A 225      67.659  93.322  72.003  1.00 75.50           C
ATOM   1829  OG1 THR A 225      68.903  93.249  71.323  1.00 75.50           O
ATOM   1830  CG2 THR A 225      67.602  92.257  73.114  1.00 75.50           C
ATOM   1831  C   THR A 225      65.250  93.082  71.814  1.00 75.50           C
ATOM   1832  O   THR A 225      64.838  92.035  72.313  1.00 75.50           O
ATOM   1833  N   GLN A 226      64.583  94.232  71.989  1.00 60.91           N
ATOM   1834  CA  GLN A 226      63.376  94.144  72.761  1.00 60.91           C
ATOM   1835  CB  GLN A 226      62.732  95.522  72.983  1.00 60.91           C
ATOM   1836  CG  GLN A 226      63.690  96.541  73.608  1.00 60.91           C
ATOM   1837  CD  GLN A 226      64.171  95.998  74.943  1.00 60.91           C
ATOM   1838  OE1 GLN A 226      65.366  95.788  75.144  1.00 60.91           O
ATOM   1839  NE2 GLN A 226      63.215  95.766  75.882  1.00 60.91           N
ATOM   1840  C   GLN A 226      62.355  93.267  72.064  1.00 60.91           C
ATOM   1841  O   GLN A 226      61.821  92.337  72.667  1.00 60.91           O
ATOM   1842  N   ASP A 227      62.078  93.521  70.766  1.00133.36           N
ATOM   1843  CA  ASP A 227      61.055  92.837  70.003  1.00133.36           C
ATOM   1844  CB  ASP A 227      60.600  93.627  68.756  1.00133.36           C
ATOM   1845  CG  ASP A 227      61.806  94.053  67.933  1.00133.36           C
ATOM   1846  OD1 ASP A 227      62.257  93.268  67.062  1.00133.36           O
ATOM   1847  OD2 ASP A 227      62.299  95.185  68.175  1.00133.36           O
ATOM   1848  C   ASP A 227      61.361  91.407  69.621  1.00133.36           C
ATOM   1849  O   ASP A 227      60.440  90.608  69.463  1.00133.36           O
ATOM   1850  N   VAL A 228      62.641  91.025  69.458  1.00 60.42           N
ATOM   1851  CA  VAL A 228      62.969  89.732  68.906  1.00 60.42           C
ATOM   1852  CB  VAL A 228      64.434  89.569  68.616  1.00 60.42           C
ATOM   1853  CG1 VAL A 228      64.676  88.140  68.099  1.00 60.42           C
ATOM   1854  CG2 VAL A 228      64.875  90.674  67.642  1.00 60.42           C
ATOM   1855  C   VAL A 228      62.556  88.564  69.752  1.00 60.42           C
ATOM   1856  O   VAL A 228      62.743  88.525  70.967  1.00 60.42           O
ATOM   1857  N   GLU A 229      61.979  87.553  69.066  1.00 72.45           N
ATOM   1858  CA  GLU A 229      61.603  86.301  69.653  1.00 72.45           C
ATOM   1859  CB  GLU A 229      60.416  85.670  68.918  1.00 72.45           C
ATOM   1860  CG  GLU A 229      59.806  84.463  69.617  1.00 72.45           C
ATOM   1861  CD  GLU A 229      58.601  84.040  68.790  1.00 72.45           C
ATOM   1862  OE1 GLU A 229      58.620  84.266  67.550  1.00 72.45           O
ATOM   1863  OE2 GLU A 229      57.642  83.487  69.391  1.00 72.45           O
ATOM   1864  C   GLU A 229      62.802  85.436  69.447  1.00 72.45           C
ATOM   1865  O   GLU A 229      63.011  84.902  68.358  1.00 72.45           O
ATOM   1866  N   LEU A 230      63.621  85.273  70.506  1.00113.29           N
ATOM   1867  CA  LEU A 230      64.872  84.592  70.343  1.00113.29           C
ATOM   1868  CB  LEU A 230      66.052  85.445  70.857  1.00113.29           C
ATOM   1869  CG  LEU A 230      67.449  84.990  70.392  1.00113.29           C
ATOM   1870  CD1 LEU A 230      67.859  83.621  70.956  1.00113.29           C
ATOM   1871  CD2 LEU A 230      67.557  85.075  68.863  1.00113.29           C
ATOM   1872  C   LEU A 230      64.824  83.303  71.104  1.00113.29           C
ATOM   1873  O   LEU A 230      64.226  83.231  72.177  1.00113.29           O
ATOM   1874  N   VAL A 231      65.430  82.237  70.535  1.00 70.42           N
ATOM   1875  CA  VAL A 231      65.483  80.954  71.182  1.00 70.42           C
ATOM   1876  CB  VAL A 231      64.750  79.881  70.449  1.00 70.42           C
ATOM   1877  CG1 VAL A 231      65.036  78.538  71.133  1.00 70.42           C
ATOM   1878  CG2 VAL A 231      63.262  80.253  70.491  1.00 70.42           C
ATOM   1879  C   VAL A 231      66.928  80.565  71.333  1.00 70.42           C
ATOM   1880  O   VAL A 231      67.770  80.885  70.496  1.00 70.42           O
ATOM   1881  N   GLU A 232      67.226  79.834  72.427  1.00165.69           N
ATOM   1882  CA  GLU A 232      68.543  79.465  72.879  1.00165.69           C
ATOM   1883  CB  GLU A 232      68.550  78.769  74.250  1.00165.69           C
ATOM   1884  CG  GLU A 232      67.930  79.572  75.389  1.00165.69           C
ATOM   1885  CD  GLU A 232      66.456  79.203  75.496  1.00165.69           C
ATOM   1886  OE1 GLU A 232      65.832  78.904  74.442  1.00165.69           O
ATOM   1887  OE2 GLU A 232      65.933  79.215  76.642  1.00165.69           O
ATOM   1888  C   GLU A 232      69.183  78.467  71.969  1.00165.69           C
ATOM   1889  O   GLU A 232      68.524  77.825  71.154  1.00165.69           O
ATOM   1890  N   THR A 233      70.518  78.311  72.119  1.00131.73           N
ATOM   1891  CA  THR A 233      71.292  77.417  71.300  1.00131.73           C
ATOM   1892  CB  THR A 233      72.779  77.636  71.429  1.00131.73           C
ATOM   1893  OG1 THR A 233      73.479  76.887  70.447  1.00131.73           O
ATOM   1894  CG2 THR A 233      73.247  77.232  72.839  1.00131.73           C
ATOM   1895  C   THR A 233      70.965  75.989  71.645  1.00131.73           C
ATOM   1896  O   THR A 233      71.070  75.570  72.798  1.00131.73           O
ATOM   1897  N   ARG A 234      70.560  75.198  70.622  1.00116.38           N
ATOM   1898  CA  ARG A 234      70.186  73.823  70.829  1.00116.38           C
ATOM   1899  CB  ARG A 234      68.663  73.630  70.799  1.00116.38           C
ATOM   1900  CG  ARG A 234      67.948  74.511  71.829  1.00116.38           C
ATOM   1901  CD  ARG A 234      66.426  74.466  71.726  1.00116.38           C
ATOM   1902  NE  ARG A 234      65.855  75.428  72.718  1.00116.38           N
ATOM   1903  CZ  ARG A 234      64.626  75.223  73.286  1.00116.38           C
ATOM   1904  NH1 ARG A 234      63.921  74.080  73.044  1.00116.38           N
ATOM   1905  NH2 ARG A 234      64.098  76.175  74.110  1.00116.38           N
ATOM   1906  C   ARG A 234      70.807  72.972  69.752  1.00116.38           C
ATOM   1907  O   ARG A 234      70.972  73.415  68.618  1.00116.38           O
ATOM   1908  N   PRO A 235      71.184  71.763  70.111  1.00 98.33           N
ATOM   1909  CA  PRO A 235      71.803  70.825  69.196  1.00 98.33           C
ATOM   1910  CD  PRO A 235      71.548  71.496  71.492  1.00 98.33           C
ATOM   1911  CB  PRO A 235      72.643  69.886  70.064  1.00 98.33           C
ATOM   1912  CG  PRO A 235      72.066  70.051  71.481  1.00 98.33           C
ATOM   1913  C   PRO A 235      70.843  70.085  68.304  1.00 98.33           C
ATOM   1914  O   PRO A 235      69.647  70.084  68.587  1.00 98.33           O
ATOM   1915  N   ALA A 236      71.340  69.582  67.148  1.00 68.25           N
ATOM   1916  CA  ALA A 236      70.665  68.698  66.222  1.00 68.25           C
ATOM   1917  CB  ALA A 236      71.324  68.687  64.832  1.00 68.25           C
ATOM   1918  C   ALA A 236      70.650  67.272  66.710  1.00 68.25           C
ATOM   1919  O   ALA A 236      69.660  66.558  66.543  1.00 68.25           O
ATOM   1920  N   GLY A 237      71.770  66.833  67.335  1.00 48.54           N
ATOM   1921  CA  GLY A 237      72.006  65.463  67.730  1.00 48.54           C
ATOM   1922  C   GLY A 237      73.293  65.019  67.081  1.00 48.54           C
ATOM   1923  O   GLY A 237      74.055  64.231  67.641  1.00 48.54           O
ATOM   1924  N   ASP A 238      73.580  65.569  65.891  1.00 98.57           N
ATOM   1925  CA  ASP A 238      74.748  65.331  65.085  1.00 98.57           C
ATOM   1926  CB  ASP A 238      74.642  66.035  63.718  1.00 98.57           C
ATOM   1927  CG  ASP A 238      75.927  65.790  62.940  1.00 98.57           C
ATOM   1928  OD1 ASP A 238      76.082  64.671  62.381  1.00 98.57           O
ATOM   1929  OD2 ASP A 238      76.785  66.712  62.920  1.00 98.57           O
ATOM   1930  C   ASP A 238      75.938  65.887  65.803  1.00 98.57           C
ATOM   1931  O   ASP A 238      77.083  65.650  65.424  1.00 98.57           O
ATOM   1932  N   GLY A 239      75.695  66.708  66.832  1.00 52.24           N
ATOM   1933  CA  GLY A 239      76.748  67.369  67.536  1.00 52.24           C
ATOM   1934  C   GLY A 239      76.630  68.797  67.102  1.00 52.24           C
ATOM   1935  O   GLY A 239      76.883  69.717  67.876  1.00 52.24           O
ATOM   1936  N   THR A 240      76.176  69.008  65.847  1.00128.00           N
ATOM   1937  CA  THR A 240      76.020  70.326  65.287  1.00128.00           C
ATOM   1938  CB  THR A 240      75.905  70.330  63.790  1.00128.00           C
ATOM   1939  OG1 THR A 240      75.961  71.662  63.300  1.00128.00           O
ATOM   1940  CG2 THR A 240      74.580  69.663  63.385  1.00128.00           C
ATOM   1941  C   THR A 240      74.788  70.976  65.868  1.00128.00           C
ATOM   1942  O   THR A 240      73.902  70.295  66.383  1.00128.00           O
ATOM   1943  N   PHE A 241      74.697  72.325  65.774  1.00 77.34           N
ATOM   1944  CA  PHE A 241      73.663  73.092  66.439  1.00 77.34           C
ATOM   1945  CB  PHE A 241      74.222  74.228  67.316  1.00 77.34           C
ATOM   1946  CG  PHE A 241      74.915  73.666  68.512  1.00 77.34           C
ATOM   1947  CD1 PHE A 241      76.185  73.140  68.418  1.00 77.34           C
ATOM   1948  CD2 PHE A 241      74.295  73.693  69.742  1.00 77.34           C
ATOM   1949  CE1 PHE A 241      76.813  72.635  69.531  1.00 77.34           C
ATOM   1950  CE2 PHE A 241      74.918  73.190  70.857  1.00 77.34           C
ATOM   1951  CZ  PHE A 241      76.182  72.659  70.753  1.00 77.34           C
ATOM   1952  C   PHE A 241      72.686  73.756  65.494  1.00 77.34           C
ATOM   1953  O   PHE A 241      72.979  73.997  64.322  1.00 77.34           O
ATOM   1954  N   GLN A 242      71.469  74.065  66.022  1.00 70.72           N
ATOM   1955  CA  GLN A 242      70.404  74.721  65.288  1.00 70.72           C
ATOM   1956  CB  GLN A 242      69.299  73.739  64.876  1.00 70.72           C
ATOM   1957  CG  GLN A 242      69.812  72.631  63.957  1.00 70.72           C
ATOM   1958  CD  GLN A 242      68.714  71.590  63.806  1.00 70.72           C
ATOM   1959  OE1 GLN A 242      67.528  71.900  63.903  1.00 70.72           O
ATOM   1960  NE2 GLN A 242      69.118  70.314  63.571  1.00 70.72           N
ATOM   1961  C   GLN A 242      69.752  75.775  66.162  1.00 70.72           C
ATOM   1962  O   GLN A 242      69.407  75.501  67.311  1.00 70.72           O
ATOM   1963  N   LYS A 243      69.515  77.000  65.619  1.00 74.66           N
ATOM   1964  CA  LYS A 243      69.005  78.112  66.400  1.00 74.66           C
ATOM   1965  CB  LYS A 243      70.180  78.957  66.919  1.00 74.66           C
ATOM   1966  CG  LYS A 243      69.840  80.072  67.903  1.00 74.66           C
ATOM   1967  CD  LYS A 243      71.110  80.658  68.525  1.00 74.66           C
ATOM   1968  CE  LYS A 243      70.887  81.883  69.414  1.00 74.66           C
ATOM   1969  NZ  LYS A 243      72.194  82.424  69.861  1.00 74.66           N
ATOM   1970  C   LYS A 243      68.149  79.017  65.534  1.00 74.66           C
ATOM   1971  O   LYS A 243      68.287  79.015  64.312  1.00 74.66           O
ATOM   1972  N   TRP A 244      67.232  79.823  66.144  1.00111.98           N
ATOM   1973  CA  TRP A 244      66.403  80.703  65.346  1.00111.98           C
ATOM   1974  CB  TRP A 244      65.065  80.060  64.941  1.00111.98           C
ATOM   1975  CG  TRP A 244      64.181  79.612  66.080  1.00111.98           C
ATOM   1976  CD2 TRP A 244      63.099  80.386  66.621  1.00111.98           C
ATOM   1977  CD1 TRP A 244      64.172  78.422  66.746  1.00111.98           C
ATOM   1978  NE1 TRP A 244      63.143  78.401  67.658  1.00111.98           N
ATOM   1979  CE2 TRP A 244      62.474  79.604  67.592  1.00111.98           C
ATOM   1980  CE3 TRP A 244      62.636  81.632  66.310  1.00111.98           C
ATOM   1981  CZ2 TRP A 244      61.370  80.058  68.256  1.00111.98           C
ATOM   1982  CZ3 TRP A 244      61.552  82.102  67.020  1.00111.98           C
ATOM   1983  CH2 TRP A 244      60.930  81.330  67.974  1.00111.98           C
ATOM   1984  C   TRP A 244      66.103  82.006  66.055  1.00111.98           C
ATOM   1985  O   TRP A 244      66.054  82.061  67.283  1.00111.98           O
ATOM   1986  N   ALA A 245      65.913  83.105  65.271  1.00 62.55           N
ATOM   1987  CA  ALA A 245      65.570  84.404  65.808  1.00 62.55           C
ATOM   1988  CB  ALA A 245      66.758  85.381  65.804  1.00 62.55           C
ATOM   1989  C   ALA A 245      64.489  85.030  64.958  1.00 62.55           C
ATOM   1990  O   ALA A 245      64.693  85.269  63.768  1.00 62.55           O
ATOM   1991  N   ALA A 246      63.328  85.383  65.563  1.00 45.67           N
ATOM   1992  CA  ALA A 246      62.227  85.922  64.800  1.00 45.67           C
ATOM   1993  CB  ALA A 246      60.927  85.109  64.943  1.00 45.67           C
ATOM   1994  C   ALA A 246      61.920  87.325  65.244  1.00 45.67           C
ATOM   1995  O   ALA A 246      62.022  87.657  66.425  1.00 45.67           O
ATOM   1996  N   VAL A 247      61.534  88.198  64.286  1.00102.54           N
ATOM   1997  CA  VAL A 247      61.221  89.559  64.627  1.00102.54           C
ATOM   1998  CB  VAL A 247      62.255  90.536  64.146  1.00102.54           C
ATOM   1999  CG1 VAL A 247      62.306  90.501  62.609  1.00102.54           C
ATOM   2000  CG2 VAL A 247      61.922  91.916  64.718  1.00102.54           C
ATOM   2001  C   VAL A 247      59.906  89.949  64.018  1.00102.54           C
ATOM   2002  O   VAL A 247      59.598  89.597  62.879  1.00102.54           O
ATOM   2003  N   VAL A 248      59.094  90.709  64.786  1.00 46.77           N
ATOM   2004  CA  VAL A 248      57.811  91.158  64.318  1.00 46.77           C
ATOM   2005  CB  VAL A 248      56.770  91.255  65.396  1.00 46.77           C
ATOM   2006  CG1 VAL A 248      56.439  89.839  65.895  1.00 46.77           C
ATOM   2007  CG2 VAL A 248      57.307  92.186  66.496  1.00 46.77           C
ATOM   2008  C   VAL A 248      57.989  92.526  63.739  1.00 46.77           C
ATOM   2009  O   VAL A 248      58.544  93.420  64.379  1.00 46.77           O
ATOM   2010  N   VAL A 249      57.527  92.709  62.484  1.00 51.93           N
ATOM   2011  CA  VAL A 249      57.657  93.973  61.814  1.00 51.93           C
ATOM   2012  CB  VAL A 249      58.686  93.975  60.719  1.00 51.93           C
ATOM   2013  CG1 VAL A 249      60.070  93.685  61.328  1.00 51.93           C
ATOM   2014  CG2 VAL A 249      58.254  92.961  59.649  1.00 51.93           C
ATOM   2015  C   VAL A 249      56.345  94.316  61.168  1.00 51.93           C
ATOM   2016  O   VAL A 249      55.554  93.441  60.820  1.00 51.93           O
ATOM   2017  N   PRO A 250      56.092  95.596  61.031  1.00136.30           N
ATOM   2018  CA  PRO A 250      54.907  96.039  60.344  1.00136.30           C
ATOM   2019  CD  PRO A 250      56.484  96.536  62.066  1.00136.30           C
ATOM   2020  CB  PRO A 250      54.652  97.479  60.797  1.00136.30           C
ATOM   2021  CG  PRO A 250      55.917  97.876  61.578  1.00136.30           C
ATOM   2022  C   PRO A 250      55.107  95.870  58.872  1.00136.30           C
ATOM   2023  O   PRO A 250      56.253  95.840  58.432  1.00136.30           O
ATOM   2024  N   SER A 251      54.017  95.757  58.090  1.00 82.71           N
ATOM   2025  CA  SER A 251      54.165  95.524  56.681  1.00 82.71           C
ATOM   2026  CB  SER A 251      52.832  95.322  55.937  1.00 82.71           C
ATOM   2027  OG  SER A 251      52.263  94.072  56.292  1.00 82.71           O
ATOM   2028  C   SER A 251      54.859  96.696  56.068  1.00 82.71           C
ATOM   2029  O   SER A 251      54.612  97.843  56.437  1.00 82.71           O
ATOM   2030  N   GLY A 252      55.767  96.411  55.109  1.00 37.28           N
ATOM   2031  CA  GLY A 252      56.471  97.422  54.371  1.00 37.28           C
ATOM   2032  C   GLY A 252      57.828  97.642  54.976  1.00 37.28           C
ATOM   2033  O   GLY A 252      58.716  98.205  54.338  1.00 37.28           O
ATOM   2034  N   GLU A 253      58.008  97.219  56.240  1.00122.19           N
ATOM   2035  CA  GLU A 253      59.230  97.353  56.991  1.00122.19           C
ATOM   2036  CB  GLU A 253      59.035  97.237  58.511  1.00122.19           C
ATOM   2037  CG  GLU A 253      58.371  98.481  59.099  1.00122.19           C
ATOM   2038  CD  GLU A 253      59.201  99.684  58.669  1.00122.19           C
ATOM   2039  OE1 GLU A 253      60.424  99.512  58.419  1.00122.19           O
ATOM   2040  OE2 GLU A 253      58.615 100.796  58.580  1.00122.19           O
ATOM   2041  C   GLU A 253      60.288  96.364  56.582  1.00122.19           C
ATOM   2042  O   GLU A 253      61.471  96.584  56.837  1.00122.19           O
ATOM   2043  N   GLU A 254      59.898  95.258  55.926  1.00108.98           N
ATOM   2044  CA  GLU A 254      60.761  94.133  55.661  1.00108.98           C
ATOM   2045  CB  GLU A 254      60.091  93.094  54.744  1.00108.98           C
ATOM   2046  CG  GLU A 254      58.931  92.341  55.405  1.00108.98           C
ATOM   2047  CD  GLU A 254      57.672  93.199  55.382  1.00108.98           C
ATOM   2048  OE1 GLU A 254      57.658  94.234  54.663  1.00108.98           O
ATOM   2049  OE2 GLU A 254      56.700  92.821  56.089  1.00108.98           O
ATOM   2050  C   GLU A 254      62.051  94.555  55.013  1.00108.98           C
ATOM   2051  O   GLU A 254      63.079  93.906  55.210  1.00108.98           O
ATOM   2052  N   GLN A 255      62.042  95.614  54.186  1.00100.03           N
ATOM   2053  CA  GLN A 255      63.253  96.036  53.532  1.00100.03           C
ATOM   2054  CB  GLN A 255      63.006  97.163  52.511  1.00100.03           C
ATOM   2055  CG  GLN A 255      62.460  98.451  53.132  1.00100.03           C
ATOM   2056  CD  GLN A 255      62.152  99.438  52.012  1.00100.03           C
ATOM   2057  OE1 GLN A 255      61.375 100.375  52.190  1.00100.03           O
ATOM   2058  NE2 GLN A 255      62.773  99.228  50.821  1.00100.03           N
ATOM   2059  C   GLN A 255      64.289  96.521  54.523  1.00100.03           C
ATOM   2060  O   GLN A 255      65.479  96.275  54.335  1.00100.03           O
ATOM   2061  N   ARG A 256      63.870  97.250  55.581  1.00133.77           N
ATOM   2062  CA  ARG A 256      64.731  97.875  56.562  1.00133.77           C
ATOM   2063  CB  ARG A 256      63.971  98.860  57.464  1.00133.77           C
ATOM   2064  CG  ARG A 256      63.753 100.238  56.843  1.00133.77           C
ATOM   2065  CD  ARG A 256      64.981 101.129  57.028  1.00133.77           C
ATOM   2066  NE  ARG A 256      64.641 102.526  56.634  1.00133.77           N
ATOM   2067  CZ  ARG A 256      65.631 103.463  56.536  1.00133.77           C
ATOM   2068  NH1 ARG A 256      66.933 103.103  56.730  1.00133.77           N
ATOM   2069  NH2 ARG A 256      65.329 104.755  56.219  1.00133.77           N
ATOM   2070  C   ARG A 256      65.481  96.948  57.492  1.00133.77           C
ATOM   2071  O   ARG A 256      66.649  97.198  57.795  1.00133.77           O
ATOM   2072  N   TYR A 257      64.841  95.869  57.983  1.00 93.69           N
ATOM   2073  CA  TYR A 257      65.405  95.037  59.017  1.00 93.69           C
ATOM   2074  CB  TYR A 257      64.344  94.185  59.735  1.00 93.69           C
ATOM   2075  CG  TYR A 257      63.474  95.059  60.577  1.00 93.69           C
ATOM   2076  CD1 TYR A 257      62.556  95.919  60.015  1.00 93.69           C
ATOM   2077  CD2 TYR A 257      63.562  94.993  61.947  1.00 93.69           C
ATOM   2078  CE1 TYR A 257      61.756  96.708  60.812  1.00 93.69           C
ATOM   2079  CE2 TYR A 257      62.767  95.777  62.747  1.00 93.69           C
ATOM   2080  CZ  TYR A 257      61.861  96.638  62.181  1.00 93.69           C
ATOM   2081  OH  TYR A 257      61.045  97.438  63.009  1.00 93.69           O
ATOM   2082  C   TYR A 257      66.434  94.077  58.495  1.00 93.69           C
ATOM   2083  O   TYR A 257      66.181  93.331  57.548  1.00 93.69           O
ATOM   2084  N   THR A 258      67.628  94.063  59.145  1.00158.71           N
ATOM   2085  CA  THR A 258      68.680  93.157  58.765  1.00158.71           C
ATOM   2086  CB  THR A 258      69.982  93.802  58.408  1.00158.71           C
ATOM   2087  OG1 THR A 258      70.423  94.625  59.472  1.00158.71           O
ATOM   2088  CG2 THR A 258      69.827  94.622  57.138  1.00158.71           C
ATOM   2089  C   THR A 258      69.008  92.239  59.903  1.00158.71           C
ATOM   2090  O   THR A 258      69.109  92.652  61.057  1.00158.71           O
ATOM   2091  N   CYS A 259      69.212  90.949  59.569  1.00 63.97           N
ATOM   2092  CA  CYS A 259      69.561  89.918  60.513  1.00 63.97           C
ATOM   2093  CB  CYS A 259      68.952  88.534  60.140  1.00 63.97           C
ATOM   2094  SG  CYS A 259      69.370  87.169  61.281  1.00 63.97           S
ATOM   2095  C   CYS A 259      71.057  89.795  60.493  1.00 63.97           C
ATOM   2096  O   CYS A 259      71.640  89.346  59.508  1.00 63.97           O
ATOM   2097  N   HIS A 260      71.723  90.195  61.599  1.00 66.46           N
ATOM   2098  CA  HIS A 260      73.160  90.143  61.673  1.00 66.46           C
ATOM   2099  ND1 HIS A 260      74.500  93.322  61.098  1.00 66.46           N
ATOM   2100  CG  HIS A 260      73.562  92.652  61.853  1.00 66.46           C
ATOM   2101  CB  HIS A 260      73.775  91.304  62.481  1.00 66.46           C
ATOM   2102  NE2 HIS A 260      72.691  94.613  61.154  1.00 66.46           N
ATOM   2103  CD2 HIS A 260      72.464  93.456  61.877  1.00 66.46           C
ATOM   2104  CE1 HIS A 260      73.927  94.488  60.707  1.00 66.46           C
ATOM   2105  C   HIS A 260      73.550  88.867  62.349  1.00 66.46           C
ATOM   2106  O   HIS A 260      73.063  88.547  63.433  1.00 66.46           O
ATOM   2107  N   VAL A 261      74.443  88.096  61.696  1.00 51.27           N
ATOM   2108  CA  VAL A 261      74.888  86.843  62.235  1.00 51.27           C
ATOM   2109  CB  VAL A 261      74.573  85.688  61.323  1.00 51.27           C
ATOM   2110  CG1 VAL A 261      75.149  84.396  61.926  1.00 51.27           C
ATOM   2111  CG2 VAL A 261      73.054  85.652  61.080  1.00 51.27           C
ATOM   2112  C   VAL A 261      76.381  86.894  62.365  1.00 51.27           C
ATOM   2113  O   VAL A 261      77.082  87.189  61.399  1.00 51.27           O
ATOM   2114  N   GLN A 262      76.914  86.614  63.573  1.00115.32           N
ATOM   2115  CA  GLN A 262      78.342  86.574  63.727  1.00115.32           C
ATOM   2116  CB  GLN A 262      78.911  87.732  64.562  1.00115.32           C
ATOM   2117  CG  GLN A 262      78.377  87.825  65.985  1.00115.32           C
ATOM   2118  CD  GLN A 262      79.035  89.043  66.616  1.00115.32           C
ATOM   2119  OE1 GLN A 262      78.785  89.375  67.774  1.00115.32           O
ATOM   2120  NE2 GLN A 262      79.901  89.733  65.826  1.00115.32           N
ATOM   2121  C   GLN A 262      78.722  85.248  64.324  1.00115.32           C
ATOM   2122  O   GLN A 262      78.106  84.793  65.288  1.00115.32           O
ATOM   2123  N   HIS A 263      79.759  84.595  63.743  1.00 61.86           N
ATOM   2124  CA  HIS A 263      80.138  83.262  64.141  1.00 61.86           C
ATOM   2125  ND1 HIS A 263      80.501  79.937  63.073  1.00 61.86           N
ATOM   2126  CG  HIS A 263      79.603  80.783  63.684  1.00 61.86           C
ATOM   2127  CB  HIS A 263      79.387  82.215  63.295  1.00 61.86           C
ATOM   2128  NE2 HIS A 263      79.478  78.747  64.646  1.00 61.86           N
ATOM   2129  CD2 HIS A 263      78.988  80.040  64.642  1.00 61.86           C
ATOM   2130  CE1 HIS A 263      80.384  78.733  63.687  1.00 61.86           C
ATOM   2131  C   HIS A 263      81.615  83.071  63.915  1.00 61.86           C
ATOM   2132  O   HIS A 263      82.215  83.712  63.056  1.00 61.86           O
ATOM   2133  N   GLU A 264      82.235  82.144  64.675  1.00 48.62           N
ATOM   2134  CA  GLU A 264      83.650  81.883  64.614  1.00 48.62           C
ATOM   2135  CB  GLU A 264      84.114  80.854  65.658  1.00 48.62           C
ATOM   2136  CG  GLU A 264      85.636  80.798  65.806  1.00 48.62           C
ATOM   2137  CD  GLU A 264      85.973  79.738  66.844  1.00 48.62           C
ATOM   2138  OE1 GLU A 264      85.974  78.533  66.477  1.00 48.62           O
ATOM   2139  OE2 GLU A 264      86.236  80.118  68.016  1.00 48.62           O
ATOM   2140  C   GLU A 264      84.025  81.351  63.260  1.00 48.62           C
ATOM   2141  O   GLU A 264      85.097  81.656  62.742  1.00 48.62           O
ATOM   2142  N   GLY A 265      83.148  80.528  62.660  1.00 39.60           N
ATOM   2143  CA  GLY A 265      83.384  79.887  61.397  1.00 39.60           C
ATOM   2144  C   GLY A 265      83.506  80.878  60.270  1.00 39.60           C
ATOM   2145  O   GLY A 265      84.261  80.641  59.330  1.00 39.60           O
ATOM   2146  N   LEU A 266      82.742  81.990  60.313  1.00 68.70           N
ATOM   2147  CA  LEU A 266      82.643  82.939  59.225  1.00 68.70           C
ATOM   2148  CB  LEU A 266      81.471  83.923  59.396  1.00 68.70           C
ATOM   2149  CG  LEU A 266      80.067  83.312  59.238  1.00 68.70           C
ATOM   2150  CD1 LEU A 266      78.974  84.373  59.452  1.00 68.70           C
ATOM   2151  CD2 LEU A 266      79.923  82.609  57.879  1.00 68.70           C
ATOM   2152  C   LEU A 266      83.861  83.794  59.037  1.00 68.70           C
ATOM   2153  O   LEU A 266      84.540  84.202  59.978  1.00 68.70           O
ATOM   2154  N   PRO A 267      84.161  84.006  57.773  1.00161.11           N
ATOM   2155  CA  PRO A 267      85.162  84.962  57.376  1.00161.11           C
ATOM   2156  CD  PRO A 267      83.978  82.964  56.775  1.00161.11           C
ATOM   2157  CB  PRO A 267      85.438  84.703  55.898  1.00161.11           C
ATOM   2158  CG  PRO A 267      85.061  83.222  55.714  1.00161.11           C
ATOM   2159  C   PRO A 267      84.662  86.349  57.636  1.00161.11           C
ATOM   2160  O   PRO A 267      85.437  87.186  58.094  1.00161.11           O
ATOM   2161  N   GLU A 268      83.367  86.612  57.352  1.00 78.73           N
ATOM   2162  CA  GLU A 268      82.823  87.924  57.567  1.00 78.73           C
ATOM   2163  CB  GLU A 268      82.629  88.774  56.296  1.00 78.73           C
ATOM   2164  CG  GLU A 268      81.477  88.307  55.395  1.00 78.73           C
ATOM   2165  CD  GLU A 268      82.019  87.484  54.238  1.00 78.73           C
ATOM   2166  OE1 GLU A 268      83.047  87.904  53.642  1.00 78.73           O
ATOM   2167  OE2 GLU A 268      81.406  86.428  53.928  1.00 78.73           O
ATOM   2168  C   GLU A 268      81.453  87.737  58.146  1.00 78.73           C
ATOM   2169  O   GLU A 268      80.837  86.684  57.987  1.00 78.73           O
ATOM   2170  N   PRO A 269      80.976  88.742  58.836  1.00 67.02           N
ATOM   2171  CA  PRO A 269      79.658  88.661  59.407  1.00 67.02           C
ATOM   2172  CD  PRO A 269      81.867  89.541  59.661  1.00 67.02           C
ATOM   2173  CB  PRO A 269      79.572  89.785  60.434  1.00 67.02           C
ATOM   2174  CG  PRO A 269      81.034  89.961  60.886  1.00 67.02           C
ATOM   2175  C   PRO A 269      78.607  88.724  58.344  1.00 67.02           C
ATOM   2176  O   PRO A 269      78.826  89.371  57.321  1.00 67.02           O
ATOM   2177  N   LEU A 270      77.450  88.070  58.567  1.00 60.00           N
ATOM   2178  CA  LEU A 270      76.449  88.025  57.540  1.00 60.00           C
ATOM   2179  CB  LEU A 270      75.814  86.633  57.381  1.00 60.00           C
ATOM   2180  CG  LEU A 270      76.768  85.569  56.808  1.00 60.00           C
ATOM   2181  CD1 LEU A 270      76.064  84.212  56.678  1.00 60.00           C
ATOM   2182  CD2 LEU A 270      77.382  86.029  55.477  1.00 60.00           C
ATOM   2183  C   LEU A 270      75.336  88.984  57.837  1.00 60.00           C
ATOM   2184  O   LEU A 270      74.675  88.887  58.871  1.00 60.00           O
ATOM   2185  N   MET A 271      75.098  89.943  56.915  1.00 62.79           N
ATOM   2186  CA  MET A 271      73.999  90.851  57.079  1.00 62.79           C
ATOM   2187  CB  MET A 271      74.295  92.274  56.572  1.00 62.79           C
ATOM   2188  CG  MET A 271      75.354  93.004  57.400  1.00 62.79           C
ATOM   2189  SD  MET A 271      75.837  94.635  56.756  1.00 62.79           S
ATOM   2190  CE  MET A 271      74.243  95.418  57.127  1.00 62.79           C
ATOM   2191  C   MET A 271      72.866  90.302  56.262  1.00 62.79           C
ATOM   2192  O   MET A 271      72.633  90.723  55.130  1.00 62.79           O
ATOM   2193  N   LEU A 272      72.100  89.363  56.855  1.00 68.41           N
ATOM   2194  CA  LEU A 272      71.061  88.630  56.175  1.00 68.41           C
ATOM   2195  CB  LEU A 272      70.649  87.337  56.903  1.00 68.41           C
ATOM   2196  CG  LEU A 272      71.726  86.244  56.895  1.00 68.41           C
ATOM   2197  CD1 LEU A 272      71.254  84.986  57.637  1.00 68.41           C
ATOM   2198  CD2 LEU A 272      72.189  85.947  55.461  1.00 68.41           C
ATOM   2199  C   LEU A 272      69.802  89.417  55.999  1.00 68.41           C
ATOM   2200  O   LEU A 272      69.443  90.249  56.829  1.00 68.41           O
ATOM   2201  N   ARG A 273      69.097  89.132  54.878  1.00 86.38           N
ATOM   2202  CA  ARG A 273      67.828  89.730  54.561  1.00 86.38           C
ATOM   2203  CB  ARG A 273      67.964  91.089  53.860  1.00 86.38           C
ATOM   2204  CG  ARG A 273      68.409  92.183  54.835  1.00 86.38           C
ATOM   2205  CD  ARG A 273      68.948  93.449  54.170  1.00 86.38           C
ATOM   2206  NE  ARG A 273      70.271  93.107  53.572  1.00 86.38           N
ATOM   2207  CZ  ARG A 273      71.356  93.893  53.832  1.00 86.38           C
ATOM   2208  NH1 ARG A 273      71.241  94.960  54.674  1.00 86.38           N
ATOM   2209  NH2 ARG A 273      72.557  93.629  53.242  1.00 86.38           N
ATOM   2210  C   ARG A 273      67.059  88.790  53.675  1.00 86.38           C
ATOM   2211  O   ARG A 273      67.632  87.922  53.018  1.00 86.38           O
ATOM   2212  N   TRP A 274      65.718  88.948  53.663  1.00 90.65           N
ATOM   2213  CA  TRP A 274      64.789  88.132  52.926  1.00 90.65           C
ATOM   2214  CB  TRP A 274      63.458  87.970  53.684  1.00 90.65           C
ATOM   2215  CG  TRP A 274      62.412  87.129  52.998  1.00 90.65           C
ATOM   2216  CD2 TRP A 274      61.171  87.648  52.500  1.00 90.65           C
ATOM   2217  CD1 TRP A 274      62.399  85.787  52.759  1.00 90.65           C
ATOM   2218  NE1 TRP A 274      61.231  85.436  52.129  1.00 90.65           N
ATOM   2219  CE2 TRP A 274      60.463  86.570  51.966  1.00 90.65           C
ATOM   2220  CE3 TRP A 274      60.658  88.915  52.489  1.00 90.65           C
ATOM   2221  CZ2 TRP A 274      59.231  86.745  51.410  1.00 90.65           C
ATOM   2222  CZ3 TRP A 274      59.413  89.089  51.925  1.00 90.65           C
ATOM   2223  CH2 TRP A 274      58.714  88.022  51.395  1.00 90.65           C
ATOM   2224  C   TRP A 274      64.527  88.758  51.587  1.00 90.65           C
ATOM   2225  O   TRP A 274      64.944  89.885  51.325  1.00 90.65           O
ATOM   2226  N   LYS A 275      63.874  87.999  50.677  1.00102.12           N
ATOM   2227  CA  LYS A 275      63.553  88.488  49.362  1.00102.12           C
ATOM   2228  CB  LYS A 275      64.451  87.908  48.253  1.00102.12           C
ATOM   2229  CG  LYS A 275      64.151  88.479  46.864  1.00102.12           C
ATOM   2230  CD  LYS A 275      65.217  88.164  45.816  1.00102.12           C
ATOM   2231  CE  LYS A 275      65.701  86.713  45.850  1.00102.12           C
ATOM   2232  NZ  LYS A 275      66.789  86.512  44.866  1.00102.12           N
ATOM   2233  C   LYS A 275      62.141  88.111  49.037  1.00102.12           C
ATOM   2234  O   LYS A 275      61.630  87.080  49.469  1.00102.12           O
ATOM   2235  N   GLN A 276      61.483  88.950  48.220  1.00112.06           N
ATOM   2236  CA  GLN A 276      60.107  88.792  47.859  1.00112.06           C
ATOM   2237  CB  GLN A 276      59.518  90.042  47.179  1.00112.06           C
ATOM   2238  CG  GLN A 276      59.524  91.298  48.059  1.00112.06           C
ATOM   2239  CD  GLN A 276      60.865  92.014  47.919  1.00112.06           C
ATOM   2240  OE1 GLN A 276      61.904  91.525  48.358  1.00112.06           O
ATOM   2241  NE2 GLN A 276      60.839  93.220  47.292  1.00112.06           N
ATOM   2242  C   GLN A 276      59.975  87.637  46.910  1.00112.06           C
ATOM   2243  O   GLN A 276      60.959  87.028  46.491  1.00112.06           O
ATOM   2244  N   SER A 277      58.717  87.330  46.536  1.00168.73           N
ATOM   2245  CA  SER A 277      58.387  86.191  45.730  1.00168.73           C
ATOM   2246  CB  SER A 277      56.894  86.132  45.363  1.00168.73           C
ATOM   2247  OG  SER A 277      56.116  85.971  46.540  1.00168.73           O
ATOM   2248  C   SER A 277      59.161  86.234  44.458  1.00168.73           C
ATOM   2249  O   SER A 277      59.611  85.193  43.985  1.00168.73           O
ATOM   2250  N   SER A 278      59.333  87.429  43.863  1.00167.33           N
ATOM   2251  CA  SER A 278      60.072  87.519  42.637  1.00167.33           C
ATOM   2252  CB  SER A 278      61.419  86.763  42.664  1.00167.33           C
ATOM   2253  OG  SER A 278      62.105  86.894  41.429  1.00167.33           O
ATOM   2254  C   SER A 278      59.190  86.961  41.559  1.00167.33           C
ATOM   2255  O   SER A 278      58.136  86.399  41.850  1.00167.33           O
ATOM   2256  N   LEU A 279      59.581  87.119  40.274  1.00124.71           N
ATOM   2257  CA  LEU A 279      58.739  86.648  39.205  1.00124.71           C
ATOM   2258  CB  LEU A 279      58.524  87.668  38.076  1.00124.71           C
ATOM   2259  CG  LEU A 279      57.859  88.965  38.564  1.00124.71           C
ATOM   2260  CD1 LEU A 279      58.810  89.787  39.451  1.00124.71           C
ATOM   2261  CD2 LEU A 279      57.275  89.760  37.391  1.00124.71           C
ATOM   2262  C   LEU A 279      59.342  85.420  38.591  1.00124.71           C
ATOM   2263  O   LEU A 279      60.536  85.308  38.317  1.00124.71           O
ATOM   2264  N   PRO A 280      58.448  84.490  38.423  1.00256.56           N
ATOM   2265  CA  PRO A 280      58.757  83.193  37.878  1.00256.56           C
ATOM   2266  CD  PRO A 280      57.384  84.402  39.415  1.00256.56           C
ATOM   2267  CB  PRO A 280      57.668  82.245  38.378  1.00256.56           C
ATOM   2268  CG  PRO A 280      57.154  82.905  39.662  1.00256.56           C
ATOM   2269  C   PRO A 280      58.930  83.066  36.388  1.00256.56           C
ATOM   2270  O   PRO A 280      59.000  81.911  35.972  1.00256.56           O
ATOM   2271  N   THR A 281      59.025  84.174  35.601  1.00112.93           N
ATOM   2272  CA  THR A 281      59.017  84.239  34.146  1.00112.93           C
ATOM   2273  CB  THR A 281      60.377  84.423  33.537  1.00112.93           C
ATOM   2274  OG1 THR A 281      60.972  85.622  34.003  1.00112.93           O
ATOM   2275  CG2 THR A 281      60.222  84.459  32.006  1.00112.93           C
ATOM   2276  C   THR A 281      58.466  82.979  33.568  1.00112.93           C
ATOM   2277  O   THR A 281      59.192  82.111  33.083  1.00112.93           O
ATOM   2278  N   ILE A 282      57.126  82.876  33.633  1.00116.04           N
ATOM   2279  CA  ILE A 282      56.371  81.744  33.185  1.00116.04           C
ATOM   2280  CB  ILE A 282      55.805  80.890  34.291  1.00116.04           C
ATOM   2281  CG1 ILE A 282      54.815  81.685  35.165  1.00116.04           C
ATOM   2282  CG2 ILE A 282      56.983  80.269  35.062  1.00116.04           C
ATOM   2283  CD1 ILE A 282      55.441  82.867  35.900  1.00116.04           C
ATOM   2284  C   ILE A 282      55.219  82.276  32.413  1.00116.04           C
ATOM   2285  O   ILE A 282      55.051  83.486  32.257  1.00116.04           O
ATOM   2286  N   PRO A 283      54.432  81.372  31.907  1.00 86.49           N
ATOM   2287  CA  PRO A 283      53.296  81.764  31.132  1.00 86.49           C
ATOM   2288  CD  PRO A 283      54.936  80.068  31.504  1.00 86.49           C
ATOM   2289  CB  PRO A 283      52.744  80.478  30.518  1.00 86.49           C
ATOM   2290  CG  PRO A 283      54.000  79.596  30.377  1.00 86.49           C
ATOM   2291  C   PRO A 283      52.318  82.571  31.921  1.00 86.49           C
ATOM   2292  O   PRO A 283      52.049  82.281  33.085  1.00 86.49           O
ATOM   2293  N   ILE A 284      51.754  83.571  31.235  1.00102.29           N
ATOM   2294  CA  ILE A 284      50.824  84.568  31.666  1.00102.29           C
ATOM   2295  CB  ILE A 284      50.605  85.615  30.610  1.00102.29           C
ATOM   2296  CG1 ILE A 284      49.999  85.006  29.338  1.00102.29           C
ATOM   2297  CG2 ILE A 284      51.961  86.292  30.355  1.00102.29           C
ATOM   2298  CD1 ILE A 284      49.729  86.043  28.248  1.00102.29           C
ATOM   2299  C   ILE A 284      49.534  83.939  32.095  1.00102.29           C
ATOM   2300  O   ILE A 284      48.696  84.613  32.697  1.00102.29           O
ATOM   2301  N   MET A 285      49.271  82.681  31.679  1.00229.74           N
ATOM   2302  CA  MET A 285      48.022  82.076  32.063  1.00229.74           C
ATOM   2303  CB  MET A 285      47.383  81.264  30.915  1.00229.74           C
ATOM   2304  CG  MET A 285      48.245  80.107  30.396  1.00229.74           C
ATOM   2305  SD  MET A 285      47.475  79.131  29.063  1.00229.74           S
ATOM   2306  CE  MET A 285      48.771  77.861  29.028  1.00229.74           C
ATOM   2307  C   MET A 285      48.161  81.173  33.258  1.00229.74           C
ATOM   2308  O   MET A 285      48.463  79.987  33.129  1.00229.74           O
ATOM   2309  N   GLY A 286      47.905  81.702  34.474  1.00139.58           N
ATOM   2310  CA  GLY A 286      47.608  83.090  34.682  1.00139.58           C
ATOM   2311  C   GLY A 286      46.254  83.392  34.115  1.00139.58           C
ATOM   2312  O   GLY A 286      45.651  82.548  33.453  1.00139.58           O
ATOM   2313  N   ILE A 287      45.707  84.566  34.507  1.00186.21           N
ATOM   2314  CA  ILE A 287      44.476  85.165  34.049  1.00186.21           C
ATOM   2315  CB  ILE A 287      43.813  85.999  35.110  1.00186.21           C
ATOM   2316  CG1 ILE A 287      44.665  87.225  35.487  1.00186.21           C
ATOM   2317  CG2 ILE A 287      43.514  85.072  36.298  1.00186.21           C
ATOM   2318  CD1 ILE A 287      46.028  86.886  36.088  1.00186.21           C
ATOM   2319  C   ILE A 287      44.561  86.029  32.810  1.00186.21           C
ATOM   2320  O   ILE A 287      43.722  85.929  31.916  1.00186.21           O
ATOM   2321  N   VAL A 288      45.595  86.896  32.728  1.00 59.79           N
ATOM   2322  CA  VAL A 288      45.630  88.009  31.806  1.00 59.79           C
ATOM   2323  CB  VAL A 288      46.896  88.805  31.931  1.00 59.79           C
ATOM   2324  CG1 VAL A 288      46.886  89.918  30.869  1.00 59.79           C
ATOM   2325  CG2 VAL A 288      47.005  89.314  33.380  1.00 59.79           C
ATOM   2326  C   VAL A 288      45.473  87.609  30.374  1.00 59.79           C
ATOM   2327  O   VAL A 288      44.665  88.199  29.654  1.00 59.79           O
ATOM   2328  N   ALA A 289      46.218  86.592  29.916  1.00 35.20           N
ATOM   2329  CA  ALA A 289      46.122  86.195  28.541  1.00 35.20           C
ATOM   2330  CB  ALA A 289      46.991  84.972  28.206  1.00 35.20           C
ATOM   2331  C   ALA A 289      44.710  85.784  28.297  1.00 35.20           C
ATOM   2332  O   ALA A 289      44.140  86.058  27.243  1.00 35.20           O
ATOM   2333  N   GLY A 290      44.107  85.120  29.297  1.00 27.28           N
ATOM   2334  CA  GLY A 290      42.782  84.590  29.165  1.00 27.28           C
ATOM   2335  C   GLY A 290      41.806  85.691  28.890  1.00 27.28           C
ATOM   2336  O   GLY A 290      40.918  85.531  28.055  1.00 27.28           O
ATOM   2337  N   LEU A 291      41.923  86.835  29.590  1.00 47.15           N
ATOM   2338  CA  LEU A 291      40.976  87.893  29.368  1.00 47.15           C
ATOM   2339  CB  LEU A 291      41.098  89.063  30.364  1.00 47.15           C
ATOM   2340  CG  LEU A 291      40.642  88.695  31.791  1.00 47.15           C
ATOM   2341  CD1 LEU A 291      40.739  89.897  32.746  1.00 47.15           C
ATOM   2342  CD2 LEU A 291      39.243  88.056  31.776  1.00 47.15           C
ATOM   2343  C   LEU A 291      41.118  88.423  27.976  1.00 47.15           C
ATOM   2344  O   LEU A 291      40.119  88.696  27.313  1.00 47.15           O
ATOM   2345  N   VAL A 292      42.361  88.577  27.484  1.00 35.01           N
ATOM   2346  CA  VAL A 292      42.568  89.107  26.164  1.00 35.01           C
ATOM   2347  CB  VAL A 292      44.023  89.200  25.807  1.00 35.01           C
ATOM   2348  CG1 VAL A 292      44.131  89.692  24.356  1.00 35.01           C
ATOM   2349  CG2 VAL A 292      44.730  90.105  26.831  1.00 35.01           C
ATOM   2350  C   VAL A 292      41.929  88.178  25.184  1.00 35.01           C
ATOM   2351  O   VAL A 292      41.279  88.608  24.230  1.00 35.01           O
ATOM   2352  N   VAL A 293      42.098  86.861  25.406  1.00 87.07           N
ATOM   2353  CA  VAL A 293      41.542  85.869  24.530  1.00 87.07           C
ATOM   2354  CB  VAL A 293      41.864  84.469  24.960  1.00 87.07           C
ATOM   2355  CG1 VAL A 293      41.186  83.500  23.978  1.00 87.07           C
ATOM   2356  CG2 VAL A 293      43.391  84.308  25.041  1.00 87.07           C
ATOM   2357  C   VAL A 293      40.057  86.016  24.582  1.00 87.07           C
ATOM   2358  O   VAL A 293      39.368  85.833  23.580  1.00 87.07           O
ATOM   2359  N   LEU A 294      39.534  86.360  25.773  1.00100.27           N
ATOM   2360  CA  LEU A 294      38.123  86.528  25.983  1.00100.27           C
ATOM   2361  CB  LEU A 294      37.800  86.934  27.437  1.00100.27           C
ATOM   2362  CG  LEU A 294      36.309  87.187  27.755  1.00100.27           C
ATOM   2363  CD1 LEU A 294      35.804  88.520  27.174  1.00100.27           C
ATOM   2364  CD2 LEU A 294      35.441  85.995  27.328  1.00100.27           C
ATOM   2365  C   LEU A 294      37.661  87.617  25.076  1.00100.27           C
ATOM   2366  O   LEU A 294      36.563  87.563  24.525  1.00100.27           O
ATOM   2367  N   ALA A 295      38.483  88.660  24.899  1.00 25.28           N
ATOM   2368  CA  ALA A 295      38.052  89.701  24.020  1.00 25.28           C
ATOM   2369  CB  ALA A 295      39.071  90.847  23.896  1.00 25.28           C
ATOM   2370  C   ALA A 295      37.886  89.090  22.664  1.00 25.28           C
ATOM   2371  O   ALA A 295      36.936  89.387  21.942  1.00 25.28           O
ATOM   2372  N   ALA A 296      38.818  88.200  22.284  1.00 32.04           N
ATOM   2373  CA  ALA A 296      38.761  87.577  20.992  1.00 32.04           C
ATOM   2374  CB  ALA A 296      39.956  86.642  20.735  1.00 32.04           C
ATOM   2375  C   ALA A 296      37.521  86.745  20.881  1.00 32.04           C
ATOM   2376  O   ALA A 296      36.844  86.763  19.855  1.00 32.04           O
ATOM   2377  N   VAL A 297      37.188  85.994  21.946  1.00 91.36           N
ATOM   2378  CA  VAL A 297      36.055  85.120  21.879  1.00 91.36           C
ATOM   2379  CB  VAL A 297      35.896  84.216  23.070  1.00 91.36           C
ATOM   2380  CG1 VAL A 297      35.525  85.041  24.312  1.00 91.36           C
ATOM   2381  CG2 VAL A 297      34.845  83.154  22.710  1.00 91.36           C
ATOM   2382  C   VAL A 297      34.791  85.909  21.724  1.00 91.36           C
ATOM   2383  O   VAL A 297      33.905  85.502  20.975  1.00 91.36           O
ATOM   2384  N   VAL A 298      34.653  87.055  22.421  1.00 32.94           N
ATOM   2385  CA  VAL A 298      33.416  87.783  22.331  1.00 32.94           C
ATOM   2386  CB  VAL A 298      33.345  88.994  23.225  1.00 32.94           C
ATOM   2387  CG1 VAL A 298      33.455  88.530  24.689  1.00 32.94           C
ATOM   2388  CG2 VAL A 298      34.402  90.022  22.786  1.00 32.94           C
ATOM   2389  C   VAL A 298      33.211  88.232  20.920  1.00 32.94           C
ATOM   2390  O   VAL A 298      32.102  88.161  20.394  1.00 32.94           O
ATOM   2391  N   THR A 299      34.278  88.718  20.264  1.00 97.22           N
ATOM   2392  CA  THR A 299      34.124  89.147  18.908  1.00 97.22           C
ATOM   2393  CB  THR A 299      35.373  89.750  18.328  1.00 97.22           C
ATOM   2394  OG1 THR A 299      36.448  88.825  18.367  1.00 97.22           O
ATOM   2395  CG2 THR A 299      35.731  91.010  19.130  1.00 97.22           C
ATOM   2396  C   THR A 299      33.759  87.948  18.095  1.00 97.22           C
ATOM   2397  O   THR A 299      32.901  88.014  17.216  1.00 97.22           O
ATOM   2398  N   GLY A 300      34.397  86.803  18.391  1.00 20.92           N
ATOM   2399  CA  GLY A 300      34.155  85.604  17.643  1.00 20.92           C
ATOM   2400  C   GLY A 300      32.724  85.190  17.790  1.00 20.92           C
ATOM   2401  O   GLY A 300      32.104  84.742  16.827  1.00 20.92           O
ATOM   2402  N   ALA A 301      32.164  85.311  19.009  1.00 23.52           N
ATOM   2403  CA  ALA A 301      30.811  84.890  19.235  1.00 23.52           C
ATOM   2404  CB  ALA A 301      30.372  85.043  20.701  1.00 23.52           C
ATOM   2405  C   ALA A 301      29.897  85.722  18.392  1.00 23.52           C
ATOM   2406  O   ALA A 301      28.931  85.212  17.825  1.00 23.52           O
ATOM   2407  N   ALA A 302      30.181  87.036  18.306  1.00 24.00           N
ATOM   2408  CA  ALA A 302      29.381  87.928  17.522  1.00 24.00           C
ATOM   2409  CB  ALA A 302      29.863  89.386  17.585  1.00 24.00           C
ATOM   2410  C   ALA A 302      29.463  87.498  16.091  1.00 24.00           C
ATOM   2411  O   ALA A 302      28.462  87.514  15.379  1.00 24.00           O
ATOM   2412  N   VAL A 303      30.668  87.104  15.636  1.00 31.81           N
ATOM   2413  CA  VAL A 303      30.902  86.689  14.281  1.00 31.81           C
ATOM   2414  CB  VAL A 303      32.350  86.390  14.017  1.00 31.81           C
ATOM   2415  CG1 VAL A 303      32.486  85.792  12.607  1.00 31.81           C
ATOM   2416  CG2 VAL A 303      33.155  87.686  14.227  1.00 31.81           C
ATOM   2417  C   VAL A 303      30.118  85.444  13.992  1.00 31.81           C
ATOM   2418  O   VAL A 303      29.509  85.311  12.931  1.00 31.81           O
ATOM   2419  N   ALA A 304      30.095  84.497  14.944  1.00 31.75           N
ATOM   2420  CA  ALA A 304      29.400  83.266  14.710  1.00 31.75           C
ATOM   2421  CB  ALA A 304      29.456  82.306  15.907  1.00 31.75           C
ATOM   2422  C   ALA A 304      27.959  83.593  14.468  1.00 31.75           C
ATOM   2423  O   ALA A 304      27.300  82.988  13.621  1.00 31.75           O
ATOM   2424  N   ALA A 305      27.438  84.591  15.201  1.00 45.04           N
ATOM   2425  CA  ALA A 305      26.052  84.928  15.105  1.00 45.04           C
ATOM   2426  CB  ALA A 305      25.659  86.116  15.999  1.00 45.04           C
ATOM   2427  C   ALA A 305      25.730  85.308  13.697  1.00 45.04           C
ATOM   2428  O   ALA A 305      24.649  84.971  13.225  1.00 45.04           O
ATOM   2429  N   VAL A 306      26.610  86.079  13.021  1.00112.79           N
ATOM   2430  CA  VAL A 306      26.395  86.483  11.652  1.00112.79           C
ATOM   2431  CB  VAL A 306      27.213  87.666  11.220  1.00112.79           C
ATOM   2432  CG1 VAL A 306      28.694  87.263  11.173  1.00112.79           C
ATOM   2433  CG2 VAL A 306      26.671  88.146   9.861  1.00112.79           C
ATOM   2434  C   VAL A 306      26.657  85.380  10.659  1.00112.79           C
ATOM   2435  O   VAL A 306      25.927  85.251   9.681  1.00112.79           O
ATOM   2436  N   LEU A 307      27.696  84.542  10.865  1.00 61.43           N
ATOM   2437  CA  LEU A 307      28.023  83.561   9.861  1.00 61.43           C
ATOM   2438  CB  LEU A 307      29.242  82.686  10.202  1.00 61.43           C
ATOM   2439  CG  LEU A 307      30.580  83.434  10.089  1.00 61.43           C
ATOM   2440  CD1 LEU A 307      31.768  82.484  10.312  1.00 61.43           C
ATOM   2441  CD2 LEU A 307      30.668  84.195   8.755  1.00 61.43           C
ATOM   2442  C   LEU A 307      26.858  82.650   9.651  1.00 61.43           C
ATOM   2443  O   LEU A 307      26.570  82.239   8.529  1.00 61.43           O
ATOM   2444  N   TRP A 308      26.154  82.328  10.742  1.00 92.32           N
ATOM   2445  CA  TRP A 308      25.011  81.461  10.792  1.00 92.32           C
ATOM   2446  CB  TRP A 308      24.626  81.112  12.239  1.00 92.32           C
ATOM   2447  CG  TRP A 308      25.689  80.275  12.914  1.00 92.32           C
ATOM   2448  CD2 TRP A 308      25.835  80.127  14.335  1.00 92.32           C
ATOM   2449  CD1 TRP A 308      26.696  79.553  12.344  1.00 92.32           C
ATOM   2450  NE1 TRP A 308      27.461  78.962  13.321  1.00 92.32           N
ATOM   2451  CE2 TRP A 308      26.945  79.308  14.553  1.00 92.32           C
ATOM   2452  CE3 TRP A 308      25.109  80.634  15.373  1.00 92.32           C
ATOM   2453  CZ2 TRP A 308      27.348  78.987  15.818  1.00 92.32           C
ATOM   2454  CZ3 TRP A 308      25.517  80.303  16.647  1.00 92.32           C
ATOM   2455  CH2 TRP A 308      26.615  79.497  16.867  1.00 92.32           C
ATOM   2456  C   TRP A 308      23.840  82.090  10.079  1.00 92.32           C
ATOM   2457  O   TRP A 308      22.842  81.428   9.798  1.00 92.32           O
ATOM   2458  N   ARG A 309      23.953  83.389   9.746  1.00170.04           N
ATOM   2459  CA  ARG A 309      22.900  84.238   9.246  1.00170.04           C
ATOM   2460  CB  ARG A 309      23.314  85.696   9.008  1.00170.04           C
ATOM   2461  CG  ARG A 309      22.117  86.635   9.116  1.00170.04           C
ATOM   2462  CD  ARG A 309      21.672  86.807  10.571  1.00170.04           C
ATOM   2463  NE  ARG A 309      20.435  87.636  10.588  1.00170.04           N
ATOM   2464  CZ  ARG A 309      20.008  88.206  11.752  1.00170.04           C
ATOM   2465  NH1 ARG A 309      20.748  88.070  12.891  1.00170.04           N
ATOM   2466  NH2 ARG A 309      18.836  88.905  11.770  1.00170.04           N
ATOM   2467  C   ARG A 309      22.303  83.732   7.970  1.00170.04           C
ATOM   2468  O   ARG A 309      21.253  84.237   7.572  1.00170.04           O
ATOM   2469  N   LYS A 310      22.957  82.790   7.258  1.00134.88           N
ATOM   2470  CA  LYS A 310      22.347  82.262   6.070  1.00134.88           C
ATOM   2471  CB  LYS A 310      23.173  81.134   5.419  1.00134.88           C
ATOM   2472  CG  LYS A 310      23.174  79.794   6.157  1.00134.88           C
ATOM   2473  CD  LYS A 310      21.893  78.985   5.939  1.00134.88           C
ATOM   2474  CE  LYS A 310      21.958  77.555   6.481  1.00134.88           C
ATOM   2475  NZ  LYS A 310      20.684  76.854   6.205  1.00134.88           N
ATOM   2476  C   LYS A 310      21.002  81.746   6.495  1.00134.88           C
ATOM   2477  O   LYS A 310      20.032  81.865   5.747  1.00134.88           O
ATOM   2478  N   LYS A 311      20.919  81.155   7.710  1.00125.67           N
ATOM   2479  CA  LYS A 311      19.646  80.843   8.311  1.00125.67           C
ATOM   2480  CB  LYS A 311      19.658  79.673   9.307  1.00125.67           C
ATOM   2481  CG  LYS A 311      19.863  78.305   8.656  1.00125.67           C
ATOM   2482  CD  LYS A 311      20.032  77.182   9.681  1.00125.67           C
ATOM   2483  CE  LYS A 311      18.744  76.868  10.446  1.00125.67           C
ATOM   2484  NZ  LYS A 311      18.991  75.885  11.522  1.00125.67           N
ATOM   2485  C   LYS A 311      19.285  82.080   9.080  1.00125.67           C
ATOM   2486  O   LYS A 311      20.164  82.862   9.430  1.00125.67           O
ATOM   2487  N   SER A 312      17.990  82.277   9.405  1.00 76.94           N
ATOM   2488  CA  SER A 312      17.542  83.539   9.940  1.00 76.94           C
ATOM   2489  CB  SER A 312      16.066  83.504  10.377  1.00 76.94           C
ATOM   2490  OG  SER A 312      15.232  83.296   9.249  1.00 76.94           O
ATOM   2491  C   SER A 312      18.340  84.041  11.107  1.00 76.94           C
ATOM   2492  O   SER A 312      19.340  84.733  10.921  1.00 76.94           O
ATOM   2493  N   SER A 313      17.875  83.811  12.353  1.00 66.16           N
ATOM   2494  CA  SER A 313      18.633  84.278  13.481  1.00 66.16           C
ATOM   2495  CB  SER A 313      17.764  84.510  14.719  1.00 66.16           C
ATOM   2496  OG  SER A 313      18.572  84.969  15.799  1.00 66.16           O
ATOM   2497  C   SER A 313      19.646  83.246  13.812  1.00 66.16           C
ATOM   2498  O   SER A 313      20.804  83.526  14.117  1.00 66.16           O
ATOM   2499  N   ASP A 314      19.153  82.003  13.735  1.00 67.86           N
ATOM   2500  CA  ASP A 314      19.742  80.720  13.971  1.00 67.86           C
ATOM   2501  CB  ASP A 314      19.589  79.842  12.718  1.00 67.86           C
ATOM   2502  CG  ASP A 314      18.088  79.720  12.477  1.00 67.86           C
ATOM   2503  OD1 ASP A 314      17.300  80.143  13.364  1.00 67.86           O
ATOM   2504  OD2 ASP A 314      17.705  79.214  11.390  1.00 67.86           O
ATOM   2505  C   ASP A 314      21.218  80.818  14.348  1.00 67.86           C
ATOM   2506  O   ASP A 314      22.045  80.219  13.612  1.00 67.86           O
ATOM   2507  OXT ASP A 314      21.536  81.460  15.387  1.00 67.86           O
TER    2508      ASP A 314
ATOM   2509  N   MET B 315      60.380  74.185  96.913  1.00100.30           N
ATOM   2510  CA  MET B 315      61.614  73.716  96.236  1.00100.30           C
ATOM   2511  CB  MET B 315      61.550  72.200  96.007  1.00100.30           C
ATOM   2512  CG  MET B 315      61.438  71.387  97.296  1.00100.30           C
ATOM   2513  SD  MET B 315      62.879  71.522  98.393  1.00100.30           S
ATOM   2514  CE  MET B 315      63.981  70.553  97.324  1.00100.30           C
ATOM   2515  C   MET B 315      61.749  74.363  94.898  1.00100.30           C
ATOM   2516  O   MET B 315      60.829  75.024  94.421  1.00100.30           O
ATOM   2517  N   ILE B 316      62.913  74.190  94.244  1.00104.82           N
ATOM   2518  CA  ILE B 316      63.047  74.785  92.949  1.00104.82           C
ATOM   2519  CB  ILE B 316      64.467  74.914  92.474  1.00104.82           C
ATOM   2520  CG1 ILE B 316      65.266  75.863  93.389  1.00104.82           C
ATOM   2521  CG2 ILE B 316      64.439  75.350  90.998  1.00104.82           C
ATOM   2522  CD1 ILE B 316      64.739  77.298  93.399  1.00104.82           C
ATOM   2523  C   ILE B 316      62.313  73.901  91.999  1.00104.82           C
ATOM   2524  O   ILE B 316      62.407  72.678  92.080  1.00104.82           O
ATOM   2525  N   GLN B 317      61.497  74.502  91.113  1.00 61.66           N
ATOM   2526  CA  GLN B 317      60.796  73.723  90.139  1.00 61.66           C
ATOM   2527  CB  GLN B 317      59.308  73.518  90.471  1.00 61.66           C
ATOM   2528  CG  GLN B 317      59.061  72.670  91.722  1.00 61.66           C
ATOM   2529  CD  GLN B 317      59.236  71.207  91.347  1.00 61.66           C
ATOM   2530  OE1 GLN B 317      60.353  70.722  91.173  1.00 61.66           O
ATOM   2531  NE2 GLN B 317      58.093  70.483  91.212  1.00 61.66           N
ATOM   2532  C   GLN B 317      60.870  74.482  88.855  1.00 61.66           C
ATOM   2533  O   GLN B 317      60.564  75.674  88.811  1.00 61.66           O
ATOM   2534  N   ARG B 318      61.302  73.807  87.773  1.00119.54           N
ATOM   2535  CA  ARG B 318      61.395  74.478  86.510  1.00119.54           C
ATOM   2536  CB  ARG B 318      62.829  74.582  85.976  1.00119.54           C
ATOM   2537  CG  ARG B 318      63.678  75.612  86.710  1.00119.54           C
ATOM   2538  CD  ARG B 318      65.123  75.644  86.218  1.00119.54           C
ATOM   2539  NE  ARG B 318      65.777  76.813  86.865  1.00119.54           N
ATOM   2540  CZ  ARG B 318      67.094  76.764  87.219  1.00119.54           C
ATOM   2541  NH1 ARG B 318      67.815  75.620  87.032  1.00119.54           N
ATOM   2542  NH2 ARG B 318      67.689  77.869  87.756  1.00119.54           N
ATOM   2543  C   ARG B 318      60.631  73.681  85.507  1.00119.54           C
ATOM   2544  O   ARG B 318      60.894  72.493  85.327  1.00119.54           O
ATOM   2545  N   THR B 319      59.673  74.336  84.816  1.00128.75           N
ATOM   2546  CA  THR B 319      58.881  73.666  83.823  1.00128.75           C
ATOM   2547  CB  THR B 319      57.657  74.421  83.380  1.00128.75           C
ATOM   2548  OG1 THR B 319      58.027  75.592  82.670  1.00128.75           O
ATOM   2549  CG2 THR B 319      56.836  74.812  84.610  1.00128.75           C
ATOM   2550  C   THR B 319      59.728  73.541  82.599  1.00128.75           C
ATOM   2551  O   THR B 319      60.616  74.356  82.353  1.00128.75           O
ATOM   2552  N   PRO B 320      59.466  72.530  81.816  1.00 89.99           N
ATOM   2553  CA  PRO B 320      60.241  72.298  80.627  1.00 89.99           C
ATOM   2554  CD  PRO B 320      58.802  71.327  82.290  1.00 89.99           C
ATOM   2555  CB  PRO B 320      59.975  70.843  80.232  1.00 89.99           C
ATOM   2556  CG  PRO B 320      58.728  70.436  81.041  1.00 89.99           C
ATOM   2557  C   PRO B 320      59.954  73.269  79.525  1.00 89.99           C
ATOM   2558  O   PRO B 320      58.803  73.669  79.356  1.00 89.99           O
ATOM   2559  N   LYS B 321      60.996  73.652  78.760  1.00119.18           N
ATOM   2560  CA  LYS B 321      60.817  74.488  77.608  1.00119.18           C
ATOM   2561  CB  LYS B 321      61.985  75.446  77.316  1.00119.18           C
ATOM   2562  CG  LYS B 321      62.256  76.468  78.420  1.00119.18           C
ATOM   2563  CD  LYS B 321      63.435  77.388  78.095  1.00119.18           C
ATOM   2564  CE  LYS B 321      64.713  76.647  77.700  1.00119.18           C
ATOM   2565  NZ  LYS B 321      65.375  76.107  78.905  1.00119.18           N
ATOM   2566  C   LYS B 321      60.765  73.511  76.480  1.00119.18           C
ATOM   2567  O   LYS B 321      61.480  72.510  76.505  1.00119.18           O
ATOM   2568  N   ILE B 322      59.909  73.755  75.467  1.00 56.70           N
ATOM   2569  CA  ILE B 322      59.762  72.746  74.455  1.00 56.70           C
ATOM   2570  CB  ILE B 322      58.403  72.111  74.518  1.00 56.70           C
ATOM   2571  CG1 ILE B 322      58.180  71.507  75.915  1.00 56.70           C
ATOM   2572  CG2 ILE B 322      58.276  71.100  73.365  1.00 56.70           C
ATOM   2573  CD1 ILE B 322      56.721  71.163  76.207  1.00 56.70           C
ATOM   2574  C   ILE B 322      59.893  73.332  73.085  1.00 56.70           C
ATOM   2575  O   ILE B 322      59.341  74.393  72.799  1.00 56.70           O
ATOM   2576  N   GLN B 323      60.647  72.646  72.196  1.00 96.43           N
ATOM   2577  CA  GLN B 323      60.735  73.079  70.830  1.00 96.43           C
ATOM   2578  CB  GLN B 323      61.998  73.913  70.517  1.00 96.43           C
ATOM   2579  CG  GLN B 323      61.983  75.245  71.286  1.00 96.43           C
ATOM   2580  CD  GLN B 323      62.986  76.226  70.695  1.00 96.43           C
ATOM   2581  OE1 GLN B 323      62.650  77.384  70.456  1.00 96.43           O
ATOM   2582  NE2 GLN B 323      64.243  75.775  70.457  1.00 96.43           N
ATOM   2583  C   GLN B 323      60.671  71.852  69.969  1.00 96.43           C
ATOM   2584  O   GLN B 323      61.318  70.844  70.256  1.00 96.43           O
ATOM   2585  N   VAL B 324      59.845  71.900  68.900  1.00 63.40           N
ATOM   2586  CA  VAL B 324      59.687  70.760  68.042  1.00 63.40           C
ATOM   2587  CB  VAL B 324      58.255  70.333  67.882  1.00 63.40           C
ATOM   2588  CG1 VAL B 324      58.185  69.149  66.903  1.00 63.40           C
ATOM   2589  CG2 VAL B 324      57.681  70.025  69.275  1.00 63.40           C
ATOM   2590  C   VAL B 324      60.176  71.159  66.689  1.00 63.40           C
ATOM   2591  O   VAL B 324      59.673  72.084  66.064  1.00 63.40           O
ATOM   2592  N   TYR B 325      61.194  70.478  66.165  1.00 79.23           N
ATOM   2593  CA  TYR B 325      61.622  70.915  64.872  1.00 79.23           C
ATOM   2594  CB  TYR B 325      62.613  72.091  64.929  1.00 79.23           C
ATOM   2595  CG  TYR B 325      63.661  71.768  65.931  1.00 79.23           C
ATOM   2596  CD1 TYR B 325      63.397  71.911  67.273  1.00 79.23           C
ATOM   2597  CD2 TYR B 325      64.904  71.339  65.535  1.00 79.23           C
ATOM   2598  CE1 TYR B 325      64.358  71.620  68.211  1.00 79.23           C
ATOM   2599  CE2 TYR B 325      65.870  71.046  66.468  1.00 79.23           C
ATOM   2600  CZ  TYR B 325      65.595  71.186  67.807  1.00 79.23           C
ATOM   2601  OH  TYR B 325      66.577  70.889  68.774  1.00 79.23           O
ATOM   2602  C   TYR B 325      62.221  69.762  64.152  1.00 79.23           C
ATOM   2603  O   TYR B 325      62.351  68.674  64.709  1.00 79.23           O
ATOM   2604  N   SER B 326      62.578  69.963  62.873  1.00 43.14           N
ATOM   2605  CA  SER B 326      63.155  68.904  62.101  1.00 43.14           C
ATOM   2606  CB  SER B 326      62.510  68.737  60.715  1.00 43.14           C
ATOM   2607  OG  SER B 326      62.547  69.969  60.013  1.00 43.14           O
ATOM   2608  C   SER B 326      64.608  69.212  61.921  1.00 43.14           C
ATOM   2609  O   SER B 326      65.024  70.367  62.012  1.00 43.14           O
ATOM   2610  N   ARG B 327      65.424  68.161  61.703  1.00128.98           N
ATOM   2611  CA  ARG B 327      66.844  68.312  61.553  1.00128.98           C
ATOM   2612  CB  ARG B 327      67.590  66.962  61.492  1.00128.98           C
ATOM   2613  CG  ARG B 327      69.116  67.096  61.578  1.00128.98           C
ATOM   2614  CD  ARG B 327      69.809  65.877  62.196  1.00128.98           C
ATOM   2615  NE  ARG B 327      70.159  64.909  61.120  1.00128.98           N
ATOM   2616  CZ  ARG B 327      70.770  63.734  61.455  1.00128.98           C
ATOM   2617  NH1 ARG B 327      70.941  63.401  62.768  1.00128.98           N
ATOM   2618  NH2 ARG B 327      71.223  62.891  60.481  1.00128.98           N
ATOM   2619  C   ARG B 327      67.144  69.104  60.313  1.00128.98           C
ATOM   2620  O   ARG B 327      68.027  69.960  60.314  1.00128.98           O
ATOM   2621  N   HIS B 328      66.408  68.844  59.218  1.00 61.42           N
ATOM   2622  CA  HIS B 328      66.638  69.540  57.979  1.00 61.42           C
ATOM   2623  ND1 HIS B 328      69.514  68.597  56.372  1.00 61.42           N
ATOM   2624  CG  HIS B 328      68.400  68.046  56.963  1.00 61.42           C
ATOM   2625  CB  HIS B 328      67.028  68.613  56.814  1.00 61.42           C
ATOM   2626  NE2 HIS B 328      70.210  66.829  57.525  1.00 61.42           N
ATOM   2627  CD2 HIS B 328      68.841  66.967  57.662  1.00 61.42           C
ATOM   2628  CE1 HIS B 328      70.568  67.830  56.741  1.00 61.42           C
ATOM   2629  C   HIS B 328      65.355  70.205  57.588  1.00 61.42           C
ATOM   2630  O   HIS B 328      64.293  69.891  58.123  1.00 61.42           O
ATOM   2631  N   PRO B 329      65.412  71.099  56.636  1.00 72.13           N
ATOM   2632  CA  PRO B 329      64.233  71.817  56.243  1.00 72.13           C
ATOM   2633  CD  PRO B 329      66.634  71.800  56.279  1.00 72.13           C
ATOM   2634  CB  PRO B 329      64.694  72.806  55.176  1.00 72.13           C
ATOM   2635  CG  PRO B 329      66.161  73.083  55.569  1.00 72.13           C
ATOM   2636  C   PRO B 329      63.168  70.858  55.820  1.00 72.13           C
ATOM   2637  O   PRO B 329      63.482  69.853  55.184  1.00 72.13           O
ATOM   2638  N   ALA B 330      61.902  71.139  56.180  1.00 39.74           N
ATOM   2639  CA  ALA B 330      60.855  70.204  55.894  1.00 39.74           C
ATOM   2640  CB  ALA B 330      59.504  70.564  56.533  1.00 39.74           C
ATOM   2641  C   ALA B 330      60.651  70.106  54.419  1.00 39.74           C
ATOM   2642  O   ALA B 330      60.716  71.099  53.696  1.00 39.74           O
ATOM   2643  N   GLU B 331      60.428  68.866  53.936  1.00142.77           N
ATOM   2644  CA  GLU B 331      60.134  68.666  52.547  1.00142.77           C
ATOM   2645  CB  GLU B 331      61.270  68.048  51.719  1.00142.77           C
ATOM   2646  CG  GLU B 331      62.489  68.933  51.544  1.00142.77           C
ATOM   2647  CD  GLU B 331      63.491  68.153  50.716  1.00142.77           C
ATOM   2648  OE1 GLU B 331      64.053  67.156  51.240  1.00142.77           O
ATOM   2649  OE2 GLU B 331      63.706  68.545  49.539  1.00142.77           O
ATOM   2650  C   GLU B 331      59.100  67.612  52.493  1.00142.77           C
ATOM   2651  O   GLU B 331      59.275  66.534  53.050  1.00142.77           O
ATOM   2652  N   ASN B 332      57.994  67.856  51.791  1.00 68.58           N
ATOM   2653  CA  ASN B 332      57.080  66.765  51.739  1.00 68.58           C
ATOM   2654  CB  ASN B 332      55.762  67.101  51.032  1.00 68.58           C
ATOM   2655  CG  ASN B 332      54.965  68.063  51.901  1.00 68.58           C
ATOM   2656  OD1 ASN B 332      54.087  68.767  51.410  1.00 68.58           O
ATOM   2657  ND2 ASN B 332      55.267  68.104  53.225  1.00 68.58           N
ATOM   2658  C   ASN B 332      57.746  65.695  50.935  1.00 68.58           C
ATOM   2659  O   ASN B 332      58.346  65.964  49.895  1.00 68.58           O
ATOM   2660  N   GLY B 333      57.674  64.444  51.427  1.00 38.09           N
ATOM   2661  CA  GLY B 333      58.180  63.320  50.693  1.00 38.09           C
ATOM   2662  C   GLY B 333      59.574  62.973  51.120  1.00 38.09           C
ATOM   2663  O   GLY B 333      60.047  61.872  50.845  1.00 38.09           O
ATOM   2664  N   LYS B 334      60.277  63.869  51.829  1.00102.60           N
ATOM   2665  CA  LYS B 334      61.638  63.536  52.137  1.00102.60           C
ATOM   2666  CB  LYS B 334      62.564  64.760  52.026  1.00102.60           C
ATOM   2667  CG  LYS B 334      63.970  64.431  51.531  1.00102.60           C
ATOM   2668  CD  LYS B 334      63.985  64.208  50.017  1.00102.60           C
ATOM   2669  CE  LYS B 334      65.379  64.070  49.406  1.00102.60           C
ATOM   2670  NZ  LYS B 334      65.264  63.996  47.931  1.00102.60           N
ATOM   2671  C   LYS B 334      61.661  63.092  53.568  1.00102.60           C
ATOM   2672  O   LYS B 334      61.067  63.736  54.432  1.00102.60           O
ATOM   2673  N   SER B 335      62.334  61.961  53.859  1.00 47.36           N
ATOM   2674  CA  SER B 335      62.396  61.510  55.218  1.00 47.36           C
ATOM   2675  CB  SER B 335      62.794  60.033  55.354  1.00 47.36           C
ATOM   2676  OG  SER B 335      61.819  59.214  54.725  1.00 47.36           O
ATOM   2677  C   SER B 335      63.425  62.350  55.896  1.00 47.36           C
ATOM   2678  O   SER B 335      64.508  62.586  55.363  1.00 47.36           O
ATOM   2679  N   ASN B 336      63.086  62.821  57.108  1.00 68.25           N
ATOM   2680  CA  ASN B 336      63.917  63.711  57.855  1.00 68.25           C
ATOM   2681  CB  ASN B 336      63.422  65.173  57.781  1.00 68.25           C
ATOM   2682  CG  ASN B 336      64.542  66.099  58.237  1.00 68.25           C
ATOM   2683  OD1 ASN B 336      65.615  66.136  57.638  1.00 68.25           O
ATOM   2684  ND2 ASN B 336      64.293  66.843  59.349  1.00 68.25           N
ATOM   2685  C   ASN B 336      63.868  63.261  59.289  1.00 68.25           C
ATOM   2686  O   ASN B 336      63.484  62.130  59.584  1.00 68.25           O
ATOM   2687  N   PHE B 337      64.308  64.130  60.222  1.00141.21           N
ATOM   2688  CA  PHE B 337      64.328  63.786  61.613  1.00141.21           C
ATOM   2689  CB  PHE B 337      65.743  63.919  62.207  1.00141.21           C
ATOM   2690  CG  PHE B 337      66.611  62.919  61.519  1.00141.21           C
ATOM   2691  CD1 PHE B 337      67.282  63.244  60.361  1.00141.21           C
ATOM   2692  CD2 PHE B 337      66.747  61.650  62.029  1.00141.21           C
ATOM   2693  CE1 PHE B 337      68.078  62.316  59.728  1.00141.21           C
ATOM   2694  CE2 PHE B 337      67.541  60.720  61.401  1.00141.21           C
ATOM   2695  CZ  PHE B 337      68.211  61.052  60.249  1.00141.21           C
ATOM   2696  C   PHE B 337      63.438  64.739  62.362  1.00141.21           C
ATOM   2697  O   PHE B 337      63.560  65.957  62.235  1.00141.21           O
ATOM   2698  N   LEU B 338      62.513  64.196  63.185  1.00 58.28           N
ATOM   2699  CA  LEU B 338      61.636  65.024  63.963  1.00 58.28           C
ATOM   2700  CB  LEU B 338      60.205  64.479  64.078  1.00 58.28           C
ATOM   2701  CG  LEU B 338      59.285  65.386  64.913  1.00 58.28           C
ATOM   2702  CD1 LEU B 338      59.148  66.769  64.263  1.00 58.28           C
ATOM   2703  CD2 LEU B 338      57.925  64.726  65.185  1.00 58.28           C
ATOM   2704  C   LEU B 338      62.211  65.090  65.342  1.00 58.28           C
ATOM   2705  O   LEU B 338      62.393  64.068  65.999  1.00 58.28           O
ATOM   2706  N   ASN B 339      62.490  66.321  65.820  1.00 60.41           N
ATOM   2707  CA  ASN B 339      63.129  66.504  67.092  1.00 60.41           C
ATOM   2708  CB  ASN B 339      64.374  67.406  67.028  1.00 60.41           C
ATOM   2709  CG  ASN B 339      65.401  66.776  66.101  1.00 60.41           C
ATOM   2710  OD1 ASN B 339      65.774  65.616  66.265  1.00 60.41           O
ATOM   2711  ND2 ASN B 339      65.862  67.564  65.091  1.00 60.41           N
ATOM   2712  C   ASN B 339      62.200  67.205  68.034  1.00 60.41           C
ATOM   2713  O   ASN B 339      61.350  67.999  67.634  1.00 60.41           O
ATOM   2714  N   CYS B 340      62.345  66.885  69.335  1.00 59.97           N
ATOM   2715  CA  CYS B 340      61.621  67.541  70.386  1.00 59.97           C
ATOM   2716  CB  CYS B 340      60.495  66.676  70.995  1.00 59.97           C
ATOM   2717  SG  CYS B 340      59.598  67.517  72.337  1.00 59.97           S
ATOM   2718  C   CYS B 340      62.626  67.833  71.454  1.00 59.97           C
ATOM   2719  O   CYS B 340      63.021  66.951  72.216  1.00 59.97           O
ATOM   2720  N   TYR B 341      63.032  69.108  71.571  1.00 91.88           N
ATOM   2721  CA  TYR B 341      64.084  69.448  72.485  1.00 91.88           C
ATOM   2722  CB  TYR B 341      64.993  70.538  71.892  1.00 91.88           C
ATOM   2723  CG  TYR B 341      66.111  70.886  72.812  1.00 91.88           C
ATOM   2724  CD1 TYR B 341      67.147  70.007  73.023  1.00 91.88           C
ATOM   2725  CD2 TYR B 341      66.142  72.107  73.440  1.00 91.88           C
ATOM   2726  CE1 TYR B 341      68.189  70.342  73.856  1.00 91.88           C
ATOM   2727  CE2 TYR B 341      67.181  72.451  74.272  1.00 91.88           C
ATOM   2728  CZ  TYR B 341      68.211  71.567  74.480  1.00 91.88           C
ATOM   2729  OH  TYR B 341      69.284  71.909  75.330  1.00 91.88           O
ATOM   2730  C   TYR B 341      63.443  69.964  73.736  1.00 91.88           C
ATOM   2731  O   TYR B 341      62.759  70.984  73.734  1.00 91.88           O
ATOM   2732  N   VAL B 342      63.638  69.222  74.847  1.00 53.77           N
ATOM   2733  CA  VAL B 342      63.060  69.623  76.094  1.00 53.77           C
ATOM   2734  CB  VAL B 342      62.326  68.511  76.789  1.00 53.77           C
ATOM   2735  CG1 VAL B 342      61.747  69.051  78.107  1.00 53.77           C
ATOM   2736  CG2 VAL B 342      61.286  67.917  75.825  1.00 53.77           C
ATOM   2737  C   VAL B 342      64.194  70.031  76.982  1.00 53.77           C
ATOM   2738  O   VAL B 342      65.155  69.284  77.157  1.00 53.77           O
ATOM   2739  N   SER B 343      64.107  71.243  77.573  1.00 54.25           N
ATOM   2740  CA  SER B 343      65.198  71.690  78.390  1.00 54.25           C
ATOM   2741  CB  SER B 343      66.271  72.461  77.607  1.00 54.25           C
ATOM   2742  OG  SER B 343      65.723  73.660  77.078  1.00 54.25           O
ATOM   2743  C   SER B 343      64.694  72.620  79.449  1.00 54.25           C
ATOM   2744  O   SER B 343      63.511  72.946  79.517  1.00 54.25           O
ATOM   2745  N   GLY B 344      65.613  73.036  80.344  1.00 35.24           N
ATOM   2746  CA  GLY B 344      65.322  74.009  81.358  1.00 35.24           C
ATOM   2747  C   GLY B 344      64.436  73.433  82.421  1.00 35.24           C
ATOM   2748  O   GLY B 344      63.772  74.185  83.133  1.00 35.24           O
ATOM   2749  N   PHE B 345      64.409  72.096  82.589  1.00 71.48           N
ATOM   2750  CA  PHE B 345      63.507  71.580  83.578  1.00 71.48           C
ATOM   2751  CB  PHE B 345      62.500  70.538  83.044  1.00 71.48           C
ATOM   2752  CG  PHE B 345      63.218  69.362  82.473  1.00 71.48           C
ATOM   2753  CD1 PHE B 345      63.674  69.384  81.174  1.00 71.48           C
ATOM   2754  CD2 PHE B 345      63.420  68.229  83.225  1.00 71.48           C
ATOM   2755  CE1 PHE B 345      64.332  68.305  80.632  1.00 71.48           C
ATOM   2756  CE2 PHE B 345      64.077  67.147  82.687  1.00 71.48           C
ATOM   2757  CZ  PHE B 345      64.535  67.180  81.392  1.00 71.48           C
ATOM   2758  C   PHE B 345      64.236  70.993  84.747  1.00 71.48           C
ATOM   2759  O   PHE B 345      65.417  70.654  84.684  1.00 71.48           O
ATOM   2760  N   HIS B 346      63.518  70.931  85.885  1.00107.09           N
ATOM   2761  CA  HIS B 346      63.999  70.400  87.125  1.00107.09           C
ATOM   2762  ND1 HIS B 346      63.968  71.324  90.276  1.00107.09           N
ATOM   2763  CG  HIS B 346      64.919  71.017  89.332  1.00107.09           C
ATOM   2764  CB  HIS B 346      64.790  71.442  87.914  1.00107.09           C
ATOM   2765  NE2 HIS B 346      65.489  70.085  91.292  1.00107.09           N
ATOM   2766  CD2 HIS B 346      65.847  70.264  89.968  1.00107.09           C
ATOM   2767  CE1 HIS B 346      64.359  70.741  91.431  1.00107.09           C
ATOM   2768  C   HIS B 346      62.797  70.067  87.949  1.00107.09           C
ATOM   2769  O   HIS B 346      61.903  70.906  88.047  1.00107.09           O
ATOM   2770  N   PRO B 347      62.695  68.920  88.584  1.00 97.98           N
ATOM   2771  CA  PRO B 347      63.661  67.848  88.636  1.00 97.98           C
ATOM   2772  CD  PRO B 347      61.532  68.648  89.409  1.00 97.98           C
ATOM   2773  CB  PRO B 347      63.162  66.895  89.719  1.00 97.98           C
ATOM   2774  CG  PRO B 347      61.650  67.162  89.778  1.00 97.98           C
ATOM   2775  C   PRO B 347      63.779  67.154  87.313  1.00 97.98           C
ATOM   2776  O   PRO B 347      63.058  67.507  86.383  1.00 97.98           O
ATOM   2777  N   SER B 348      64.700  66.170  87.230  1.00 64.83           N
ATOM   2778  CA  SER B 348      65.051  65.464  86.025  1.00 64.83           C
ATOM   2779  CB  SER B 348      66.312  64.595  86.189  1.00 64.83           C
ATOM   2780  OG  SER B 348      66.065  63.539  87.104  1.00 64.83           O
ATOM   2781  C   SER B 348      63.979  64.558  85.475  1.00 64.83           C
ATOM   2782  O   SER B 348      63.999  64.261  84.282  1.00 64.83           O
ATOM   2783  N   ASP B 349      63.029  64.055  86.284  1.00 65.27           N
ATOM   2784  CA  ASP B 349      62.097  63.113  85.709  1.00 65.27           C
ATOM   2785  CB  ASP B 349      61.246  62.392  86.763  1.00 65.27           C
ATOM   2786  CG  ASP B 349      62.192  61.429  87.456  1.00 65.27           C
ATOM   2787  OD1 ASP B 349      62.720  60.521  86.761  1.00 65.27           O
ATOM   2788  OD2 ASP B 349      62.423  61.606  88.681  1.00 65.27           O
ATOM   2789  C   ASP B 349      61.194  63.796  84.723  1.00 65.27           C
ATOM   2790  O   ASP B 349      60.669  64.876  84.988  1.00 65.27           O
ATOM   2791  N   ILE B 350      61.017  63.187  83.526  1.00 66.11           N
ATOM   2792  CA  ILE B 350      60.137  63.777  82.554  1.00 66.11           C
ATOM   2793  CB  ILE B 350      60.771  64.865  81.729  1.00 66.11           C
ATOM   2794  CG1 ILE B 350      59.680  65.659  80.985  1.00 66.11           C
ATOM   2795  CG2 ILE B 350      61.827  64.225  80.811  1.00 66.11           C
ATOM   2796  CD1 ILE B 350      60.161  66.978  80.380  1.00 66.11           C
ATOM   2797  C   ILE B 350      59.643  62.718  81.614  1.00 66.11           C
ATOM   2798  O   ILE B 350      60.272  61.675  81.443  1.00 66.11           O
ATOM   2799  N   GLU B 351      58.486  62.980  80.970  1.00 95.33           N
ATOM   2800  CA  GLU B 351      57.890  62.035  80.069  1.00 95.33           C
ATOM   2801  CB  GLU B 351      56.509  61.607  80.588  1.00 95.33           C
ATOM   2802  CG  GLU B 351      56.003  60.269  80.067  1.00 95.33           C
ATOM   2803  CD  GLU B 351      54.846  59.867  80.973  1.00 95.33           C
ATOM   2804  OE1 GLU B 351      55.046  59.860  82.218  1.00 95.33           O
ATOM   2805  OE2 GLU B 351      53.750  59.555  80.437  1.00 95.33           O
ATOM   2806  C   GLU B 351      57.720  62.734  78.752  1.00 95.33           C
ATOM   2807  O   GLU B 351      57.113  63.803  78.691  1.00 95.33           O
ATOM   2808  N   VAL B 352      58.269  62.159  77.656  1.00 59.87           N
ATOM   2809  CA  VAL B 352      58.148  62.823  76.388  1.00 59.87           C
ATOM   2810  CB  VAL B 352      59.411  63.523  75.971  1.00 59.87           C
ATOM   2811  CG1 VAL B 352      59.200  64.127  74.571  1.00 59.87           C
ATOM   2812  CG2 VAL B 352      59.798  64.544  77.054  1.00 59.87           C
ATOM   2813  C   VAL B 352      57.848  61.819  75.320  1.00 59.87           C
ATOM   2814  O   VAL B 352      58.491  60.775  75.220  1.00 59.87           O
ATOM   2815  N   ASP B 353      56.840  62.122  74.481  1.00149.35           N
ATOM   2816  CA  ASP B 353      56.556  61.268  73.370  1.00149.35           C
ATOM   2817  CB  ASP B 353      55.553  60.138  73.665  1.00149.35           C
ATOM   2818  CG  ASP B 353      54.335  60.682  74.382  1.00149.35           C
ATOM   2819  OD1 ASP B 353      54.054  61.904  74.275  1.00149.35           O
ATOM   2820  OD2 ASP B 353      53.664  59.860  75.059  1.00149.35           O
ATOM   2821  C   ASP B 353      56.224  62.086  72.162  1.00149.35           C
ATOM   2822  O   ASP B 353      55.722  63.205  72.270  1.00149.35           O
ATOM   2823  N   LEU B 354      56.583  61.559  70.969  1.00 48.49           N
ATOM   2824  CA  LEU B 354      56.332  62.243  69.731  1.00 48.49           C
ATOM   2825  CB  LEU B 354      57.445  62.071  68.680  1.00 48.49           C
ATOM   2826  CG  LEU B 354      58.784  62.710  69.084  1.00 48.49           C
ATOM   2827  CD1 LEU B 354      59.851  62.512  67.995  1.00 48.49           C
ATOM   2828  CD2 LEU B 354      58.598  64.183  69.483  1.00 48.49           C
ATOM   2829  C   LEU B 354      55.094  61.647  69.147  1.00 48.49           C
ATOM   2830  O   LEU B 354      54.954  60.427  69.086  1.00 48.49           O
ATOM   2831  N   LEU B 355      54.160  62.505  68.695  1.00 53.31           N
ATOM   2832  CA  LEU B 355      52.912  62.018  68.189  1.00 53.31           C
ATOM   2833  CB  LEU B 355      51.705  62.709  68.838  1.00 53.31           C
ATOM   2834  CG  LEU B 355      51.597  62.479  70.357  1.00 53.31           C
ATOM   2835  CD1 LEU B 355      50.369  63.197  70.942  1.00 53.31           C
ATOM   2836  CD2 LEU B 355      51.624  60.979  70.689  1.00 53.31           C
ATOM   2837  C   LEU B 355      52.820  62.281  66.718  1.00 53.31           C
ATOM   2838  O   LEU B 355      53.276  63.308  66.218  1.00 53.31           O
ATOM   2839  N   LYS B 356      52.215  61.317  65.994  1.00 85.36           N
ATOM   2840  CA  LYS B 356      51.986  61.382  64.583  1.00 85.36           C
ATOM   2841  CB  LYS B 356      52.558  60.159  63.847  1.00 85.36           C
ATOM   2842  CG  LYS B 356      52.236  60.110  62.354  1.00 85.36           C
ATOM   2843  CD  LYS B 356      53.025  59.036  61.602  1.00 85.36           C
ATOM   2844  CE  LYS B 356      52.481  58.759  60.199  1.00 85.36           C
ATOM   2845  NZ  LYS B 356      52.458  60.005  59.401  1.00 85.36           N
ATOM   2846  C   LYS B 356      50.507  61.362  64.374  1.00 85.36           C
ATOM   2847  O   LYS B 356      49.865  60.324  64.517  1.00 85.36           O
ATOM   2848  N   ASN B 357      49.930  62.518  64.002  1.00 57.25           N
ATOM   2849  CA  ASN B 357      48.519  62.588  63.773  1.00 57.25           C
ATOM   2850  CB  ASN B 357      48.085  61.760  62.550  1.00 57.25           C
ATOM   2851  CG  ASN B 357      48.675  62.436  61.316  1.00 57.25           C
ATOM   2852  OD1 ASN B 357      48.294  63.549  60.955  1.00 57.25           O
ATOM   2853  ND2 ASN B 357      49.645  61.749  60.656  1.00 57.25           N
ATOM   2854  C   ASN B 357      47.823  62.094  65.004  1.00 57.25           C
ATOM   2855  O   ASN B 357      46.772  61.460  64.925  1.00 57.25           O
ATOM   2856  N   GLY B 358      48.404  62.380  66.187  1.00 25.68           N
ATOM   2857  CA  GLY B 358      47.808  62.021  67.447  1.00 25.68           C
ATOM   2858  C   GLY B 358      48.190  60.617  67.809  1.00 25.68           C
ATOM   2859  O   GLY B 358      47.851  60.133  68.888  1.00 25.68           O
ATOM   2860  N   GLU B 359      48.920  59.924  66.918  1.00 76.48           N
ATOM   2861  CA  GLU B 359      49.298  58.562  67.171  1.00 76.48           C
ATOM   2862  CB  GLU B 359      49.418  57.735  65.877  1.00 76.48           C
ATOM   2863  CG  GLU B 359      49.644  56.236  66.084  1.00 76.48           C
ATOM   2864  CD  GLU B 359      48.283  55.573  66.236  1.00 76.48           C
ATOM   2865  OE1 GLU B 359      47.278  56.312  66.415  1.00 76.48           O
ATOM   2866  OE2 GLU B 359      48.232  54.316  66.166  1.00 76.48           O
ATOM   2867  C   GLU B 359      50.652  58.587  67.797  1.00 76.48           C
ATOM   2868  O   GLU B 359      51.604  59.094  67.212  1.00 76.48           O
ATOM   2869  N   ARG B 360      50.797  58.013  69.005  1.00144.11           N
ATOM   2870  CA  ARG B 360      52.081  58.098  69.639  1.00144.11           C
ATOM   2871  CB  ARG B 360      52.076  57.621  71.100  1.00144.11           C
ATOM   2872  CG  ARG B 360      53.309  58.074  71.874  1.00144.11           C
ATOM   2873  CD  ARG B 360      54.543  57.233  71.579  1.00144.11           C
ATOM   2874  NE  ARG B 360      54.317  55.904  72.203  1.00144.11           N
ATOM   2875  CZ  ARG B 360      54.667  55.725  73.508  1.00144.11           C
ATOM   2876  NH1 ARG B 360      55.185  56.767  74.221  1.00144.11           N
ATOM   2877  NH2 ARG B 360      54.487  54.510  74.102  1.00144.11           N
ATOM   2878  C   ARG B 360      53.051  57.276  68.847  1.00144.11           C
ATOM   2879  O   ARG B 360      52.763  56.142  68.468  1.00144.11           O
ATOM   2880  N   ILE B 361      54.248  57.841  68.587  1.00 62.05           N
ATOM   2881  CA  ILE B 361      55.228  57.184  67.768  1.00 62.05           C
ATOM   2882  CB  ILE B 361      56.148  58.147  67.075  1.00 62.05           C
ATOM   2883  CG1 ILE B 361      55.335  59.102  66.183  1.00 62.05           C
ATOM   2884  CG2 ILE B 361      57.216  57.336  66.319  1.00 62.05           C
ATOM   2885  CD1 ILE B 361      56.118  60.327  65.714  1.00 62.05           C
ATOM   2886  C   ILE B 361      56.082  56.315  68.636  1.00 62.05           C
ATOM   2887  O   ILE B 361      56.561  56.733  69.689  1.00 62.05           O
ATOM   2888  N   GLU B 362      56.270  55.051  68.211  1.00108.85           N
ATOM   2889  CA  GLU B 362      57.103  54.141  68.941  1.00108.85           C
ATOM   2890  CB  GLU B 362      56.654  52.668  68.875  1.00108.85           C
ATOM   2891  CG  GLU B 362      55.500  52.347  69.834  1.00108.85           C
ATOM   2892  CD  GLU B 362      54.230  53.017  69.333  1.00108.85           C
ATOM   2893  OE1 GLU B 362      54.158  53.298  68.108  1.00108.85           O
ATOM   2894  OE2 GLU B 362      53.313  53.256  70.163  1.00108.85           O
ATOM   2895  C   GLU B 362      58.498  54.254  68.415  1.00108.85           C
ATOM   2896  O   GLU B 362      58.765  55.021  67.493  1.00108.85           O
ATOM   2897  N   LYS B 363      59.434  53.539  69.072  1.00111.86           N
ATOM   2898  CA  LYS B 363      60.818  53.443  68.693  1.00111.86           C
ATOM   2899  CB  LYS B 363      61.056  52.703  67.357  1.00111.86           C
ATOM   2900  CG  LYS B 363      60.501  53.422  66.124  1.00111.86           C
ATOM   2901  CD  LYS B 363      60.977  52.866  64.779  1.00111.86           C
ATOM   2902  CE  LYS B 363      60.333  53.551  63.570  1.00111.86           C
ATOM   2903  NZ  LYS B 363      60.556  55.013  63.634  1.00111.86           N
ATOM   2904  C   LYS B 363      61.442  54.800  68.613  1.00111.86           C
ATOM   2905  O   LYS B 363      62.361  55.021  67.825  1.00111.86           O
ATOM   2906  N   VAL B 364      60.974  55.750  69.444  1.00 35.94           N
ATOM   2907  CA  VAL B 364      61.573  57.054  69.449  1.00 35.94           C
ATOM   2908  CB  VAL B 364      60.652  58.126  69.951  1.00 35.94           C
ATOM   2909  CG1 VAL B 364      61.420  59.457  69.994  1.00 35.94           C
ATOM   2910  CG2 VAL B 364      59.402  58.159  69.056  1.00 35.94           C
ATOM   2911  C   VAL B 364      62.745  56.993  70.374  1.00 35.94           C
ATOM   2912  O   VAL B 364      62.673  56.367  71.430  1.00 35.94           O
ATOM   2913  N   GLU B 365      63.865  57.650  70.008  1.00 59.95           N
ATOM   2914  CA  GLU B 365      65.028  57.584  70.850  1.00 59.95           C
ATOM   2915  CB  GLU B 365      66.286  57.059  70.132  1.00 59.95           C
ATOM   2916  CG  GLU B 365      66.151  55.590  69.714  1.00 59.95           C
ATOM   2917  CD  GLU B 365      67.479  55.088  69.158  1.00 59.95           C
ATOM   2918  OE1 GLU B 365      68.544  55.616  69.574  1.00 59.95           O
ATOM   2919  OE2 GLU B 365      67.441  54.158  68.308  1.00 59.95           O
ATOM   2920  C   GLU B 365      65.319  58.945  71.402  1.00 59.95           C
ATOM   2921  O   GLU B 365      64.747  59.945  70.972  1.00 59.95           O
ATOM   2922  N   HIS B 366      66.201  59.000  72.423  1.00 53.65           N
ATOM   2923  CA  HIS B 366      66.554  60.245  73.045  1.00 53.65           C
ATOM   2924  ND1 HIS B 366      67.442  58.984  75.847  1.00 53.65           N
ATOM   2925  CG  HIS B 366      66.194  59.289  75.350  1.00 53.65           C
ATOM   2926  CB  HIS B 366      65.907  60.438  74.427  1.00 53.65           C
ATOM   2927  NE2 HIS B 366      66.047  57.456  76.659  1.00 53.65           N
ATOM   2928  CD2 HIS B 366      65.353  58.346  75.857  1.00 53.65           C
ATOM   2929  CE1 HIS B 366      67.297  57.880  76.623  1.00 53.65           C
ATOM   2930  C   HIS B 366      68.028  60.255  73.296  1.00 53.65           C
ATOM   2931  O   HIS B 366      68.676  59.210  73.350  1.00 53.65           O
ATOM   2932  N   SER B 367      68.596  61.466  73.460  1.00 32.04           N
ATOM   2933  CA  SER B 367      69.994  61.619  73.750  1.00 32.04           C
ATOM   2934  CB  SER B 367      70.543  63.022  73.424  1.00 32.04           C
ATOM   2935  OG  SER B 367      69.899  64.003  74.222  1.00 32.04           O
ATOM   2936  C   SER B 367      70.174  61.361  75.216  1.00 32.04           C
ATOM   2937  O   SER B 367      69.209  61.139  75.947  1.00 32.04           O
ATOM   2938  N   ASP B 368      71.441  61.353  75.675  1.00 44.20           N
ATOM   2939  CA  ASP B 368      71.738  61.074  77.051  1.00 44.20           C
ATOM   2940  CB  ASP B 368      73.242  60.869  77.309  1.00 44.20           C
ATOM   2941  CG  ASP B 368      73.684  59.630  76.544  1.00 44.20           C
ATOM   2942  OD1 ASP B 368      72.914  58.633  76.530  1.00 44.20           O
ATOM   2943  OD2 ASP B 368      74.794  59.671  75.949  1.00 44.20           O
ATOM   2944  C   ASP B 368      71.290  62.230  77.896  1.00 44.20           C
ATOM   2945  O   ASP B 368      71.433  63.392  77.518  1.00 44.20           O
ATOM   2946  N   LEU B 369      70.747  61.923  79.093  1.00 51.94           N
ATOM   2947  CA  LEU B 369      70.272  62.929  80.001  1.00 51.94           C
ATOM   2948  CB  LEU B 369      69.659  62.320  81.278  1.00 51.94           C
ATOM   2949  CG  LEU B 369      69.197  63.351  82.325  1.00 51.94           C
ATOM   2950  CD1 LEU B 369      68.009  64.183  81.815  1.00 51.94           C
ATOM   2951  CD2 LEU B 369      68.938  62.685  83.688  1.00 51.94           C
ATOM   2952  C   LEU B 369      71.453  63.743  80.425  1.00 51.94           C
ATOM   2953  O   LEU B 369      72.488  63.206  80.813  1.00 51.94           O
ATOM   2954  N   SER B 370      71.323  65.081  80.351  1.00 51.48           N
ATOM   2955  CA  SER B 370      72.404  65.939  80.737  1.00 51.48           C
ATOM   2956  CB  SER B 370      73.331  66.303  79.564  1.00 51.48           C
ATOM   2957  OG  SER B 370      74.408  67.111  80.010  1.00 51.48           O
ATOM   2958  C   SER B 370      71.777  67.200  81.254  1.00 51.48           C
ATOM   2959  O   SER B 370      70.554  67.317  81.301  1.00 51.48           O
ATOM   2960  N   PHE B 371      72.598  68.162  81.720  1.00147.03           N
ATOM   2961  CA  PHE B 371      72.071  69.422  82.174  1.00147.03           C
ATOM   2962  CB  PHE B 371      71.566  69.470  83.651  1.00147.03           C
ATOM   2963  CG  PHE B 371      72.655  69.060  84.570  1.00147.03           C
ATOM   2964  CD1 PHE B 371      73.596  69.969  85.004  1.00147.03           C
ATOM   2965  CD2 PHE B 371      72.765  67.746  84.975  1.00147.03           C
ATOM   2966  CE1 PHE B 371      74.622  69.558  85.826  1.00147.03           C
ATOM   2967  CE2 PHE B 371      73.784  67.335  85.803  1.00147.03           C
ATOM   2968  CZ  PHE B 371      74.716  68.247  86.229  1.00147.03           C
ATOM   2969  C   PHE B 371      73.016  70.548  81.858  1.00147.03           C
ATOM   2970  O   PHE B 371      74.192  70.341  81.560  1.00147.03           O
ATOM   2971  N   SER B 372      72.478  71.786  81.879  1.00103.71           N
ATOM   2972  CA  SER B 372      73.193  72.967  81.492  1.00103.71           C
ATOM   2973  CB  SER B 372      72.271  74.005  80.834  1.00103.71           C
ATOM   2974  OG  SER B 372      71.123  74.214  81.643  1.00103.71           O
ATOM   2975  C   SER B 372      73.908  73.583  82.656  1.00103.71           C
ATOM   2976  O   SER B 372      73.905  73.055  83.766  1.00103.71           O
ATOM   2977  N   LYS B 373      74.555  74.737  82.385  1.00 90.43           N
ATOM   2978  CA  LYS B 373      75.362  75.516  83.288  1.00 90.43           C
ATOM   2979  CB  LYS B 373      75.843  76.800  82.593  1.00 90.43           C
ATOM   2980  CG  LYS B 373      76.771  77.681  83.425  1.00 90.43           C
ATOM   2981  CD  LYS B 373      77.340  78.868  82.647  1.00 90.43           C
ATOM   2982  CE  LYS B 373      78.445  79.609  83.402  1.00 90.43           C
ATOM   2983  NZ  LYS B 373      77.988  79.972  84.763  1.00 90.43           N
ATOM   2984  C   LYS B 373      74.493  75.939  84.422  1.00 90.43           C
ATOM   2985  O   LYS B 373      74.915  76.022  85.572  1.00 90.43           O
ATOM   2986  N   ASP B 374      73.245  76.237  84.072  1.00162.61           N
ATOM   2987  CA  ASP B 374      72.157  76.667  84.888  1.00162.61           C
ATOM   2988  CB  ASP B 374      71.016  77.102  83.946  1.00162.61           C
ATOM   2989  CG  ASP B 374      69.669  76.982  84.618  1.00162.61           C
ATOM   2990  OD1 ASP B 374      69.213  75.818  84.769  1.00162.61           O
ATOM   2991  OD2 ASP B 374      69.070  78.032  84.971  1.00162.61           O
ATOM   2992  C   ASP B 374      71.722  75.557  85.801  1.00162.61           C
ATOM   2993  O   ASP B 374      70.974  75.802  86.748  1.00162.61           O
ATOM   2994  N   TRP B 375      72.150  74.313  85.499  1.00117.42           N
ATOM   2995  CA  TRP B 375      71.823  73.123  86.236  1.00117.42           C
ATOM   2996  CB  TRP B 375      71.716  73.383  87.752  1.00117.42           C
ATOM   2997  CG  TRP B 375      72.991  73.903  88.375  1.00117.42           C
ATOM   2998  CD2 TRP B 375      74.215  73.158  88.481  1.00117.42           C
ATOM   2999  CD1 TRP B 375      73.243  75.133  88.910  1.00117.42           C
ATOM   3000  NE1 TRP B 375      74.540  75.196  89.358  1.00117.42           N
ATOM   3001  CE2 TRP B 375      75.152  73.990  89.096  1.00117.42           C
ATOM   3002  CE3 TRP B 375      74.534  71.890  88.098  1.00117.42           C
ATOM   3003  CZ2 TRP B 375      76.424  73.560  89.340  1.00117.42           C
ATOM   3004  CZ3 TRP B 375      75.818  71.460  88.346  1.00117.42           C
ATOM   3005  CH2 TRP B 375      76.745  72.278  88.957  1.00117.42           C
ATOM   3006  C   TRP B 375      70.514  72.560  85.750  1.00117.42           C
ATOM   3007  O   TRP B 375      70.113  71.467  86.131  1.00117.42           O
ATOM   3008  N   SER B 376      69.802  73.238  84.842  1.00 58.23           N
ATOM   3009  CA  SER B 376      68.572  72.626  84.423  1.00 58.23           C
ATOM   3010  CB  SER B 376      67.610  73.614  83.745  1.00 58.23           C
ATOM   3011  OG  SER B 376      68.215  74.160  82.585  1.00 58.23           O
ATOM   3012  C   SER B 376      68.891  71.496  83.479  1.00 58.23           C
ATOM   3013  O   SER B 376      69.918  71.518  82.804  1.00 58.23           O
ATOM   3014  N   PHE B 377      68.014  70.466  83.428  1.00 83.69           N
ATOM   3015  CA  PHE B 377      68.210  69.290  82.612  1.00 83.69           C
ATOM   3016  CB  PHE B 377      67.453  68.049  83.112  1.00 83.69           C
ATOM   3017  CG  PHE B 377      68.064  67.500  84.355  1.00 83.69           C
ATOM   3018  CD1 PHE B 377      69.088  66.586  84.273  1.00 83.69           C
ATOM   3019  CD2 PHE B 377      67.605  67.883  85.592  1.00 83.69           C
ATOM   3020  CE1 PHE B 377      69.652  66.062  85.413  1.00 83.69           C
ATOM   3021  CE2 PHE B 377      68.164  67.362  86.735  1.00 83.69           C
ATOM   3022  CZ  PHE B 377      69.190  66.450  86.646  1.00 83.69           C
ATOM   3023  C   PHE B 377      67.679  69.494  81.221  1.00 83.69           C
ATOM   3024  O   PHE B 377      66.771  70.295  80.997  1.00 83.69           O
ATOM   3025  N   TYR B 378      68.270  68.773  80.236  1.00 81.66           N
ATOM   3026  CA  TYR B 378      67.768  68.821  78.891  1.00 81.66           C
ATOM   3027  CB  TYR B 378      68.393  69.939  78.031  1.00 81.66           C
ATOM   3028  CG  TYR B 378      69.872  69.771  77.919  1.00 81.66           C
ATOM   3029  CD1 TYR B 378      70.417  68.994  76.921  1.00 81.66           C
ATOM   3030  CD2 TYR B 378      70.721  70.402  78.801  1.00 81.66           C
ATOM   3031  CE1 TYR B 378      71.779  68.844  76.806  1.00 81.66           C
ATOM   3032  CE2 TYR B 378      72.086  70.254  78.691  1.00 81.66           C
ATOM   3033  CZ  TYR B 378      72.617  69.475  77.690  1.00 81.66           C
ATOM   3034  OH  TYR B 378      74.014  69.317  77.566  1.00 81.66           O
ATOM   3035  C   TYR B 378      67.962  67.489  78.218  1.00 81.66           C
ATOM   3036  O   TYR B 378      68.923  66.771  78.497  1.00 81.66           O
ATOM   3037  N   LEU B 379      67.014  67.125  77.320  1.00 74.64           N
ATOM   3038  CA  LEU B 379      67.052  65.904  76.556  1.00 74.64           C
ATOM   3039  CB  LEU B 379      66.146  64.785  77.112  1.00 74.64           C
ATOM   3040  CG  LEU B 379      66.706  64.070  78.359  1.00 74.64           C
ATOM   3041  CD1 LEU B 379      65.745  62.981  78.866  1.00 74.64           C
ATOM   3042  CD2 LEU B 379      68.105  63.493  78.079  1.00 74.64           C
ATOM   3043  C   LEU B 379      66.589  66.198  75.158  1.00 74.64           C
ATOM   3044  O   LEU B 379      65.898  67.186  74.908  1.00 74.64           O
ATOM   3045  N   LEU B 380      67.002  65.345  74.197  1.00 63.20           N
ATOM   3046  CA  LEU B 380      66.615  65.492  72.823  1.00 63.20           C
ATOM   3047  CB  LEU B 380      67.817  65.698  71.887  1.00 63.20           C
ATOM   3048  CG  LEU B 380      67.443  65.773  70.395  1.00 63.20           C
ATOM   3049  CD1 LEU B 380      66.616  67.030  70.072  1.00 63.20           C
ATOM   3050  CD2 LEU B 380      68.687  65.606  69.508  1.00 63.20           C
ATOM   3051  C   LEU B 380      65.973  64.209  72.391  1.00 63.20           C
ATOM   3052  O   LEU B 380      66.624  63.168  72.343  1.00 63.20           O
ATOM   3053  N   TYR B 381      64.668  64.260  72.057  1.00 70.18           N
ATOM   3054  CA  TYR B 381      63.977  63.099  71.576  1.00 70.18           C
ATOM   3055  CB  TYR B 381      62.544  62.951  72.116  1.00 70.18           C
ATOM   3056  CG  TYR B 381      62.580  62.467  73.528  1.00 70.18           C
ATOM   3057  CD1 TYR B 381      62.967  63.287  74.565  1.00 70.18           C
ATOM   3058  CD2 TYR B 381      62.194  61.176  73.810  1.00 70.18           C
ATOM   3059  CE1 TYR B 381      62.982  62.822  75.860  1.00 70.18           C
ATOM   3060  CE2 TYR B 381      62.207  60.707  75.101  1.00 70.18           C
ATOM   3061  CZ  TYR B 381      62.601  61.529  76.129  1.00 70.18           C
ATOM   3062  OH  TYR B 381      62.613  61.047  77.455  1.00 70.18           O
ATOM   3063  C   TYR B 381      63.878  63.227  70.088  1.00 70.18           C
ATOM   3064  O   TYR B 381      63.609  64.311  69.574  1.00 70.18           O
ATOM   3065  N   TYR B 382      64.148  62.126  69.351  1.00 83.50           N
ATOM   3066  CA  TYR B 382      64.082  62.200  67.919  1.00 83.50           C
ATOM   3067  CB  TYR B 382      65.427  62.572  67.267  1.00 83.50           C
ATOM   3068  CG  TYR B 382      66.421  61.513  67.606  1.00 83.50           C
ATOM   3069  CD1 TYR B 382      66.843  61.349  68.906  1.00 83.50           C
ATOM   3070  CD2 TYR B 382      66.957  60.709  66.628  1.00 83.50           C
ATOM   3071  CE1 TYR B 382      67.764  60.381  69.231  1.00 83.50           C
ATOM   3072  CE2 TYR B 382      67.880  59.739  66.947  1.00 83.50           C
ATOM   3073  CZ  TYR B 382      68.285  59.572  68.252  1.00 83.50           C
ATOM   3074  OH  TYR B 382      69.232  58.578  68.588  1.00 83.50           O
ATOM   3075  C   TYR B 382      63.660  60.882  67.348  1.00 83.50           C
ATOM   3076  O   TYR B 382      63.639  59.861  68.035  1.00 83.50           O
ATOM   3077  N   THR B 383      63.245  60.910  66.063  1.00122.33           N
ATOM   3078  CA  THR B 383      62.905  59.722  65.333  1.00122.33           C
ATOM   3079  CB  THR B 383      61.576  59.162  65.741  1.00122.33           C
ATOM   3080  OG1 THR B 383      61.321  57.935  65.075  1.00122.33           O
ATOM   3081  CG2 THR B 383      60.492  60.204  65.420  1.00122.33           C
ATOM   3082  C   THR B 383      62.843  60.110  63.883  1.00122.33           C
ATOM   3083  O   THR B 383      62.561  61.260  63.553  1.00122.33           O
ATOM   3084  N   GLU B 384      63.104  59.157  62.966  1.00 88.33           N
ATOM   3085  CA  GLU B 384      63.074  59.470  61.563  1.00 88.33           C
ATOM   3086  CB  GLU B 384      63.765  58.415  60.686  1.00 88.33           C
ATOM   3087  CG  GLU B 384      65.284  58.391  60.852  1.00 88.33           C
ATOM   3088  CD  GLU B 384      65.590  57.904  62.261  1.00 88.33           C
ATOM   3089  OE1 GLU B 384      65.682  56.663  62.453  1.00 88.33           O
ATOM   3090  OE2 GLU B 384      65.723  58.767  63.169  1.00 88.33           O
ATOM   3091  C   GLU B 384      61.642  59.547  61.145  1.00 88.33           C
ATOM   3092  O   GLU B 384      60.801  58.834  61.689  1.00 88.33           O
ATOM   3093  N   PHE B 385      61.320  60.434  60.176  1.00 90.17           N
ATOM   3094  CA  PHE B 385      59.947  60.538  59.769  1.00 90.17           C
ATOM   3095  CB  PHE B 385      59.117  61.429  60.715  1.00 90.17           C
ATOM   3096  CG  PHE B 385      59.450  62.868  60.483  1.00 90.17           C
ATOM   3097  CD1 PHE B 385      60.725  63.357  60.654  1.00 90.17           C
ATOM   3098  CD2 PHE B 385      58.453  63.749  60.127  1.00 90.17           C
ATOM   3099  CE1 PHE B 385      60.999  64.692  60.447  1.00 90.17           C
ATOM   3100  CE2 PHE B 385      58.722  65.083  59.922  1.00 90.17           C
ATOM   3101  CZ  PHE B 385      60.001  65.559  60.072  1.00 90.17           C
ATOM   3102  C   PHE B 385      59.896  61.151  58.403  1.00 90.17           C
ATOM   3103  O   PHE B 385      60.904  61.620  57.885  1.00 90.17           O
ATOM   3104  N   THR B 386      58.712  61.133  57.754  1.00113.96           N
ATOM   3105  CA  THR B 386      58.605  61.778  56.474  1.00113.96           C
ATOM   3106  CB  THR B 386      58.391  60.809  55.350  1.00113.96           C
ATOM   3107  OG1 THR B 386      58.363  61.486  54.103  1.00113.96           O
ATOM   3108  CG2 THR B 386      57.084  60.047  55.602  1.00113.96           C
ATOM   3109  C   THR B 386      57.455  62.747  56.536  1.00113.96           C
ATOM   3110  O   THR B 386      56.326  62.392  56.876  1.00113.96           O
ATOM   3111  N   PRO B 387      57.736  63.981  56.208  1.00 76.84           N
ATOM   3112  CA  PRO B 387      56.737  65.020  56.289  1.00 76.84           C
ATOM   3113  CD  PRO B 387      59.071  64.501  56.457  1.00 76.84           C
ATOM   3114  CB  PRO B 387      57.503  66.339  56.224  1.00 76.84           C
ATOM   3115  CG  PRO B 387      58.885  65.987  56.800  1.00 76.84           C
ATOM   3116  C   PRO B 387      55.680  64.911  55.237  1.00 76.84           C
ATOM   3117  O   PRO B 387      55.972  64.432  54.142  1.00 76.84           O
ATOM   3118  N   THR B 388      54.438  65.336  55.549  1.00 47.89           N
ATOM   3119  CA  THR B 388      53.398  65.316  54.561  1.00 47.89           C
ATOM   3120  CB  THR B 388      52.604  64.043  54.537  1.00 47.89           C
ATOM   3121  OG1 THR B 388      53.472  62.940  54.318  1.00 47.89           O
ATOM   3122  CG2 THR B 388      51.561  64.128  53.405  1.00 47.89           C
ATOM   3123  C   THR B 388      52.454  66.430  54.877  1.00 47.89           C
ATOM   3124  O   THR B 388      52.347  66.859  56.025  1.00 47.89           O
ATOM   3125  N   GLU B 389      51.722  66.916  53.858  1.00 66.47           N
ATOM   3126  CA  GLU B 389      50.815  68.005  54.053  1.00 66.47           C
ATOM   3127  CB  GLU B 389      50.091  68.391  52.751  1.00 66.47           C
ATOM   3128  CG  GLU B 389      49.107  69.554  52.900  1.00 66.47           C
ATOM   3129  CD  GLU B 389      47.755  68.989  53.311  1.00 66.47           C
ATOM   3130  OE1 GLU B 389      47.574  67.748  53.195  1.00 66.47           O
ATOM   3131  OE2 GLU B 389      46.881  69.791  53.735  1.00 66.47           O
ATOM   3132  C   GLU B 389      49.791  67.567  55.051  1.00 66.47           C
ATOM   3133  O   GLU B 389      49.374  68.349  55.904  1.00 66.47           O
ATOM   3134  N   LYS B 390      49.342  66.304  54.931  1.00103.36           N
ATOM   3135  CA  LYS B 390      48.341  65.722  55.781  1.00103.36           C
ATOM   3136  CB  LYS B 390      47.871  64.358  55.250  1.00103.36           C
ATOM   3137  CG  LYS B 390      47.405  64.397  53.791  1.00103.36           C
ATOM   3138  CD  LYS B 390      48.546  64.629  52.794  1.00103.36           C
ATOM   3139  CE  LYS B 390      48.112  64.704  51.328  1.00103.36           C
ATOM   3140  NZ  LYS B 390      49.283  65.022  50.479  1.00103.36           N
ATOM   3141  C   LYS B 390      48.836  65.465  57.176  1.00103.36           C
ATOM   3142  O   LYS B 390      48.152  65.776  58.152  1.00103.36           O
ATOM   3143  N   ASP B 391      50.050  64.899  57.317  1.00141.60           N
ATOM   3144  CA  ASP B 391      50.443  64.445  58.618  1.00141.60           C
ATOM   3145  CB  ASP B 391      51.437  63.269  58.613  1.00141.60           C
ATOM   3146  CG  ASP B 391      52.666  63.591  57.788  1.00141.60           C
ATOM   3147  OD1 ASP B 391      53.085  64.776  57.719  1.00141.60           O
ATOM   3148  OD2 ASP B 391      53.212  62.615  57.212  1.00141.60           O
ATOM   3149  C   ASP B 391      50.911  65.532  59.519  1.00141.60           C
ATOM   3150  O   ASP B 391      51.739  66.368  59.163  1.00141.60           O
ATOM   3151  N   GLU B 392      50.345  65.534  60.743  1.00 91.22           N
ATOM   3152  CA  GLU B 392      50.702  66.520  61.715  1.00 91.22           C
ATOM   3153  CB  GLU B 392      49.503  67.230  62.364  1.00 91.22           C
ATOM   3154  CG  GLU B 392      48.814  68.209  61.411  1.00 91.22           C
ATOM   3155  CD  GLU B 392      49.777  69.368  61.154  1.00 91.22           C
ATOM   3156  OE1 GLU B 392      50.949  69.101  60.778  1.00 91.22           O
ATOM   3157  OE2 GLU B 392      49.356  70.540  61.337  1.00 91.22           O
ATOM   3158  C   GLU B 392      51.489  65.849  62.794  1.00 91.22           C
ATOM   3159  O   GLU B 392      51.108  64.799  63.311  1.00 91.22           O
ATOM   3160  N   TYR B 393      52.624  66.473  63.164  1.00 70.30           N
ATOM   3161  CA  TYR B 393      53.501  65.921  64.151  1.00 70.30           C
ATOM   3162  CB  TYR B 393      54.954  65.767  63.673  1.00 70.30           C
ATOM   3163  CG  TYR B 393      55.044  64.660  62.676  1.00 70.30           C
ATOM   3164  CD1 TYR B 393      55.153  63.358  63.106  1.00 70.30           C
ATOM   3165  CD2 TYR B 393      55.036  64.914  61.322  1.00 70.30           C
ATOM   3166  CE1 TYR B 393      55.249  62.329  62.200  1.00 70.30           C
ATOM   3167  CE2 TYR B 393      55.132  63.888  60.410  1.00 70.30           C
ATOM   3168  CZ  TYR B 393      55.240  62.592  60.852  1.00 70.30           C
ATOM   3169  OH  TYR B 393      55.341  61.530  59.927  1.00 70.30           O
ATOM   3170  C   TYR B 393      53.545  66.853  65.320  1.00 70.30           C
ATOM   3171  O   TYR B 393      53.504  68.072  65.155  1.00 70.30           O
ATOM   3172  N   ALA B 394      53.617  66.282  66.544  1.00 38.72           N
ATOM   3173  CA  ALA B 394      53.636  67.073  67.747  1.00 38.72           C
ATOM   3174  CB  ALA B 394      52.238  67.315  68.346  1.00 38.72           C
ATOM   3175  C   ALA B 394      54.434  66.351  68.799  1.00 38.72           C
ATOM   3176  O   ALA B 394      54.853  65.210  68.608  1.00 38.72           O
ATOM   3177  N   CYS B 395      54.694  67.036  69.938  1.00 43.52           N
ATOM   3178  CA  CYS B 395      55.451  66.458  71.015  1.00 43.52           C
ATOM   3179  CB  CYS B 395      56.823  67.149  71.182  1.00 43.52           C
ATOM   3180  SG  CYS B 395      57.853  66.482  72.520  1.00 43.52           S
ATOM   3181  C   CYS B 395      54.656  66.612  72.287  1.00 43.52           C
ATOM   3182  O   CYS B 395      54.166  67.696  72.596  1.00 43.52           O
ATOM   3183  N   ARG B 396      54.493  65.517  73.065  1.00110.61           N
ATOM   3184  CA  ARG B 396      53.742  65.606  74.293  1.00110.61           C
ATOM   3185  CB  ARG B 396      52.678  64.507  74.474  1.00110.61           C
ATOM   3186  CG  ARG B 396      51.918  64.594  75.805  1.00110.61           C
ATOM   3187  CD  ARG B 396      50.817  63.540  75.939  1.00110.61           C
ATOM   3188  NE  ARG B 396      51.365  62.275  75.379  1.00110.61           N
ATOM   3189  CZ  ARG B 396      50.590  61.523  74.547  1.00110.61           C
ATOM   3190  NH1 ARG B 396      49.299  61.897  74.315  1.00110.61           N
ATOM   3191  NH2 ARG B 396      51.106  60.425  73.923  1.00110.61           N
ATOM   3192  C   ARG B 396      54.697  65.489  75.442  1.00110.61           C
ATOM   3193  O   ARG B 396      55.517  64.574  75.488  1.00110.61           O
ATOM   3194  N   VAL B 397      54.603  66.423  76.414  1.00 43.60           N
ATOM   3195  CA  VAL B 397      55.529  66.412  77.512  1.00 43.60           C
ATOM   3196  CB  VAL B 397      56.461  67.592  77.473  1.00 43.60           C
ATOM   3197  CG1 VAL B 397      57.320  67.600  78.745  1.00 43.60           C
ATOM   3198  CG2 VAL B 397      57.280  67.517  76.172  1.00 43.60           C
ATOM   3199  C   VAL B 397      54.788  66.466  78.814  1.00 43.60           C
ATOM   3200  O   VAL B 397      53.829  67.223  78.964  1.00 43.60           O
ATOM   3201  N   ASN B 398      55.227  65.654  79.805  1.00 61.84           N
ATOM   3202  CA  ASN B 398      54.572  65.680  81.085  1.00 61.84           C
ATOM   3203  CB  ASN B 398      53.826  64.376  81.417  1.00 61.84           C
ATOM   3204  CG  ASN B 398      52.884  64.653  82.578  1.00 61.84           C
ATOM   3205  OD1 ASN B 398      52.409  63.731  83.238  1.00 61.84           O
ATOM   3206  ND2 ASN B 398      52.592  65.959  82.827  1.00 61.84           N
ATOM   3207  C   ASN B 398      55.630  65.871  82.131  1.00 61.84           C
ATOM   3208  O   ASN B 398      56.670  65.218  82.108  1.00 61.84           O
ATOM   3209  N   HIS B 399      55.399  66.783  83.091  1.00 70.49           N
ATOM   3210  CA  HIS B 399      56.386  67.036  84.102  1.00 70.49           C
ATOM   3211  ND1 HIS B 399      58.349  69.210  85.878  1.00 70.49           N
ATOM   3212  CG  HIS B 399      58.387  68.515  84.691  1.00 70.49           C
ATOM   3213  CB  HIS B 399      57.202  68.308  83.798  1.00 70.49           C
ATOM   3214  NE2 HIS B 399      60.449  68.541  85.607  1.00 70.49           N
ATOM   3215  CD2 HIS B 399      59.678  68.111  84.541  1.00 70.49           C
ATOM   3216  CE1 HIS B 399      59.607  69.198  86.383  1.00 70.49           C
ATOM   3217  C   HIS B 399      55.644  67.251  85.385  1.00 70.49           C
ATOM   3218  O   HIS B 399      54.449  67.536  85.381  1.00 70.49           O
ATOM   3219  N   VAL B 400      56.351  67.135  86.525  1.00 99.94           N
ATOM   3220  CA  VAL B 400      55.752  67.269  87.823  1.00 99.94           C
ATOM   3221  CB  VAL B 400      56.758  67.123  88.929  1.00 99.94           C
ATOM   3222  CG1 VAL B 400      57.840  68.205  88.761  1.00 99.94           C
ATOM   3223  CG2 VAL B 400      56.018  67.189  90.276  1.00 99.94           C
ATOM   3224  C   VAL B 400      55.163  68.634  87.909  1.00 99.94           C
ATOM   3225  O   VAL B 400      54.130  68.852  88.539  1.00 99.94           O
ATOM   3226  N   THR B 401      55.830  69.594  87.259  1.00145.34           N
ATOM   3227  CA  THR B 401      55.430  70.962  87.267  1.00145.34           C
ATOM   3228  CB  THR B 401      56.473  71.846  86.654  1.00145.34           C
ATOM   3229  OG1 THR B 401      56.062  73.194  86.736  1.00145.34           O
ATOM   3230  CG2 THR B 401      56.710  71.448  85.194  1.00145.34           C
ATOM   3231  C   THR B 401      54.108  71.149  86.573  1.00145.34           C
ATOM   3232  O   THR B 401      53.368  72.066  86.921  1.00145.34           O
ATOM   3233  N   LEU B 402      53.763  70.310  85.572  1.00 67.27           N
ATOM   3234  CA  LEU B 402      52.555  70.548  84.823  1.00 67.27           C
ATOM   3235  CB  LEU B 402      52.729  70.184  83.338  1.00 67.27           C
ATOM   3236  CG  LEU B 402      53.869  70.972  82.658  1.00 67.27           C
ATOM   3237  CD1 LEU B 402      54.030  70.577  81.181  1.00 67.27           C
ATOM   3238  CD2 LEU B 402      53.679  72.485  82.847  1.00 67.27           C
ATOM   3239  C   LEU B 402      51.413  69.745  85.380  1.00 67.27           C
ATOM   3240  O   LEU B 402      51.540  68.562  85.692  1.00 67.27           O
ATOM   3241  N   SER B 403      50.254  70.411  85.545  1.00 75.91           N
ATOM   3242  CA  SER B 403      49.066  69.766  86.022  1.00 75.91           C
ATOM   3243  CB  SER B 403      47.957  70.760  86.386  1.00 75.91           C
ATOM   3244  OG  SER B 403      46.818  70.052  86.847  1.00 75.91           O
ATOM   3245  C   SER B 403      48.542  68.881  84.936  1.00 75.91           C
ATOM   3246  O   SER B 403      47.949  67.837  85.205  1.00 75.91           O
ATOM   3247  N   GLN B 404      48.745  69.294  83.669  1.00118.67           N
ATOM   3248  CA  GLN B 404      48.242  68.540  82.557  1.00118.67           C
ATOM   3249  CB  GLN B 404      47.064  69.265  81.871  1.00118.67           C
ATOM   3250  CG  GLN B 404      46.449  68.532  80.679  1.00118.67           C
ATOM   3251  CD  GLN B 404      45.344  69.408  80.099  1.00118.67           C
ATOM   3252  OE1 GLN B 404      44.671  69.029  79.141  1.00118.67           O
ATOM   3253  NE2 GLN B 404      45.156  70.618  80.691  1.00118.67           N
ATOM   3254  C   GLN B 404      49.365  68.449  81.571  1.00118.67           C
ATOM   3255  O   GLN B 404      50.194  69.353  81.506  1.00118.67           O
ATOM   3256  N   PRO B 405      49.441  67.390  80.804  1.00 66.36           N
ATOM   3257  CA  PRO B 405      50.481  67.205  79.833  1.00 66.36           C
ATOM   3258  CD  PRO B 405      48.486  66.299  80.828  1.00 66.36           C
ATOM   3259  CB  PRO B 405      50.259  65.811  79.247  1.00 66.36           C
ATOM   3260  CG  PRO B 405      48.773  65.519  79.533  1.00 66.36           C
ATOM   3261  C   PRO B 405      50.393  68.305  78.827  1.00 66.36           C
ATOM   3262  O   PRO B 405      49.292  68.772  78.542  1.00 66.36           O
ATOM   3263  N   LYS B 406      51.547  68.744  78.288  1.00 78.24           N
ATOM   3264  CA  LYS B 406      51.549  69.835  77.358  1.00 78.24           C
ATOM   3265  CB  LYS B 406      52.642  70.877  77.660  1.00 78.24           C
ATOM   3266  CG  LYS B 406      52.642  72.090  76.725  1.00 78.24           C
ATOM   3267  CD  LYS B 406      53.689  73.144  77.096  1.00 78.24           C
ATOM   3268  CE  LYS B 406      53.710  73.497  78.583  1.00 78.24           C
ATOM   3269  NZ  LYS B 406      54.887  74.342  78.880  1.00 78.24           N
ATOM   3270  C   LYS B 406      51.846  69.285  75.998  1.00 78.24           C
ATOM   3271  O   LYS B 406      52.638  68.356  75.852  1.00 78.24           O
ATOM   3272  N   ILE B 407      51.201  69.851  74.956  1.00 37.30           N
ATOM   3273  CA  ILE B 407      51.419  69.371  73.620  1.00 37.30           C
ATOM   3274  CB  ILE B 407      50.177  68.801  72.999  1.00 37.30           C
ATOM   3275  CG1 ILE B 407      49.681  67.601  73.824  1.00 37.30           C
ATOM   3276  CG2 ILE B 407      50.491  68.453  71.534  1.00 37.30           C
ATOM   3277  CD1 ILE B 407      48.268  67.146  73.464  1.00 37.30           C
ATOM   3278  C   ILE B 407      51.851  70.521  72.759  1.00 37.30           C
ATOM   3279  O   ILE B 407      51.234  71.587  72.774  1.00 37.30           O
ATOM   3280  N   VAL B 408      52.941  70.330  71.985  1.00 38.82           N
ATOM   3281  CA  VAL B 408      53.405  71.360  71.098  1.00 38.82           C
ATOM   3282  CB  VAL B 408      54.793  71.829  71.409  1.00 38.82           C
ATOM   3283  CG1 VAL B 408      55.210  72.852  70.341  1.00 38.82           C
ATOM   3284  CG2 VAL B 408      54.808  72.379  72.844  1.00 38.82           C
ATOM   3285  C   VAL B 408      53.431  70.789  69.710  1.00 38.82           C
ATOM   3286  O   VAL B 408      54.049  69.755  69.464  1.00 38.82           O
ATOM   3287  N   LYS B 409      52.760  71.473  68.761  1.00118.76           N
ATOM   3288  CA  LYS B 409      52.666  71.010  67.401  1.00118.76           C
ATOM   3289  CB  LYS B 409      51.474  71.615  66.639  1.00118.76           C
ATOM   3290  CG  LYS B 409      50.107  71.234  67.207  1.00118.76           C
ATOM   3291  CD  LYS B 409      49.787  69.745  67.095  1.00118.76           C
ATOM   3292  CE  LYS B 409      49.575  69.289  65.652  1.00118.76           C
ATOM   3293  NZ  LYS B 409      49.332  67.832  65.616  1.00118.76           N
ATOM   3294  C   LYS B 409      53.892  71.421  66.646  1.00118.76           C
ATOM   3295  O   LYS B 409      54.498  72.452  66.931  1.00118.76           O
ATOM   3296  N   TRP B 410      54.272  70.620  65.628  1.00 82.09           N
ATOM   3297  CA  TRP B 410      55.435  70.933  64.846  1.00 82.09           C
ATOM   3298  CB  TRP B 410      56.134  69.697  64.248  1.00 82.09           C
ATOM   3299  CG  TRP B 410      57.228  70.052  63.267  1.00 82.09           C
ATOM   3300  CD2 TRP B 410      57.266  69.609  61.900  1.00 82.09           C
ATOM   3301  CD1 TRP B 410      58.343  70.814  63.457  1.00 82.09           C
ATOM   3302  NE1 TRP B 410      59.059  70.898  62.288  1.00 82.09           N
ATOM   3303  CE2 TRP B 410      58.413  70.156  61.323  1.00 82.09           C
ATOM   3304  CE3 TRP B 410      56.417  68.812  61.185  1.00 82.09           C
ATOM   3305  CZ2 TRP B 410      58.726  69.914  60.017  1.00 82.09           C
ATOM   3306  CZ3 TRP B 410      56.734  68.571  59.867  1.00 82.09           C
ATOM   3307  CH2 TRP B 410      57.867  69.114  59.295  1.00 82.09           C
ATOM   3308  C   TRP B 410      55.060  71.822  63.703  1.00 82.09           C
ATOM   3309  O   TRP B 410      54.281  71.442  62.830  1.00 82.09           O
ATOM   3310  N   ASP B 411      55.626  73.047  63.693  1.00 58.86           N
ATOM   3311  CA  ASP B 411      55.416  73.979  62.625  1.00 58.86           C
ATOM   3312  CB  ASP B 411      55.076  75.402  63.110  1.00 58.86           C
ATOM   3313  CG  ASP B 411      54.583  76.215  61.918  1.00 58.86           C
ATOM   3314  OD1 ASP B 411      54.845  75.791  60.761  1.00 58.86           O
ATOM   3315  OD2 ASP B 411      53.932  77.269  62.149  1.00 58.86           O
ATOM   3316  C   ASP B 411      56.707  74.024  61.865  1.00 58.86           C
ATOM   3317  O   ASP B 411      57.749  74.397  62.403  1.00 58.86           O
ATOM   3318  N   ARG B 412      56.648  73.688  60.563  1.00167.26           N
ATOM   3319  CA  ARG B 412      57.802  73.577  59.714  1.00167.26           C
ATOM   3320  CB  ARG B 412      57.439  73.280  58.253  1.00167.26           C
ATOM   3321  CG  ARG B 412      56.575  72.034  58.101  1.00167.26           C
ATOM   3322  CD  ARG B 412      56.056  71.812  56.683  1.00167.26           C
ATOM   3323  NE  ARG B 412      55.205  70.595  56.730  1.00167.26           N
ATOM   3324  CZ  ARG B 412      54.614  70.139  55.591  1.00167.26           C
ATOM   3325  NH1 ARG B 412      54.844  70.775  54.407  1.00167.26           N
ATOM   3326  NH2 ARG B 412      53.808  69.042  55.645  1.00167.26           N
ATOM   3327  C   ARG B 412      58.486  74.906  59.701  1.00167.26           C
ATOM   3328  O   ARG B 412      59.690  75.006  59.476  1.00167.26           O
ATOM   3329  N   ASP B 413      57.695  75.970  59.881  1.00 88.39           N
ATOM   3330  CA  ASP B 413      58.127  77.336  59.875  1.00 88.39           C
ATOM   3331  CB  ASP B 413      56.909  78.258  59.944  1.00 88.39           C
ATOM   3332  CG  ASP B 413      56.170  78.132  58.616  1.00 88.39           C
ATOM   3333  OD1 ASP B 413      56.771  78.494  57.570  1.00 88.39           O
ATOM   3334  OD2 ASP B 413      54.990  77.695  58.626  1.00 88.39           O
ATOM   3335  C   ASP B 413      59.011  77.644  61.050  1.00 88.39           C
ATOM   3336  O   ASP B 413      59.816  78.575  60.994  1.00 88.39           O
ATOM   3337  N   MET B 414      58.848  76.918  62.171  1.00 65.97           N
ATOM   3338  CA  MET B 414      59.600  77.243  63.351  1.00 65.97           C
ATOM   3339  CB  MET B 414      58.656  77.628  64.503  1.00 65.97           C
ATOM   3340  CG  MET B 414      57.829  78.873  64.179  1.00 65.97           C
ATOM   3341  SD  MET B 414      56.715  79.421  65.503  1.00 65.97           S
ATOM   3342  CE  MET B 414      58.050  80.121  66.514  1.00 65.97           C
ATOM   3343  C   MET B 414      60.431  76.043  63.814  1.00 65.97           C
ATOM   3344  O   MET B 414      60.789  75.168  62.981  1.00 65.97           O
ATOM   3345  OXT MET B 414      60.738  76.012  65.037  1.00 65.97           O
TER    3346      MET B 414
ATOM   3347  N   ARG C 415      90.125  63.117  81.199  1.00230.83           N
ATOM   3348  CA  ARG C 415      90.386  62.422  82.475  1.00230.83           C
ATOM   3349  CB  ARG C 415      91.875  62.459  82.805  1.00230.83           C
ATOM   3350  CG  ARG C 415      92.257  61.729  84.084  1.00230.83           C
ATOM   3351  CD  ARG C 415      92.036  60.223  84.018  1.00230.83           C
ATOM   3352  NE  ARG C 415      93.283  59.631  83.473  1.00230.83           N
ATOM   3353  CZ  ARG C 415      93.354  58.290  83.247  1.00230.83           C
ATOM   3354  NH1 ARG C 415      92.252  57.507  83.439  1.00230.83           N
ATOM   3355  NH2 ARG C 415      94.512  57.743  82.774  1.00230.83           N
ATOM   3356  C   ARG C 415      89.647  63.053  83.602  1.00230.83           C
ATOM   3357  O   ARG C 415      89.787  64.242  83.876  1.00230.83           O
ATOM   3358  N   ILE C 416      88.832  62.250  84.298  1.00 83.81           N
ATOM   3359  CA  ILE C 416      88.053  62.756  85.383  1.00 83.81           C
ATOM   3360  CB  ILE C 416      86.822  61.949  85.650  1.00 83.81           C
ATOM   3361  CG1 ILE C 416      85.932  62.643  86.693  1.00 83.81           C
ATOM   3362  CG2 ILE C 416      87.268  60.530  86.012  1.00 83.81           C
ATOM   3363  CD1 ILE C 416      84.524  62.059  86.766  1.00 83.81           C
ATOM   3364  C   ILE C 416      88.910  62.800  86.614  1.00 83.81           C
ATOM   3365  O   ILE C 416      89.827  61.998  86.782  1.00 83.81           O
ATOM   3366  N   ILE C 417      88.672  63.800  87.485  1.00 87.09           N
ATOM   3367  CA  ILE C 417      89.420  63.919  88.704  1.00 87.09           C
ATOM   3368  CB  ILE C 417      89.019  65.132  89.508  1.00 87.09           C
ATOM   3369  CG1 ILE C 417      90.021  65.403  90.643  1.00 87.09           C
ATOM   3370  CG2 ILE C 417      87.564  64.945  89.969  1.00 87.09           C
ATOM   3371  CD1 ILE C 417      89.881  66.785  91.274  1.00 87.09           C
ATOM   3372  C   ILE C 417      89.163  62.663  89.491  1.00 87.09           C
ATOM   3373  O   ILE C 417      88.034  62.180  89.557  1.00 87.09           O
ATOM   3374  N   PRO C 418      90.193  62.094  90.066  1.00163.37           N
ATOM   3375  CA  PRO C 418      90.129  60.821  90.744  1.00163.37           C
ATOM   3376  CD  PRO C 418      91.468  62.769  90.260  1.00163.37           C
ATOM   3377  CB  PRO C 418      91.552  60.560  91.251  1.00163.37           C
ATOM   3378  CG  PRO C 418      92.176  61.964  91.361  1.00163.37           C
ATOM   3379  C   PRO C 418      89.091  60.676  91.823  1.00163.37           C
ATOM   3380  O   PRO C 418      88.528  59.586  91.934  1.00163.37           O
ATOM   3381  N   ARG C 419      88.809  61.716  92.634  1.00140.20           N
ATOM   3382  CA  ARG C 419      87.857  61.492  93.684  1.00140.20           C
ATOM   3383  CB  ARG C 419      88.492  61.431  95.087  1.00140.20           C
ATOM   3384  CG  ARG C 419      89.253  62.695  95.491  1.00140.20           C
ATOM   3385  CD  ARG C 419      89.801  62.643  96.922  1.00140.20           C
ATOM   3386  NE  ARG C 419      91.091  61.897  96.905  1.00140.20           N
ATOM   3387  CZ  ARG C 419      91.727  61.589  98.074  1.00140.20           C
ATOM   3388  NH1 ARG C 419      91.147  61.889  99.273  1.00140.20           N
ATOM   3389  NH2 ARG C 419      92.956  60.996  98.050  1.00140.20           N
ATOM   3390  C   ARG C 419      86.838  62.580  93.691  1.00140.20           C
ATOM   3391  O   ARG C 419      87.087  63.696  93.237  1.00140.20           O
ATOM   3392  N   HIS C 420      85.630  62.243  94.179  1.00124.46           N
ATOM   3393  CA  HIS C 420      84.575  63.199  94.293  1.00124.46           C
ATOM   3394  ND1 HIS C 420      82.147  64.426  92.786  1.00124.46           N
ATOM   3395  CG  HIS C 420      82.145  63.587  93.870  1.00124.46           C
ATOM   3396  CB  HIS C 420      83.193  62.559  94.108  1.00124.46           C
ATOM   3397  NE2 HIS C 420      80.355  64.951  93.989  1.00124.46           N
ATOM   3398  CD2 HIS C 420      81.047  63.924  94.596  1.00124.46           C
ATOM   3399  CE1 HIS C 420      81.057  65.220  92.910  1.00124.46           C
ATOM   3400  C   HIS C 420      84.714  63.791  95.661  1.00124.46           C
ATOM   3401  O   HIS C 420      85.333  63.189  96.537  1.00124.46           O
ATOM   3402  N   LEU C 421      84.189  65.011  95.882  1.00 63.97           N
ATOM   3403  CA  LEU C 421      84.357  65.616  97.175  1.00 63.97           C
ATOM   3404  CB  LEU C 421      84.200  67.148  97.182  1.00 63.97           C
ATOM   3405  CG  LEU C 421      85.272  67.920  96.386  1.00 63.97           C
ATOM   3406  CD1 LEU C 421      85.021  69.437  96.446  1.00 63.97           C
ATOM   3407  CD2 LEU C 421      86.688  67.544  96.852  1.00 63.97           C
ATOM   3408  C   LEU C 421      83.364  65.045  98.133  1.00 63.97           C
ATOM   3409  O   LEU C 421      82.273  64.621  97.757  1.00 63.97           O
ATOM   3410  N   GLN C 422      83.746  65.003  99.422  1.00126.71           N
ATOM   3411  CA  GLN C 422      82.857  64.512 100.428  1.00126.71           C
ATOM   3412  CB  GLN C 422      83.603  63.619 101.440  1.00126.71           C
ATOM   3413  CG  GLN C 422      82.791  63.123 102.628  1.00126.71           C
ATOM   3414  CD  GLN C 422      83.246  63.935 103.827  1.00126.71           C
ATOM   3415  OE1 GLN C 422      82.530  64.060 104.818  1.00126.71           O
ATOM   3416  NE2 GLN C 422      84.489  64.482 103.740  1.00126.71           N
ATOM   3417  C   GLN C 422      82.278  65.722 101.087  1.00126.71           C
ATOM   3418  O   GLN C 422      82.991  66.501 101.718  1.00126.71           O
ATOM   3419  N   LEU C 423      80.952  65.920 100.931  1.00 94.37           N
ATOM   3420  CA  LEU C 423      80.349  67.107 101.457  1.00 94.37           C
ATOM   3421  CB  LEU C 423      79.228  67.680 100.569  1.00 94.37           C
ATOM   3422  CG  LEU C 423      79.734  68.111  99.179  1.00 94.37           C
ATOM   3423  CD1 LEU C 423      80.064  66.895  98.312  1.00 94.37           C
ATOM   3424  CD2 LEU C 423      78.778  69.086  98.482  1.00 94.37           C
ATOM   3425  C   LEU C 423      79.774  66.835 102.835  1.00 94.37           C
ATOM   3426  O   LEU C 423      79.486  67.833 103.550  1.00 94.37           O
ATOM   3427  OXT LEU C 423      79.618  65.635 103.189  1.00 94.37           O
TER    3428      LEU C 423
END
