# Supplementary material for: Structural Modeling and Molecular Dynamics of the Immune Checkpoint Molecule HLA-G
Source: Front Immunol. 2020 Nov 6;11:575076. doi: 10.3389/fimmu.2020.575076 (PMC7677236; doi:10.3389/fimmu.2020.575076)
Supplement: Supplementary file 3 [file DataSheet_3.zip]

Archive with 9 entries (8 files):
- Videos/
- Videos/G5_monomer_r1.mov
- __MACOSX/Videos/._G5_monomer_r1.mov
- Videos/.DS_Store
- __MACOSX/Videos/._.DS_Store
- Videos/G5_pep_r1.mov
- __MACOSX/Videos/._G5_pep_r1.mov
- Videos/G5_pep_beta_r1.mpg
- __MACOSX/Videos/._G5_pep_beta_r1.mpg
